# Supplementary material for: Correspondence on “Mortality Pattern of Poecilus cupreus Beetles after Repeated Topical Exposure to Insecticide—Stochastic Death or Individual Tolerance?”
Source: Environ Sci Technol. 2024 Jun 6;58(24):10874–6. doi: 10.1021/acs.est.4c03056 (PMC11191583; doi:10.1021/acs.est.4c03056)
Supplement: Supplementary file 5 — es4c03056_si_005.zip [file es4c03056_si_005.zip]

Archive with 4 entries (4 files):
- GUTS_M-all-guts-corrected_v2.ogp
- GUTS_M-all-guts-corrected_v2-orig_controls.ogp
- GUTS_OSR-all-guts-corrected_v2.ogp
- GUTS_OSR-all-guts-corrected_v2-orig-controls.ogp
