# Supplementary material for: Correspondence on “Mortality Pattern of Poecilus cupreus Beetles after Repeated Topical Exposure to Insecticide—Stochastic Death or Individual Tolerance?”
Source: Environ Sci Technol. 2024 Jun 6;58(24):10874–6. doi: 10.1021/acs.est.4c03056 (PMC11191583; doi:10.1021/acs.est.4c03056)
Supplement: Supplementary file 5 — es4c03056_si_005.zip [file es4c03056_si_005.zip › GUTS_M-all-guts-corrected_v2.ogp]

##################################################
#                                                #
#          openGUTS                              #
#          Version: 1.1                          #
#                                                #
#          Developed by:                         #
#          WSC Scientific GmbH                   #
#          Dossenheimer Landstr. 9/1             #
#          69121 Heidelberg                      #
#          Germany                               #
#                                                #
##################################################
#                                                #
#               GUTS project file                #
#        do not modify this file manually        #
#                                                #
##################################################
Project file version: 1.4
##################################################
###############   INFORMATION   ##################
##################################################
#-------------------------------------------------
# Lines starting with '#' are comments
# Missing data is represented by '-'
# Columns are tab-seperated
#-------------------------------------------------
##################################################
#-------------------------------------------------
# Project description:
#-------------------------------------------------
Meadows: Data recalculated to correct for the number of beetles moved to acetone control after the 2nd and 3rd dosing to enable GUTS estimation throughout the whole experiment.
#-------------------------------------------------
##################################################
#############   CALIBRATION DATA   ###############
##################################################
#-------------------------------------------------
Number of data sets:	1
#-------------------------------------------------
Meadows: Data recalculated to correct for the number of beetles 

moved to acetone control after the 2nd and 3rd dosing to enable 

GUTS estimation throughout the whole experiment.

Survival time [d]	M-A-corrrected	M-P-corrected
0	40	160
0.5	40	131
1	39	110
2	39	110
3	39	110
4	39	107
5	39	107
6	38	104
7	38	104
8	38	102
9	36	101
10	36	97
11	36	94
12	35	93
13	35	93
14	35	88
15	35	88
16	35	87
17	34	86
18	34	85
19	34	85
20	34	83
21	34	81
22	34	80
23	34	77
24	33	77
25	33	77
26	33	77
27	33	76
28	33	74
29		74
29.5		68
30		68
31		66
32		64
33		64
34		64
35		64
36		64
37		64
38		64
39		64
40		64
41		64
42		62
43		60
44		60
45		60
46		60
47		60
48		60
49		60
50		60
51		60
52		60
53		60
54		60
55		60
56		60
57		60
58		60
59		60
60		60
61		60
62		60
63		60
64		60
65		60
66		60
66.5		56
67		56
68		56
69		56
70		56
71		56
72		56
73		56
74		56
75		56
76		56
77		56
78		56
79		56
80		56
81		56
82		56
83		56
84		56
85		56
86		56
87		56
88		56
89		56
90		56
91		56
Concentration unit:	%RFD
Concentration time [d]	M-A-corrrected	M-P-corrected
0	0	30
0.5	0	0
29	0	0
29	0	30
29.5	0	0
66	0	0
66	0	30
66.5	0	0
91	0	0
#-------------------------------------------------
##################################################
######   CALIBRATION SETTINGS / RESULTS   ########
##################################################
#-------------------------------------------------
Calibration performed: Yes
Parameter ranges changed manually: No
Pre-fit background mortality to control: Yes
Expert settings: No
#-------------------------------------------------
# Parameter settings for GUTS-RED-SD:
Parameter	fit y/n	Min	Max	norm/log
kd	1	0.0005637	143.8	0
mw	1	2.323e-05	29.7	1
hb	0	0.007008	0.007008	1
bw	1	3.859e-05	33200	0
Fs	0	1	1	1
#-------------------------------------------------
# Parameter settings for GUTS-RED-IT:
Parameter	fit y/n	Min	Max	norm/log
kd	1	0.0005637	143.8	0
mw	1	2.323e-05	60	0
hb	0	0.007008	0.007008	1
bw	0	-1	-1	1
Fs	1	1.05	20	0
#-------------------------------------------------
# Estimated parameters for GUTS-RED-SD:
Parameter	Value	Lower CI	Lower CI warning	Upper CI	Upper CI warning
kd	1.75392	0.211715		4.12898	
mw	2.64495	2.323e-05	*	4.71269	
hb	0.007008	0		0	
bw	0.0702765	0.0267723		68.4432	
Fs	1	0		0	
#-------------------------------------------------
# Goodness of fit for GUTS-RED-SD:
Model efficiency (NSE, r-square): 0.8143
Normalised root-means-square error (NRMSE): 24.12 %
Minus log-likelihood (MLL): 490.95
AIC: 987.9
Survival probability prediction error (SPPE) for each treatment:
Data set	Treatment	Value
1	M-A-corrrected	0.3172 %
1	M-P-corrected	7.912 %
#-------------------------------------------------
# GUTS-RED-SD results table for LCx,t [[C]], with 95% CI:
Time [d]	LC50	LC20	LC10
1	23.5 (8.493 - 37.96)	10.62 (8.12 - 13.09)	7.241 (4.163 - 9.02)
2	10.33 (4.564 - 15.83)	5.549 (3.728 - 6.619)	4.268 (1.801 - 5.945)
3	7.184 (3.293 - 10.08)	4.319 (2.41 - 5.641)	3.548 (1.138 - 5.276)
4	5.84 (2.679 - 7.491)	3.799 (1.761 - 5.272)	3.251 (0.8316 - 5.04)
7	4.32 (1.937 - 5.454)	3.227 (0.9745 - 4.948)	2.938 (0.4601 - 4.839)
14	3.428 (1.482 - 4.989)	2.908 (0.4771 - 4.809)	2.773 (0.2253 - 4.763)
21	3.154 (0.9813 - 4.883)	2.814 (0.3159 - 4.773)	2.726 (0.1492 - 4.745)
28	3.021 (0.7334 - 4.838)	2.769 (0.2361 - 4.758)	2.704 (0.1115 - 4.737)
42	2.891 (0.4873 - 4.795)	2.725 (0.1569 - 4.743)	2.683 (0.07409 - 4.73)
50	2.851 (0.4089 - 4.782)	2.712 (0.1316 - 4.739)	2.677 (0.06217 - 4.728)
100	2.746 (0.2039 - 4.749)	2.678 (0.06565 - 4.728)	2.66 (0.03101 - 4.722)
#-------------------------------------------------
# Estimated parameters for GUTS-RED-IT:
Parameter	Value	Lower CI	Lower CI warning	Upper CI	Upper CI warning
kd	0.0171898	0.00536686		0.0292516	
mw	0.474916	0.1702		0.813219	
hb	0.007008	0		0	
bw	-1	0		0	
Fs	20	6.18431		20	*
#-------------------------------------------------
# Goodness of fit for GUTS-RED-IT:
Model efficiency (NSE, r-square): 0.6681
Normalised root-means-square error (NRMSE): 32.33 %
Minus log-likelihood (MLL): 534.99
AIC: 1075.99
Survival probability prediction error (SPPE) for each treatment:
Data set	Treatment	Value
1	M-A-corrrected	0.3172 %
1	M-P-corrected	-2.01 %
#-------------------------------------------------
# GUTS-RED-IT results table for LCx,t [[C]], with 95% CI:
Time [d]	LC50	LC20	LC10
1	27.87 (16.53 - 39.81)	8.969 (6.583 - 12.81)	4.621 (3.392 - 6.609)
2	14.05 (8.373 - 20.02)	4.523 (3.328 - 6.443)	2.331 (1.715 - 3.328)
3	9.449 (5.655 - 13.42)	3.041 (2.243 - 4.319)	1.567 (1.156 - 2.235)
4	7.147 (4.297 - 10.12)	2.3 (1.699 - 3.257)	1.185 (0.8755 - 1.69)
7	4.189 (2.553 - 5.887)	1.348 (0.9962 - 1.895)	0.6947 (0.5133 - 0.9917)
14	2.22 (1.395 - 3.099)	0.7147 (0.5284 - 0.9974)	0.3682 (0.2723 - 0.5335)
21	1.567 (1.01 - 2.178)	0.5045 (0.3732 - 0.7012)	0.2599 (0.1923 - 0.3819)
28	1.243 (0.8184 - 1.723)	0.4001 (0.2962 - 0.5547)	0.2062 (0.1526 - 0.3097)
42	0.9236 (0.6264 - 1.291)	0.2973 (0.217 - 0.4154)	0.1532 (0.1118 - 0.2403)
50	0.8236 (0.5619 - 1.157)	0.2651 (0.1908 - 0.3725)	0.1366 (0.09829 - 0.2192)
100	0.5786 (0.3671 - 0.8893)	0.1862 (0.1181 - 0.2883)	0.09596 (0.06087 - 0.1736)
#-------------------------------------------------
##################################################
##############   VALIDATION DATA   ###############
##################################################
#-------------------------------------------------
SD validation performed: No
IT validation performed: No
Pre-fit background mortality to control: Yes
#-------------------------------------------------
Survival time [d]	Control	Group1	Group2	Group3
Concentration unit:	%RFD
Concentration time [d]	Control	Group1	Group2	Group3
#-------------------------------------------------
##################################################
##############   PREDICTIONS DATA   ##############
##################################################
#-------------------------------------------------
No data in grid
##################################################
############   BATCH PREDICTIONS DATA   ##########
##################################################
#-------------------------------------------------
No batch prediction performed.
#-------------------------------------------------
##################################################
##############   PARAMETER SPACES   ##############
##################################################
#-------------------------------------------------
Number of parameter sets for SD:	15320
#-------------------------------------------------
Parameter set	kd	mw	hb	bw	Fs	log-likelihood
1	0.244009	2.64495	0.007008	-1.15319	1	490.948
2	0.244009	2.64495	0.007008	-1.15319	1	490.948
3	0.244031	2.64487	0.007008	-1.1532	1	490.948
4	0.243984	2.64504	0.007008	-1.15314	1	490.948
5	0.24401	2.64495	0.007008	-1.15315	1	490.948
6	0.24401	2.64495	0.007008	-1.15314	1	490.948
7	0.242673	2.64746	0.007008	-1.15163	1	490.948
8	0.242673	2.64746	0.007008	-1.15163	1	490.948
9	0.235034	2.72437	0.007008	-1.13541	1	490.949
10	0.245771	2.67935	0.007008	-1.15191	1	490.951
11	0.259345	2.54016	0.007008	-1.17823	1	490.951
12	0.226339	2.75943	0.007008	-1.12204	1	490.952
13	0.268597	2.46916	0.007008	-1.1936	1	490.952
14	0.27256	2.43538	0.007008	-1.20041	1	490.955
15	0.219443	2.82258	0.007008	-1.10839	1	490.955
16	0.217981	2.82915	0.007008	-1.10612	1	490.955
17	0.230212	2.69761	0.007008	-1.12875	1	490.956
18	0.272275	2.49734	0.007008	-1.19532	1	490.956
19	0.278155	2.38267	0.007008	-1.21165	1	490.958
20	0.279081	2.37825	0.007008	-1.21193	1	490.958
21	0.2134	2.78733	0.007008	-1.10319	1	490.962
22	0.255591	2.57856	0.007008	-1.16223	1	490.962
23	0.205009	2.93393	0.007008	-1.07877	1	490.962
24	0.258682	2.67084	0.007008	-1.15996	1	490.963
25	0.280083	2.3306	0.007008	-1.21777	1	490.963
26	0.223935	2.91902	0.007008	-1.09696	1	490.967
27	0.194876	2.93844	0.007008	-1.0681	1	490.967
28	0.198068	2.97898	0.007008	-1.06353	1	490.968
29	0.293164	2.31848	0.007008	-1.22759	1	490.969
30	0.282638	2.34076	0.007008	-1.2114	1	490.97
31	0.226831	2.85726	0.007008	-1.10162	1	490.971
32	0.193678	3.03871	0.007008	-1.05133	1	490.972
33	0.294452	2.28689	0.007008	-1.23553	1	490.974
34	0.294771	2.22582	0.007008	-1.23897	1	490.977
35	0.292697	2.41304	0.007008	-1.21238	1	490.977
36	0.193935	3.03848	0.007008	-1.0451	1	490.979
37	0.285123	2.40213	0.007008	-1.22368	1	490.98
38	0.286764	2.27492	0.007008	-1.22084	1	490.98
39	0.188618	3.1435	0.007008	-1.02911	1	490.981
40	-0.370157	2.5697	0.007008	0.640494	1	490.982
41	-0.345591	2.67263	0.007008	0.551302	1	490.982
42	-0.368353	2.57704	0.007008	0.633186	1	490.982
43	-0.401236	2.43922	0.007008	0.7502	1	490.982
44	-0.394724	2.46646	0.007008	0.727426	1	490.982
45	-0.333102	2.72917	0.007008	0.516171	1	490.983
46	-0.233951	3.13402	0.007008	0.165127	1	490.983
47	0.25105	2.49598	0.007008	-1.19045	1	490.983
48	0.247114	2.78609	0.007008	-1.1268	1	490.983
49	-0.317222	2.79456	0.007008	0.457663	1	490.984
50	-0.282083	2.94586	0.007008	0.340649	1	490.984
51	0.307645	2.22737	0.007008	-1.24559	1	490.984
52	-0.178444	3.34989	0.007008	-0.0103956	1	490.984
53	-0.159983	3.41409	0.007008	-0.068903	1	490.984
54	0.17031	3.09256	0.007008	-1.01728	1	490.985
55	0.174063	3.1816	0.007008	-1.00502	1	490.985
56	-0.433618	2.30606	0.007008	0.867215	1	490.985
57	-0.140909	3.47708	0.007008	-0.12741	1	490.985
58	-0.0652644	3.66613	0.007008	-0.36144	1	490.985
59	-0.20157	3.26457	0.007008	0.0629294	1	490.985
60	-0.08518	3.62525	0.007008	-0.302933	1	490.985
61	-0.00481547	3.73224	0.007008	-0.536962	1	490.985
62	-0.0262238	3.70753	0.007008	-0.480997	1	490.985
63	0.0229095	3.72198	0.007008	-0.616905	1	490.985
64	-0.321024	2.77319	0.007008	0.457657	1	490.985
65	-0.00165717	3.73384	0.007008	-0.545596	1	490.985
66	-0.0507905	3.68276	0.007008	-0.407837	1	490.985
67	-0.0446325	3.70409	0.007008	-0.419947	1	490.986
68	-0.0274214	3.70382	0.007008	-0.478455	1	490.986
69	0.0720428	3.6651	0.007008	-0.745815	1	490.986
70	0.0474762	3.71035	0.007008	-0.68003	1	490.986
71	0.166008	3.24828	0.007008	-0.985058	1	490.986
72	0.133067	3.45784	0.007008	-0.900209	1	490.986
73	-0.249994	3.07411	0.007008	0.223634	1	490.986
74	-0.253862	3.0682	0.007008	0.253671	1	490.986
75	0.0966095	3.6014	0.007008	-0.808796	1	490.986
76	-0.0753572	3.63053	0.007008	-0.340292	1	490.986
77	-0.198191	3.28585	0.007008	0.0632074	1	490.986
78	0.0164608	3.73302	0.007008	-0.595469	1	490.987
79	-0.211282	3.23541	0.007008	0.106619	1	490.987
80	-0.222757	3.18814	0.007008	0.140768	1	490.987
81	0.121176	3.53807	0.007008	-0.864759	1	490.987
82	0.145743	3.42752	0.007008	-0.924477	1	490.987
83	-0.173624	3.38011	0.007008	-0.012609	1	490.987
84	-0.303399	2.84905	0.007008	0.399156	1	490.987
85	0.236375	2.73585	0.007008	-1.11936	1	490.987
86	0.0364027	3.70797	0.007008	-0.653977	1	490.987
87	-0.419291	2.36868	0.007008	0.83244	1	490.987
88	-0.0999239	3.57324	0.007008	-0.268211	1	490.987
89	-0.265967	3.00995	0.007008	0.282141	1	490.988
90	0.160342	3.35306	0.007008	-0.958527	1	490.988
91	-0.235083	3.12037	0.007008	0.155353	1	490.988
92	-0.247324	3.08784	0.007008	0.220204	1	490.988
93	0.0596491	3.68941	0.007008	-0.712484	1	490.988
94	-0.104394	3.57927	0.007008	-0.244425	1	490.988
95	0.0815463	3.63796	0.007008	-0.770992	1	490.988
96	0.164295	3.23349	0.007008	-0.983941	1	490.988
97	-0.149057	3.46433	0.007008	-0.0915196	1	490.988
98	0.12937	3.487	0.007008	-0.888006	1	490.989
99	0.153924	3.36971	0.007008	-0.946514	1	490.989
100	0.102883	3.55666	0.007008	-0.829499	1	490.989
101	-0.296457	2.86737	0.007008	0.355665	1	490.989
102	-0.124491	3.49948	0.007008	-0.19945	1	490.989
103	0.245907	2.41475	0.007008	-1.18202	1	490.989
104	-0.122241	3.53291	0.007008	-0.185918	1	490.989
105	0.0269122	3.77219	0.007008	-0.609969	1	490.99
106	0.0922805	3.56263	0.007008	-0.810686	1	490.99
107	0.306405	2.12103	0.007008	-1.25738	1	490.99
108	-0.165832	3.37062	0.007008	-0.0709079	1	490.99
109	-0.271891	2.99561	0.007008	0.318517	1	490.99
110	0.2282	2.75079	0.007008	-1.14228	1	490.99
111	-0.196237	3.28635	0.007008	0.0481118	1	490.99
112	0.139331	3.36745	0.007008	-0.927269	1	490.99
113	0.292206	2.49556	0.007008	-1.20634	1	490.991
114	0.0812904	3.60075	0.007008	-0.785017	1	490.991
115	-0.194375	3.29627	0.007008	0.0454783	1	490.991
116	0.259872	2.33797	0.007008	-1.20956	1	490.992
117	-0.195917	3.27028	0.007008	0.0330318	1	490.992
118	-0.352131	2.64444	0.007008	0.574678	1	490.992
119	0.0191044	3.66741	0.007008	-0.62592	1	490.992
120	-0.0817655	3.6252	0.007008	-0.318605	1	490.992
121	0.135823	3.50332	0.007008	-0.890452	1	490.992
122	-0.132609	3.50939	0.007008	-0.142311	1	490.992
123	0.242256	2.43001	0.007008	-1.18038	1	490.993
124	0.088326	3.54248	0.007008	-0.80701	1	490.993
125	0.286214	2.36774	0.007008	-1.20343	1	490.993
126	-0.443857	2.25904	0.007008	0.877851	1	490.993
127	0.209889	2.71835	0.007008	-1.10277	1	490.993
128	-0.361429	2.59939	0.007008	0.589844	1	490.993
129	-0.465302	2.17917	0.007008	0.98423	1	490.994
130	-0.389619	2.48294	0.007008	0.691693	1	490.994
131	0.188501	3.24168	0.007008	-1.01018	1	490.994
132	-0.468424	2.166	0.007008	0.990559	1	490.995
133	0.317731	2.14696	0.007008	-1.26106	1	490.995
134	0.199767	3.12884	0.007008	-1.05219	1	490.995
135	0.279031	2.60363	0.007008	-1.17728	1	490.995
136	0.294418	2.46532	0.007008	-1.20488	1	490.996
137	-0.215042	3.18694	0.007008	0.0795528	1	490.996
138	0.160774	3.13865	0.007008	-0.996738	1	490.997
139	-0.415151	2.38419	0.007008	0.808708	1	490.997
140	-0.385789	2.4988	0.007008	0.677135	1	490.997
141	0.188305	3.18965	0.007008	-1.01257	1	490.997
142	0.247409	2.74018	0.007008	-1.12759	1	490.997
143	0.313338	2.20488	0.007008	-1.24517	1	490.998
144	0.27216	2.64023	0.007008	-1.18624	1	490.998
145	0.315756	2.07964	0.007008	-1.27015	1	490.998
146	0.290692	2.50679	0.007008	-1.21242	1	490.999
147	0.293414	2.22689	0.007008	-1.22581	1	490.999
148	-0.0929703	3.59941	0.007008	-0.273424	1	491
149	0.183999	2.88624	0.007008	-1.07536	1	491.001
150	0.1475	3.52298	0.007008	-0.909237	1	491.001
151	0.0687836	3.76242	0.007008	-0.708768	1	491.001
152	0.173487	2.92148	0.007008	-1.05377	1	491.002
153	-0.369023	2.58198	0.007008	0.665088	1	491.003
154	-0.448061	2.24926	0.007008	0.925723	1	491.003
155	0.148454	3.32735	0.007008	-0.938512	1	491.004
156	0.238104	2.47966	0.007008	-1.1821	1	491.006
157	0.00576114	3.63206	0.007008	-0.606447	1	491.006
158	0.316803	2.21471	0.007008	-1.2608	1	491.006
159	0.319362	2.01625	0.007008	-1.27572	1	491.008
160	-0.0142788	3.73839	0.007008	-0.494058	1	491.008
161	-0.263793	3.02381	0.007008	0.293194	1	491.009
162	0.079844	3.59514	0.007008	-0.768183	1	491.009
163	0.191122	3.07289	0.007008	-1.02812	1	491.01
164	-0.0146748	3.62169	0.007008	-0.550535	1	491.01
165	0.222067	2.66341	0.007008	-1.15081	1	491.01
166	-0.492991	2.07002	0.007008	1.07844	1	491.01
167	0.124284	3.62656	0.007008	-0.842341	1	491.011
168	0.197745	3.24986	0.007008	-1.02896	1	491.011
169	-0.268325	2.97586	0.007008	0.241284	1	491.011
170	0.199808	2.77677	0.007008	-1.0816	1	491.012
171	0.176949	3.40957	0.007008	-0.964729	1	491.012
172	0.319522	2.25457	0.007008	-1.24768	1	491.012
173	-0.480707	2.11314	0.007008	1.00719	1	491.013
174	-0.496027	2.05999	0.007008	1.10124	1	491.014
175	0.212749	2.59189	0.007008	-1.12633	1	491.015
176	0.178327	2.81427	0.007008	-1.072	1	491.015
177	-0.326651	2.74508	0.007008	0.455439	1	491.015
178	0.128482	3.54329	0.007008	-0.862139	1	491.017
179	0.326201	2.00498	0.007008	-1.27519	1	491.017
180	0.0233489	3.7806	0.007008	-0.610408	1	491.017
181	-0.18915	3.35191	0.007008	0.0757806	1	491.017
182	0.302743	2.46767	0.007008	-1.21194	1	491.018
183	0.196462	2.87905	0.007008	-1.06035	1	491.018
184	0.288571	2.14959	0.007008	-1.25508	1	491.019
185	0.116478	3.33973	0.007008	-0.896774	1	491.02
186	0.223861	2.61744	0.007008	-1.12204	1	491.02
187	-0.143736	3.51432	0.007008	-0.0913073	1	491.021
188	0.144249	3.51606	0.007008	-0.891752	1	491.021
189	0.246527	2.96831	0.007008	-1.11086	1	491.021
190	-0.444827	2.2576	0.007008	0.905815	1	491.022
191	0.113559	3.36879	0.007008	-0.883107	1	491.022
192	-0.126724	3.58399	0.007008	-0.124652	1	491.022
193	-0.505274	2.02286	0.007008	1.12144	1	491.022
194	-0.0208496	3.60893	0.007008	-0.545591	1	491.022
195	0.164132	3.24113	0.007008	-0.968602	1	491.023
196	0.234376	2.77983	0.007008	-1.14901	1	491.023
197	-0.216496	3.2517	0.007008	0.169032	1	491.023
198	-0.243669	3.08169	0.007008	0.163319	1	491.023
199	0.156861	3.10084	0.007008	-1.01166	1	491.023
200	-0.0944627	3.53816	0.007008	-0.303577	1	491.024
201	-0.479397	2.12519	0.007008	1.04274	1	491.024
202	-0.370249	2.55151	0.007008	0.583231	1	491.024
203	-0.145756	3.42907	0.007008	-0.154672	1	491.025
204	0.334753	1.96715	0.007008	-1.29073	1	491.025
205	0.319481	2.02701	0.007008	-1.26351	1	491.025
206	0.0627462	3.56721	0.007008	-0.766461	1	491.025
207	0.321614	2.25097	0.007008	-1.2605	1	491.026
208	0.0908021	3.46144	0.007008	-0.823041	1	491.026
209	0.314855	2.34302	0.007008	-1.23171	1	491.027
210	0.252526	2.78295	0.007008	-1.16087	1	491.027
211	0.214204	2.55024	0.007008	-1.13447	1	491.027
212	-0.133628	3.45219	0.007008	-0.199487	1	491.027
213	0.275558	2.16136	0.007008	-1.23114	1	491.029
214	-0.194521	3.33633	0.007008	0.100795	1	491.029
215	0.134656	3.29334	0.007008	-0.948944	1	491.029
216	0.254671	2.63078	0.007008	-1.18628	1	491.03
217	0.145454	3.34492	0.007008	-0.924583	1	491.03
218	0.0357076	3.87697	0.007008	-0.597048	1	491.03
219	-0.397953	2.43714	0.007008	0.685199	1	491.03
220	-0.0526917	3.6691	0.007008	-0.424658	1	491.031
221	0.07235	3.84078	0.007008	-0.697897	1	491.031
222	-0.107761	3.5692	0.007008	-0.251708	1	491.031
223	-0.051297	3.60074	0.007008	-0.43444	1	491.031
224	0.331525	1.91147	0.007008	-1.29286	1	491.032
225	0.174089	2.84061	0.007008	-1.07165	1	491.032
226	0.146864	3.12325	0.007008	-0.973045	1	491.033
227	0.127285	3.48757	0.007008	-0.902618	1	491.034
228	-0.339549	2.71665	0.007008	0.568235	1	491.034
229	0.281461	2.49382	0.007008	-1.22103	1	491.034
230	0.290726	2.63211	0.007008	-1.19465	1	491.034
231	0.188204	2.84292	0.007008	-1.09439	1	491.034
232	0.279052	2.17601	0.007008	-1.22265	1	491.034
233	0.290086	2.26963	0.007008	-1.21081	1	491.034
234	-0.072426	3.74706	0.007008	-0.278517	1	491.034
235	-0.249828	3.02956	0.007008	0.154744	1	491.035
236	0.247028	2.87067	0.007008	-1.10882	1	491.035
237	-0.0513545	3.56738	0.007008	-0.459047	1	491.035
238	0.342297	1.94978	0.007008	-1.29437	1	491.036
239	0.195234	3.24454	0.007008	-1.00364	1	491.037
240	0.328955	1.89677	0.007008	-1.29514	1	491.038
241	0.210284	2.98404	0.007008	-1.05512	1	491.038
242	0.160032	2.95176	0.007008	-1.01855	1	491.038
243	0.0489414	3.81485	0.007008	-0.665449	1	491.038
244	0.298096	2.17232	0.007008	-1.26633	1	491.039
245	-0.108745	3.59167	0.007008	-0.19566	1	491.039
246	-0.209939	3.26354	0.007008	0.114802	1	491.04
247	-0.499914	2.0459	0.007008	1.11256	1	491.04
248	-0.501642	2.03282	0.007008	1.08685	1	491.04
249	0.136087	3.5424	0.007008	-0.869911	1	491.04
250	-0.227223	3.20987	0.007008	0.207232	1	491.04
251	0.31892	2.35312	0.007008	-1.24468	1	491.04
252	0.21928	2.51012	0.007008	-1.16247	1	491.04
253	0.319876	1.94704	0.007008	-1.2927	1	491.041
254	0.296182	2.58746	0.007008	-1.19199	1	491.041
255	-0.197327	3.24666	0.007008	-0.00263903	1	491.041
256	0.145595	3.65464	0.007008	-0.880002	1	491.042
257	-0.310499	2.80451	0.007008	0.379003	1	491.042
258	0.0893998	3.83304	0.007008	-0.73988	1	491.042
259	0.239372	3.07853	0.007008	-1.08428	1	491.043
260	0.321733	1.99725	0.007008	-1.29369	1	491.044
261	0.247139	2.30731	0.007008	-1.20509	1	491.045
262	0.190764	3.10318	0.007008	-1.05987	1	491.046
263	-0.229981	3.10293	0.007008	0.101462	1	491.047
264	0.0975744	3.82305	0.007008	-0.756781	1	491.047
265	0.108164	3.30158	0.007008	-0.892444	1	491.047
266	0.313434	2.00108	0.007008	-1.28885	1	491.047
267	0.13337	3.61847	0.007008	-0.882358	1	491.047
268	0.344746	1.94472	0.007008	-1.30375	1	491.05
269	0.259869	2.37448	0.007008	-1.22176	1	491.05
270	0.11394	3.40169	0.007008	-0.901347	1	491.051
271	0.282452	2.42408	0.007008	-1.23327	1	491.051
272	-0.218263	3.1965	0.007008	0.0944441	1	491.052
273	0.158167	3.59879	0.007008	-0.917107	1	491.052
274	-0.517557	1.97238	0.007008	1.13443	1	491.052
275	0.304742	2.11461	0.007008	-1.27746	1	491.052
276	0.16019	2.85781	0.007008	-1.04284	1	491.052
277	0.311588	1.97288	0.007008	-1.26346	1	491.052
278	-0.507292	2.01901	0.007008	1.15975	1	491.053
279	0.198999	3.26969	0.007008	-1.00244	1	491.053
280	-0.430143	2.32935	0.007008	0.912017	1	491.053
281	0.129784	3.33281	0.007008	-0.903167	1	491.054
282	-0.364588	2.59085	0.007008	0.634612	1	491.054
283	0.295264	2.64543	0.007008	-1.19178	1	491.054
284	0.0922729	3.85134	0.007008	-0.735628	1	491.055
285	0.135332	3.09291	0.007008	-0.984534	1	491.055
286	-0.250176	3.11828	0.007008	0.296276	1	491.055
287	0.34436	1.80669	0.007008	-1.30962	1	491.055
288	-0.109137	3.62911	0.007008	-0.202248	1	491.056
289	0.195695	3.08064	0.007008	-1.02387	1	491.056
290	0.150191	3.21964	0.007008	-0.990933	1	491.056
291	0.171996	3.27436	0.007008	-1.0092	1	491.057
292	0.158147	2.88545	0.007008	-1.04768	1	491.058
293	0.0836584	3.48809	0.007008	-0.79618	1	491.058
294	0.322287	2.30801	0.007008	-1.23416	1	491.058
295	0.29984	2.14003	0.007008	-1.27332	1	491.058
296	-0.525782	1.9486	0.007008	1.21826	1	491.058
297	0.198741	3.01763	0.007008	-1.08408	1	491.059
298	0.351682	1.91668	0.007008	-1.30693	1	491.059
299	0.232937	2.60967	0.007008	-1.17532	1	491.059
300	0.168764	2.78344	0.007008	-1.06242	1	491.059
301	0.00356709	3.87408	0.007008	-0.492714	1	491.06
302	0.213918	3.12293	0.007008	-1.07883	1	491.06
303	0.21818	3.20641	0.007008	-1.0647	1	491.061
304	0.292439	2.68183	0.007008	-1.18188	1	491.061
305	-0.529841	1.93167	0.007008	1.21644	1	491.061
306	-0.207409	3.26806	0.007008	0.094404	1	491.061
307	0.0515703	3.91746	0.007008	-0.624657	1	491.062
308	-0.0417651	3.53825	0.007008	-0.509451	1	491.062
309	-0.0231657	3.72987	0.007008	-0.503818	1	491.063
310	-0.404031	2.40708	0.007008	0.696851	1	491.063
311	-0.274602	3.01277	0.007008	0.373266	1	491.063
312	0.29477	2.12285	0.007008	-1.22989	1	491.063
313	0.261441	2.49735	0.007008	-1.21279	1	491.064
314	-0.290753	2.93158	0.007008	0.39732	1	491.065
315	0.107643	3.80127	0.007008	-0.767981	1	491.066
316	0.25173	3.02688	0.007008	-1.11593	1	491.066
317	0.305119	2.008	0.007008	-1.25248	1	491.066
318	0.121965	3.16598	0.007008	-0.937211	1	491.067
319	0.198259	2.88496	0.007008	-1.10596	1	491.067
320	0.260082	2.97914	0.007008	-1.12317	1	491.067
321	-0.0963399	3.52797	0.007008	-0.292578	1	491.067
322	0.0560856	3.72647	0.007008	-0.671852	1	491.068
323	0.35185	1.80452	0.007008	-1.32115	1	491.068
324	-0.268909	3.02963	0.007008	0.363219	1	491.068
325	0.28415	2.77674	0.007008	-1.1677	1	491.069
326	0.299668	2.39576	0.007008	-1.24658	1	491.069
327	0.226604	2.44605	0.007008	-1.15029	1	491.069
328	0.0128373	3.80009	0.007008	-0.540024	1	491.069
329	0.147414	3.67524	0.007008	-0.866124	1	491.069
330	0.176436	3.46539	0.007008	-0.97567	1	491.07
331	0.100967	3.84751	0.007008	-0.761162	1	491.07
332	-0.218744	3.17138	0.007008	0.109468	1	491.07
333	0.311055	2.44249	0.007008	-1.24039	1	491.071
334	0.128586	3.69162	0.007008	-0.85977	1	491.071
335	-0.530102	1.93275	0.007008	1.23702	1	491.071
336	-0.17783	3.29889	0.007008	-0.0436363	1	491.071
337	-0.309219	2.78516	0.007008	0.332443	1	491.072
338	-0.361285	2.5791	0.007008	0.54608	1	491.073
339	0.261021	2.25497	0.007008	-1.19549	1	491.074
340	0.330102	1.80001	0.007008	-1.29997	1	491.074
341	-0.178198	3.42828	0.007008	0.0632529	1	491.074
342	0.282942	2.78469	0.007008	-1.17261	1	491.074
343	0.282067	2.58554	0.007008	-1.16557	1	491.075
344	-0.00463187	3.83463	0.007008	-0.517035	1	491.075
345	-0.239498	3.05498	0.007008	0.116955	1	491.076
346	0.333855	2.18583	0.007008	-1.2814	1	491.076
347	-0.27478	2.98089	0.007008	0.348136	1	491.076
348	0.357686	1.83988	0.007008	-1.3214	1	491.078
349	0.335796	2.05897	0.007008	-1.29905	1	491.078
350	0.246979	2.51906	0.007008	-1.14374	1	491.078
351	0.169036	2.92327	0.007008	-1.02214	1	491.078
352	0.148165	3.10338	0.007008	-0.969221	1	491.079
353	0.318609	1.8512	0.007008	-1.29956	1	491.08
354	0.130996	3.57234	0.007008	-0.849482	1	491.08
355	-0.242	3.16102	0.007008	0.27067	1	491.08
356	-0.377053	2.54761	0.007008	0.664887	1	491.08
357	0.100641	3.25143	0.007008	-0.898355	1	491.08
358	0.357657	1.73787	0.007008	-1.32866	1	491.08
359	0.291815	2.73067	0.007008	-1.18131	1	491.081
360	0.208197	2.52318	0.007008	-1.12796	1	491.081
361	-0.123664	3.40017	0.007008	-0.270348	1	491.081
362	-0.355414	2.60549	0.007008	0.535612	1	491.081
363	0.0199351	3.87056	0.007008	-0.536692	1	491.082
364	-0.00812845	3.55057	0.007008	-0.583667	1	491.082
365	0.324146	2.33266	0.007008	-1.23068	1	491.082
366	-0.353924	2.64762	0.007008	0.584771	1	491.082
367	0.286991	2.15277	0.007008	-1.26579	1	491.082
368	0.356525	1.70339	0.007008	-1.32589	1	491.082
369	0.18625	2.90469	0.007008	-1.09106	1	491.082
370	0.25139	2.24023	0.007008	-1.19925	1	491.082
371	0.355724	1.7019	0.007008	-1.32507	1	491.082
372	0.192971	3.42452	0.007008	-1.00185	1	491.083
373	0.130346	3.14301	0.007008	-0.943656	1	491.083
374	0.271026	2.74019	0.007008	-1.18529	1	491.084
375	0.241892	2.28748	0.007008	-1.20578	1	491.084
376	0.355595	1.8029	0.007008	-1.3034	1	491.085
377	-0.169583	3.3881	0.007008	-0.00699552	1	491.085
378	0.270572	2.81839	0.007008	-1.17087	1	491.085
379	0.145505	3.42691	0.007008	-0.89886	1	491.086
380	0.253147	2.91062	0.007008	-1.10464	1	491.086
381	0.137843	3.12056	0.007008	-0.99295	1	491.086
382	0.162229	3.39045	0.007008	-0.928992	1	491.087
383	0.366864	1.77066	0.007008	-1.32339	1	491.087
384	-0.528752	1.93261	0.007008	1.18299	1	491.087
385	0.0531393	3.4257	0.007008	-0.780387	1	491.087
386	0.148027	3.51999	0.007008	-0.885209	1	491.087
387	0.222437	3.29574	0.007008	-1.03119	1	491.087
388	-0.485696	2.0894	0.007008	1.01616	1	491.087
389	0.255513	2.89633	0.007008	-1.15138	1	491.088
390	-0.485304	2.11072	0.007008	1.13525	1	491.089
391	0.34816	1.70334	0.007008	-1.31727	1	491.089
392	0.165254	3.64981	0.007008	-0.899916	1	491.089
393	0.246501	2.64076	0.007008	-1.12533	1	491.089
394	0.300124	1.96352	0.007008	-1.28513	1	491.089
395	-0.462315	2.17422	0.007008	0.873083	1	491.09
396	-0.524164	1.95884	0.007008	1.24751	1	491.09
397	-0.542124	1.88528	0.007008	1.24805	1	491.09
398	-0.054378	3.62467	0.007008	-0.398775	1	491.09
399	0.180729	3.51574	0.007008	-0.938607	1	491.091
400	-0.381214	2.52133	0.007008	0.699502	1	491.092
401	0.328353	2.07448	0.007008	-1.29814	1	491.093
402	0.2905	2.66735	0.007008	-1.20371	1	491.093
403	0.00255777	3.79176	0.007008	-0.561492	1	491.093
404	0.231041	3.26835	0.007008	-1.05437	1	491.093
405	0.316579	1.9175	0.007008	-1.30299	1	491.093
406	0.18393	3.57049	0.007008	-0.943176	1	491.094
407	0.277809	2.77477	0.007008	-1.14462	1	491.094
408	-0.172932	3.36932	0.007008	-0.0540478	1	491.094
409	0.265386	2.96113	0.007008	-1.14005	1	491.095
410	-0.323513	2.80511	0.007008	0.574481	1	491.095
411	0.337562	1.72754	0.007008	-1.31971	1	491.095
412	0.334173	2.23474	0.007008	-1.24523	1	491.096
413	0.247699	2.30048	0.007008	-1.18057	1	491.096
414	-0.0738323	3.71904	0.007008	-0.272194	1	491.097
415	0.298967	1.95749	0.007008	-1.28535	1	491.098
416	0.250406	2.68509	0.007008	-1.1846	1	491.098
417	0.167875	2.83696	0.007008	-1.07678	1	491.098
418	0.0937983	3.91302	0.007008	-0.725833	1	491.098
419	0.0571446	3.46423	0.007008	-0.754295	1	491.099
420	0.12503	3.28865	0.007008	-0.901057	1	491.099
421	-0.535902	1.91349	0.007008	1.27677	1	491.099
422	0.302782	2.33894	0.007008	-1.20418	1	491.099
423	0.370629	1.70595	0.007008	-1.33526	1	491.1
424	-0.105823	3.63012	0.007008	-0.227918	1	491.1
425	-0.0492404	3.85173	0.007008	-0.335311	1	491.1
426	0.224165	2.43694	0.007008	-1.14645	1	491.1
427	0.184903	2.62036	0.007008	-1.11394	1	491.101
428	0.197144	2.67919	0.007008	-1.08495	1	491.101
429	0.20496	3.46066	0.007008	-0.998347	1	491.101
430	0.0861789	3.57019	0.007008	-0.825424	1	491.101
431	0.113339	3.12511	0.007008	-0.948289	1	491.101
432	-0.310451	2.8621	0.007008	0.530996	1	491.102
433	0.0975421	3.89009	0.007008	-0.747831	1	491.102
434	-0.0215167	3.49912	0.007008	-0.576786	1	491.102
435	-0.476034	2.14901	0.007008	1.11223	1	491.103
436	0.312671	1.96391	0.007008	-1.29995	1	491.103
437	0.327956	2.06676	0.007008	-1.30032	1	491.103
438	-0.508517	2.02089	0.007008	1.21396	1	491.104
439	0.263102	2.18406	0.007008	-1.20652	1	491.104
440	0.194198	3.24188	0.007008	-0.992429	1	491.104
441	-0.265752	3.01036	0.007008	0.307099	1	491.104
442	0.302774	2.61471	0.007008	-1.21515	1	491.104
443	-0.538435	1.89699	0.007008	1.21103	1	491.106
444	0.0588064	3.4397	0.007008	-0.764379	1	491.106
445	-0.328842	2.73702	0.007008	0.504205	1	491.106
446	-0.215092	3.12677	0.007008	0.019916	1	491.107
447	0.343256	2.24388	0.007008	-1.26073	1	491.107
448	0.315666	2.13963	0.007008	-1.23328	1	491.108
449	0.0315818	3.95093	0.007008	-0.547119	1	491.108
450	0.325771	1.76444	0.007008	-1.29833	1	491.109
451	0.217817	2.46964	0.007008	-1.13621	1	491.109
452	0.277212	2.70676	0.007008	-1.19641	1	491.109
453	-0.248962	3.02042	0.007008	0.121145	1	491.109
454	0.344279	2.23001	0.007008	-1.2744	1	491.11
455	0.215714	2.68568	0.007008	-1.09381	1	491.111
456	0.299968	2.01266	0.007008	-1.28844	1	491.111
457	0.204753	2.7865	0.007008	-1.13163	1	491.111
458	0.143938	3.04027	0.007008	-0.973768	1	491.111
459	0.235955	2.79662	0.007008	-1.15893	1	491.112
460	0.342973	1.96765	0.007008	-1.27096	1	491.112
461	0.0956867	3.2406	0.007008	-0.882552	1	491.112
462	-0.519278	1.95941	0.007008	1.10247	1	491.114
463	0.0463939	3.61199	0.007008	-0.734838	1	491.114
464	0.274824	2.76501	0.007008	-1.18634	1	491.114
465	0.0483969	3.98176	0.007008	-0.595101	1	491.114
466	0.368413	1.59712	0.007008	-1.34046	1	491.114
467	0.308118	2.1045	0.007008	-1.28901	1	491.114
468	0.331687	2.36101	0.007008	-1.25751	1	491.114
469	0.330873	1.82265	0.007008	-1.32102	1	491.116
470	0.221769	2.68473	0.007008	-1.09756	1	491.116
471	0.340543	2.29205	0.007008	-1.26519	1	491.116
472	-0.0512147	3.86613	0.007008	-0.304593	1	491.117
473	0.106177	3.71399	0.007008	-0.771775	1	491.117
474	0.370447	1.60136	0.007008	-1.34601	1	491.117
475	0.282876	2.03938	0.007008	-1.2702	1	491.118
476	0.375229	1.75859	0.007008	-1.32179	1	491.118
477	0.115682	3.07933	0.007008	-0.963343	1	491.118
478	0.371127	1.63017	0.007008	-1.33007	1	491.118
479	0.298938	1.93328	0.007008	-1.25851	1	491.118
480	-0.0072572	3.93255	0.007008	-0.43451	1	491.118
481	0.232842	2.40931	0.007008	-1.19933	1	491.119
482	0.144589	2.9163	0.007008	-1.00131	1	491.119
483	0.288421	2.21807	0.007008	-1.20599	1	491.119
484	0.213671	3.38471	0.007008	-1.00192	1	491.12
485	0.26584	2.7906	0.007008	-1.12485	1	491.12
486	-0.389121	2.46095	0.007008	0.63225	1	491.121
487	0.176065	2.94636	0.007008	-1.07761	1	491.121
488	-0.145341	3.55044	0.007008	-0.0581177	1	491.121
489	0.220958	3.29181	0.007008	-1.05865	1	491.121
490	0.21371	2.4393	0.007008	-1.17073	1	491.121
491	0.0412872	3.56095	0.007008	-0.737605	1	491.121
492	-0.437174	2.29473	0.007008	0.866837	1	491.122
493	-0.444134	2.28315	0.007008	1.00148	1	491.123
494	0.160601	3.73294	0.007008	-0.879075	1	491.123
495	0.196882	2.8534	0.007008	-1.11549	1	491.123
496	-0.372225	2.58804	0.007008	0.752304	1	491.124
497	0.205792	2.4523	0.007008	-1.1528	1	491.124
498	0.358011	2.08672	0.007008	-1.29538	1	491.125
499	0.355983	2.00589	0.007008	-1.31257	1	491.126
500	0.133263	3.23502	0.007008	-0.919714	1	491.126
501	0.0955308	3.23329	0.007008	-0.906325	1	491.126
502	0.0727229	3.53388	0.007008	-0.811242	1	491.126
503	0.0570104	3.89175	0.007008	-0.623766	1	491.127
504	-0.230057	3.0644	0.007008	0.04576	1	491.128
505	-0.247091	3.11116	0.007008	0.224002	1	491.128
506	0.354398	1.65455	0.007008	-1.31543	1	491.128
507	0.179193	3.23632	0.007008	-0.972557	1	491.128
508	0.230343	2.29217	0.007008	-1.18956	1	491.129
509	-0.0104974	3.94023	0.007008	-0.443434	1	491.129
510	0.30117	1.9628	0.007008	-1.29382	1	491.129
511	0.301969	1.94753	0.007008	-1.29502	1	491.13
512	-0.307558	2.88331	0.007008	0.536458	1	491.132
513	0.109789	3.3253	0.007008	-0.920203	1	491.132
514	0.158528	2.94606	0.007008	-1.00227	1	491.132
515	0.216635	3.34865	0.007008	-1.04489	1	491.132
516	-0.113678	3.41064	0.007008	-0.293244	1	491.132
517	0.267569	2.36555	0.007008	-1.23923	1	491.133
518	0.245239	2.23867	0.007008	-1.19001	1	491.133
519	0.0556466	3.97555	0.007008	-0.628173	1	491.133
520	0.163095	3.52975	0.007008	-0.901423	1	491.133
521	0.347961	2.07022	0.007008	-1.26436	1	491.133
522	0.152909	2.99515	0.007008	-0.987559	1	491.134
523	0.0684784	3.35164	0.007008	-0.836605	1	491.134
524	-0.258465	3.0315	0.007008	0.208759	1	491.135
525	0.122859	3.0665	0.007008	-0.946834	1	491.135
526	0.22205	2.497	0.007008	-1.12784	1	491.135
527	0.22497	3.19108	0.007008	-1.03475	1	491.135
528	0.287577	2.68169	0.007008	-1.20723	1	491.135
529	0.321837	1.73643	0.007008	-1.30761	1	491.135
530	-0.554407	1.8386	0.007008	1.26875	1	491.135
531	-0.515238	1.98583	0.007008	1.18229	1	491.135
532	0.266133	2.20248	0.007008	-1.19803	1	491.136
533	0.369653	1.97005	0.007008	-1.30612	1	491.137
534	-0.240867	3.0245	0.007008	0.071076	1	491.138
535	0.110929	3.19329	0.007008	-0.944687	1	491.138
536	0.0560906	3.3465	0.007008	-0.794318	1	491.139
537	0.31056	2.20524	0.007008	-1.21907	1	491.14
538	0.222734	2.52854	0.007008	-1.12161	1	491.14
539	-0.512985	2.00518	0.007008	1.22991	1	491.14
540	0.0566029	3.33488	0.007008	-0.803678	1	491.14
541	-0.544486	1.88146	0.007008	1.30602	1	491.141
542	0.0954265	3.14434	0.007008	-0.907974	1	491.141
543	0.291859	2.83295	0.007008	-1.15869	1	491.141
544	0.320327	2.16181	0.007008	-1.23063	1	491.141
545	0.189449	2.5764	0.007008	-1.13275	1	491.142
546	-0.14836	3.31922	0.007008	-0.195619	1	491.143
547	0.153204	3.02413	0.007008	-1.03856	1	491.143
548	-0.366097	2.62054	0.007008	0.723624	1	491.143
549	0.0491018	3.56747	0.007008	-0.756449	1	491.144
550	-0.503569	2.04161	0.007008	1.21818	1	491.144
551	0.343309	2.26281	0.007008	-1.27821	1	491.144
552	0.306966	2.71252	0.007008	-1.19185	1	491.144
553	0.256677	2.12604	0.007008	-1.2181	1	491.145
554	0.333363	2.40056	0.007008	-1.25508	1	491.145
555	0.0880584	3.18043	0.007008	-0.8943	1	491.146
556	0.26343	2.79531	0.007008	-1.11882	1	491.146
557	0.135611	3.71246	0.007008	-0.875498	1	491.146
558	-0.43835	2.25743	0.007008	0.764532	1	491.147
559	0.383616	1.77207	0.007008	-1.3321	1	491.148
560	-0.224979	3.25758	0.007008	0.258842	1	491.148
561	0.377856	1.85987	0.007008	-1.32628	1	491.148
562	-0.0833349	3.72227	0.007008	-0.223705	1	491.148
563	0.30666	2.37441	0.007008	-1.19905	1	491.149
564	0.380135	1.54908	0.007008	-1.33999	1	491.149
565	0.284921	2.89386	0.007008	-1.14248	1	491.149
566	0.387751	1.64089	0.007008	-1.34928	1	491.149
567	0.206781	3.40801	0.007008	-0.983327	1	491.149
568	0.271965	2.0802	0.007008	-1.22259	1	491.149
569	0.210732	2.41897	0.007008	-1.17012	1	491.15
570	-0.442902	2.28929	0.007008	0.997028	1	491.15
571	0.350666	2.05677	0.007008	-1.2658	1	491.15
572	0.0968374	3.48135	0.007008	-0.870221	1	491.15
573	0.298969	1.96808	0.007008	-1.29452	1	491.15
574	0.352325	2.02515	0.007008	-1.26953	1	491.15
575	-0.293464	2.91607	0.007008	0.446251	1	491.15
576	0.377603	1.49234	0.007008	-1.3539	1	491.151
577	0.354707	1.85097	0.007008	-1.28568	1	491.151
578	-0.515574	1.98313	0.007008	1.17759	1	491.151
579	0.325498	2.25487	0.007008	-1.22589	1	491.152
580	0.349919	2.20021	0.007008	-1.25888	1	491.152
581	0.347375	1.69928	0.007008	-1.3425	1	491.153
582	0.175063	3.71854	0.007008	-0.907386	1	491.153
583	0.295865	2.05957	0.007008	-1.28807	1	491.153
584	0.242438	2.82877	0.007008	-1.16308	1	491.153
585	0.343022	1.65852	0.007008	-1.30819	1	491.153
586	-0.20698	3.1366	0.007008	-0.0243153	1	491.153
587	0.131918	3.87121	0.007008	-0.797148	1	491.153
588	-0.286804	2.97549	0.007008	0.470969	1	491.153
589	-0.534918	1.90685	0.007008	1.16538	1	491.154
590	-0.402402	2.41022	0.007008	0.692802	1	491.154
591	-0.209722	3.19708	0.007008	0.0181283	1	491.154
592	0.26156	2.10643	0.007008	-1.24666	1	491.154
593	0.182834	2.62403	0.007008	-1.12353	1	491.155
594	-0.0848602	3.44709	0.007008	-0.386198	1	491.155
595	0.229276	2.60702	0.007008	-1.18282	1	491.156
596	0.391431	1.57304	0.007008	-1.35188	1	491.156
597	0.247033	2.53643	0.007008	-1.20667	1	491.157
598	0.171873	3.48826	0.007008	-0.918781	1	491.157
599	0.230686	3.04219	0.007008	-1.05575	1	491.159
600	0.115661	3.10828	0.007008	-0.926758	1	491.16
601	0.23723	2.38819	0.007008	-1.15183	1	491.16
602	0.176948	2.59594	0.007008	-1.11099	1	491.16
603	0.223762	2.52098	0.007008	-1.12139	1	491.16
604	0.28088	2.07746	0.007008	-1.27407	1	491.161
605	0.366922	1.63987	0.007008	-1.35581	1	491.161
606	0.151532	2.85378	0.007008	-1.01377	1	491.161
607	-0.470599	2.17104	0.007008	1.10417	1	491.161
608	-0.287806	2.84211	0.007008	0.22125	1	491.161
609	-0.20163	3.1761	0.007008	-0.0067425	1	491.162
610	0.0791748	3.87694	0.007008	-0.67553	1	491.162
611	0.27461	2.49591	0.007008	-1.23225	1	491.163
612	-0.288317	2.90006	0.007008	0.359772	1	491.163
613	0.3684	2.03195	0.007008	-1.29216	1	491.163
614	0.259981	2.76833	0.007008	-1.18498	1	491.164
615	-0.311851	2.75512	0.007008	0.300749	1	491.164
616	0.316312	1.74248	0.007008	-1.29478	1	491.164
617	0.0433213	3.34263	0.007008	-0.778367	1	491.166
618	0.192072	2.80989	0.007008	-1.12026	1	491.166
619	-0.5239	1.94493	0.007008	1.14997	1	491.166
620	0.378543	1.56409	0.007008	-1.33209	1	491.166
621	-0.553514	1.84882	0.007008	1.33527	1	491.167
622	0.286857	2.52795	0.007008	-1.23492	1	491.167
623	-0.486977	2.09275	0.007008	1.02281	1	491.167
624	0.0198259	3.68025	0.007008	-0.589354	1	491.168
625	0.194024	2.52	0.007008	-1.14601	1	491.168
626	0.304221	2.65159	0.007008	-1.21898	1	491.168
627	0.0928519	3.97067	0.007008	-0.693065	1	491.168
628	0.0831562	3.29786	0.007008	-0.838301	1	491.168
629	0.0732818	3.22341	0.007008	-0.859897	1	491.168
630	0.098536	3.66765	0.007008	-0.830726	1	491.169
631	0.187211	3.67892	0.007008	-0.933012	1	491.17
632	0.0544474	3.76311	0.007008	-0.645926	1	491.17
633	0.130293	2.85496	0.007008	-1.01474	1	491.17
634	0.369043	2.00483	0.007008	-1.28995	1	491.17
635	0.373035	1.53988	0.007008	-1.36365	1	491.171
636	0.148393	3.30748	0.007008	-0.986922	1	491.171
637	0.128014	3.01284	0.007008	-1.00519	1	491.172
638	0.106967	3.50879	0.007008	-0.884194	1	491.173
639	0.384099	1.65722	0.007008	-1.32509	1	491.173
640	0.299372	2.71145	0.007008	-1.20835	1	491.173
641	0.142334	2.93198	0.007008	-1.03866	1	491.174
642	-0.0904619	3.76526	0.007008	-0.168654	1	491.174
643	0.249294	2.6562	0.007008	-1.19529	1	491.175
644	-0.096982	3.76798	0.007008	-0.159176	1	491.175
645	0.388356	1.56739	0.007008	-1.33765	1	491.175
646	-0.364402	2.54413	0.007008	0.488586	1	491.176
647	0.285937	2.71618	0.007008	-1.1477	1	491.176
648	-0.341728	2.66814	0.007008	0.452919	1	491.177
649	-0.522799	1.96478	0.007008	1.2721	1	491.178
650	0.294054	2.54202	0.007008	-1.23684	1	491.178
651	-0.29096	2.88475	0.007008	0.292149	1	491.178
652	0.322894	2.19968	0.007008	-1.29246	1	491.178
653	0.0326897	3.87066	0.007008	-0.623439	1	491.179
654	0.211604	3.17986	0.007008	-1.08176	1	491.179
655	0.190294	3.26685	0.007008	-0.975746	1	491.18
656	0.274602	2.09754	0.007008	-1.21442	1	491.181
657	0.144067	3.78095	0.007008	-0.870961	1	491.181
658	0.382212	1.44444	0.007008	-1.36904	1	491.181
659	-0.0507075	3.47957	0.007008	-0.524865	1	491.182
660	0.0305555	3.64509	0.007008	-0.697113	1	491.182
661	-0.50874	2.02348	0.007008	1.23079	1	491.182
662	0.203737	2.91848	0.007008	-1.04192	1	491.183
663	-0.444851	2.2333	0.007008	0.800544	1	491.183
664	0.389496	1.76371	0.007008	-1.34163	1	491.184
665	-0.282676	2.91435	0.007008	0.325314	1	491.184
666	0.361584	1.87443	0.007008	-1.33792	1	491.184
667	0.347722	2.29709	0.007008	-1.27675	1	491.185
668	0.333226	2.13224	0.007008	-1.30417	1	491.185
669	-0.386763	2.49295	0.007008	0.711343	1	491.186
670	0.230729	3.21897	0.007008	-1.08925	1	491.187
671	0.0263913	3.53469	0.007008	-0.718272	1	491.187
672	0.088116	3.27689	0.007008	-0.896834	1	491.187
673	0.281055	2.25823	0.007008	-1.18995	1	491.187
674	0.283258	2.41754	0.007008	-1.17154	1	491.187
675	0.387279	1.52965	0.007008	-1.37029	1	491.188
676	0.130862	3.01843	0.007008	-0.957043	1	491.189
677	-0.566691	1.79973	0.007008	1.35845	1	491.189
678	0.390173	1.38756	0.007008	-1.36818	1	491.189
679	-0.544135	1.87068	0.007008	1.17602	1	491.189
680	0.130235	2.83914	0.007008	-1.00841	1	491.19
681	-0.0299111	3.71312	0.007008	-0.430198	1	491.19
682	0.180998	2.69539	0.007008	-1.06228	1	491.191
683	-0.113474	3.3677	0.007008	-0.349167	1	491.191
684	-0.0563434	3.73639	0.007008	-0.395878	1	491.191
685	0.17653	3.56933	0.007008	-0.96778	1	491.191
686	0.34397	1.55018	0.007008	-1.32984	1	491.191
687	-0.349009	2.70116	0.007008	0.694357	1	491.191
688	0.113531	2.92717	0.007008	-0.980657	1	491.191
689	-0.249335	3.15133	0.007008	0.326084	1	491.192
690	-0.485769	2.11506	0.007008	1.15913	1	491.192
691	-0.439981	2.28308	0.007008	0.938309	1	491.192
692	-0.372388	2.58628	0.007008	0.70548	1	491.193
693	0.322406	1.95333	0.007008	-1.25065	1	491.193
694	0.136411	3.50368	0.007008	-0.859093	1	491.194
695	-0.217521	3.11048	0.007008	0.0328145	1	491.194
696	0.204765	3.27913	0.007008	-0.990807	1	491.194
697	-0.371058	2.5775	0.007008	0.715057	1	491.195
698	0.0221811	3.35908	0.007008	-0.734707	1	491.195
699	-0.240698	3.15995	0.007008	0.295914	1	491.195
700	-0.145887	3.59085	0.007008	0.0169286	1	491.195
701	0.376574	1.66138	0.007008	-1.36149	1	491.195
702	0.335149	1.76428	0.007008	-1.33786	1	491.195
703	0.279653	2.36279	0.007008	-1.25416	1	491.196
704	0.0973043	3.25483	0.007008	-0.918513	1	491.196
705	-0.551223	1.86094	0.007008	1.36453	1	491.197
706	0.37873	1.92533	0.007008	-1.30107	1	491.197
707	-0.455862	2.19931	0.007008	0.893264	1	491.197
708	0.258433	2.88463	0.007008	-1.16841	1	491.197
709	0.366936	2.13606	0.007008	-1.28548	1	491.197
710	-0.506072	2.02683	0.007008	1.14769	1	491.197
711	0.322859	2.22389	0.007008	-1.22129	1	491.198
712	-0.438216	2.2598	0.007008	0.786115	1	491.199
713	0.0246311	3.41944	0.007008	-0.740032	1	491.199
714	0.173814	3.01845	0.007008	-1.07194	1	491.199
715	0.183579	3.56076	0.007008	-0.922281	1	491.199
716	-0.252271	3.14475	0.007008	0.358704	1	491.2
717	0.30634	2.00735	0.007008	-1.30461	1	491.201
718	0.231185	3.45509	0.007008	-1.02421	1	491.202
719	0.38474	1.41922	0.007008	-1.35069	1	491.202
720	0.245115	2.40334	0.007008	-1.22262	1	491.203
721	-0.534176	1.91777	0.007008	1.27729	1	491.203
722	0.269969	2.00473	0.007008	-1.23442	1	491.203
723	0.0943888	3.31831	0.007008	-0.90335	1	491.203
724	-0.405227	2.39075	0.007008	0.676416	1	491.203
725	0.368565	2.12479	0.007008	-1.28643	1	491.204
726	0.123077	3.88586	0.007008	-0.810169	1	491.204
727	0.188709	3.47594	0.007008	-1.00367	1	491.204
728	-0.201493	3.21119	0.007008	0.0402847	1	491.204
729	0.150084	3.87081	0.007008	-0.849092	1	491.205
730	0.241595	3.23616	0.007008	-1.09369	1	491.205
731	-0.236963	3.09046	0.007008	0.167858	1	491.205
732	0.301735	2.74996	0.007008	-1.20531	1	491.205
733	0.334476	1.58456	0.007008	-1.32156	1	491.206
734	0.396077	1.72977	0.007008	-1.34553	1	491.206
735	0.29897	2.87365	0.007008	-1.1757	1	491.206
736	0.248465	2.15423	0.007008	-1.19962	1	491.207
737	0.111067	3.61456	0.007008	-0.869137	1	491.207
738	0.128704	3.77551	0.007008	-0.854162	1	491.207
739	0.304928	2.8315	0.007008	-1.17798	1	491.207
740	0.39809	1.34583	0.007008	-1.37805	1	491.207
741	0.253001	2.1052	0.007008	-1.21253	1	491.208
742	0.360415	1.87839	0.007008	-1.28083	1	491.208
743	0.392681	1.57031	0.007008	-1.33468	1	491.209
744	-0.0683971	3.40143	0.007008	-0.489757	1	491.209
745	0.32711	2.49674	0.007008	-1.20823	1	491.209
746	0.223814	3.17434	0.007008	-1.02703	1	491.209
747	0.190297	2.67739	0.007008	-1.13741	1	491.209
748	0.238761	2.16198	0.007008	-1.21582	1	491.209
749	-0.367273	2.61068	0.007008	0.750249	1	491.21
750	0.232346	3.4525	0.007008	-1.02137	1	491.21
751	-0.513001	1.99732	0.007008	1.20813	1	491.21
752	0.313028	2.749	0.007008	-1.18472	1	491.21
753	0.208116	2.36121	0.007008	-1.15359	1	491.21
754	-0.511054	1.98129	0.007008	1.00904	1	491.21
755	0.387613	1.41579	0.007008	-1.35013	1	491.211
756	0.200179	2.4339	0.007008	-1.16337	1	491.212
757	0.356139	1.56993	0.007008	-1.36059	1	491.212
758	0.225843	3.17765	0.007008	-1.02879	1	491.212
759	0.25031	2.10043	0.007008	-1.21589	1	491.213
760	-0.432418	2.33513	0.007008	1.00006	1	491.213
761	0.119142	3.56633	0.007008	-0.817071	1	491.213
762	0.210382	2.64272	0.007008	-1.08775	1	491.213
763	-0.390032	2.49583	0.007008	0.707476	1	491.214
764	0.0284714	3.75873	0.007008	-0.658129	1	491.214
765	-0.539502	1.90596	0.007008	1.34493	1	491.215
766	-0.528556	1.91995	0.007008	1.09809	1	491.215
767	0.122869	2.85938	0.007008	-1.01236	1	491.215
768	-0.561332	1.82345	0.007008	1.39378	1	491.215
769	0.0981564	3.13914	0.007008	-0.9412	1	491.215
770	-0.0975118	3.78235	0.007008	-0.130248	1	491.216
771	0.360171	2.15105	0.007008	-1.26433	1	491.216
772	-0.241917	3.1287	0.007008	0.267247	1	491.216
773	-0.409136	2.37737	0.007008	0.699426	1	491.217
774	-0.30003	2.87418	0.007008	0.37104	1	491.217
775	-0.345265	2.67146	0.007008	0.582425	1	491.217
776	0.213285	3.55059	0.007008	-1.00322	1	491.217
777	-0.442654	2.23323	0.007008	0.741765	1	491.218
778	0.321961	1.91369	0.007008	-1.25354	1	491.218
779	0.203977	2.72744	0.007008	-1.06872	1	491.218
780	0.382897	1.90637	0.007008	-1.33241	1	491.218
781	-0.277952	3.01392	0.007008	0.448698	1	491.219
782	0.395107	1.36585	0.007008	-1.38379	1	491.219
783	0.234305	2.22468	0.007008	-1.18212	1	491.219
784	0.343512	1.6848	0.007008	-1.29358	1	491.22
785	-0.396495	2.42175	0.007008	0.58463	1	491.22
786	-0.247541	3.08202	0.007008	0.252317	1	491.22
787	0.110618	3.05498	0.007008	-0.976077	1	491.22
788	0.0768746	3.26797	0.007008	-0.832395	1	491.221
789	0.365624	2.01268	0.007008	-1.2756	1	491.221
790	0.155677	3.42104	0.007008	-0.979069	1	491.221
791	0.314626	2.6428	0.007008	-1.22764	1	491.222
792	0.194395	3.67917	0.007008	-0.930395	1	491.222
793	0.240764	2.16459	0.007008	-1.22667	1	491.222
794	0.34559	2.30798	0.007008	-1.23813	1	491.222
795	0.189776	3.2491	0.007008	-1.05228	1	491.222
796	0.223529	2.31413	0.007008	-1.15886	1	491.223
797	-0.119521	3.70725	0.007008	-0.0586792	1	491.223
798	-0.539473	1.88949	0.007008	1.16568	1	491.223
799	0.326418	2.53814	0.007008	-1.20396	1	491.223
800	0.396712	1.73733	0.007008	-1.32886	1	491.224
801	-0.238945	3.02261	0.007008	0.0850486	1	491.224
802	0.341783	1.73183	0.007008	-1.2854	1	491.225
803	0.324846	2.28028	0.007008	-1.28732	1	491.225
804	0.214947	3.33683	0.007008	-1.05879	1	491.225
805	0.384615	1.79368	0.007008	-1.30813	1	491.225
806	0.13154	2.78005	0.007008	-1.02785	1	491.226
807	0.216855	3.52288	0.007008	-1.01457	1	491.226
808	0.3192	2.369	0.007008	-1.2738	1	491.227
809	0.401915	1.33571	0.007008	-1.38717	1	491.227
810	0.324626	1.7407	0.007008	-1.33408	1	491.227
811	0.17241	3.53955	0.007008	-0.974242	1	491.227
812	0.286394	3.0297	0.007008	-1.14539	1	491.227
813	0.0596674	4.01212	0.007008	-0.591794	1	491.228
814	0.408308	1.34954	0.007008	-1.3699	1	491.228
815	0.208279	3.58956	0.007008	-0.992273	1	491.228
816	0.357641	2.26885	0.007008	-1.25835	1	491.228
817	0.3043	2.79081	0.007008	-1.19983	1	491.229
818	0.135718	3.90006	0.007008	-0.787905	1	491.229
819	0.340372	1.94501	0.007008	-1.25821	1	491.23
820	0.324987	1.81372	0.007008	-1.33212	1	491.23
821	0.252947	2.80483	0.007008	-1.1811	1	491.23
822	0.402404	1.28277	0.007008	-1.38184	1	491.23
823	0.210911	3.5212	0.007008	-1.01352	1	491.231
824	-0.203462	3.36921	0.007008	0.208517	1	491.232
825	0.182323	2.64695	0.007008	-1.13183	1	491.232
826	0.298804	2.80299	0.007008	-1.19863	1	491.232
827	0.304516	2.78428	0.007008	-1.20181	1	491.233
828	0.0612822	3.66682	0.007008	-0.683236	1	491.233
829	-0.333454	2.65629	0.007008	0.366564	1	491.233
830	0.362861	1.90182	0.007008	-1.27824	1	491.233
831	0.0431086	3.5439	0.007008	-0.683874	1	491.234
832	0.0808226	3.08061	0.007008	-0.911859	1	491.234
833	-0.423701	2.31652	0.007008	0.738997	1	491.234
834	0.22649	2.21845	0.007008	-1.20152	1	491.234
835	0.359764	1.8432	0.007008	-1.34676	1	491.234
836	-0.0444168	3.39778	0.007008	-0.547417	1	491.234
837	0.151036	3.10854	0.007008	-1.03139	1	491.234
838	0.0817661	3.06368	0.007008	-0.91334	1	491.235
839	-0.547952	1.86413	0.007008	1.29697	1	491.235
840	0.34708	1.62223	0.007008	-1.35617	1	491.235
841	0.402373	1.689	0.007008	-1.35381	1	491.235
842	-0.543491	1.88743	0.007008	1.29887	1	491.235
843	0.306347	1.72231	0.007008	-1.29345	1	491.235
844	0.261803	3.0028	0.007008	-1.08917	1	491.235
845	0.412663	1.45986	0.007008	-1.3763	1	491.236
846	0.187292	2.47035	0.007008	-1.11817	1	491.237
847	0.3572	2.30686	0.007008	-1.25753	1	491.237
848	0.322712	2.68301	0.007008	-1.19683	1	491.237
849	0.25411	2.04532	0.007008	-1.24216	1	491.238
850	0.113798	3.56299	0.007008	-0.888976	1	491.238
851	0.415997	1.36985	0.007008	-1.37876	1	491.238
852	-0.350822	2.61544	0.007008	0.446558	1	491.238
853	0.186094	3.24183	0.007008	-1.05102	1	491.239
854	0.276162	3.11701	0.007008	-1.10522	1	491.239
855	0.168756	3.51243	0.007008	-0.902389	1	491.239
856	0.34088	1.99459	0.007008	-1.32683	1	491.239
857	0.23668	3.45572	0.007008	-1.03861	1	491.239
858	-0.0189421	3.61002	0.007008	-0.58343	1	491.239
859	0.283695	3.04967	0.007008	-1.14558	1	491.24
860	0.285714	2.38066	0.007008	-1.17331	1	491.24
861	0.111132	3.03327	0.007008	-0.98266	1	491.241
862	-0.578974	1.75454	0.007008	1.37617	1	491.241
863	0.408122	1.3181	0.007008	-1.37004	1	491.241
864	0.267504	2.34156	0.007008	-1.1664	1	491.241
865	-0.469353	2.13385	0.007008	0.861906	1	491.242
866	0.0639308	4.08654	0.007008	-0.601475	1	491.242
867	-0.2406	2.99414	0.007008	0.0369057	1	491.242
868	0.125562	3.01767	0.007008	-1.0093	1	491.242
869	0.201895	3.27462	0.007008	-1.06154	1	491.243
870	0.203547	3.671	0.007008	-0.964877	1	491.244
871	0.203685	3.26736	0.007008	-1.06467	1	491.244
872	-0.17339	3.49713	0.007008	0.0959388	1	491.244
873	0.270913	3.12103	0.007008	-1.09317	1	491.244
874	0.0749649	3.99811	0.007008	-0.682758	1	491.245
875	0.073574	3.39557	0.007008	-0.854908	1	491.246
876	0.111722	3.59767	0.007008	-0.877931	1	491.246
877	0.345001	2.04574	0.007008	-1.25059	1	491.246
878	0.234959	3.48761	0.007008	-1.02649	1	491.246
879	-0.0279011	3.97661	0.007008	-0.363563	1	491.247
880	0.231548	3.43233	0.007008	-1.04896	1	491.247
881	0.315923	1.8062	0.007008	-1.32687	1	491.248
882	0.168143	3.82958	0.007008	-0.862177	1	491.248
883	0.165955	3.51078	0.007008	-0.897569	1	491.249
884	-0.530331	1.93316	0.007008	1.21379	1	491.249
885	0.397864	1.46706	0.007008	-1.38551	1	491.249
886	0.210876	3.22959	0.007008	-1.0002	1	491.25
887	0.265639	2.19512	0.007008	-1.26244	1	491.251
888	-0.00649693	3.92138	0.007008	-0.487373	1	491.251
889	0.281251	2.00346	0.007008	-1.2875	1	491.251
890	0.188233	3.75661	0.007008	-0.93046	1	491.251
891	-0.118614	3.60747	0.007008	-0.112005	1	491.252
892	0.27189	3.03906	0.007008	-1.15134	1	491.252
893	0.400292	1.70103	0.007008	-1.32873	1	491.252
894	-0.310536	2.73888	0.007008	0.274414	1	491.253
895	-0.104271	3.77136	0.007008	-0.113768	1	491.253
896	-0.537994	1.88798	0.007008	1.11311	1	491.253
897	0.236739	2.54536	0.007008	-1.11728	1	491.253
898	0.373831	1.7044	0.007008	-1.36463	1	491.254
899	-0.155929	3.46826	0.007008	-0.00551057	1	491.254
900	-0.131868	3.66511	0.007008	-0.0123457	1	491.254
901	-0.305334	2.78141	0.007008	0.265228	1	491.254
902	0.285961	2.38014	0.007008	-1.26092	1	491.254
903	0.108102	3.2448	0.007008	-0.874092	1	491.255
904	-0.571353	1.78714	0.007008	1.42304	1	491.255
905	0.26007	2.23495	0.007008	-1.17826	1	491.255
906	0.290267	1.94448	0.007008	-1.23731	1	491.256
907	0.351609	2.2797	0.007008	-1.29073	1	491.256
908	0.375415	1.93536	0.007008	-1.33819	1	491.257
909	0.292552	2.54882	0.007008	-1.16073	1	491.257
910	0.405582	1.71174	0.007008	-1.34154	1	491.257
911	-0.302592	2.8688	0.007008	0.388404	1	491.257
912	0.279973	2.4539	0.007008	-1.15956	1	491.257
913	0.397676	1.43631	0.007008	-1.34449	1	491.257
914	0.110243	2.98147	0.007008	-0.989757	1	491.259
915	-0.459666	2.1775	0.007008	0.873871	1	491.259
916	0.158896	3.14055	0.007008	-1.03834	1	491.259
917	0.11223	3.9973	0.007008	-0.758268	1	491.259
918	0.106695	2.88831	0.007008	-0.9842	1	491.26
919	-0.305418	2.76969	0.007008	0.252118	1	491.26
920	0.130761	3.25666	0.007008	-0.898938	1	491.26
921	0.078202	3.92145	0.007008	-0.721641	1	491.26
922	0.363371	2.03417	0.007008	-1.26722	1	491.26
923	0.386418	1.29207	0.007008	-1.36442	1	491.261
924	0.333489	2.20462	0.007008	-1.30255	1	491.261
925	0.39859	1.24875	0.007008	-1.37446	1	491.261
926	0.270004	2.06566	0.007008	-1.27421	1	491.261
927	-0.552228	1.85867	0.007008	1.39877	1	491.261
928	0.266133	2.95443	0.007008	-1.16664	1	491.263
929	0.346692	1.67082	0.007008	-1.3574	1	491.264
930	0.39181	1.28545	0.007008	-1.39169	1	491.264
931	0.371216	1.96223	0.007008	-1.27921	1	491.264
932	0.210513	3.25028	0.007008	-1.07586	1	491.264
933	-0.253489	2.99551	0.007008	0.179055	1	491.264
934	0.345476	2.40501	0.007008	-1.2707	1	491.265
935	0.320752	1.83692	0.007008	-1.33131	1	491.265
936	-0.559798	1.81067	0.007008	1.19924	1	491.265
937	-0.276617	2.94934	0.007008	0.33034	1	491.266
938	0.28944	1.80561	0.007008	-1.29322	1	491.266
939	-0.199917	3.31766	0.007008	0.153081	1	491.267
940	0.242618	3.40741	0.007008	-1.02806	1	491.267
941	0.09332	3.62181	0.007008	-0.841948	1	491.267
942	0.346646	1.54139	0.007008	-1.31355	1	491.268
943	0.165967	3.41131	0.007008	-0.998124	1	491.268
944	0.17975	2.46676	0.007008	-1.12478	1	491.268
945	0.00721141	3.55075	0.007008	-0.675285	1	491.269
946	0.126222	2.77989	0.007008	-1.03119	1	491.269
947	0.328519	2.38421	0.007008	-1.20839	1	491.269
948	0.0333867	3.54696	0.007008	-0.73898	1	491.269
949	0.308123	1.70616	0.007008	-1.31885	1	491.269
950	0.36598	1.9357	0.007008	-1.27494	1	491.269
951	0.342835	2.22888	0.007008	-1.30141	1	491.27
952	-0.54695	1.86356	0.007008	1.25831	1	491.27
953	-0.177561	3.43383	0.007008	0.106549	1	491.271
954	0.374473	1.81083	0.007008	-1.29122	1	491.271
955	-0.147007	3.61691	0.007008	0.0319835	1	491.271
956	-0.519196	1.9626	0.007008	1.14907	1	491.271
957	0.113969	3.43943	0.007008	-0.833298	1	491.272
958	0.128328	2.7559	0.007008	-1.0231	1	491.272
959	-0.0411261	3.67443	0.007008	-0.490241	1	491.272
960	-0.156439	3.51271	0.007008	0.0360066	1	491.272
961	0.390181	1.2943	0.007008	-1.39295	1	491.273
962	0.108138	3.01408	0.007008	-0.984032	1	491.273
963	0.189025	2.86297	0.007008	-1.03019	1	491.274
964	0.236674	3.14138	0.007008	-1.11744	1	491.275
965	-0.527589	1.9302	0.007008	1.16465	1	491.276
966	0.218778	2.96269	0.007008	-1.04334	1	491.276
967	0.272632	2.10541	0.007008	-1.20297	1	491.276
968	-0.185799	3.44273	0.007008	0.127779	1	491.276
969	0.0645653	3.21896	0.007008	-0.871142	1	491.276
970	-0.0967763	3.50405	0.007008	-0.365291	1	491.277
971	0.29482	2.70691	0.007008	-1.22081	1	491.277
972	0.303994	1.85349	0.007008	-1.31768	1	491.277
973	0.151138	3.0777	0.007008	-1.0403	1	491.277
974	0.412386	1.17799	0.007008	-1.39432	1	491.277
975	0.241894	2.82538	0.007008	-1.17403	1	491.279
976	-0.328899	2.79098	0.007008	0.586358	1	491.279
977	-0.251285	3.0381	0.007008	0.226003	1	491.279
978	0.367672	2.06279	0.007008	-1.32417	1	491.279
979	0.288834	2.83997	0.007008	-1.13126	1	491.28
980	0.205589	3.67984	0.007008	-0.971388	1	491.28
981	-0.305824	2.77273	0.007008	0.309409	1	491.28
982	0.13283	3.96675	0.007008	-0.805871	1	491.281
983	-0.490105	2.10078	0.007008	1.21721	1	491.281
984	0.0806946	3.09729	0.007008	-0.922064	1	491.282
985	0.374097	1.62047	0.007008	-1.3747	1	491.282
986	0.406959	1.347	0.007008	-1.39901	1	491.283
987	-0.402358	2.40401	0.007008	0.682672	1	491.283
988	0.298655	3.00965	0.007008	-1.14763	1	491.283
989	0.363143	1.75057	0.007008	-1.3611	1	491.284
990	-0.221579	3.29748	0.007008	0.27597	1	491.284
991	0.219194	3.58162	0.007008	-1.00825	1	491.284
992	0.0644208	3.59338	0.007008	-0.794928	1	491.284
993	0.34384	1.50026	0.007008	-1.3212	1	491.284
994	0.277909	2.55581	0.007008	-1.14499	1	491.284
995	0.173456	3.79166	0.007008	-0.868731	1	491.284
996	-0.473683	2.14895	0.007008	1.07258	1	491.284
997	-0.577112	1.7586	0.007008	1.35867	1	491.284
998	-0.191718	3.13353	0.007008	-0.124343	1	491.285
999	0.129149	2.80579	0.007008	-0.998868	1	491.285
1000	0.315777	2.32091	0.007008	-1.28454	1	491.285
1001	0.171456	2.50934	0.007008	-1.10378	1	491.285
1002	0.277834	3.15916	0.007008	-1.12744	1	491.286
1003	0.376503	1.28621	0.007008	-1.36454	1	491.286
1004	-0.384162	2.52303	0.007008	0.688805	1	491.286
1005	0.143533	2.68518	0.007008	-1.04248	1	491.286
1006	0.325199	2.47402	0.007008	-1.26484	1	491.286
1007	0.216383	2.47418	0.007008	-1.11515	1	491.287
1008	0.331526	2.25176	0.007008	-1.21898	1	491.287
1009	0.235679	2.64924	0.007008	-1.19429	1	491.287
1010	0.42528	1.35013	0.007008	-1.37501	1	491.287
1011	0.185955	3.52339	0.007008	-0.998478	1	491.287
1012	0.187163	2.41099	0.007008	-1.13385	1	491.287
1013	-0.0986375	3.74939	0.007008	-0.187601	1	491.287
1014	0.358811	1.80941	0.007008	-1.2784	1	491.287
1015	-0.0210425	3.4441	0.007008	-0.632635	1	491.287
1016	-0.070759	3.77619	0.007008	-0.316365	1	491.287
1017	0.247474	3.38657	0.007008	-1.07043	1	491.288
1018	0.339944	2.45081	0.007008	-1.26754	1	491.288
1019	0.106982	3.68533	0.007008	-0.763693	1	491.289
1020	-0.245788	2.96581	0.007008	0.0548067	1	491.289
1021	0.354456	2.39817	0.007008	-1.24308	1	491.289
1022	-0.267804	2.94614	0.007008	0.236356	1	491.289
1023	0.345212	1.47028	0.007008	-1.3595	1	491.29
1024	0.177892	3.13061	0.007008	-1.06581	1	491.29
1025	0.0856729	3.45303	0.007008	-0.784487	1	491.29
1026	0.315411	2.09543	0.007008	-1.31042	1	491.29
1027	0.365251	1.77139	0.007008	-1.3604	1	491.291
1028	0.401456	1.51591	0.007008	-1.38714	1	491.291
1029	0.394095	1.22225	0.007008	-1.39591	1	491.291
1030	0.171515	2.9845	0.007008	-1.08223	1	491.291
1031	0.417758	1.58586	0.007008	-1.36314	1	491.291
1032	-0.20218	3.10073	0.007008	-0.092466	1	491.292
1033	-0.540151	1.89841	0.007008	1.32794	1	491.292
1034	0.106165	4.04793	0.007008	-0.730292	1	491.292
1035	0.417526	1.3013	0.007008	-1.40251	1	491.292
1036	0.394069	1.29969	0.007008	-1.35646	1	491.293
1037	-0.513814	1.98784	0.007008	1.08991	1	491.294
1038	0.211624	2.69663	0.007008	-1.07376	1	491.294
1039	-0.557609	1.82002	0.007008	1.23496	1	491.295
1040	0.266594	3.28087	0.007008	-1.09864	1	491.295
1041	0.250193	2.73902	0.007008	-1.19416	1	491.295
1042	0.273183	2.93159	0.007008	-1.17686	1	491.295
1043	0.14347	2.65183	0.007008	-1.05868	1	491.296
1044	0.383214	1.55807	0.007008	-1.38301	1	491.296
1045	0.192803	3.20031	0.007008	-0.979717	1	491.296
1046	-0.226915	3.25509	0.007008	0.244104	1	491.296
1047	0.300983	1.861	0.007008	-1.31661	1	491.297
1048	0.337915	2.62531	0.007008	-1.21851	1	491.297
1049	0.068894	3.53165	0.007008	-0.820393	1	491.297
1050	-0.290739	2.81217	0.007008	0.219653	1	491.297
1051	0.273387	2.21979	0.007008	-1.18295	1	491.297
1052	0.12581	3.70737	0.007008	-0.877331	1	491.297
1053	0.419104	1.37197	0.007008	-1.36206	1	491.298
1054	0.349232	2.49085	0.007008	-1.23587	1	491.298
1055	0.35038	2.47897	0.007008	-1.23774	1	491.298
1056	0.196469	2.3598	0.007008	-1.14287	1	491.298
1057	0.409749	1.73944	0.007008	-1.34537	1	491.298
1058	-0.233881	3.19235	0.007008	0.205614	1	491.298
1059	-0.211645	3.30268	0.007008	0.157522	1	491.298
1060	-0.0959275	3.34944	0.007008	-0.394972	1	491.299
1061	0.287577	2.80293	0.007008	-1.20461	1	491.299
1062	0.280697	2.93561	0.007008	-1.11195	1	491.299
1063	0.173168	3.26696	0.007008	-1.03673	1	491.299
1064	0.0520498	3.21091	0.007008	-0.811621	1	491.299
1065	0.122724	3.06346	0.007008	-1.00373	1	491.299
1066	-0.221154	3.04152	0.007008	-0.0359343	1	491.299
1067	0.125153	3.89063	0.007008	-0.823767	1	491.299
1068	0.0694535	4.00729	0.007008	-0.67206	1	491.299
1069	-0.543152	1.87395	0.007008	1.2171	1	491.3
1070	0.247146	2.10959	0.007008	-1.24821	1	491.3
1071	0.0447086	3.69758	0.007008	-0.724326	1	491.3
1072	-0.499372	2.04727	0.007008	1.1559	1	491.301
1073	0.0945923	3.32395	0.007008	-0.912222	1	491.301
1074	0.307787	2.76929	0.007008	-1.15813	1	491.301
1075	0.334961	2.65485	0.007008	-1.20937	1	491.301
1076	-0.190663	3.22389	0.007008	-0.0932105	1	491.302
1077	0.122862	3.45543	0.007008	-0.840737	1	491.302
1078	0.169575	3.25405	0.007008	-1.03515	1	491.302
1079	0.338972	2.36137	0.007008	-1.21796	1	491.303
1080	0.417572	1.26715	0.007008	-1.40648	1	491.303
1081	0.0893239	4.08067	0.007008	-0.683896	1	491.304
1082	0.389674	2.02599	0.007008	-1.30619	1	491.304
1083	-0.321959	2.80857	0.007008	0.593869	1	491.304
1084	0.293521	2.66415	0.007008	-1.22975	1	491.304
1085	0.159678	2.9487	0.007008	-0.986749	1	491.306
1086	0.39276	1.38072	0.007008	-1.34246	1	491.306
1087	0.381751	1.8405	0.007008	-1.29234	1	491.306
1088	0.248803	3.37514	0.007008	-1.07688	1	491.307
1089	0.202088	2.6737	0.007008	-1.15983	1	491.307
1090	0.244147	2.26842	0.007008	-1.16282	1	491.307
1091	-0.46935	2.18718	0.007008	1.14314	1	491.307
1092	0.264831	1.92813	0.007008	-1.26727	1	491.307
1093	0.242259	2.06075	0.007008	-1.22041	1	491.308
1094	0.16067	2.68305	0.007008	-1.04284	1	491.308
1095	-0.429405	2.35419	0.007008	1.01795	1	491.309
1096	0.189522	3.81737	0.007008	-0.919291	1	491.309
1097	0.213465	3.67853	0.007008	-0.955527	1	491.309
1098	0.0509763	3.90315	0.007008	-0.586804	1	491.31
1099	0.245089	2.93319	0.007008	-1.07153	1	491.31
1100	0.301286	1.8812	0.007008	-1.31762	1	491.31
1101	0.411284	1.28925	0.007008	-1.36215	1	491.311
1102	0.351512	2.10178	0.007008	-1.24632	1	491.311
1103	0.0736403	3.15671	0.007008	-0.851255	1	491.311
1104	-0.196711	3.41241	0.007008	0.198275	1	491.312
1105	0.382832	2.11588	0.007008	-1.30569	1	491.312
1106	0.358326	1.34498	0.007008	-1.36681	1	491.312
1107	0.142624	4.00935	0.007008	-0.801933	1	491.312
1108	0.430397	1.38974	0.007008	-1.37832	1	491.312
1109	-0.166659	3.48622	0.007008	0.00708911	1	491.314
1110	0.320263	1.5714	0.007008	-1.33367	1	491.315
1111	0.288574	2.19968	0.007008	-1.19209	1	491.315
1112	-0.337646	2.70002	0.007008	0.459927	1	491.316
1113	0.37562	2.15197	0.007008	-1.30954	1	491.316
1114	-0.486561	2.07283	0.007008	0.956873	1	491.316
1115	0.267921	2.34261	0.007008	-1.16119	1	491.316
1116	0.292113	2.40555	0.007008	-1.26596	1	491.316
1117	-0.520115	1.98282	0.007008	1.32713	1	491.317
1118	-0.131784	3.53311	0.007008	-0.182671	1	491.317
1119	0.250002	2.48824	0.007008	-1.12992	1	491.317
1120	0.18331	2.70696	0.007008	-1.13545	1	491.317
1121	0.364557	1.5909	0.007008	-1.30339	1	491.318
1122	-0.39551	2.50183	0.007008	0.899217	1	491.318
1123	0.233415	3.5714	0.007008	-1.01737	1	491.318
1124	0.225939	3.29746	0.007008	-1.08394	1	491.318
1125	0.42466	1.5312	0.007008	-1.36999	1	491.319
1126	-0.265097	3.04837	0.007008	0.291869	1	491.319
1127	-0.576038	1.77144	0.007008	1.45229	1	491.319
1128	0.28392	2.42234	0.007008	-1.25951	1	491.319
1129	0.151144	2.71503	0.007008	-1.02959	1	491.319
1130	0.0499286	3.35873	0.007008	-0.752109	1	491.32
1131	0.227809	3.62092	0.007008	-0.99135	1	491.32
1132	0.206211	2.293	0.007008	-1.15723	1	491.32
1133	0.0465521	4.0973	0.007008	-0.570558	1	491.32
1134	0.363045	1.76722	0.007008	-1.28251	1	491.32
1135	0.135284	3.07784	0.007008	-0.936546	1	491.32
1136	0.179789	3.39482	0.007008	-1.02177	1	491.32
1137	-0.267131	3.08107	0.007008	0.446346	1	491.32
1138	0.305286	2.90716	0.007008	-1.14701	1	491.32
1139	0.141425	3.14002	0.007008	-1.02034	1	491.321
1140	0.0900331	3.94782	0.007008	-0.742522	1	491.322
1141	0.268125	3.18249	0.007008	-1.12891	1	491.322
1142	0.0115	3.78805	0.007008	-0.610422	1	491.323
1143	0.247	2.12564	0.007008	-1.19182	1	491.323
1144	0.260198	3.22099	0.007008	-1.05965	1	491.323
1145	0.302576	1.77525	0.007008	-1.32204	1	491.323
1146	-0.321215	2.72694	0.007008	0.323494	1	491.323
1147	0.322362	1.85852	0.007008	-1.33632	1	491.323
1148	-0.303394	2.75589	0.007008	0.218347	1	491.323
1149	0.0450625	3.58594	0.007008	-0.667264	1	491.324
1150	0.378524	2.14627	0.007008	-1.30925	1	491.324
1151	-0.325791	2.80308	0.007008	0.632243	1	491.324
1152	0.206243	3.17637	0.007008	-0.996792	1	491.324
1153	0.209246	3.2465	0.007008	-1.08038	1	491.324
1154	-0.182506	3.14729	0.007008	-0.1765	1	491.325
1155	0.208832	3.73681	0.007008	-0.957904	1	491.325
1156	0.34459	1.86391	0.007008	-1.26155	1	491.325
1157	0.408199	1.64925	0.007008	-1.32926	1	491.326
1158	-0.591257	1.71132	0.007008	1.40485	1	491.327
1159	0.12738	2.74486	0.007008	-1.0458	1	491.327
1160	0.377673	1.30191	0.007008	-1.35069	1	491.327
1161	0.341333	2.41962	0.007008	-1.21581	1	491.327
1162	-0.306877	2.87381	0.007008	0.45577	1	491.327
1163	-0.166006	3.29025	0.007008	-0.0995841	1	491.327
1164	0.311576	1.74203	0.007008	-1.26976	1	491.328
1165	0.434897	1.26624	0.007008	-1.38471	1	491.328
1166	0.330036	1.50127	0.007008	-1.34531	1	491.328
1167	-0.280705	2.95875	0.007008	0.300498	1	491.328
1168	0.233663	2.69254	0.007008	-1.18995	1	491.328
1169	0.343539	2.53682	0.007008	-1.21686	1	491.328
1170	0.201935	3.3299	0.007008	-1.05802	1	491.329
1171	-0.198473	3.32709	0.007008	0.0672374	1	491.329
1172	0.299851	2.95519	0.007008	-1.13493	1	491.329
1173	0.326185	2.4983	0.007008	-1.26522	1	491.329
1174	0.186288	3.75758	0.007008	-0.943409	1	491.329
1175	0.423192	1.07321	0.007008	-1.40665	1	491.329
1176	0.0817928	2.94887	0.007008	-0.938708	1	491.33
1177	0.418262	1.07809	0.007008	-1.40695	1	491.33
1178	0.37855	1.32409	0.007008	-1.34578	1	491.33
1179	0.364947	1.31394	0.007008	-1.37985	1	491.33
1180	0.237959	3.56659	0.007008	-1.01228	1	491.33
1181	0.126823	2.80929	0.007008	-0.990639	1	491.331
1182	-0.0466121	3.4367	0.007008	-0.56759	1	491.331
1183	0.354776	1.94531	0.007008	-1.25976	1	491.331
1184	0.167247	2.54689	0.007008	-1.12371	1	491.331
1185	0.206869	2.39825	0.007008	-1.12416	1	491.331
1186	0.407803	1.71192	0.007008	-1.36645	1	491.331
1187	-0.0442736	3.64217	0.007008	-0.403922	1	491.332
1188	-0.520475	1.97739	0.007008	1.30645	1	491.332
1189	0.0140002	3.30831	0.007008	-0.751469	1	491.333
1190	-0.0991319	3.38786	0.007008	-0.414691	1	491.333
1191	0.379703	1.2358	0.007008	-1.39228	1	491.334
1192	0.127123	2.83975	0.007008	-0.982016	1	491.334
1193	0.1409	3.41164	0.007008	-0.970182	1	491.334
1194	0.349502	1.41351	0.007008	-1.3691	1	491.335
1195	0.428585	1.21032	0.007008	-1.41349	1	491.335
1196	0.283189	1.79506	0.007008	-1.29443	1	491.336
1197	0.370765	1.35485	0.007008	-1.38959	1	491.336
1198	-0.211595	3.34785	0.007008	0.242736	1	491.336
1199	0.360902	2.42601	0.007008	-1.25621	1	491.336
1200	-0.550285	1.86202	0.007008	1.37022	1	491.337
1201	0.395835	1.61181	0.007008	-1.31762	1	491.337
1202	0.356884	1.99197	0.007008	-1.33932	1	491.337
1203	0.418908	1.06328	0.007008	-1.40671	1	491.337
1204	0.278433	2.69872	0.007008	-1.12743	1	491.339
1205	-0.418656	2.37185	0.007008	0.879986	1	491.339
1206	0.278545	2.12043	0.007008	-1.19724	1	491.339
1207	0.440564	1.17631	0.007008	-1.40301	1	491.34
1208	-0.185254	3.30796	0.007008	0.0418438	1	491.34
1209	0.336321	2.6978	0.007008	-1.20746	1	491.34
1210	-0.111503	3.33289	0.007008	-0.337778	1	491.34
1211	0.158606	3.88902	0.007008	-0.875557	1	491.34
1212	0.388338	2.09988	0.007008	-1.30297	1	491.341
1213	0.242883	2.30352	0.007008	-1.15329	1	491.341
1214	0.040949	3.15299	0.007008	-0.819875	1	491.341
1215	0.221738	2.58014	0.007008	-1.19361	1	491.341
1216	-0.051354	3.9593	0.007008	-0.239759	1	491.341
1217	0.146292	4.02703	0.007008	-0.791093	1	491.342
1218	0.409096	1.18205	0.007008	-1.37227	1	491.342
1219	-0.467837	2.18652	0.007008	1.06257	1	491.342
1220	-0.3014	2.76309	0.007008	0.239339	1	491.342
1221	0.104038	3.59129	0.007008	-0.8738	1	491.343
1222	-0.577184	1.7546	0.007008	1.31788	1	491.343
1223	0.385058	2.1266	0.007008	-1.2899	1	491.343
1224	0.360208	2.41118	0.007008	-1.27076	1	491.343
1225	-0.448518	2.23507	0.007008	0.821372	1	491.343
1226	0.248485	3.50697	0.007008	-1.03731	1	491.343
1227	0.375707	1.72738	0.007008	-1.29249	1	491.343
1228	0.353144	2.26704	0.007008	-1.2353	1	491.343
1229	0.399437	1.67035	0.007008	-1.31615	1	491.343
1230	0.275063	2.3714	0.007008	-1.26139	1	491.344
1231	-0.171677	3.43414	0.007008	0.0729034	1	491.344
1232	0.311225	1.77501	0.007008	-1.33339	1	491.344
1233	0.350415	1.42496	0.007008	-1.32789	1	491.344
1234	0.281312	3.23318	0.007008	-1.0986	1	491.344
1235	0.119956	2.74409	0.007008	-1.02986	1	491.344
1236	0.338457	1.93184	0.007008	-1.34081	1	491.345
1237	-0.585273	1.731	0.007008	1.39417	1	491.345
1238	0.227819	3.64778	0.007008	-0.987727	1	491.345
1239	0.0661118	3.74762	0.007008	-0.662836	1	491.345
1240	0.21704	3.56087	0.007008	-1.02186	1	491.345
1241	0.27203	3.21742	0.007008	-1.12424	1	491.345
1242	0.428071	1.41054	0.007008	-1.36234	1	491.346
1243	-0.512949	2.00915	0.007008	1.30224	1	491.346
1244	-0.352433	2.568	0.007008	0.40028	1	491.346
1245	0.319475	1.62609	0.007008	-1.29091	1	491.346
1246	-0.168555	3.53956	0.007008	0.130803	1	491.347
1247	0.26327	1.89246	0.007008	-1.25774	1	491.347
1248	-0.423446	2.32344	0.007008	0.689534	1	491.347
1249	0.425175	1.25626	0.007008	-1.41355	1	491.347
1250	-0.0424332	3.34802	0.007008	-0.564579	1	491.348
1251	0.412018	1.73253	0.007008	-1.33086	1	491.348
1252	0.409692	1.06936	0.007008	-1.40429	1	491.349
1253	0.421043	1.08726	0.007008	-1.41818	1	491.349
1254	-0.36757	2.54432	0.007008	0.485866	1	491.349
1255	0.171326	2.55538	0.007008	-1.07542	1	491.35
1256	0.294654	2.65687	0.007008	-1.14622	1	491.35
1257	0.234563	3.55142	0.007008	-1.03267	1	491.351
1258	0.0909668	4.11965	0.007008	-0.642845	1	491.351
1259	0.348168	1.57666	0.007008	-1.29827	1	491.352
1260	-0.41293	2.35383	0.007008	0.621395	1	491.352
1261	0.403744	1.1036	0.007008	-1.38806	1	491.352
1262	0.346109	2.52939	0.007008	-1.258	1	491.353
1263	0.264348	3.15474	0.007008	-1.1371	1	491.353
1264	-0.42149	2.3104	0.007008	0.676196	1	491.353
1265	0.350616	1.82208	0.007008	-1.26715	1	491.354
1266	0.236614	3.40841	0.007008	-1.00557	1	491.355
1267	-0.410289	2.43666	0.007008	0.957581	1	491.355
1268	0.327396	2.66567	0.007008	-1.23853	1	491.355
1269	-0.202992	3.37694	0.007008	0.191208	1	491.355
1270	0.398783	1.10887	0.007008	-1.4036	1	491.355
1271	0.394667	1.74541	0.007008	-1.37057	1	491.355
1272	0.317188	2.41594	0.007008	-1.18775	1	491.356
1273	-0.392508	2.51197	0.007008	0.827813	1	491.356
1274	0.0976688	3.05757	0.007008	-0.968754	1	491.356
1275	0.108922	3.10472	0.007008	-0.980048	1	491.357
1276	-0.307401	2.8756	0.007008	0.466288	1	491.357
1277	0.43222	1.4862	0.007008	-1.37786	1	491.357
1278	-0.552812	1.86022	0.007008	1.41635	1	491.357
1279	0.206839	2.57065	0.007008	-1.18006	1	491.357
1280	0.382049	1.19222	0.007008	-1.3952	1	491.357
1281	0.0435264	4.01754	0.007008	-0.607062	1	491.357
1282	0.284496	2.27325	0.007008	-1.27902	1	491.358
1283	0.435471	1.11212	0.007008	-1.39324	1	491.358
1284	0.436628	1.09289	0.007008	-1.39695	1	491.359
1285	-0.112558	3.56346	0.007008	-0.165531	1	491.359
1286	0.0394112	3.50131	0.007008	-0.771735	1	491.359
1287	0.39175	1.24069	0.007008	-1.40764	1	491.36
1288	0.138503	3.6752	0.007008	-0.816413	1	491.36
1289	0.338374	2.08593	0.007008	-1.23298	1	491.36
1290	-0.257781	2.91745	0.007008	0.0952764	1	491.36
1291	0.399446	1.1091	0.007008	-1.40696	1	491.361
1292	0.263171	3.33174	0.007008	-1.09791	1	491.361
1293	0.346169	1.36481	0.007008	-1.35153	1	491.361
1294	0.269761	3.06181	0.007008	-1.1578	1	491.362
1295	0.388127	1.82297	0.007008	-1.29427	1	491.362
1296	0.417701	1.04459	0.007008	-1.39928	1	491.362
1297	0.403635	1.49569	0.007008	-1.39712	1	491.362
1298	0.315024	2.86726	0.007008	-1.20014	1	491.362
1299	0.302909	2.28843	0.007008	-1.28858	1	491.363
1300	0.149626	3.81267	0.007008	-0.88965	1	491.363
1301	0.257648	3.21281	0.007008	-1.12379	1	491.363
1302	0.311568	2.67584	0.007008	-1.16218	1	491.364
1303	0.169375	3.85507	0.007008	-0.844904	1	491.364
1304	-0.126472	3.25124	0.007008	-0.358813	1	491.365
1305	0.276329	2.20618	0.007008	-1.27991	1	491.365
1306	0.167385	2.49481	0.007008	-1.09336	1	491.366
1307	0.186761	3.23568	0.007008	-1.06267	1	491.366
1308	-0.386571	2.5205	0.007008	0.722493	1	491.366
1309	-0.405899	2.45359	0.007008	0.93638	1	491.366
1310	0.223231	3.43406	0.007008	-0.98185	1	491.366
1311	-0.0819933	3.42131	0.007008	-0.389263	1	491.367
1312	0.434794	1.10335	0.007008	-1.39184	1	491.367
1313	-0.506268	2.00241	0.007008	1.0505	1	491.367
1314	0.0735603	3.17453	0.007008	-0.907165	1	491.367
1315	0.138341	3.50598	0.007008	-0.949135	1	491.367
1316	0.107795	2.97603	0.007008	-0.928451	1	491.367
1317	0.165163	3.87574	0.007008	-0.890916	1	491.368
1318	0.38206	2.03278	0.007008	-1.335	1	491.369
1319	-0.530968	1.9361	0.007008	1.33256	1	491.369
1320	0.304763	1.95124	0.007008	-1.32166	1	491.369
1321	0.403871	1.67974	0.007008	-1.31738	1	491.37
1322	0.138243	3.99259	0.007008	-0.764758	1	491.37
1323	0.358774	2.21374	0.007008	-1.31305	1	491.37
1324	0.315075	2.73048	0.007008	-1.16251	1	491.37
1325	0.333119	1.45487	0.007008	-1.35388	1	491.371
1326	-0.191443	3.35455	0.007008	0.136354	1	491.371
1327	0.186063	3.75277	0.007008	-0.949637	1	491.371
1328	0.417212	1.02811	0.007008	-1.40193	1	491.372
1329	0.157747	3.40961	0.007008	-0.894995	1	491.372
1330	0.0726305	4.01391	0.007008	-0.609525	1	491.372
1331	-0.0146332	3.37061	0.007008	-0.61677	1	491.372
1332	0.211513	3.55634	0.007008	-0.950482	1	491.372
1333	-0.0702522	3.57128	0.007008	-0.441804	1	491.372
1334	0.419014	1.32164	0.007008	-1.41277	1	491.372
1335	0.386947	1.52833	0.007008	-1.3934	1	491.372
1336	-0.146097	3.32204	0.007008	-0.261449	1	491.372
1337	0.406093	1.90807	0.007008	-1.33445	1	491.373
1338	0.202355	2.50733	0.007008	-1.18184	1	491.373
1339	0.387563	1.54351	0.007008	-1.31477	1	491.374
1340	0.282344	3.13038	0.007008	-1.09378	1	491.374
1341	0.196203	2.84579	0.007008	-1.13651	1	491.374
1342	-0.127836	3.63766	0.007008	-0.0323774	1	491.375
1343	0.420665	1.07218	0.007008	-1.42333	1	491.375
1344	0.148497	3.4536	0.007008	-0.873367	1	491.375
1345	0.0538737	3.09211	0.007008	-0.878479	1	491.375
1346	0.15441	2.60694	0.007008	-1.10657	1	491.376
1347	0.247309	2.23669	0.007008	-1.25204	1	491.376
1348	0.154129	3.44672	0.007008	-0.882704	1	491.376
1349	-0.149278	3.46739	0.007008	-0.0376433	1	491.376
1350	0.341442	2.6178	0.007008	-1.24532	1	491.376
1351	0.290951	1.77269	0.007008	-1.26212	1	491.376
1352	0.41556	1.02323	0.007008	-1.41507	1	491.377
1353	0.108487	2.77099	0.007008	-1.00784	1	491.377
1354	-0.522277	1.97573	0.007008	1.31051	1	491.378
1355	-0.322074	2.80699	0.007008	0.597418	1	491.378
1356	0.319686	2.61709	0.007008	-1.25012	1	491.378
1357	0.241539	3.57297	0.007008	-1.02962	1	491.379
1358	0.272702	2.97937	0.007008	-1.17569	1	491.379
1359	0.14643	2.56874	0.007008	-1.08054	1	491.38
1360	0.385541	1.13959	0.007008	-1.39619	1	491.38
1361	0.0987751	3.06318	0.007008	-0.896761	1	491.38
1362	0.244453	1.99784	0.007008	-1.24376	1	491.38
1363	0.364632	2.438	0.007008	-1.26174	1	491.38
1364	0.222906	2.96359	0.007008	-1.0404	1	491.38
1365	-0.0804544	3.39219	0.007008	-0.481763	1	491.38
1366	0.14395	3.96061	0.007008	-0.779437	1	491.38
1367	0.136161	2.76032	0.007008	-1.00356	1	491.38
1368	0.348083	1.3967	0.007008	-1.33069	1	491.381
1369	0.369091	2.25794	0.007008	-1.30382	1	491.381
1370	0.36731	2.25119	0.007008	-1.30599	1	491.381
1371	0.42658	1.24689	0.007008	-1.41885	1	491.381
1372	0.346091	2.28314	0.007008	-1.22331	1	491.382
1373	0.348501	2.14312	0.007008	-1.32345	1	491.382
1374	0.228647	2.46543	0.007008	-1.11611	1	491.382
1375	-0.354147	2.64396	0.007008	0.550287	1	491.383
1376	0.136913	3.59227	0.007008	-0.928732	1	491.384
1377	0.255311	3.49165	0.007008	-1.03741	1	491.384
1378	0.422286	1.6542	0.007008	-1.37059	1	491.384
1379	0.38521	1.97331	0.007008	-1.28183	1	491.384
1380	0.208859	2.22037	0.007008	-1.1718	1	491.385
1381	0.107573	3.84478	0.007008	-0.723578	1	491.385
1382	0.212204	2.92251	0.007008	-1.14179	1	491.385
1383	0.167623	3.35337	0.007008	-1.02029	1	491.385
1384	0.192589	2.71041	0.007008	-1.15099	1	491.386
1385	0.140383	3.26096	0.007008	-0.901017	1	491.386
1386	0.193392	3.07593	0.007008	-0.993879	1	491.386
1387	0.446547	1.02767	0.007008	-1.42282	1	491.386
1388	0.414433	1.07696	0.007008	-1.42258	1	491.386
1389	-0.5395	1.88158	0.007008	1.16395	1	491.386
1390	0.199797	2.74692	0.007008	-1.05048	1	491.386
1391	0.326396	2.83741	0.007008	-1.17792	1	491.387
1392	-0.48517	2.11543	0.007008	1.19194	1	491.387
1393	-0.242909	3.13699	0.007008	0.300336	1	491.387
1394	0.426852	1.03129	0.007008	-1.42664	1	491.387
1395	0.204159	2.5194	0.007008	-1.18412	1	491.387
1396	-0.5143	1.96161	0.007008	0.955247	1	491.387
1397	0.395435	1.10759	0.007008	-1.40896	1	491.387
1398	0.31086	2.85597	0.007008	-1.20704	1	491.387
1399	0.35732	1.33828	0.007008	-1.33999	1	491.387
1400	0.442214	0.980017	0.007008	-1.42183	1	491.388
1401	0.434426	0.968426	0.007008	-1.41878	1	491.388
1402	-0.424645	2.36333	0.007008	0.97192	1	491.388
1403	0.323078	1.99912	0.007008	-1.33068	1	491.388
1404	-0.0499965	3.72015	0.007008	-0.341704	1	491.388
1405	0.425169	0.977867	0.007008	-1.41563	1	491.389
1406	0.355789	1.33918	0.007008	-1.38087	1	491.389
1407	0.326065	2.07667	0.007008	-1.22348	1	491.39
1408	0.316821	2.51181	0.007008	-1.17734	1	491.39
1409	0.273455	3.09727	0.007008	-1.08145	1	491.39
1410	0.307535	2.18963	0.007008	-1.30394	1	491.391
1411	0.405548	1.03795	0.007008	-1.3996	1	491.391
1412	0.412716	1.72842	0.007008	-1.32438	1	491.392
1413	0.296602	2.05618	0.007008	-1.21021	1	491.392
1414	0.214038	3.7616	0.007008	-0.965876	1	491.392
1415	-0.44209	2.30054	0.007008	1.0243	1	491.392
1416	0.332315	1.45313	0.007008	-1.32365	1	491.393
1417	0.375463	1.2597	0.007008	-1.39971	1	491.393
1418	0.436795	1.1767	0.007008	-1.38053	1	491.394
1419	0.0934833	2.87053	0.007008	-0.947262	1	491.394
1420	-0.488757	2.10631	0.007008	1.23154	1	491.394
1421	0.328773	1.63066	0.007008	-1.35799	1	491.394
1422	0.342348	1.92657	0.007008	-1.24883	1	491.395
1423	0.438045	1.34027	0.007008	-1.37073	1	491.395
1424	0.424635	1.10004	0.007008	-1.42781	1	491.395
1425	-0.284838	2.89039	0.007008	0.223246	1	491.395
1426	0.211651	2.56142	0.007008	-1.08911	1	491.396
1427	0.37213	1.30831	0.007008	-1.39801	1	491.396
1428	-0.310922	2.89122	0.007008	0.582494	1	491.396
1429	-0.512616	1.99712	0.007008	1.11523	1	491.397
1430	-0.240258	3.01726	0.007008	0.106429	1	491.397
1431	0.435302	1.52048	0.007008	-1.37166	1	491.397
1432	0.266538	2.09539	0.007008	-1.28149	1	491.397
1433	0.155232	3.91638	0.007008	-0.806047	1	491.397
1434	0.0886565	3.46042	0.007008	-0.881082	1	491.397
1435	-0.542154	1.89104	0.007008	1.26027	1	491.397
1436	0.390633	1.10353	0.007008	-1.40397	1	491.399
1437	0.386976	1.29575	0.007008	-1.34317	1	491.399
1438	0.261395	2.24716	0.007008	-1.26648	1	491.399
1439	0.286401	1.74192	0.007008	-1.3066	1	491.4
1440	-0.166271	3.54424	0.007008	0.130457	1	491.4
1441	0.107478	4.11611	0.007008	-0.717562	1	491.4
1442	0.393517	1.35272	0.007008	-1.40936	1	491.4
1443	0.0815694	3.29291	0.007008	-0.814654	1	491.401
1444	0.388728	1.11158	0.007008	-1.40301	1	491.401
1445	0.208429	3.53109	0.007008	-1.02788	1	491.401
1446	0.394726	1.39101	0.007008	-1.33248	1	491.401
1447	0.072437	2.96892	0.007008	-0.934972	1	491.401
1448	-0.501912	2.05773	0.007008	1.26541	1	491.402
1449	0.259578	2.78534	0.007008	-1.09618	1	491.402
1450	0.258629	3.47591	0.007008	-1.0613	1	491.403
1451	0.356791	2.46416	0.007008	-1.27294	1	491.403
1452	0.338855	2.74534	0.007008	-1.21713	1	491.403
1453	0.41024	1.15648	0.007008	-1.36838	1	491.403
1454	0.434353	1.13105	0.007008	-1.38198	1	491.403
1455	-0.0335653	3.34668	0.007008	-0.579934	1	491.403
1456	0.317539	2.69521	0.007008	-1.23906	1	491.405
1457	-0.530314	1.94104	0.007008	1.28211	1	491.405
1458	-0.422177	2.33127	0.007008	0.690362	1	491.405
1459	0.277611	2.02037	0.007008	-1.29715	1	491.405
1460	0.404972	1.34528	0.007008	-1.41348	1	491.405
1461	0.336718	2.68592	0.007008	-1.2376	1	491.406
1462	0.295395	3.18634	0.007008	-1.11956	1	491.406
1463	0.243938	2.36423	0.007008	-1.13912	1	491.406
1464	0.385873	1.7324	0.007008	-1.37739	1	491.406
1465	-0.169175	3.31568	0.007008	-0.0508807	1	491.407
1466	0.381172	1.78184	0.007008	-1.28699	1	491.407
1467	0.343242	2.17111	0.007008	-1.32084	1	491.407
1468	0.145168	3.45564	0.007008	-0.972152	1	491.407
1469	-0.542688	1.87945	0.007008	1.17143	1	491.408
1470	0.308775	1.93605	0.007008	-1.23083	1	491.408
1471	0.252707	1.93933	0.007008	-1.23301	1	491.408
1472	0.0937049	3.7239	0.007008	-0.721673	1	491.408
1473	0.437362	0.951572	0.007008	-1.42921	1	491.408
1474	-0.375499	2.49227	0.007008	0.536518	1	491.408
1475	-0.394667	2.41675	0.007008	0.598908	1	491.408
1476	0.371283	1.4925	0.007008	-1.39331	1	491.409
1477	0.179937	2.66614	0.007008	-1.14266	1	491.409
1478	0.0577026	3.45447	0.007008	-0.727714	1	491.409
1479	-0.575103	1.77786	0.007008	1.48154	1	491.409
1480	0.0729022	4.19132	0.007008	-0.591171	1	491.41
1481	-0.136179	3.57357	0.007008	-0.0281778	1	491.41
1482	-0.14222	3.66658	0.007008	0.0429964	1	491.41
1483	0.437558	1.10204	0.007008	-1.3864	1	491.411
1484	0.215979	3.63922	0.007008	-1.00864	1	491.411
1485	0.386735	2.14818	0.007008	-1.27915	1	491.412
1486	0.0756391	3.36109	0.007008	-0.785653	1	491.412
1487	0.181788	2.63	0.007008	-1.14873	1	491.412
1488	0.0991838	3.06056	0.007008	-0.89513	1	491.413
1489	0.161295	2.46632	0.007008	-1.11023	1	491.413
1490	0.10523	3.85058	0.007008	-0.811127	1	491.413
1491	0.24561	3.16085	0.007008	-1.03851	1	491.413
1492	0.347872	1.37335	0.007008	-1.33223	1	491.413
1493	0.225616	2.08997	0.007008	-1.20465	1	491.413
1494	0.361114	2.50405	0.007008	-1.2394	1	491.413
1495	-0.180894	3.24426	0.007008	-0.141785	1	491.413
1496	0.158306	3.13569	0.007008	-1.04985	1	491.414
1497	-0.284024	2.91365	0.007008	0.355984	1	491.414
1498	0.184766	3.13934	0.007008	-0.972797	1	491.415
1499	0.278374	2.12526	0.007008	-1.19126	1	491.416
1500	0.324123	1.65194	0.007008	-1.35538	1	491.417
1501	0.237046	2.2775	0.007008	-1.15048	1	491.417
1502	0.142148	4.05497	0.007008	-0.763073	1	491.417
1503	0.31429	3.01182	0.007008	-1.17031	1	491.417
1504	0.342097	2.05353	0.007008	-1.33507	1	491.418
1505	-0.0296006	3.56958	0.007008	-0.479959	1	491.418
1506	0.444815	1.24694	0.007008	-1.38043	1	491.418
1507	0.32666	1.44718	0.007008	-1.32855	1	491.418
1508	-0.340552	2.71881	0.007008	0.649012	1	491.418
1509	0.0191834	4.01609	0.007008	-0.457543	1	491.418
1510	0.301432	1.81887	0.007008	-1.32955	1	491.419
1511	0.331212	2.61657	0.007008	-1.18448	1	491.421
1512	-0.362492	2.52254	0.007008	0.423381	1	491.421
1513	0.350865	2.10879	0.007008	-1.33104	1	491.421
1514	-0.0487188	3.58714	0.007008	-0.410222	1	491.421
1515	-0.546265	1.88241	0.007008	1.34824	1	491.422
1516	0.211208	2.9246	0.007008	-1.1429	1	491.422
1517	0.135976	3.20539	0.007008	-0.904539	1	491.423
1518	0.329694	1.7522	0.007008	-1.26255	1	491.423
1519	0.446626	0.954119	0.007008	-1.41211	1	491.424
1520	0.383226	1.93429	0.007008	-1.27767	1	491.424
1521	-0.251577	2.98059	0.007008	0.150989	1	491.424
1522	0.217458	2.34463	0.007008	-1.13078	1	491.424
1523	0.349494	1.79658	0.007008	-1.26457	1	491.424
1524	0.4055	1.997	0.007008	-1.31941	1	491.425
1525	-0.336972	2.75944	0.007008	0.619671	1	491.425
1526	0.440474	1.48129	0.007008	-1.38356	1	491.425
1527	0.332556	2.84375	0.007008	-1.19967	1	491.425
1528	0.0747763	3.52763	0.007008	-0.735911	1	491.425
1529	0.310355	2.8327	0.007008	-1.1454	1	491.426
1530	0.169028	2.64829	0.007008	-1.13154	1	491.426
1531	0.32398	2.36148	0.007008	-1.2926	1	491.427
1532	0.132753	4.13042	0.007008	-0.747766	1	491.427
1533	-0.131177	3.28239	0.007008	-0.347635	1	491.427
1534	0.139116	2.8086	0.007008	-1.0735	1	491.427
1535	-0.233064	3.19445	0.007008	0.190611	1	491.428
1536	0.274498	3.2771	0.007008	-1.12106	1	491.428
1537	0.456341	0.975151	0.007008	-1.42849	1	491.428
1538	0.413904	1.84857	0.007008	-1.3228	1	491.429
1539	0.345766	2.27754	0.007008	-1.30876	1	491.429
1540	0.389948	1.29528	0.007008	-1.41314	1	491.429
1541	0.30599	2.80885	0.007008	-1.21981	1	491.429
1542	-0.478444	2.13738	0.007008	1.04324	1	491.43
1543	0.0385143	4.08124	0.007008	-0.568524	1	491.43
1544	0.0815268	4.07748	0.007008	-0.684288	1	491.43
1545	0.0676189	3.64556	0.007008	-0.688893	1	491.432
1546	0.308996	1.67998	0.007008	-1.34113	1	491.432
1547	0.179118	3.02591	0.007008	-0.984114	1	491.432
1548	-0.213535	3.13522	0.007008	-0.0403515	1	491.432
1549	0.381587	1.90561	0.007008	-1.35939	1	491.433
1550	0.438422	1.23812	0.007008	-1.37144	1	491.433
1551	-0.327959	2.65628	0.007008	0.320347	1	491.434
1552	0.309229	2.07361	0.007008	-1.31919	1	491.434
1553	0.380589	2.12892	0.007008	-1.32733	1	491.434
1554	0.22717	2.22558	0.007008	-1.23387	1	491.434
1555	0.386554	1.17511	0.007008	-1.41274	1	491.435
1556	0.437139	1.17529	0.007008	-1.42939	1	491.435
1557	0.333331	2.80661	0.007008	-1.2156	1	491.436
1558	-0.584992	1.74267	0.007008	1.5108	1	491.436
1559	0.317934	2.0838	0.007008	-1.32321	1	491.437
1560	-0.0928891	3.76838	0.007008	-0.129431	1	491.437
1561	-0.568369	1.80374	0.007008	1.47724	1	491.437
1562	-0.118123	3.73308	0.007008	-0.0867452	1	491.437
1563	0.352552	2.48133	0.007008	-1.21741	1	491.437
1564	0.399236	1.21875	0.007008	-1.35314	1	491.437
1565	-0.163417	3.58162	0.007008	0.11593	1	491.438
1566	0.348365	1.94477	0.007008	-1.24796	1	491.438
1567	-0.290155	2.78609	0.007008	0.143665	1	491.438
1568	0.399717	2.00992	0.007008	-1.33651	1	491.439
1569	-0.498676	2.06904	0.007008	1.28575	1	491.439
1570	0.379642	2.32912	0.007008	-1.28353	1	491.439
1571	0.415792	1.01511	0.007008	-1.38952	1	491.439
1572	0.148427	2.85902	0.007008	-0.984986	1	491.439
1573	0.40733	1.63794	0.007008	-1.38957	1	491.44
1574	0.167271	3.37448	0.007008	-0.909716	1	491.441
1575	0.251504	2.49876	0.007008	-1.12201	1	491.441
1576	0.299628	2.88801	0.007008	-1.20585	1	491.442
1577	0.241446	2.70994	0.007008	-1.08657	1	491.442
1578	0.210716	3.27365	0.007008	-0.980335	1	491.442
1579	-0.52234	1.95918	0.007008	1.23593	1	491.442
1580	0.416257	1.47462	0.007008	-1.33446	1	491.442
1581	0.33478	2.48002	0.007008	-1.27881	1	491.443
1582	0.169158	2.81204	0.007008	-1.01127	1	491.443
1583	0.303316	2.26463	0.007008	-1.18545	1	491.443
1584	0.0445639	3.07124	0.007008	-0.832461	1	491.443
1585	0.021676	3.1325	0.007008	-0.804759	1	491.444
1586	0.350565	1.27228	0.007008	-1.3674	1	491.444
1587	-0.397048	2.39002	0.007008	0.53915	1	491.444
1588	0.424582	1.27333	0.007008	-1.35653	1	491.444
1589	-0.252777	3.01641	0.007008	0.218164	1	491.444
1590	-0.53082	1.90322	0.007008	1.05508	1	491.445
1591	0.319508	2.28086	0.007008	-1.19553	1	491.445
1592	0.13381	3.5646	0.007008	-0.825194	1	491.445
1593	-0.301563	2.77632	0.007008	0.284323	1	491.445
1594	0.372685	1.93832	0.007008	-1.26602	1	491.445
1595	-0.381675	2.56531	0.007008	0.872333	1	491.445
1596	0.449568	0.91671	0.007008	-1.43841	1	491.445
1597	0.354805	2.56285	0.007008	-1.22004	1	491.445
1598	0.32199	2.9795	0.007008	-1.16841	1	491.446
1599	0.259379	3.29937	0.007008	-1.04047	1	491.446
1600	0.324782	2.42071	0.007008	-1.28609	1	491.447
1601	-0.151133	3.26757	0.007008	-0.275274	1	491.447
1602	0.172039	3.53745	0.007008	-0.99194	1	491.447
1603	0.158019	2.46109	0.007008	-1.10621	1	491.448
1604	-0.337025	2.77797	0.007008	0.722057	1	491.448
1605	0.317169	1.49518	0.007008	-1.34377	1	491.448
1606	0.235303	3.66522	0.007008	-1.01223	1	491.448
1607	0.350472	1.74691	0.007008	-1.26914	1	491.448
1608	0.372133	1.84973	0.007008	-1.2719	1	491.448
1609	-0.589364	1.71959	0.007008	1.44949	1	491.448
1610	0.132095	2.81752	0.007008	-1.06375	1	491.449
1611	0.0852899	2.84631	0.007008	-0.94602	1	491.449
1612	0.375516	1.68681	0.007008	-1.28823	1	491.449
1613	-0.310881	2.71757	0.007008	0.214388	1	491.45
1614	0.317103	2.78144	0.007008	-1.15493	1	491.45
1615	0.190274	3.54669	0.007008	-1.0109	1	491.45
1616	0.436622	1.07228	0.007008	-1.43751	1	491.45
1617	0.449976	1.12087	0.007008	-1.4316	1	491.45
1618	0.325338	2.94541	0.007008	-1.17199	1	491.45
1619	0.25009	2.9872	0.007008	-1.16654	1	491.451
1620	0.418552	0.967162	0.007008	-1.39843	1	491.451
1621	0.193343	3.50412	0.007008	-0.923686	1	491.452
1622	0.459733	0.933996	0.007008	-1.42161	1	491.452
1623	0.40949	1.77381	0.007008	-1.37235	1	491.452
1624	-0.473523	2.16961	0.007008	1.19292	1	491.453
1625	0.44568	0.863644	0.007008	-1.43055	1	491.453
1626	-0.201838	3.29194	0.007008	0.152149	1	491.453
1627	-0.353313	2.55448	0.007008	0.385841	1	491.454
1628	0.342714	2.45158	0.007008	-1.20424	1	491.454
1629	0.23067	3.4239	0.007008	-0.986741	1	491.454
1630	0.0499311	2.98584	0.007008	-0.881318	1	491.454
1631	0.144003	2.62463	0.007008	-1.03778	1	491.455
1632	0.275688	1.747	0.007008	-1.2734	1	491.455
1633	0.284177	1.68899	0.007008	-1.30108	1	491.456
1634	0.308891	1.64834	0.007008	-1.34335	1	491.456
1635	-0.226547	3.13174	0.007008	0.154404	1	491.456
1636	-0.235511	3.25736	0.007008	0.375606	1	491.457
1637	0.0646343	3.06774	0.007008	-0.915749	1	491.457
1638	0.333267	1.38856	0.007008	-1.33337	1	491.457
1639	-0.163633	3.16203	0.007008	-0.268449	1	491.457
1640	-0.537301	1.90117	0.007008	1.16623	1	491.457
1641	0.419359	1.37655	0.007008	-1.41706	1	491.458
1642	-0.25143	3.13975	0.007008	0.298221	1	491.458
1643	0.162163	2.57745	0.007008	-1.12943	1	491.459
1644	0.240648	3.0126	0.007008	-1.04765	1	491.459
1645	0.376699	2.31028	0.007008	-1.29888	1	491.459
1646	-0.191017	3.11794	0.007008	-0.117853	1	491.459
1647	0.460511	0.917592	0.007008	-1.43652	1	491.46
1648	0.274727	1.97458	0.007008	-1.21258	1	491.46
1649	0.16433	3.08555	0.007008	-1.06886	1	491.46
1650	-0.222558	3.0398	0.007008	0.00199095	1	491.46
1651	-0.537236	1.90682	0.007008	1.21404	1	491.461
1652	-0.206334	3.18585	0.007008	-0.0417016	1	491.461
1653	0.326098	1.41033	0.007008	-1.34615	1	491.461
1654	0.149106	4.08743	0.007008	-0.80442	1	491.462
1655	0.465131	0.994877	0.007008	-1.42465	1	491.463
1656	-0.219118	3.11916	0.007008	0.0797782	1	491.463
1657	0.36048	2.54002	0.007008	-1.26144	1	491.463
1658	0.150863	3.25308	0.007008	-1.02276	1	491.463
1659	-0.374343	2.56615	0.007008	0.754218	1	491.463
1660	0.421472	1.5627	0.007008	-1.33241	1	491.464
1661	0.391648	2.1847	0.007008	-1.28275	1	491.464
1662	0.458179	0.976833	0.007008	-1.43931	1	491.465
1663	-0.14722	3.29795	0.007008	-0.18671	1	491.465
1664	-0.353455	2.70125	0.007008	0.756094	1	491.465
1665	0.0454377	3.42922	0.007008	-0.709459	1	491.466
1666	-0.401675	2.4179	0.007008	0.734627	1	491.466
1667	0.303102	2.0664	0.007008	-1.31813	1	491.467
1668	0.380343	2.29634	0.007008	-1.26125	1	491.467
1669	0.126789	3.75081	0.007008	-0.879833	1	491.467
1670	0.0605993	3.26362	0.007008	-0.787906	1	491.467
1671	0.285948	3.19332	0.007008	-1.08624	1	491.467
1672	-0.449737	2.20144	0.007008	0.712183	1	491.467
1673	-0.479263	2.13243	0.007008	1.03194	1	491.467
1674	0.272108	2.56058	0.007008	-1.2446	1	491.468
1675	0.332232	1.84869	0.007008	-1.24791	1	491.468
1676	0.381641	2.11094	0.007008	-1.26456	1	491.468
1677	-0.401808	2.41808	0.007008	0.630371	1	491.469
1678	-0.603541	1.67335	0.007008	1.48976	1	491.469
1679	0.384519	1.25889	0.007008	-1.34222	1	491.469
1680	0.135692	4.06303	0.007008	-0.797918	1	491.469
1681	0.42115	1.04394	0.007008	-1.43746	1	491.47
1682	0.405947	1.86933	0.007008	-1.30259	1	491.47
1683	-0.117381	3.26977	0.007008	-0.349975	1	491.47
1684	0.222139	2.08242	0.007008	-1.19909	1	491.471
1685	0.227631	2.31189	0.007008	-1.2329	1	491.471
1686	0.456175	1.07354	0.007008	-1.4354	1	491.471
1687	-0.504167	2.02319	0.007008	1.14315	1	491.471
1688	-0.0905483	3.53384	0.007008	-0.389186	1	491.472
1689	0.180193	3.77894	0.007008	-0.946043	1	491.472
1690	0.366717	1.17579	0.007008	-1.39354	1	491.472
1691	0.265332	1.90836	0.007008	-1.29175	1	491.472
1692	0.376781	2.18691	0.007008	-1.32322	1	491.472
1693	-0.262528	2.92329	0.007008	0.162143	1	491.472
1694	0.0811797	3.83511	0.007008	-0.664765	1	491.472
1695	0.421125	0.898483	0.007008	-1.42697	1	491.473
1696	0.33479	1.6313	0.007008	-1.27825	1	491.473
1697	-0.503441	2.00677	0.007008	0.926712	1	491.473
1698	-0.326228	2.66714	0.007008	0.331639	1	491.474
1699	-0.41128	2.33255	0.007008	0.56352	1	491.474
1700	0.25698	1.84664	0.007008	-1.26177	1	491.474
1701	0.423542	1.80087	0.007008	-1.33525	1	491.474
1702	0.422002	1.4266	0.007008	-1.33965	1	491.474
1703	0.429535	1.00587	0.007008	-1.44139	1	491.475
1704	0.46571	0.93468	0.007008	-1.4355	1	491.475
1705	0.418218	1.1208	0.007008	-1.3679	1	491.475
1706	0.153645	2.68769	0.007008	-1.02369	1	491.475
1707	0.347308	2.11638	0.007008	-1.33325	1	491.475
1708	0.40085	1.95721	0.007008	-1.29321	1	491.476
1709	-0.252036	2.9024	0.007008	0.0160285	1	491.476
1710	0.222118	2.46133	0.007008	-1.2152	1	491.476
1711	-0.577586	1.75681	0.007008	1.3818	1	491.476
1712	-0.459462	2.21921	0.007008	1.00938	1	491.476
1713	0.17977	3.72314	0.007008	-0.869924	1	491.477
1714	0.196065	2.24705	0.007008	-1.18487	1	491.477
1715	0.365731	1.18798	0.007008	-1.39517	1	491.477
1716	0.448651	0.918781	0.007008	-1.44568	1	491.477
1717	0.409182	1.99409	0.007008	-1.31118	1	491.478
1718	0.462018	0.899912	0.007008	-1.42119	1	491.479
1719	-0.230655	2.96957	0.007008	-0.0478561	1	491.479
1720	0.151129	3.03122	0.007008	-0.951825	1	491.479
1721	0.10608	2.91733	0.007008	-1.0134	1	491.479
1722	-0.261408	2.92059	0.007008	0.147776	1	491.479
1723	0.254829	2.76835	0.007008	-1.08917	1	491.48
1724	0.378427	1.10294	0.007008	-1.40347	1	491.48
1725	0.21084	2.24688	0.007008	-1.21451	1	491.48
1726	0.242749	3.59222	0.007008	-0.990779	1	491.48
1727	0.279815	2.81351	0.007008	-1.21373	1	491.48
1728	0.447018	0.898697	0.007008	-1.44597	1	491.48
1729	0.199342	2.22094	0.007008	-1.16254	1	491.481
1730	-0.373987	2.60487	0.007008	0.810331	1	491.481
1731	0.319905	2.90819	0.007008	-1.20577	1	491.482
1732	0.243411	3.31365	0.007008	-1.01423	1	491.482
1733	-0.49121	2.08067	0.007008	1.15121	1	491.482
1734	0.0872968	2.80236	0.007008	-0.981611	1	491.482
1735	0.0419256	3.27723	0.007008	-0.836082	1	491.483
1736	0.188294	2.69409	0.007008	-1.04496	1	491.483
1737	-0.493658	2.08351	0.007008	1.23956	1	491.483
1738	0.465343	1.05457	0.007008	-1.40966	1	491.483
1739	0.168052	3.36437	0.007008	-0.910143	1	491.483
1740	-0.054969	3.89794	0.007008	-0.231482	1	491.484
1741	0.318769	2.73307	0.007008	-1.15704	1	491.484
1742	-0.594838	1.70817	0.007008	1.54005	1	491.485
1743	0.326344	2.02155	0.007008	-1.22383	1	491.485
1744	-0.578743	1.76366	0.007008	1.4969	1	491.485
1745	0.409341	0.95672	0.007008	-1.4276	1	491.485
1746	-0.428592	2.35995	0.007008	0.978544	1	491.485
1747	0.323074	1.42186	0.007008	-1.35042	1	491.487
1748	0.41055	1.90554	0.007008	-1.30756	1	491.487
1749	0.305046	2.54142	0.007008	-1.26559	1	491.487
1750	0.368329	2.37078	0.007008	-1.2963	1	491.487
1751	0.160085	2.59648	0.007008	-1.12785	1	491.488
1752	0.348952	2.47315	0.007008	-1.28377	1	491.488
1753	0.463099	0.948731	0.007008	-1.44259	1	491.489
1754	0.26797	3.40203	0.007008	-1.04413	1	491.489
1755	0.418114	1.81238	0.007008	-1.31952	1	491.489
1756	0.325618	2.34842	0.007008	-1.19204	1	491.489
1757	0.455556	0.989398	0.007008	-1.44441	1	491.489
1758	-0.556033	1.82377	0.007008	1.23282	1	491.49
1759	0.46453	0.911847	0.007008	-1.44311	1	491.49
1760	0.337516	2.50354	0.007008	-1.27913	1	491.49
1761	0.113127	3.43665	0.007008	-0.818676	1	491.49
1762	0.317052	2.27556	0.007008	-1.3051	1	491.49
1763	0.221582	2.35733	0.007008	-1.22417	1	491.49
1764	0.227731	2.12194	0.007008	-1.17787	1	491.491
1765	0.410804	1.36215	0.007008	-1.33596	1	491.492
1766	-0.161113	3.4864	0.007008	-0.0495734	1	491.492
1767	0.469639	0.941759	0.007008	-1.4351	1	491.492
1768	0.368183	2.32509	0.007008	-1.30513	1	491.492
1769	0.429804	0.951311	0.007008	-1.39474	1	491.493
1770	-0.251022	2.94616	0.007008	0.0982397	1	491.493
1771	0.211493	3.79997	0.007008	-0.918711	1	491.493
1772	0.333717	1.38183	0.007008	-1.36818	1	491.493
1773	0.299101	3.13468	0.007008	-1.10749	1	491.493
1774	0.1576	3.05393	0.007008	-0.953632	1	491.494
1775	-0.248295	3.09051	0.007008	0.290127	1	491.495
1776	0.291801	3.17488	0.007008	-1.15293	1	491.495
1777	0.219357	3.57	0.007008	-0.951191	1	491.495
1778	0.376664	2.39738	0.007008	-1.28411	1	491.496
1779	-0.499175	2.03401	0.007008	0.967835	1	491.496
1780	-0.125019	3.40718	0.007008	-0.208349	1	491.496
1781	0.222439	3.62982	0.007008	-1.02385	1	491.496
1782	0.309705	1.92703	0.007008	-1.22693	1	491.497
1783	0.370198	1.24149	0.007008	-1.40692	1	491.497
1784	0.242378	2.06393	0.007008	-1.19003	1	491.497
1785	-0.0926417	3.66737	0.007008	-0.186102	1	491.497
1786	0.195674	2.22222	0.007008	-1.18154	1	491.497
1787	0.263382	3.28798	0.007008	-1.04287	1	491.498
1788	0.19904	2.24232	0.007008	-1.15071	1	491.498
1789	0.369377	1.17475	0.007008	-1.40288	1	491.498
1790	-0.351116	2.62061	0.007008	0.439883	1	491.498
1791	0.133235	2.56834	0.007008	-1.07517	1	491.499
1792	0.00246003	3.55657	0.007008	-0.568438	1	491.499
1793	0.299231	3.08508	0.007008	-1.10883	1	491.499
1794	0.436923	1.54104	0.007008	-1.39482	1	491.499
1795	0.108292	3.22691	0.007008	-0.968234	1	491.5
1796	0.252821	3.44693	0.007008	-1.08411	1	491.501
1797	0.440161	1.54454	0.007008	-1.39048	1	491.501
1798	0.390137	1.64342	0.007008	-1.39414	1	491.501
1799	0.246709	3.66157	0.007008	-0.999087	1	491.501
1800	0.387028	2.14812	0.007008	-1.32845	1	491.501
1801	0.397191	0.970937	0.007008	-1.40964	1	491.502
1802	0.426832	1.38056	0.007008	-1.34429	1	491.502
1803	-0.389897	2.49881	0.007008	0.809881	1	491.502
1804	0.210985	2.48411	0.007008	-1.20307	1	491.503
1805	0.21605	3.56755	0.007008	-0.945726	1	491.503
1806	0.380264	1.20886	0.007008	-1.34777	1	491.504
1807	0.301502	2.38078	0.007008	-1.16863	1	491.504
1808	0.37392	1.10647	0.007008	-1.37759	1	491.504
1809	-0.566035	1.78352	0.007008	1.20465	1	491.504
1810	0.276502	3.18214	0.007008	-1.14971	1	491.504
1811	0.0211142	3.1693	0.007008	-0.75891	1	491.505
1812	0.215799	2.52105	0.007008	-1.20472	1	491.505
1813	0.206997	2.9046	0.007008	-1.14696	1	491.505
1814	0.285261	2.694	0.007008	-1.23594	1	491.505
1815	-0.0377544	4.03871	0.007008	-0.248006	1	491.505
1816	0.208527	2.51365	0.007008	-1.0889	1	491.506
1817	0.450883	0.866382	0.007008	-1.45042	1	491.506
1818	0.279188	1.73365	0.007008	-1.30909	1	491.506
1819	0.0149768	3.12932	0.007008	-0.801661	1	491.508
1820	-0.411406	2.4152	0.007008	0.91597	1	491.508
1821	-0.103597	3.42568	0.007008	-0.395348	1	491.508
1822	-0.233995	3.11366	0.007008	0.195442	1	491.508
1823	0.362215	2.58707	0.007008	-1.22721	1	491.509
1824	-0.526374	1.9349	0.007008	1.18033	1	491.509
1825	-0.293384	2.91368	0.007008	0.46718	1	491.509
1826	0.320516	1.41288	0.007008	-1.34315	1	491.509
1827	0.354618	2.68438	0.007008	-1.21478	1	491.509
1828	0.460456	0.996279	0.007008	-1.44515	1	491.509
1829	0.15444	3.99737	0.007008	-0.852968	1	491.51
1830	-0.119043	3.54787	0.007008	-0.134847	1	491.511
1831	0.326623	2.04483	0.007008	-1.33598	1	491.511
1832	0.23239	2.10766	0.007008	-1.25008	1	491.512
1833	0.271452	1.74229	0.007008	-1.29294	1	491.512
1834	0.140615	2.51531	0.007008	-1.08692	1	491.512
1835	0.421772	1.44132	0.007008	-1.41546	1	491.513
1836	0.284471	1.81002	0.007008	-1.24134	1	491.513
1837	-0.543237	1.86865	0.007008	1.10215	1	491.514
1838	0.298868	3.18821	0.007008	-1.10384	1	491.514
1839	0.402028	1.35931	0.007008	-1.33036	1	491.514
1840	0.339662	1.35368	0.007008	-1.37808	1	491.514
1841	0.173088	3.87649	0.007008	-0.914433	1	491.514
1842	0.461086	1.30108	0.007008	-1.40012	1	491.514
1843	0.328243	1.50549	0.007008	-1.36983	1	491.515
1844	0.451483	0.836809	0.007008	-1.4171	1	491.515
1845	0.449517	1.47381	0.007008	-1.37169	1	491.515
1846	0.40952	1.11651	0.007008	-1.436	1	491.516
1847	0.269718	2.40331	0.007008	-1.26493	1	491.516
1848	0.321677	2.12955	0.007008	-1.32528	1	491.516
1849	0.0940618	3.14469	0.007008	-0.961325	1	491.516
1850	0.0557756	4.07801	0.007008	-0.626865	1	491.516
1851	0.133656	2.55334	0.007008	-1.07727	1	491.516
1852	0.181754	2.75122	0.007008	-1.02796	1	491.516
1853	0.426213	1.19985	0.007008	-1.35816	1	491.517
1854	0.141208	3.83216	0.007008	-0.883891	1	491.517
1855	0.0524331	3.42216	0.007008	-0.721466	1	491.518
1856	0.459226	0.944232	0.007008	-1.40491	1	491.518
1857	0.461345	1.27085	0.007008	-1.41227	1	491.518
1858	0.386601	1.90651	0.007008	-1.27517	1	491.519
1859	0.439922	1.3711	0.007008	-1.35544	1	491.519
1860	0.258016	2.38357	0.007008	-1.13768	1	491.519
1861	0.453597	1.12014	0.007008	-1.38388	1	491.519
1862	0.433262	1.73465	0.007008	-1.36048	1	491.519
1863	0.325372	1.38691	0.007008	-1.33332	1	491.519
1864	0.24856	3.56212	0.007008	-0.998414	1	491.519
1865	0.313222	3.13816	0.007008	-1.15256	1	491.519
1866	-0.270643	2.84454	0.007008	0.102007	1	491.519
1867	0.220722	3.85159	0.007008	-0.951092	1	491.519
1868	0.0862068	2.77993	0.007008	-0.965489	1	491.519
1869	0.452707	1.18056	0.007008	-1.37896	1	491.519
1870	-0.484683	2.08684	0.007008	1.01047	1	491.519
1871	-0.212732	3.35647	0.007008	0.309689	1	491.52
1872	0.378921	2.31459	0.007008	-1.3048	1	491.52
1873	0.314991	2.41319	0.007008	-1.28883	1	491.52
1874	0.19843	3.97058	0.007008	-0.890135	1	491.52
1875	0.326095	2.94932	0.007008	-1.15658	1	491.521
1876	-0.199413	3.24184	0.007008	0.0816904	1	491.522
1877	0.370065	2.52773	0.007008	-1.26197	1	491.522
1878	0.277238	3.461	0.007008	-1.07801	1	491.522
1879	0.0682398	3.50225	0.007008	-0.725708	1	491.522
1880	0.352251	1.58153	0.007008	-1.28583	1	491.522
1881	0.457521	0.758861	0.007008	-1.44216	1	491.523
1882	0.264357	2.15123	0.007008	-1.17541	1	491.523
1883	0.345799	2.74961	0.007008	-1.23409	1	491.523
1884	0.184635	3.7513	0.007008	-0.871096	1	491.523
1885	0.324256	2.89583	0.007008	-1.2123	1	491.523
1886	-0.431936	2.2702	0.007008	0.729031	1	491.523
1887	-0.142232	3.68337	0.007008	0.0825537	1	491.525
1888	0.34822	2.60245	0.007008	-1.26449	1	491.525
1889	0.406965	1.81271	0.007008	-1.3001	1	491.525
1890	-0.0298063	3.26459	0.007008	-0.6729	1	491.525
1891	0.223345	2.30799	0.007008	-1.23212	1	491.526
1892	0.308206	1.81253	0.007008	-1.24174	1	491.526
1893	0.425799	1.3206	0.007008	-1.42781	1	491.526
1894	0.262361	1.90035	0.007008	-1.29303	1	491.527
1895	-0.0460653	3.22833	0.007008	-0.629614	1	491.527
1896	0.0872499	2.90445	0.007008	-0.916102	1	491.527
1897	0.473743	0.814591	0.007008	-1.44384	1	491.527
1898	0.439765	1.04847	0.007008	-1.38026	1	491.527
1899	-0.132768	3.38566	0.007008	-0.295553	1	491.527
1900	0.150194	4.15522	0.007008	-0.776549	1	491.527
1901	0.374221	1.08772	0.007008	-1.40289	1	491.527
1902	-0.228483	2.96666	0.007008	-0.0584199	1	491.528
1903	0.249564	3.23642	0.007008	-1.12811	1	491.528
1904	0.29612	1.64249	0.007008	-1.2759	1	491.528
1905	0.416105	1.98489	0.007008	-1.32231	1	491.528
1906	0.14711	3.44645	0.007008	-0.984262	1	491.528
1907	0.437232	0.890521	0.007008	-1.451	1	491.529
1908	0.433316	0.810079	0.007008	-1.44104	1	491.529
1909	0.106361	3.98655	0.007008	-0.778937	1	491.53
1910	0.412409	0.880709	0.007008	-1.42515	1	491.53
1911	0.415807	1.15893	0.007008	-1.35739	1	491.53
1912	0.423943	0.936296	0.007008	-1.39259	1	491.53
1913	-0.372428	2.60288	0.007008	0.750399	1	491.53
1914	0.344513	1.31477	0.007008	-1.38423	1	491.531
1915	0.265222	2.21607	0.007008	-1.16511	1	491.531
1916	0.295879	3.31669	0.007008	-1.10695	1	491.531
1917	-0.548314	1.85004	0.007008	1.11625	1	491.532
1918	0.0543754	3.71429	0.007008	-0.635538	1	491.532
1919	0.436478	0.857224	0.007008	-1.45003	1	491.532
1920	0.0145188	3.46718	0.007008	-0.629134	1	491.533
1921	-0.43048	2.28192	0.007008	0.657605	1	491.533
1922	0.290363	1.83861	0.007008	-1.23414	1	491.534
1923	0.32547	2.93585	0.007008	-1.20402	1	491.534
1924	-0.221754	3.08997	0.007008	0.067668	1	491.534
1925	0.104931	4.09213	0.007008	-0.738332	1	491.535
1926	-0.490545	2.1025	0.007008	1.27218	1	491.535
1927	0.171127	2.95176	0.007008	-1.10303	1	491.535
1928	0.356326	1.75536	0.007008	-1.37715	1	491.535
1929	0.449046	1.5333	0.007008	-1.37753	1	491.536
1930	0.344814	2.0679	0.007008	-1.34207	1	491.536
1931	0.437995	1.09236	0.007008	-1.37365	1	491.536
1932	0.122601	4.20362	0.007008	-0.693693	1	491.537
1933	0.306057	2.25368	0.007008	-1.18328	1	491.538
1934	0.203644	3.64593	0.007008	-1.00823	1	491.538
1935	-0.135115	3.45371	0.007008	-0.239644	1	491.538
1936	0.455084	1.4308	0.007008	-1.37925	1	491.539
1937	0.448844	0.874986	0.007008	-1.40589	1	491.539
1938	-0.368662	2.48498	0.007008	0.389203	1	491.539
1939	0.429824	1.72201	0.007008	-1.37608	1	491.539
1940	-0.270489	2.83536	0.007008	0.0553	1	491.539
1941	0.374644	1.10672	0.007008	-1.40978	1	491.54
1942	0.414106	0.877778	0.007008	-1.43253	1	491.54
1943	0.216583	3.21035	0.007008	-0.99066	1	491.54
1944	0.315002	1.84064	0.007008	-1.348	1	491.54
1945	0.340279	1.58889	0.007008	-1.38013	1	491.54
1946	0.436761	0.840136	0.007008	-1.45051	1	491.54
1947	0.383379	2.27333	0.007008	-1.31237	1	491.541
1948	0.291266	3.02662	0.007008	-1.09795	1	491.541
1949	0.299072	2.88417	0.007008	-1.11886	1	491.542
1950	0.300704	1.89881	0.007008	-1.33389	1	491.542
1951	0.320009	2.54492	0.007008	-1.27382	1	491.542
1952	0.0292388	4.20058	0.007008	-0.436816	1	491.542
1953	-0.544205	1.85072	0.007008	1.04002	1	491.543
1954	0.274979	2.38837	0.007008	-1.2718	1	491.543
1955	0.286114	2.9488	0.007008	-1.19895	1	491.543
1956	0.430936	1.2781	0.007008	-1.35172	1	491.543
1957	0.395408	1.49517	0.007008	-1.31153	1	491.543
1958	-0.442534	2.23694	0.007008	0.802331	1	491.543
1959	0.465708	0.790129	0.007008	-1.45589	1	491.543
1960	-0.189173	3.32237	0.007008	0.0961076	1	491.544
1961	0.456093	0.855805	0.007008	-1.41097	1	491.544
1962	-0.0606045	4.00139	0.007008	-0.198078	1	491.544
1963	0.443671	1.16172	0.007008	-1.36994	1	491.544
1964	0.325943	2.06163	0.007008	-1.336	1	491.545
1965	0.144533	3.12899	0.007008	-1.04147	1	491.545
1966	0.274426	2.03731	0.007008	-1.19591	1	491.545
1967	0.369165	1.46201	0.007008	-1.40432	1	491.545
1968	0.378277	1.72146	0.007008	-1.28057	1	491.547
1969	-0.609865	1.65102	0.007008	1.50407	1	491.547
1970	0.286445	2.45522	0.007008	-1.27138	1	491.547
1971	0.325217	1.4345	0.007008	-1.36732	1	491.548
1972	-0.160493	3.46399	0.007008	-0.0807679	1	491.548
1973	0.0501802	2.96025	0.007008	-0.865674	1	491.548
1974	0.425266	1.20164	0.007008	-1.355	1	491.548
1975	0.314068	2.22083	0.007008	-1.31364	1	491.549
1976	-0.540914	1.88531	0.007008	1.15054	1	491.549
1977	0.379149	1.44992	0.007008	-1.30904	1	491.549
1978	0.332707	1.31251	0.007008	-1.36061	1	491.549
1979	0.346462	2.04447	0.007008	-1.34597	1	491.549
1980	0.41486	1.06508	0.007008	-1.44278	1	491.549
1981	0.0759524	2.89793	0.007008	-0.907151	1	491.55
1982	0.38367	2.20342	0.007008	-1.2569	1	491.55
1983	-0.351689	2.7104	0.007008	0.742607	1	491.55
1984	-0.22862	3.28591	0.007008	0.310215	1	491.55
1985	0.217621	2.84729	0.007008	-1.04173	1	491.551
1986	0.368197	1.6129	0.007008	-1.28578	1	491.551
1987	0.210981	3.30453	0.007008	-1.08655	1	491.551
1988	-0.321468	2.66231	0.007008	0.224034	1	491.551
1989	0.246156	3.57424	0.007008	-0.990054	1	491.551
1990	0.107744	4.24431	0.007008	-0.656398	1	491.551
1991	0.345615	1.34848	0.007008	-1.32292	1	491.552
1992	-0.123104	3.65416	0.007008	-0.035858	1	491.553
1993	-0.471772	2.18063	0.007008	1.15054	1	491.554
1994	0.0150423	3.57689	0.007008	-0.707171	1	491.554
1995	-0.434705	2.30533	0.007008	0.947441	1	491.554
1996	0.411001	1.99814	0.007008	-1.30076	1	491.554
1997	0.387342	1.39628	0.007008	-1.41695	1	491.555
1998	0.422844	0.833441	0.007008	-1.43999	1	491.555
1999	0.221513	3.2887	0.007008	-1.09911	1	491.555
2000	0.247656	2.52472	0.007008	-1.23624	1	491.555
2001	0.46528	1.30021	0.007008	-1.39793	1	491.555
2002	0.269562	3.17505	0.007008	-1.05686	1	491.555
2003	0.115489	3.41062	0.007008	-0.946556	1	491.555
2004	0.295347	3.2157	0.007008	-1.15017	1	491.556
2005	-0.225806	3.17961	0.007008	0.0923592	1	491.556
2006	0.47663	1.07171	0.007008	-1.42321	1	491.556
2007	-0.492814	2.02788	0.007008	0.832525	1	491.556
2008	-0.4981	2.01111	0.007008	0.848671	1	491.557
2009	-0.384978	2.45719	0.007008	0.587365	1	491.558
2010	0.468552	0.829175	0.007008	-1.42003	1	491.558
2011	0.428165	1.85244	0.007008	-1.33543	1	491.558
2012	-0.517615	1.96288	0.007008	1.12117	1	491.558
2013	0.463296	0.966074	0.007008	-1.45303	1	491.558
2014	0.166194	2.73578	0.007008	-1.12792	1	491.558
2015	-0.470626	2.14089	0.007008	0.852311	1	491.558
2016	0.00690069	3.07954	0.007008	-0.783926	1	491.559
2017	0.105355	3.13547	0.007008	-0.874575	1	491.559
2018	0.451178	0.738703	0.007008	-1.45286	1	491.56
2019	0.424295	0.805223	0.007008	-1.43329	1	491.56
2020	-0.526237	1.93082	0.007008	1.14588	1	491.56
2021	0.283493	1.62823	0.007008	-1.29164	1	491.561
2022	0.390155	2.27355	0.007008	-1.26637	1	491.561
2023	0.427479	0.85947	0.007008	-1.44895	1	491.561
2024	0.0898605	3.88353	0.007008	-0.781555	1	491.561
2025	0.407322	1.04644	0.007008	-1.44044	1	491.562
2026	-0.413757	2.4062	0.007008	0.816124	1	491.562
2027	0.236071	3.52447	0.007008	-0.976469	1	491.562
2028	0.113436	2.68507	0.007008	-1.05139	1	491.563
2029	0.370025	1.08253	0.007008	-1.40054	1	491.563
2030	0.0361885	3.86918	0.007008	-0.662501	1	491.563
2031	-0.506401	1.98759	0.007008	0.963253	1	491.563
2032	0.4176	1.90192	0.007008	-1.35844	1	491.564
2033	0.184691	3.32887	0.007008	-0.933142	1	491.564
2034	0.458104	0.991857	0.007008	-1.39335	1	491.564
2035	0.209109	2.6219	0.007008	-1.19032	1	491.564
2036	0.326326	2.32346	0.007008	-1.30725	1	491.564
2037	0.249356	3.67319	0.007008	-0.992947	1	491.565
2038	0.469163	0.89059	0.007008	-1.45646	1	491.566
2039	-0.599464	1.69305	0.007008	1.5693	1	491.566
2040	0.227044	3.85329	0.007008	-0.960473	1	491.566
2041	0.00676082	4.08697	0.007008	-0.470063	1	491.566
2042	-0.385375	2.55404	0.007008	0.84219	1	491.567
2043	0.218371	2.79076	0.007008	-1.17756	1	491.567
2044	0.424324	1.69269	0.007008	-1.3888	1	491.567
2045	0.265758	3.57467	0.007008	-1.02993	1	491.567
2046	0.415959	0.901179	0.007008	-1.44347	1	491.568
2047	0.343841	1.65773	0.007008	-1.3804	1	491.568
2048	0.299587	2.14294	0.007008	-1.31488	1	491.568
2049	0.414958	1.16733	0.007008	-1.35321	1	491.568
2050	0.0344154	2.9937	0.007008	-0.83663	1	491.568
2051	0.177105	2.28947	0.007008	-1.15881	1	491.568
2052	0.235271	3.80637	0.007008	-0.967615	1	491.568
2053	0.319275	2.96788	0.007008	-1.20308	1	491.569
2054	0.107447	3.029	0.007008	-1.00598	1	491.569
2055	0.196189	3.80046	0.007008	-0.881979	1	491.569
2056	0.429523	1.79275	0.007008	-1.32966	1	491.569
2057	-0.610301	1.64777	0.007008	1.45745	1	491.57
2058	0.153879	3.5469	0.007008	-0.974627	1	491.57
2059	0.155265	2.57911	0.007008	-1.12852	1	491.57
2060	-0.133682	3.73153	0.007008	0.0618621	1	491.571
2061	0.469669	0.945115	0.007008	-1.40651	1	491.571
2062	0.238511	3.21775	0.007008	-1.12666	1	491.571
2063	0.141942	2.9931	0.007008	-1.0618	1	491.571
2064	0.134417	4.21929	0.007008	-0.725918	1	491.572
2065	0.454918	0.827266	0.007008	-1.4611	1	491.572
2066	-0.507134	2.04123	0.007008	1.32618	1	491.573
2067	0.24106	1.95408	0.007008	-1.26574	1	491.573
2068	0.406069	2.16507	0.007008	-1.30555	1	491.573
2069	0.105438	3.10586	0.007008	-0.990242	1	491.573
2070	-0.416489	2.38831	0.007008	0.916112	1	491.574
2071	0.400833	0.899775	0.007008	-1.41909	1	491.574
2072	0.359307	1.70366	0.007008	-1.38504	1	491.574
2073	0.407004	1.97581	0.007008	-1.35482	1	491.574
2074	-0.50037	2.06621	0.007008	1.3225	1	491.574
2075	0.0913473	4.21903	0.007008	-0.604957	1	491.574
2076	0.180244	2.46615	0.007008	-1.17154	1	491.574
2077	-0.592837	1.69988	0.007008	1.3724	1	491.574
2078	0.432402	1.29414	0.007008	-1.43375	1	491.574
2079	0.0558787	3.263	0.007008	-0.873858	1	491.574
2080	0.231212	2.98614	0.007008	-1.03498	1	491.574
2081	-0.600591	1.67161	0.007008	1.32099	1	491.574
2082	-0.161007	3.45948	0.007008	0.0392016	1	491.574
2083	-0.496635	2.04416	0.007008	0.956621	1	491.575
2084	0.319917	1.45327	0.007008	-1.36404	1	491.575
2085	0.318925	1.49427	0.007008	-1.29737	1	491.575
2086	0.243048	2.96605	0.007008	-1.04944	1	491.575
2087	-0.164062	3.53745	0.007008	0.127373	1	491.576
2088	0.464582	1.31873	0.007008	-1.3882	1	491.576
2089	0.153274	3.18908	0.007008	-1.04414	1	491.576
2090	0.446308	0.715612	0.007008	-1.44265	1	491.576
2091	-0.563518	1.79337	0.007008	1.21744	1	491.577
2092	0.0204887	4.15501	0.007008	-0.479899	1	491.578
2093	0.335549	2.26003	0.007008	-1.31906	1	491.578
2094	0.200046	2.30052	0.007008	-1.12536	1	491.578
2095	-0.587011	1.72931	0.007008	1.47268	1	491.578
2096	0.310859	2.19777	0.007008	-1.31624	1	491.578
2097	-0.0372586	4.0175	0.007008	-0.24862	1	491.578
2098	-0.593885	1.70085	0.007008	1.35706	1	491.579
2099	-0.615824	1.63174	0.007008	1.5184	1	491.579
2100	0.356571	2.51762	0.007008	-1.20814	1	491.579
2101	-0.274699	2.97594	0.007008	0.249988	1	491.579
2102	0.137273	3.24166	0.007008	-0.889946	1	491.579
2103	-0.333227	2.70292	0.007008	0.515844	1	491.579
2104	0.323926	2.63977	0.007008	-1.26304	1	491.58
2105	0.199083	2.48391	0.007008	-1.08499	1	491.58
2106	0.247441	3.44612	0.007008	-0.999671	1	491.58
2107	0.230921	3.19439	0.007008	-1.0071	1	491.58
2108	-0.509146	2.03134	0.007008	1.35212	1	491.581
2109	0.47492	1.07374	0.007008	-1.40505	1	491.581
2110	-0.466548	2.15621	0.007008	0.834199	1	491.581
2111	0.408921	2.05927	0.007008	-1.29455	1	491.581
2112	0.457609	0.884422	0.007008	-1.46105	1	491.581
2113	-0.270104	2.98177	0.007008	0.337778	1	491.581
2114	0.266467	3.16189	0.007008	-1.05259	1	491.582
2115	0.421181	0.818605	0.007008	-1.41605	1	491.582
2116	0.308044	1.94919	0.007008	-1.33813	1	491.583
2117	-0.393074	2.52532	0.007008	0.914343	1	491.583
2118	0.061251	3.97306	0.007008	-0.576182	1	491.583
2119	-0.402391	2.44219	0.007008	0.84485	1	491.583
2120	0.0857651	4.13212	0.007008	-0.684713	1	491.583
2121	0.329954	1.76662	0.007008	-1.36573	1	491.584
2122	0.403918	1.19548	0.007008	-1.34547	1	491.584
2123	0.406301	2.14432	0.007008	-1.3208	1	491.584
2124	0.426902	1.84986	0.007008	-1.36066	1	491.584
2125	0.373543	2.27533	0.007008	-1.32049	1	491.585
2126	0.298821	1.63149	0.007008	-1.27169	1	491.586
2127	0.403722	0.882838	0.007008	-1.4265	1	491.586
2128	0.205584	3.87029	0.007008	-0.954692	1	491.586
2129	0.315416	2.83	0.007008	-1.23062	1	491.586
2130	0.446629	1.62815	0.007008	-1.37467	1	491.586
2131	-0.0563159	3.6154	0.007008	-0.485336	1	491.586
2132	0.338284	1.4333	0.007008	-1.38628	1	491.586
2133	0.47415	1.08038	0.007008	-1.40238	1	491.586
2134	0.40404	2.14428	0.007008	-1.32543	1	491.586
2135	0.0681763	2.81675	0.007008	-0.952019	1	491.586
2136	0.00501786	3.15202	0.007008	-0.786019	1	491.587
2137	0.0753746	4.27787	0.007008	-0.57145	1	491.587
2138	0.224437	2.04081	0.007008	-1.2425	1	491.587
2139	0.3997	1.11817	0.007008	-1.43736	1	491.587
2140	0.019189	3.49968	0.007008	-0.624458	1	491.587
2141	0.159672	2.57484	0.007008	-1.04563	1	491.588
2142	0.261849	2.73368	0.007008	-1.22144	1	491.588
2143	0.0979762	4.27249	0.007008	-0.626269	1	491.588
2144	-0.316479	2.66808	0.007008	0.212118	1	491.588
2145	0.27754	2.25271	0.007008	-1.16325	1	491.589
2146	0.201919	3.90505	0.007008	-0.882072	1	491.589
2147	0.275474	2.69259	0.007008	-1.11049	1	491.59
2148	-0.329718	2.64548	0.007008	0.25993	1	491.59
2149	-0.532658	1.93355	0.007008	1.38561	1	491.59
2150	0.329243	2.38901	0.007008	-1.30113	1	491.59
2151	-0.46923	2.18859	0.007008	1.11377	1	491.59
2152	0.343382	1.33415	0.007008	-1.32325	1	491.591
2153	-0.557243	1.81242	0.007008	1.17308	1	491.591
2154	0.361883	2.0984	0.007008	-1.34566	1	491.591
2155	0.0856021	3.7653	0.007008	-0.810082	1	491.591
2156	0.154047	2.72509	0.007008	-1.00804	1	491.591
2157	-0.229164	3.29461	0.007008	0.337168	1	491.591
2158	0.42097	1.66227	0.007008	-1.31604	1	491.591
2159	0.312806	1.64996	0.007008	-1.35905	1	491.591
2160	0.416775	1.15019	0.007008	-1.44366	1	491.591
2161	0.212977	3.4732	0.007008	-1.05794	1	491.592
2162	-0.569413	1.76741	0.007008	1.16418	1	491.592
2163	0.393294	1.65137	0.007008	-1.29346	1	491.593
2164	-0.248369	3.09115	0.007008	0.296984	1	491.593
2165	-0.0252821	3.7677	0.007008	-0.395929	1	491.593
2166	0.410163	1.47266	0.007008	-1.41877	1	491.593
2167	-0.210758	3.05104	0.007008	-0.132533	1	491.593
2168	-0.240925	3.1903	0.007008	0.36779	1	491.593
2169	0.281465	2.83261	0.007008	-1.10158	1	491.594
2170	-0.416461	2.42212	0.007008	1.00336	1	491.594
2171	0.196472	2.86868	0.007008	-1.14668	1	491.594
2172	0.383232	1.81487	0.007008	-1.38192	1	491.594
2173	0.0403433	3.07899	0.007008	-0.807089	1	491.595
2174	0.201623	3.76837	0.007008	-0.89313	1	491.595
2175	0.316966	2.10613	0.007008	-1.32997	1	491.595
2176	0.271872	2.07411	0.007008	-1.30153	1	491.596
2177	0.0736172	3.2309	0.007008	-0.915108	1	491.596
2178	-0.200505	3.18825	0.007008	0.033931	1	491.597
2179	0.423309	1.51808	0.007008	-1.32512	1	491.598
2180	0.484438	0.988978	0.007008	-1.4265	1	491.598
2181	-0.456083	2.25005	0.007008	1.13084	1	491.598
2182	0.374838	2.52273	0.007008	-1.23714	1	491.598
2183	0.353364	2.28714	0.007008	-1.32048	1	491.599
2184	-0.0916302	3.58648	0.007008	-0.362679	1	491.599
2185	0.255124	3.01616	0.007008	-1.05473	1	491.599
2186	0.25795	2.06019	0.007008	-1.18469	1	491.6
2187	0.453638	0.680099	0.007008	-1.442	1	491.6
2188	0.342067	2.55688	0.007008	-1.18665	1	491.6
2189	0.263321	2.93106	0.007008	-1.07267	1	491.6
2190	-0.144804	3.52518	0.007008	-0.128775	1	491.601
2191	0.469165	0.654079	0.007008	-1.45341	1	491.601
2192	-0.414807	2.31568	0.007008	0.541057	1	491.601
2193	0.177759	2.97841	0.007008	-0.981532	1	491.601
2194	-0.170338	3.20222	0.007008	-0.14007	1	491.602
2195	0.350347	1.17038	0.007008	-1.3678	1	491.602
2196	0.423806	1.96578	0.007008	-1.33614	1	491.602
2197	0.149643	3.83828	0.007008	-0.791703	1	491.602
2198	-0.348223	2.6189	0.007008	0.510279	1	491.602
2199	0.475245	1.03076	0.007008	-1.44628	1	491.603
2200	-0.379066	2.52888	0.007008	0.595532	1	491.603
2201	0.0919416	2.82201	0.007008	-0.937843	1	491.604
2202	0.332238	2.09814	0.007008	-1.21323	1	491.604
2203	0.476668	1.18181	0.007008	-1.41087	1	491.604
2204	0.166686	3.55725	0.007008	-0.867905	1	491.605
2205	-0.460743	2.18558	0.007008	0.844158	1	491.605
2206	-0.329102	2.62755	0.007008	0.238251	1	491.605
2207	0.387869	0.951071	0.007008	-1.39963	1	491.605
2208	0.108794	2.64986	0.007008	-1.04549	1	491.606
2209	0.0778246	2.76243	0.007008	-0.958989	1	491.606
2210	0.411295	2.13636	0.007008	-1.3107	1	491.606
2211	0.269093	2.46332	0.007008	-1.13026	1	491.606
2212	0.489697	0.801769	0.007008	-1.44587	1	491.607
2213	-0.416399	2.38508	0.007008	0.902378	1	491.608
2214	0.476144	0.960893	0.007008	-1.40725	1	491.608
2215	-0.276611	2.92969	0.007008	0.191889	1	491.608
2216	0.398914	1.59767	0.007008	-1.40696	1	491.609
2217	-0.396678	2.51173	0.007008	0.96748	1	491.609
2218	0.266298	2.10175	0.007008	-1.29529	1	491.609
2219	0.440827	0.743616	0.007008	-1.45757	1	491.61
2220	0.107489	3.53365	0.007008	-0.909997	1	491.611
2221	0.393686	0.993683	0.007008	-1.37811	1	491.611
2222	0.290386	2.64448	0.007008	-1.252	1	491.611
2223	0.281518	3.39946	0.007008	-1.05516	1	491.611
2224	0.408485	0.979808	0.007008	-1.44588	1	491.613
2225	0.0974505	4.02808	0.007008	-0.752448	1	491.614
2226	-0.421716	2.40013	0.007008	1.04133	1	491.614
2227	-0.564809	1.81646	0.007008	1.42867	1	491.614
2228	0.0982209	3.9673	0.007008	-0.663167	1	491.614
2229	0.429801	1.74149	0.007008	-1.32309	1	491.614
2230	0.102276	3.10241	0.007008	-0.988523	1	491.614
2231	0.056674	4.23073	0.007008	-0.504092	1	491.614
2232	-0.516613	1.94757	0.007008	0.915026	1	491.615
2233	0.387235	2.27856	0.007008	-1.31741	1	491.615
2234	0.286527	3.44282	0.007008	-1.09881	1	491.616
2235	0.338853	1.56917	0.007008	-1.27911	1	491.616
2236	0.288343	2.91934	0.007008	-1.09908	1	491.616
2237	0.213122	2.06811	0.007008	-1.2249	1	491.617
2238	0.0760712	2.94271	0.007008	-0.886976	1	491.618
2239	0.361126	1.50356	0.007008	-1.40258	1	491.618
2240	0.404472	0.960454	0.007008	-1.38098	1	491.618
2241	0.353144	2.75973	0.007008	-1.2396	1	491.618
2242	0.404377	1.92727	0.007008	-1.36776	1	491.618
2243	-0.141709	3.69905	0.007008	0.0974179	1	491.618
2244	0.405862	2.2007	0.007008	-1.31161	1	491.618
2245	0.475899	1.21948	0.007008	-1.40625	1	491.619
2246	0.304112	1.88205	0.007008	-1.22465	1	491.619
2247	0.442782	0.868348	0.007008	-1.46339	1	491.619
2248	0.377473	1.84539	0.007008	-1.3794	1	491.62
2249	-0.299193	2.76973	0.007008	0.257934	1	491.62
2250	0.360193	1.75997	0.007008	-1.2625	1	491.62
2251	0.192796	2.64155	0.007008	-1.05005	1	491.621
2252	0.314265	2.97745	0.007008	-1.20651	1	491.621
2253	0.0863776	4.2961	0.007008	-0.593516	1	491.621
2254	0.415182	1.22992	0.007008	-1.44077	1	491.621
2255	0.0065585	3.0494	0.007008	-0.804441	1	491.621
2256	0.467832	0.972572	0.007008	-1.45851	1	491.621
2257	0.489	0.75908	0.007008	-1.43892	1	491.622
2258	0.0365175	2.93856	0.007008	-0.88623	1	491.622
2259	0.329871	1.68261	0.007008	-1.26024	1	491.623
2260	0.247605	3.42734	0.007008	-0.99877	1	491.623
2261	0.43699	1.73175	0.007008	-1.33452	1	491.623
2262	-0.188239	3.08898	0.007008	-0.218579	1	491.623
2263	0.289457	2.2625	0.007008	-1.16739	1	491.623
2264	0.486865	0.97965	0.007008	-1.4236	1	491.623
2265	-0.0199837	3.43439	0.007008	-0.66569	1	491.624
2266	0.373857	2.60756	0.007008	-1.24829	1	491.624
2267	0.32972	1.83306	0.007008	-1.36299	1	491.624
2268	0.334016	1.25971	0.007008	-1.36829	1	491.624
2269	0.355692	1.45387	0.007008	-1.29832	1	491.624
2270	0.245169	2.30642	0.007008	-1.13667	1	491.625
2271	0.357884	1.1071	0.007008	-1.37875	1	491.625
2272	0.417331	1.88057	0.007008	-1.36974	1	491.625
2273	0.423987	1.70024	0.007008	-1.31513	1	491.625
2274	0.0454803	2.94202	0.007008	-0.858631	1	491.626
2275	0.455766	0.682249	0.007008	-1.4326	1	491.626
2276	0.366763	2.32188	0.007008	-1.22531	1	491.626
2277	0.291082	2.06549	0.007008	-1.31939	1	491.626
2278	-0.283393	2.81245	0.007008	0.09955	1	491.626
2279	0.361411	2.65355	0.007008	-1.2589	1	491.626
2280	0.390945	2.40518	0.007008	-1.28074	1	491.626
2281	0.401082	1.51236	0.007008	-1.30798	1	491.627
2282	0.208503	2.89183	0.007008	-1.15703	1	491.627
2283	0.350106	1.37991	0.007008	-1.30988	1	491.627
2284	0.372162	1.95724	0.007008	-1.25282	1	491.627
2285	0.246379	2.00242	0.007008	-1.27997	1	491.627
2286	0.474694	1.25278	0.007008	-1.4123	1	491.628
2287	0.160502	2.61118	0.007008	-1.13786	1	491.628
2288	0.379664	0.975103	0.007008	-1.40089	1	491.628
2289	0.273577	1.69403	0.007008	-1.26516	1	491.628
2290	0.415275	1.77632	0.007008	-1.30228	1	491.629
2291	-0.502005	2.0621	0.007008	1.30373	1	491.629
2292	0.479758	1.1513	0.007008	-1.42475	1	491.629
2293	0.46517	0.787804	0.007008	-1.46966	1	491.629
2294	0.221327	2.86173	0.007008	-1.17348	1	491.629
2295	0.328645	1.93065	0.007008	-1.35454	1	491.63
2296	-0.607726	1.66327	0.007008	1.57975	1	491.63
2297	0.417087	0.973095	0.007008	-1.37612	1	491.63
2298	0.433353	0.97834	0.007008	-1.45894	1	491.63
2299	0.422856	1.80462	0.007008	-1.37906	1	491.63
2300	0.104639	3.83932	0.007008	-0.704195	1	491.631
2301	0.260399	3.63408	0.007008	-1.05062	1	491.631
2302	0.489283	0.954991	0.007008	-1.42923	1	491.631
2303	0.482851	1.10537	0.007008	-1.41527	1	491.631
2304	0.284106	2.26971	0.007008	-1.29555	1	491.632
2305	-0.433471	2.34038	0.007008	0.993429	1	491.632
2306	0.256498	2.62051	0.007008	-1.10047	1	491.632
2307	0.311415	2.8431	0.007008	-1.23091	1	491.632
2308	0.482015	1.12237	0.007008	-1.41329	1	491.633
2309	0.00747491	3.60973	0.007008	-0.553668	1	491.633
2310	0.427553	0.997894	0.007008	-1.3735	1	491.633
2311	0.411222	2.01935	0.007008	-1.35075	1	491.633
2312	0.136555	2.6055	0.007008	-1.10257	1	491.633
2313	-0.522028	1.94762	0.007008	1.03138	1	491.633
2314	0.208127	3.61133	0.007008	-0.919785	1	491.633
2315	-0.337672	2.68832	0.007008	0.413985	1	491.634
2316	0.421111	2.02521	0.007008	-1.31481	1	491.634
2317	0.207467	2.74121	0.007008	-1.04433	1	491.635
2318	0.234345	3.81334	0.007008	-0.992392	1	491.635
2319	0.214437	2.03742	0.007008	-1.19839	1	491.635
2320	0.488214	0.692217	0.007008	-1.44332	1	491.635
2321	0.0488571	2.89931	0.007008	-0.877614	1	491.635
2322	0.36694	2.6239	0.007008	-1.26217	1	491.636
2323	-0.00667387	3.15609	0.007008	-0.762596	1	491.636
2324	0.139941	2.49149	0.007008	-1.1089	1	491.637
2325	-0.453679	2.26239	0.007008	1.14649	1	491.637
2326	0.474753	1.19123	0.007008	-1.39408	1	491.637
2327	0.130689	2.74102	0.007008	-0.984829	1	491.637
2328	0.490359	0.956643	0.007008	-1.4341	1	491.638
2329	0.393648	2.33939	0.007008	-1.30094	1	491.638
2330	0.17778	2.97833	0.007008	-1.11234	1	491.638
2331	0.37104	2.54484	0.007008	-1.27752	1	491.639
2332	0.109789	4.24995	0.007008	-0.642951	1	491.639
2333	0.145281	2.64286	0.007008	-1.11429	1	491.639
2334	-0.398654	2.42839	0.007008	0.727344	1	491.639
2335	0.471571	0.632276	0.007008	-1.46747	1	491.639
2336	0.055784	4.21779	0.007008	-0.568574	1	491.64
2337	0.281426	2.56475	0.007008	-1.25958	1	491.64
2338	0.223305	2.78101	0.007008	-1.18725	1	491.64
2339	0.331585	3.08419	0.007008	-1.16568	1	491.64
2340	0.388651	2.22522	0.007008	-1.32866	1	491.641
2341	0.313612	2.76504	0.007008	-1.24497	1	491.641
2342	0.230797	3.84964	0.007008	-0.979814	1	491.641
2343	-0.57978	1.73756	0.007008	1.26935	1	491.642
2344	0.160829	4.19574	0.007008	-0.786269	1	491.642
2345	0.0387156	4.2754	0.007008	-0.458492	1	491.642
2346	0.430696	0.806582	0.007008	-1.45944	1	491.642
2347	0.262989	3.47962	0.007008	-1.0165	1	491.642
2348	-0.28575	2.90587	0.007008	0.242069	1	491.642
2349	0.374016	1.16119	0.007008	-1.42346	1	491.642
2350	0.256343	3.66778	0.007008	-1.04231	1	491.643
2351	0.433729	1.83217	0.007008	-1.36417	1	491.643
2352	0.487706	0.643835	0.007008	-1.45056	1	491.644
2353	0.317019	1.62847	0.007008	-1.26577	1	491.644
2354	0.148575	2.75657	0.007008	-1.10779	1	491.644
2355	0.454568	1.41239	0.007008	-1.35904	1	491.644
2356	0.269896	3.63428	0.007008	-1.03763	1	491.645
2357	0.471375	1.10034	0.007008	-1.38957	1	491.645
2358	-0.228226	2.94448	0.007008	-0.104732	1	491.646
2359	0.420476	0.762125	0.007008	-1.42588	1	491.646
2360	-0.575279	1.74674	0.007008	1.17866	1	491.646
2361	0.404643	1.04673	0.007008	-1.44628	1	491.646
2362	0.0153159	3.29635	0.007008	-0.688752	1	491.646
2363	0.433814	1.82279	0.007008	-1.36673	1	491.646
2364	0.472026	1.12411	0.007008	-1.38923	1	491.646
2365	0.384553	1.47997	0.007008	-1.30182	1	491.647
2366	0.412224	2.13655	0.007008	-1.32472	1	491.647
2367	0.283215	2.81556	0.007008	-1.10221	1	491.647
2368	0.296842	2.05527	0.007008	-1.32547	1	491.647
2369	0.273663	2.45567	0.007008	-1.13257	1	491.647
2370	0.218216	2.71091	0.007008	-1.05698	1	491.648
2371	0.409288	1.96078	0.007008	-1.36337	1	491.648
2372	0.431214	1.88979	0.007008	-1.35472	1	491.648
2373	0.241631	3.16019	0.007008	-1.14375	1	491.648
2374	-0.00919159	3.86963	0.007008	-0.532487	1	491.649
2375	-0.242369	3.2283	0.007008	0.42967	1	491.649
2376	0.262794	2.9382	0.007008	-1.19484	1	491.649
2377	0.466844	1.06552	0.007008	-1.4537	1	491.649
2378	0.0698815	2.89186	0.007008	-0.966464	1	491.649
2379	0.422306	1.81076	0.007008	-1.38035	1	491.65
2380	0.28373	2.80535	0.007008	-1.22737	1	491.65
2381	0.247892	1.88229	0.007008	-1.28266	1	491.65
2382	0.335846	2.18918	0.007008	-1.33195	1	491.651
2383	0.264493	2.62743	0.007008	-1.10526	1	491.651
2384	-0.417149	2.34667	0.007008	0.764584	1	491.651
2385	0.384166	2.51522	0.007008	-1.26374	1	491.652
2386	-0.411164	2.44626	0.007008	0.98095	1	491.652
2387	-0.423731	2.37778	0.007008	1.02981	1	491.652
2388	0.332951	1.628	0.007008	-1.38041	1	491.652
2389	0.185627	2.19085	0.007008	-1.16504	1	491.652
2390	0.459705	1.39629	0.007008	-1.36609	1	491.652
2391	0.453255	0.817636	0.007008	-1.47034	1	491.653
2392	0.496447	0.713882	0.007008	-1.45329	1	491.653
2393	-0.337548	2.59443	0.007008	0.304082	1	491.653
2394	0.245174	1.91114	0.007008	-1.21443	1	491.654
2395	0.432016	1.73739	0.007008	-1.32219	1	491.654
2396	-0.280816	2.80236	0.007008	0.0733408	1	491.654
2397	0.0203483	3.79412	0.007008	-0.520239	1	491.655
2398	0.0315755	3.45487	0.007008	-0.662969	1	491.655
2399	0.492792	0.921697	0.007008	-1.43044	1	491.655
2400	0.157807	2.3879	0.007008	-1.09505	1	491.656
2401	0.282748	3.53939	0.007008	-1.05993	1	491.656
2402	0.462085	0.662081	0.007008	-1.43179	1	491.656
2403	0.186375	3.58509	0.007008	-1.01135	1	491.656
2404	0.0411793	3.31516	0.007008	-0.728181	1	491.657
2405	0.396517	2.17184	0.007008	-1.33549	1	491.657
2406	0.431946	0.704196	0.007008	-1.44862	1	491.657
2407	-0.539314	1.90422	0.007008	1.3731	1	491.657
2408	0.236229	3.32876	0.007008	-0.992397	1	491.657
2409	0.47822	1.03666	0.007008	-1.45093	1	491.658
2410	0.233055	3.68484	0.007008	-1.03129	1	491.658
2411	0.392363	2.31107	0.007008	-1.25822	1	491.658
2412	0.389108	0.914539	0.007008	-1.42278	1	491.658
2413	0.402763	1.2683	0.007008	-1.33133	1	491.659
2414	0.306268	1.90753	0.007008	-1.21955	1	491.66
2415	0.399187	1.01608	0.007008	-1.4441	1	491.66
2416	-0.531773	1.92494	0.007008	1.16198	1	491.66
2417	0.246406	3.34461	0.007008	-1.00353	1	491.66
2418	-0.524085	1.91826	0.007008	0.982182	1	491.66
2419	0.0239751	3.45506	0.007008	-0.768984	1	491.661
2420	0.425713	1.93609	0.007008	-1.35568	1	491.661
2421	0.363284	2.10726	0.007008	-1.23286	1	491.661
2422	0.396045	2.19905	0.007008	-1.26414	1	491.661
2423	0.439617	1.47087	0.007008	-1.33791	1	491.662
2424	0.129866	4.18583	0.007008	-0.760363	1	491.662
2425	0.357922	2.50555	0.007008	-1.29194	1	491.662
2426	0.476998	0.876816	0.007008	-1.46699	1	491.662
2427	0.215362	2.71276	0.007008	-1.19036	1	491.662
2428	-0.277524	3.04332	0.007008	0.427755	1	491.662
2429	0.300025	2.42672	0.007008	-1.28862	1	491.663
2430	-0.355531	2.54404	0.007008	0.33557	1	491.663
2431	0.254547	3.47259	0.007008	-1.09328	1	491.663
2432	0.29776	1.47218	0.007008	-1.33186	1	491.663
2433	0.374552	2.15214	0.007008	-1.24009	1	491.664
2434	-0.386314	2.51763	0.007008	0.817593	1	491.664
2435	0.333434	1.30568	0.007008	-1.38396	1	491.665
2436	0.294538	3.03874	0.007008	-1.19492	1	491.665
2437	0.449952	0.865329	0.007008	-1.46957	1	491.665
2438	0.311099	2.88417	0.007008	-1.22619	1	491.665
2439	0.208631	2.84033	0.007008	-1.02906	1	491.666
2440	0.342287	1.6471	0.007008	-1.38619	1	491.667
2441	0.182095	4.01979	0.007008	-0.825437	1	491.667
2442	-0.23635	2.92945	0.007008	-0.0812807	1	491.667
2443	0.177675	2.22915	0.007008	-1.15254	1	491.667
2444	0.219538	2.20564	0.007008	-1.14384	1	491.667
2445	-0.0234127	3.39255	0.007008	-0.562274	1	491.667
2446	0.395328	2.01631	0.007008	-1.26798	1	491.668
2447	-0.241882	3.13942	0.007008	0.17735	1	491.668
2448	0.347243	1.88081	0.007008	-1.36985	1	491.668
2449	0.157038	2.45446	0.007008	-1.1442	1	491.668
2450	-0.420804	2.34397	0.007008	0.826731	1	491.668
2451	0.186435	2.52043	0.007008	-1.06625	1	491.668
2452	-0.238959	3.16111	0.007008	0.182211	1	491.668
2453	-0.243248	3.0596	0.007008	0.208492	1	491.668
2454	0.444598	1.23154	0.007008	-1.35538	1	491.669
2455	0.317065	2.06264	0.007008	-1.20452	1	491.669
2456	0.469028	0.651449	0.007008	-1.43274	1	491.67
2457	0.425178	1.66497	0.007008	-1.40139	1	491.67
2458	-0.164348	3.35072	0.007008	-0.166554	1	491.67
2459	0.149677	3.0078	0.007008	-0.944585	1	491.67
2460	0.38634	1.2004	0.007008	-1.33623	1	491.671
2461	-0.405836	2.35637	0.007008	0.59374	1	491.671
2462	-0.5148	1.98123	0.007008	1.04887	1	491.671
2463	-0.515443	1.97655	0.007008	1.16228	1	491.671
2464	-0.595771	1.70867	0.007008	1.59856	1	491.671
2465	-0.14076	3.17002	0.007008	-0.377272	1	491.671
2466	0.374687	2.27737	0.007008	-1.32691	1	491.673
2467	-0.108209	3.52044	0.007008	-0.198758	1	491.673
2468	-0.364094	2.52771	0.007008	0.389177	1	491.673
2469	0.394855	0.949902	0.007008	-1.43957	1	491.673
2470	0.401153	2.267	0.007008	-1.27305	1	491.673
2471	0.34498	2.97652	0.007008	-1.18948	1	491.674
2472	0.450805	0.994345	0.007008	-1.37904	1	491.674
2473	0.00457996	3.28421	0.007008	-0.767664	1	491.674
2474	-0.338306	2.78197	0.007008	0.733391	1	491.674
2475	0.0824472	4.02799	0.007008	-0.724075	1	491.674
2476	0.332348	3.08152	0.007008	-1.15236	1	491.675
2477	0.426475	1.07272	0.007008	-1.45654	1	491.675
2478	-0.328278	2.68688	0.007008	0.418973	1	491.675
2479	0.150276	4.23996	0.007008	-0.749669	1	491.676
2480	0.101851	3.58585	0.007008	-0.891479	1	491.676
2481	0.385799	0.915162	0.007008	-1.40397	1	491.676
2482	0.269659	3.19719	0.007008	-1.04728	1	491.676
2483	0.45396	0.641021	0.007008	-1.43533	1	491.676
2484	-0.432573	2.29366	0.007008	0.724961	1	491.676
2485	0.329608	3.13609	0.007008	-1.16176	1	491.676
2486	0.426848	0.705855	0.007008	-1.43965	1	491.677
2487	-0.0618756	4.03022	0.007008	-0.145617	1	491.677
2488	-0.317589	2.76867	0.007008	0.336427	1	491.677
2489	0.202282	3.73217	0.007008	-0.892867	1	491.677
2490	0.498425	0.842485	0.007008	-1.44046	1	491.678
2491	0.435907	1.36587	0.007008	-1.33915	1	491.678
2492	0.448751	0.718381	0.007008	-1.47111	1	491.678
2493	0.196653	3.30984	0.007008	-1.07856	1	491.679
2494	0.433017	0.783285	0.007008	-1.46459	1	491.68
2495	-0.416291	2.30881	0.007008	0.534267	1	491.68
2496	0.458421	0.797702	0.007008	-1.47441	1	491.68
2497	0.473449	1.34079	0.007008	-1.3917	1	491.68
2498	0.215359	2.62759	0.007008	-1.20214	1	491.68
2499	-0.378182	2.56706	0.007008	0.713905	1	491.68
2500	0.247183	1.79272	0.007008	-1.26736	1	491.68
2501	0.391434	2.34918	0.007008	-1.30785	1	491.681
2502	0.449897	1.63308	0.007008	-1.34935	1	491.681
2503	-0.512141	1.95598	0.007008	0.900687	1	491.681
2504	0.134976	2.45368	0.007008	-1.08025	1	491.681
2505	0.440608	1.83089	0.007008	-1.3496	1	491.681
2506	0.187877	3.59164	0.007008	-1.01313	1	491.682
2507	0.421126	2.03328	0.007008	-1.34319	1	491.682
2508	0.254886	2.54787	0.007008	-1.24587	1	491.683
2509	0.462345	0.589648	0.007008	-1.46605	1	491.683
2510	-0.437615	2.22363	0.007008	0.599737	1	491.683
2511	0.106504	2.6811	0.007008	-1.05147	1	491.684
2512	-0.539778	1.8791	0.007008	1.17421	1	491.684
2513	0.48933	1.07663	0.007008	-1.41899	1	491.684
2514	0.427829	1.20096	0.007008	-1.34691	1	491.684
2515	0.0750398	3.89047	0.007008	-0.755128	1	491.685
2516	0.350879	1.9371	0.007008	-1.23664	1	491.685
2517	0.412281	1.21444	0.007008	-1.44538	1	491.685
2518	0.301098	1.6033	0.007008	-1.26918	1	491.685
2519	0.297138	1.46427	0.007008	-1.31696	1	491.686
2520	0.307429	1.82728	0.007008	-1.23021	1	491.686
2521	-0.538817	1.87605	0.007008	1.11615	1	491.686
2522	0.414533	1.92688	0.007008	-1.36963	1	491.686
2523	-0.303659	2.71341	0.007008	0.192749	1	491.686
2524	-0.349955	2.6499	0.007008	0.484747	1	491.686
2525	-0.243908	3.161	0.007008	0.36047	1	491.687
2526	0.393811	1.31025	0.007008	-1.32199	1	491.687
2527	0.478375	1.02138	0.007008	-1.39662	1	491.688
2528	0.113615	2.63561	0.007008	-1.00216	1	491.688
2529	0.360391	1.52756	0.007008	-1.28558	1	491.688
2530	-0.60604	1.66599	0.007008	1.54663	1	491.688
2531	0.490846	0.6882	0.007008	-1.4354	1	491.689
2532	0.478806	0.604036	0.007008	-1.47691	1	491.689
2533	0.490452	1.05871	0.007008	-1.43369	1	491.689
2534	0.222862	3.51095	0.007008	-1.06503	1	491.689
2535	0.402439	0.837709	0.007008	-1.43828	1	491.689
2536	0.185177	2.52721	0.007008	-1.18084	1	491.689
2537	0.37316	2.65027	0.007008	-1.25514	1	491.689
2538	0.287458	1.99292	0.007008	-1.19917	1	491.689
2539	0.481499	0.549297	0.007008	-1.46455	1	491.691
2540	0.10065	3.44329	0.007008	-0.787555	1	491.691
2541	0.385425	0.923857	0.007008	-1.42513	1	491.692
2542	0.265506	3.66461	0.007008	-1.04876	1	491.693
2543	0.279422	3.18514	0.007008	-1.05975	1	491.693
2544	0.435243	1.2362	0.007008	-1.44768	1	491.693
2545	0.347646	1.17211	0.007008	-1.3972	1	491.694
2546	0.159729	4.07548	0.007008	-0.770964	1	491.694
2547	0.109038	2.76673	0.007008	-0.959144	1	491.695
2548	0.449442	1.32482	0.007008	-1.35176	1	491.695
2549	0.478277	0.723447	0.007008	-1.42121	1	491.695
2550	0.421263	0.777906	0.007008	-1.45636	1	491.695
2551	0.406175	0.921305	0.007008	-1.45114	1	491.696
2552	0.0528733	2.97987	0.007008	-0.9273	1	491.696
2553	0.0241995	2.93736	0.007008	-0.867347	1	491.696
2554	0.37333	2.60614	0.007008	-1.26886	1	491.696
2555	0.158775	2.57333	0.007008	-1.1432	1	491.696
2556	0.144934	2.76928	0.007008	-1.10461	1	491.697
2557	-0.55415	1.83541	0.007008	1.28864	1	491.697
2558	0.302782	3.40365	0.007008	-1.09614	1	491.697
2559	-0.0304751	3.71513	0.007008	-0.396591	1	491.698
2560	0.112593	3.78665	0.007008	-0.860327	1	491.698
2561	0.417772	0.982297	0.007008	-1.45851	1	491.698
2562	0.152004	4.06425	0.007008	-0.755501	1	491.698
2563	0.413059	1.16209	0.007008	-1.44956	1	491.699
2564	0.0155436	3.43657	0.007008	-0.757136	1	491.699
2565	0.303785	3.39881	0.007008	-1.09967	1	491.699
2566	0.32467	1.30327	0.007008	-1.37243	1	491.7
2567	0.183106	2.18929	0.007008	-1.15711	1	491.7
2568	0.0349741	3.95115	0.007008	-0.506602	1	491.7
2569	0.319778	2.66961	0.007008	-1.26532	1	491.701
2570	-0.199834	3.4523	0.007008	0.298804	1	491.701
2571	-0.204301	3.35913	0.007008	0.144001	1	491.702
2572	0.0956585	3.60913	0.007008	-0.876415	1	491.702
2573	-0.434962	2.33003	0.007008	1.0728	1	491.702
2574	-0.361607	2.50527	0.007008	0.387373	1	491.702
2575	0.450194	1.6005	0.007008	-1.39845	1	491.703
2576	0.237208	2.38688	0.007008	-1.11604	1	491.703
2577	0.49011	1.07855	0.007008	-1.43468	1	491.703
2578	0.350353	1.11363	0.007008	-1.37108	1	491.703
2579	0.313981	1.46855	0.007008	-1.29391	1	491.703
2580	0.11834	2.52582	0.007008	-1.06478	1	491.703
2581	0.255521	3.66473	0.007008	-0.987839	1	491.704
2582	0.254349	3.79011	0.007008	-0.997312	1	491.704
2583	0.35492	1.4108	0.007008	-1.29994	1	491.705
2584	0.346315	2.85775	0.007008	-1.23277	1	491.705
2585	0.430204	1.24264	0.007008	-1.44779	1	491.706
2586	0.396365	2.0379	0.007008	-1.26558	1	491.706
2587	0.197157	2.09297	0.007008	-1.18826	1	491.706
2588	-0.00774716	3.59113	0.007008	-0.652035	1	491.706
2589	0.319345	2.26185	0.007008	-1.31996	1	491.707
2590	0.104711	3.18395	0.007008	-0.982992	1	491.707
2591	0.266793	2.29299	0.007008	-1.28474	1	491.707
2592	0.269393	1.99885	0.007008	-1.3108	1	491.707
2593	0.419321	0.773873	0.007008	-1.40942	1	491.708
2594	0.305104	2.34346	0.007008	-1.30359	1	491.709
2595	0.27296	2.13144	0.007008	-1.1721	1	491.709
2596	-0.472874	2.09391	0.007008	0.758693	1	491.709
2597	0.00544586	3.35741	0.007008	-0.641424	1	491.71
2598	0.368529	1.3165	0.007008	-1.31498	1	491.711
2599	0.422124	0.862613	0.007008	-1.38825	1	491.711
2600	0.292802	1.78581	0.007008	-1.34367	1	491.712
2601	0.416833	1.24277	0.007008	-1.44636	1	491.712
2602	0.302394	2.26634	0.007008	-1.17104	1	491.712
2603	0.191032	2.69594	0.007008	-1.03483	1	491.712
2604	0.318708	1.30383	0.007008	-1.35373	1	491.713
2605	0.387096	0.989015	0.007008	-1.43794	1	491.713
2606	0.388999	0.976448	0.007008	-1.37341	1	491.713
2607	-0.134197	3.36117	0.007008	-0.314492	1	491.713
2608	0.418371	1.19371	0.007008	-1.45005	1	491.713
2609	0.369349	2.04333	0.007008	-1.23965	1	491.713
2610	0.367862	2.64751	0.007008	-1.20999	1	491.713
2611	0.40715	1.56851	0.007008	-1.41717	1	491.714
2612	0.474808	1.28137	0.007008	-1.42693	1	491.714
2613	0.288089	3.13201	0.007008	-1.0739	1	491.714
2614	0.428801	1.99822	0.007008	-1.34314	1	491.714
2615	0.365588	2.61556	0.007008	-1.2062	1	491.715
2616	0.11252	2.57268	0.007008	-1.0247	1	491.715
2617	0.278368	1.84322	0.007008	-1.32759	1	491.715
2618	-0.574682	1.75081	0.007008	1.14658	1	491.716
2619	-0.237603	3.08166	0.007008	0.056819	1	491.717
2620	0.171756	2.81129	0.007008	-0.998893	1	491.717
2621	0.24862	3.4719	0.007008	-1.09392	1	491.717
2622	0.43045	1.27002	0.007008	-1.44632	1	491.717
2623	0.305542	1.4883	0.007008	-1.29185	1	491.718
2624	0.326516	3.20503	0.007008	-1.14539	1	491.718
2625	0.445723	1.14132	0.007008	-1.35966	1	491.718
2626	0.137978	2.46299	0.007008	-1.11333	1	491.719
2627	0.376457	2.53589	0.007008	-1.22437	1	491.719
2628	0.439275	1.79176	0.007008	-1.32767	1	491.719
2629	0.00799074	3.58043	0.007008	-0.697858	1	491.719
2630	0.474505	1.0289	0.007008	-1.46087	1	491.72
2631	0.447523	0.598898	0.007008	-1.45999	1	491.72
2632	0.401006	2.37741	0.007008	-1.28832	1	491.72
2633	0.393497	0.868648	0.007008	-1.43468	1	491.721
2634	-0.606984	1.66553	0.007008	1.58646	1	491.721
2635	-0.508763	1.96723	0.007008	0.892802	1	491.721
2636	0.460939	1.53574	0.007008	-1.36272	1	491.722
2637	-0.596722	1.67709	0.007008	1.26568	1	491.722
2638	0.359449	2.76481	0.007008	-1.19382	1	491.723
2639	0.393862	2.39114	0.007008	-1.30141	1	491.723
2640	-0.508983	2.01315	0.007008	1.23199	1	491.723
2641	0.430058	1.99511	0.007008	-1.31943	1	491.723
2642	-0.547774	1.86763	0.007008	1.23041	1	491.724
2643	0.208718	2.92258	0.007008	-1.15763	1	491.724
2644	-0.348445	2.63017	0.007008	0.415198	1	491.724
2645	0.313061	2.89182	0.007008	-1.22932	1	491.724
2646	0.0829006	3.96375	0.007008	-0.750361	1	491.725
2647	0.254173	2.24525	0.007008	-1.27984	1	491.725
2648	-0.237836	3.00138	0.007008	-0.0273199	1	491.726
2649	0.465253	1.2002	0.007008	-1.44753	1	491.726
2650	0.242001	2.12208	0.007008	-1.16214	1	491.726
2651	0.41173	0.889894	0.007008	-1.38338	1	491.726
2652	0.142224	2.40744	0.007008	-1.11644	1	491.726
2653	0.144662	3.61385	0.007008	-0.95526	1	491.727
2654	0.466119	0.627508	0.007008	-1.48129	1	491.727
2655	-0.155852	3.12001	0.007008	-0.344498	1	491.727
2656	0.100555	2.64154	0.007008	-1.04379	1	491.727
2657	0.484117	0.836671	0.007008	-1.4101	1	491.728
2658	0.189983	2.43344	0.007008	-1.0825	1	491.728
2659	0.280313	1.54946	0.007008	-1.30429	1	491.728
2660	0.173683	3.36097	0.007008	-0.905777	1	491.728
2661	-0.527822	1.93903	0.007008	1.27332	1	491.729
2662	-0.0927571	3.81402	0.007008	-0.0853813	1	491.729
2663	-0.236504	2.90148	0.007008	-0.0915656	1	491.729
2664	0.0818809	2.87866	0.007008	-0.996424	1	491.73
2665	0.182199	2.26341	0.007008	-1.19219	1	491.73
2666	0.0209291	4.27321	0.007008	-0.385936	1	491.73
2667	0.325141	2.04424	0.007008	-1.34744	1	491.73
2668	0.414845	0.882769	0.007008	-1.45998	1	491.73
2669	0.329743	1.42723	0.007008	-1.3893	1	491.731
2670	0.280762	3.58796	0.007008	-1.07284	1	491.731
2671	0.350434	1.08845	0.007008	-1.38193	1	491.732
2672	0.346693	1.86288	0.007008	-1.37471	1	491.732
2673	0.170594	2.75808	0.007008	-1.14047	1	491.732
2674	0.495872	0.974134	0.007008	-1.41869	1	491.733
2675	-0.377442	2.57918	0.007008	0.863766	1	491.734
2676	0.401166	1.4337	0.007008	-1.30921	1	491.734
2677	0.370096	2.64516	0.007008	-1.21181	1	491.734
2678	0.378125	2.60345	0.007008	-1.26959	1	491.734
2679	-0.628107	1.59103	0.007008	1.54697	1	491.735
2680	0.503431	0.787527	0.007008	-1.46425	1	491.735
2681	-0.429291	2.37089	0.007008	1.08332	1	491.735
2682	0.448237	1.73199	0.007008	-1.37839	1	491.736
2683	0.340074	1.19866	0.007008	-1.34604	1	491.736
2684	0.427706	2.04896	0.007008	-1.33397	1	491.736
2685	-0.548875	1.86148	0.007008	1.34068	1	491.736
2686	0.263168	2.72877	0.007008	-1.23082	1	491.736
2687	0.0114693	3.53811	0.007008	-0.585266	1	491.737
2688	-0.363506	2.66006	0.007008	0.862964	1	491.737
2689	0.200335	4.00681	0.007008	-0.858144	1	491.737
2690	0.354621	1.06917	0.007008	-1.37605	1	491.737
2691	0.166052	2.27454	0.007008	-1.15844	1	491.737
2692	0.38626	2.3187	0.007008	-1.32259	1	491.738
2693	0.256945	1.70324	0.007008	-1.27008	1	491.739
2694	0.12341	3.15693	0.007008	-1.01772	1	491.739
2695	0.508106	0.752897	0.007008	-1.45655	1	491.739
2696	0.444283	0.744099	0.007008	-1.47619	1	491.739
2697	0.360387	1.03041	0.007008	-1.40232	1	491.739
2698	-0.333189	2.6135	0.007008	0.236692	1	491.739
2699	0.140003	3.17089	0.007008	-1.03857	1	491.739
2700	-0.0433894	4.10349	0.007008	-0.192513	1	491.739
2701	-0.299419	2.73672	0.007008	0.202706	1	491.739
2702	0.386407	2.07934	0.007008	-1.25121	1	491.74
2703	0.39704	0.892113	0.007008	-1.44558	1	491.74
2704	0.239903	2.02243	0.007008	-1.18136	1	491.74
2705	0.407708	2.31683	0.007008	-1.29212	1	491.74
2706	0.255601	3.71723	0.007008	-1.03979	1	491.74
2707	0.384898	1.44221	0.007008	-1.30106	1	491.741
2708	0.0533175	3.27763	0.007008	-0.755512	1	491.741
2709	0.368577	1.01522	0.007008	-1.41897	1	491.741
2710	0.383611	1.55756	0.007008	-1.28838	1	491.741
2711	0.463104	1.30338	0.007008	-1.36303	1	491.741
2712	-0.333869	2.59863	0.007008	0.27794	1	491.742
2713	0.165676	2.2964	0.007008	-1.11629	1	491.742
2714	0.206279	2.10515	0.007008	-1.2306	1	491.742
2715	0.342121	1.98521	0.007008	-1.22392	1	491.742
2716	0.478333	0.879585	0.007008	-1.47461	1	491.742
2717	0.220964	3.36893	0.007008	-1.09454	1	491.743
2718	0.24567	2.06142	0.007008	-1.17374	1	491.743
2719	-0.0557653	3.62334	0.007008	-0.491808	1	491.743
2720	0.50453	0.761541	0.007008	-1.43727	1	491.744
2721	0.240984	2.77133	0.007008	-1.20889	1	491.744
2722	-0.05726	3.17709	0.007008	-0.584736	1	491.744
2723	0.481733	0.540288	0.007008	-1.48287	1	491.745
2724	0.0688557	4.11827	0.007008	-0.550141	1	491.745
2725	-0.237106	3.2662	0.007008	0.432112	1	491.745
2726	0.0254104	3.13696	0.007008	-0.75553	1	491.745
2727	-0.272864	3.00797	0.007008	0.278933	1	491.745
2728	0.0811508	4.05383	0.007008	-0.596489	1	491.746
2729	-0.230923	2.94777	0.007008	-0.107506	1	491.746
2730	0.0995316	2.68307	0.007008	-1.04425	1	491.746
2731	-0.208286	3.41131	0.007008	0.300083	1	491.746
2732	0.291573	1.88434	0.007008	-1.21421	1	491.746
2733	-0.0426142	3.09564	0.007008	-0.678154	1	491.747
2734	0.130273	3.57879	0.007008	-0.943056	1	491.747
2735	0.416987	0.801095	0.007008	-1.46044	1	491.748
2736	-0.156116	3.65143	0.007008	0.1641	1	491.748
2737	0.34106	1.4691	0.007008	-1.28728	1	491.748
2738	0.180009	2.97101	0.007008	-0.97818	1	491.748
2739	0.298434	3.15539	0.007008	-1.1804	1	491.748
2740	0.294569	2.36643	0.007008	-1.29729	1	491.749
2741	0.37983	0.968788	0.007008	-1.43186	1	491.749
2742	0.302159	1.39357	0.007008	-1.33908	1	491.749
2743	-0.624353	1.60152	0.007008	1.52861	1	491.749
2744	0.400132	1.31877	0.007008	-1.31967	1	491.749
2745	0.294861	3.47405	0.007008	-1.06671	1	491.75
2746	0.455895	1.63321	0.007008	-1.39048	1	491.75
2747	0.41464	0.729052	0.007008	-1.44768	1	491.75
2748	0.380702	2.59516	0.007008	-1.27088	1	491.75
2749	-0.0290561	3.56571	0.007008	-0.60302	1	491.751
2750	0.478754	1.29814	0.007008	-1.42328	1	491.751
2751	-0.0187459	3.06047	0.007008	-0.721109	1	491.751
2752	0.425232	1.87553	0.007008	-1.30186	1	491.751
2753	0.112923	3.02946	0.007008	-1.0253	1	491.751
2754	0.45346	1.04741	0.007008	-1.4665	1	491.751
2755	0.140751	2.72406	0.007008	-0.98945	1	491.751
2756	0.456514	0.864195	0.007008	-1.38991	1	491.752
2757	0.443568	1.85637	0.007008	-1.35579	1	491.752
2758	0.163265	2.69267	0.007008	-1.1406	1	491.752
2759	0.369928	1.56479	0.007008	-1.41053	1	491.752
2760	0.0543472	2.79753	0.007008	-0.911128	1	491.753
2761	0.105279	2.57209	0.007008	-1.05009	1	491.753
2762	0.493355	0.491666	0.007008	-1.47673	1	491.753
2763	0.018088	4.22931	0.007008	-0.437948	1	491.753
2764	-0.556201	1.82587	0.007008	1.27635	1	491.753
2765	0.165445	3.90985	0.007008	-0.913049	1	491.753
2766	0.397083	2.30831	0.007008	-1.31986	1	491.753
2767	0.34877	2.84977	0.007008	-1.17089	1	491.753
2768	0.337953	3.06811	0.007008	-1.1521	1	491.753
2769	0.142799	4.11584	0.007008	-0.725038	1	491.754
2770	0.355706	2.1648	0.007008	-1.34609	1	491.754
2771	0.112652	3.56959	0.007008	-0.917634	1	491.754
2772	0.506254	0.613574	0.007008	-1.45047	1	491.754
2773	-0.558933	1.83593	0.007008	1.47786	1	491.754
2774	0.421902	0.704399	0.007008	-1.42267	1	491.754
2775	0.237165	3.06078	0.007008	-1.02283	1	491.755
2776	0.457236	0.545652	0.007008	-1.4685	1	491.755
2777	0.470903	0.990399	0.007008	-1.38561	1	491.755
2778	-0.019855	3.75695	0.007008	-0.410638	1	491.755
2779	0.449027	0.990082	0.007008	-1.47063	1	491.755
2780	-0.426056	2.38524	0.007008	1.07031	1	491.756
2781	0.352585	1.0941	0.007008	-1.36437	1	491.756
2782	0.389343	1.83712	0.007008	-1.38987	1	491.756
2783	0.126879	4.16972	0.007008	-0.68168	1	491.756
2784	-0.361878	2.6379	0.007008	0.648133	1	491.757
2785	0.331752	1.28727	0.007008	-1.39038	1	491.757
2786	0.22281	2.63126	0.007008	-1.2126	1	491.757
2787	0.358282	2.4262	0.007008	-1.20202	1	491.757
2788	0.273091	1.59118	0.007008	-1.31098	1	491.757
2789	0.448804	1.70963	0.007008	-1.33897	1	491.758
2790	0.502814	0.943155	0.007008	-1.44355	1	491.758
2791	0.501644	0.789258	0.007008	-1.47094	1	491.758
2792	0.389437	1.17883	0.007008	-1.44237	1	491.758
2793	-0.16926	3.37757	0.007008	-0.117622	1	491.758
2794	-0.0425954	3.18632	0.007008	-0.678452	1	491.759
2795	0.0828158	3.4024	0.007008	-0.766549	1	491.759
2796	-0.244818	2.88389	0.007008	-0.0315483	1	491.76
2797	-0.132546	3.12342	0.007008	-0.386144	1	491.76
2798	0.412685	0.723555	0.007008	-1.44226	1	491.76
2799	0.252267	2.71983	0.007008	-1.07909	1	491.76
2800	0.335574	2.13231	0.007008	-1.20477	1	491.76
2801	-0.365111	2.6626	0.007008	0.878631	1	491.761
2802	0.350285	2.93207	0.007008	-1.21901	1	491.761
2803	0.381875	2.64713	0.007008	-1.24263	1	491.761
2804	0.234803	3.1735	0.007008	-1.00513	1	491.762
2805	0.312849	2.51833	0.007008	-1.15196	1	491.762
2806	0.511776	0.596007	0.007008	-1.46876	1	491.763
2807	0.326191	3.24477	0.007008	-1.13637	1	491.764
2808	0.22276	2.99075	0.007008	-1.16205	1	491.764
2809	-0.204773	3.0006	0.007008	-0.200432	1	491.764
2810	-0.529234	1.90191	0.007008	1.02359	1	491.764
2811	0.161729	3.96201	0.007008	-0.894097	1	491.765
2812	0.337079	2.03854	0.007008	-1.35511	1	491.765
2813	-0.602621	1.68525	0.007008	1.62781	1	491.765
2814	0.328651	1.50046	0.007008	-1.28072	1	491.765
2815	0.388402	1.396	0.007008	-1.43053	1	491.765
2816	0.3485	2.46011	0.007008	-1.3059	1	491.765
2817	0.503995	0.787423	0.007008	-1.46967	1	491.766
2818	0.494599	0.919874	0.007008	-1.41202	1	491.766
2819	-0.0227999	3.9702	0.007008	-0.435922	1	491.766
2820	0.45618	0.577766	0.007008	-1.47759	1	491.766
2821	0.294153	1.71552	0.007008	-1.3509	1	491.766
2822	0.484386	0.842	0.007008	-1.47789	1	491.766
2823	-0.520206	1.9911	0.007008	1.36494	1	491.766
2824	0.454781	0.55149	0.007008	-1.44834	1	491.767
2825	0.162996	2.33227	0.007008	-1.16284	1	491.767
2826	-0.424306	2.38622	0.007008	0.998695	1	491.767
2827	0.500695	0.865086	0.007008	-1.46483	1	491.767
2828	-0.450424	2.25919	0.007008	0.977626	1	491.768
2829	-0.032804	3.13569	0.007008	-0.714002	1	491.768
2830	0.315828	2.78332	0.007008	-1.25057	1	491.768
2831	0.392458	1.83635	0.007008	-1.39085	1	491.768
2832	0.264987	3.26446	0.007008	-1.14754	1	491.768
2833	0.393149	0.829305	0.007008	-1.4089	1	491.768
2834	0.425801	0.807126	0.007008	-1.46942	1	491.768
2835	0.156456	3.9776	0.007008	-0.772327	1	491.769
2836	0.22075	3.06363	0.007008	-1.00474	1	491.769
2837	0.230547	1.99805	0.007008	-1.18576	1	491.769
2838	-0.343457	2.74885	0.007008	0.693564	1	491.769
2839	0.43759	1.60629	0.007008	-1.32252	1	491.77
2840	0.351928	2.79328	0.007008	-1.17569	1	491.77
2841	0.316242	1.49485	0.007008	-1.28261	1	491.77
2842	0.421195	0.998151	0.007008	-1.46471	1	491.77
2843	0.481484	0.488238	0.007008	-1.45888	1	491.77
2844	0.255823	3.605	0.007008	-1.07241	1	491.77
2845	0.473907	0.803138	0.007008	-1.48293	1	491.771
2846	-0.291192	2.9325	0.007008	0.490554	1	491.771
2847	0.330218	3.1084	0.007008	-1.1335	1	491.771
2848	-0.532267	1.90096	0.007008	1.00202	1	491.772
2849	-0.232081	3.30173	0.007008	0.419563	1	491.772
2850	0.440225	0.647196	0.007008	-1.42414	1	491.773
2851	0.305726	3.41682	0.007008	-1.11864	1	491.773
2852	0.290188	3.35296	0.007008	-1.14029	1	491.773
2853	-0.301091	2.94962	0.007008	0.642005	1	491.773
2854	-0.308314	2.8148	0.007008	0.315702	1	491.773
2855	0.242056	3.1667	0.007008	-1.0135	1	491.774
2856	0.292511	1.53918	0.007008	-1.34914	1	491.774
2857	0.0720144	3.90566	0.007008	-0.748279	1	491.774
2858	0.407003	1.0259	0.007008	-1.45769	1	491.775
2859	0.415034	1.43706	0.007008	-1.31417	1	491.775
2860	0.508936	0.729317	0.007008	-1.47098	1	491.775
2861	0.457815	1.55747	0.007008	-1.34953	1	491.776
2862	0.514264	0.632756	0.007008	-1.46406	1	491.776
2863	-0.227863	3.19362	0.007008	0.262079	1	491.776
2864	-0.355563	2.5085	0.007008	0.303692	1	491.777
2865	0.450287	1.51363	0.007008	-1.41975	1	491.777
2866	0.510763	0.540292	0.007008	-1.46446	1	491.777
2867	0.0225843	3.24741	0.007008	-0.822792	1	491.778
2868	0.505838	0.836048	0.007008	-1.46322	1	491.778
2869	0.0714262	3.46088	0.007008	-0.730422	1	491.779
2870	0.0666801	4.35117	0.007008	-0.527265	1	491.779
2871	0.362793	1.0428	0.007008	-1.36653	1	491.779
2872	0.130146	4.32938	0.007008	-0.699141	1	491.779
2873	0.273025	3.13914	0.007008	-1.17485	1	491.779
2874	0.0781099	4.30146	0.007008	-0.538749	1	491.779
2875	0.470855	0.936428	0.007008	-1.47516	1	491.78
2876	-0.325407	2.795	0.007008	0.638153	1	491.78
2877	-0.30357	2.7688	0.007008	0.313032	1	491.78
2878	0.287498	1.87091	0.007008	-1.33884	1	491.781
2879	0.458081	1.44898	0.007008	-1.4245	1	491.781
2880	0.31015	1.75	0.007008	-1.23766	1	491.781
2881	0.231686	3.57579	0.007008	-1.06417	1	491.781
2882	0.202037	3.33346	0.007008	-1.08501	1	491.781
2883	0.178541	3.59083	0.007008	-0.871223	1	491.781
2884	0.0382854	4.3173	0.007008	-0.449744	1	491.782
2885	0.141251	3.24793	0.007008	-1.02832	1	491.782
2886	0.511607	0.653444	0.007008	-1.44874	1	491.783
2887	0.378497	2.53744	0.007008	-1.29024	1	491.783
2888	0.422186	1.86017	0.007008	-1.38448	1	491.783
2889	0.295514	1.99004	0.007008	-1.19807	1	491.784
2890	0.28695	3.25075	0.007008	-1.05842	1	491.785
2891	0.26739	2.99165	0.007008	-1.06091	1	491.785
2892	0.291813	3.33048	0.007008	-1.14636	1	491.785
2893	0.259593	2.12591	0.007008	-1.164	1	491.786
2894	0.201012	2.41759	0.007008	-1.08774	1	491.786
2895	-0.609636	1.64523	0.007008	1.44817	1	491.786
2896	0.451641	1.78211	0.007008	-1.36439	1	491.786
2897	0.501016	0.819199	0.007008	-1.42206	1	491.787
2898	-0.257502	2.83186	0.007008	-0.0183177	1	491.787
2899	0.0800257	4.36428	0.007008	-0.549536	1	491.787
2900	-0.0810382	3.19434	0.007008	-0.573552	1	491.788
2901	0.0653114	2.71354	0.007008	-0.966219	1	491.788
2902	-0.358686	2.49903	0.007008	0.301667	1	491.788
2903	0.330124	2.41152	0.007008	-1.30958	1	491.788
2904	0.291592	3.57299	0.007008	-1.07723	1	491.789
2905	0.353772	2.50705	0.007008	-1.30086	1	491.79
2906	0.0425016	3.92723	0.007008	-0.530107	1	491.79
2907	0.202923	3.83463	0.007008	-0.874707	1	491.79
2908	-0.0165094	3.69025	0.007008	-0.447813	1	491.79
2909	0.134273	4.32463	0.007008	-0.712646	1	491.791
2910	0.356489	2.266	0.007008	-1.33544	1	491.791
2911	-0.253851	2.91364	0.007008	-0.0101294	1	491.791
2912	-0.400946	2.43718	0.007008	0.661506	1	491.793
2913	0.482895	1.02414	0.007008	-1.46411	1	491.793
2914	-0.491169	2.10313	0.007008	1.3091	1	491.793
2915	0.181116	3.81122	0.007008	-0.84038	1	491.794
2916	-0.368222	2.48726	0.007008	0.353931	1	491.794
2917	0.251858	3.48571	0.007008	-1.09812	1	491.794
2918	0.492944	0.444514	0.007008	-1.4753	1	491.794
2919	0.392324	0.811615	0.007008	-1.4149	1	491.794
2920	0.137771	2.41169	0.007008	-1.11738	1	491.794
2921	0.23954	2.61293	0.007008	-1.23128	1	491.794
2922	0.173151	4.14609	0.007008	-0.852604	1	491.795
2923	0.513113	0.524991	0.007008	-1.4785	1	491.795
2924	0.399793	1.67896	0.007008	-1.41016	1	491.795
2925	-0.448474	2.2581	0.007008	0.910627	1	491.795
2926	-0.454298	2.2304	0.007008	1.0536	1	491.795
2927	0.461517	0.618987	0.007008	-1.48731	1	491.796
2928	-0.308707	2.93133	0.007008	0.682938	1	491.796
2929	0.117544	4.21765	0.007008	-0.735777	1	491.796
2930	0.32724	3.2593	0.007008	-1.14822	1	491.796
2931	0.51136	0.812476	0.007008	-1.4408	1	491.797
2932	0.395308	1.2057	0.007008	-1.44654	1	491.797
2933	0.350204	2.97807	0.007008	-1.21172	1	491.797
2934	0.459333	1.34504	0.007008	-1.43908	1	491.798
2935	-0.336064	2.57751	0.007008	0.222201	1	491.798
2936	0.498247	0.522672	0.007008	-1.44913	1	491.798
2937	0.464228	0.988047	0.007008	-1.47359	1	491.798
2938	-0.0700337	3.93653	0.007008	-0.230705	1	491.798
2939	0.158706	3.43445	0.007008	-0.869628	1	491.798
2940	0.489207	0.709532	0.007008	-1.48835	1	491.799
2941	0.414353	1.57799	0.007008	-1.42158	1	491.799
2942	0.180088	2.43584	0.007008	-1.18855	1	491.799
2943	0.260034	1.681	0.007008	-1.30418	1	491.799
2944	0.396143	2.19685	0.007008	-1.34378	1	491.799
2945	0.212334	2.10889	0.007008	-1.15725	1	491.8
2946	0.477567	0.955791	0.007008	-1.3897	1	491.8
2947	0.239439	3.3267	0.007008	-0.989333	1	491.8
2948	-0.449217	2.282	0.007008	1.1141	1	491.8
2949	-0.444829	2.2515	0.007008	0.789231	1	491.8
2950	-0.00706379	3.663	0.007008	-0.486234	1	491.8
2951	0.32321	3.30664	0.007008	-1.12807	1	491.801
2952	0.45673	0.909198	0.007008	-1.47926	1	491.801
2953	0.215544	2.62706	0.007008	-1.06044	1	491.802
2954	-0.582353	1.75681	0.007008	1.5993	1	491.802
2955	0.375122	2.35653	0.007008	-1.22142	1	491.802
2956	-0.349383	2.66345	0.007008	0.654586	1	491.803
2957	-0.501709	2.06707	0.007008	1.36483	1	491.803
2958	0.459582	0.521236	0.007008	-1.4483	1	491.803
2959	0.438919	0.575505	0.007008	-1.45901	1	491.804
2960	-0.051361	3.09382	0.007008	-0.66831	1	491.804
2961	0.314349	1.70234	0.007008	-1.24459	1	491.804
2962	0.517126	0.629871	0.007008	-1.47114	1	491.804
2963	0.194508	2.29838	0.007008	-1.21584	1	491.805
2964	0.430287	1.4603	0.007008	-1.43377	1	491.805
2965	0.515666	0.543818	0.007008	-1.47831	1	491.805
2966	0.162614	2.64673	0.007008	-1.14783	1	491.805
2967	-0.396131	2.44475	0.007008	0.747565	1	491.805
2968	0.230565	3.14059	0.007008	-1.14652	1	491.805
2969	0.35085	2.83839	0.007008	-1.24508	1	491.805
2970	0.287294	3.24899	0.007008	-1.05777	1	491.806
2971	0.360439	2.70229	0.007008	-1.26833	1	491.806
2972	-0.328305	2.7664	0.007008	0.611956	1	491.806
2973	0.510491	0.484639	0.007008	-1.48333	1	491.806
2974	0.390977	2.53982	0.007008	-1.27967	1	491.806
2975	0.417592	0.685019	0.007008	-1.45427	1	491.807
2976	-0.305595	2.73122	0.007008	0.158086	1	491.807
2977	0.424492	2.16947	0.007008	-1.31286	1	491.807
2978	0.0729369	3.65713	0.007008	-0.826229	1	491.808
2979	-0.543454	1.86334	0.007008	1.17002	1	491.808
2980	0.396343	1.3018	0.007008	-1.44212	1	491.808
2981	0.34257	2.78853	0.007008	-1.256	1	491.808
2982	-0.273953	3.08331	0.007008	0.473692	1	491.808
2983	-0.233731	2.94014	0.007008	-0.103747	1	491.808
2984	0.241651	2.84105	0.007008	-1.05276	1	491.809
2985	0.40985	0.832202	0.007008	-1.38865	1	491.809
2986	0.185838	2.1159	0.007008	-1.19083	1	491.809
2987	-0.26484	2.90435	0.007008	0.173691	1	491.809
2988	0.163211	4.20579	0.007008	-0.818638	1	491.809
2989	-0.00231851	3.03299	0.007008	-0.811227	1	491.809
2990	0.270015	3.75587	0.007008	-1.02774	1	491.81
2991	0.271256	1.56723	0.007008	-1.30206	1	491.81
2992	-0.20408	3.14552	0.007008	-0.112258	1	491.81
2993	0.377791	2.64746	0.007008	-1.26986	1	491.81
2994	-0.435241	2.24267	0.007008	0.693928	1	491.81
2995	0.264576	1.84337	0.007008	-1.21494	1	491.81
2996	0.440941	0.641689	0.007008	-1.47784	1	491.811
2997	0.14323	4.20955	0.007008	-0.710236	1	491.811
2998	0.262366	2.10067	0.007008	-1.16788	1	491.811
2999	0.213594	3.30406	0.007008	-0.960415	1	491.811
3000	0.115997	4.20915	0.007008	-0.646468	1	491.812
3001	0.466922	1.59475	0.007008	-1.37061	1	491.813
3002	0.239852	2.52253	0.007008	-1.24332	1	491.813
3003	0.288203	3.28706	0.007008	-1.15642	1	491.813
3004	0.404257	1.21078	0.007008	-1.32982	1	491.814
3005	0.207637	3.76062	0.007008	-1.00352	1	491.814
3006	0.358317	1.17152	0.007008	-1.33442	1	491.814
3007	0.367137	2.20972	0.007008	-1.22107	1	491.814
3008	0.299271	2.81202	0.007008	-1.11015	1	491.815
3009	0.203511	4.06641	0.007008	-0.913072	1	491.815
3010	-0.624748	1.60578	0.007008	1.61399	1	491.815
3011	0.500547	0.867472	0.007008	-1.47139	1	491.815
3012	0.174518	4.0724	0.007008	-0.881643	1	491.815
3013	0.461883	1.51878	0.007008	-1.41403	1	491.816
3014	0.487079	0.512048	0.007008	-1.4934	1	491.816
3015	0.402577	2.35834	0.007008	-1.3117	1	491.817
3016	0.192733	3.69938	0.007008	-1.00213	1	491.817
3017	0.176572	2.16399	0.007008	-1.16066	1	491.817
3018	-0.369232	2.53925	0.007008	0.607124	1	491.817
3019	0.326108	1.34928	0.007008	-1.3074	1	491.818
3020	0.356476	1.5137	0.007008	-1.41108	1	491.818
3021	0.273792	1.9245	0.007008	-1.2	1	491.818
3022	0.418845	1.33043	0.007008	-1.32299	1	491.819
3023	0.120535	4.36393	0.007008	-0.65357	1	491.819
3024	-0.0921311	3.13594	0.007008	-0.552792	1	491.819
3025	0.236942	2.89683	0.007008	-1.19097	1	491.82
3026	0.387633	2.39967	0.007008	-1.31491	1	491.82
3027	0.265846	2.60357	0.007008	-1.25338	1	491.82
3028	0.382779	1.86417	0.007008	-1.25761	1	491.82
3029	0.210768	2.03694	0.007008	-1.24324	1	491.82
3030	0.236537	2.9924	0.007008	-1.02807	1	491.82
3031	0.115402	4.17836	0.007008	-0.649172	1	491.821
3032	0.266453	3.14883	0.007008	-1.0408	1	491.821
3033	0.502517	0.52667	0.007008	-1.44766	1	491.821
3034	0.201058	2.01391	0.007008	-1.20118	1	491.822
3035	0.284443	2.23176	0.007008	-1.15926	1	491.822
3036	-0.282822	2.76286	0.007008	0.094215	1	491.822
3037	0.373406	1.58567	0.007008	-1.27693	1	491.823
3038	0.361773	2.72265	0.007008	-1.26552	1	491.823
3039	0.422551	0.830372	0.007008	-1.47227	1	491.823
3040	-0.428089	2.30163	0.007008	0.664875	1	491.823
3041	0.460786	0.647088	0.007008	-1.49022	1	491.823
3042	0.343054	1.26676	0.007008	-1.31883	1	491.825
3043	0.456572	0.581072	0.007008	-1.42882	1	491.825
3044	0.123659	2.71056	0.007008	-1.08865	1	491.825
3045	0.00165151	3.08901	0.007008	-0.812767	1	491.825
3046	0.392763	1.3761	0.007008	-1.43681	1	491.825
3047	-0.292147	2.99371	0.007008	0.524401	1	491.825
3048	0.232243	2.98716	0.007008	-1.02424	1	491.826
3049	0.46723	1.12943	0.007008	-1.36852	1	491.826
3050	0.0397341	2.84207	0.007008	-0.924751	1	491.826
3051	0.487769	0.483592	0.007008	-1.4493	1	491.827
3052	-0.515716	1.97643	0.007008	1.17701	1	491.827
3053	0.314451	3.36403	0.007008	-1.13739	1	491.827
3054	0.42204	0.752283	0.007008	-1.4706	1	491.828
3055	0.147542	4.00063	0.007008	-0.747903	1	491.828
3056	-0.11273	3.86505	0.007008	0.0224978	1	491.828
3057	0.265149	3.61396	0.007008	-0.99668	1	491.829
3058	0.324328	3.29607	0.007008	-1.12025	1	491.829
3059	0.455729	1.56383	0.007008	-1.34094	1	491.829
3060	0.250209	2.39091	0.007008	-1.26745	1	491.829
3061	0.422219	1.56339	0.007008	-1.30708	1	491.829
3062	0.344926	2.90709	0.007008	-1.2352	1	491.83
3063	0.363473	2.14794	0.007008	-1.35372	1	491.83
3064	-0.625904	1.60018	0.007008	1.59397	1	491.83
3065	-0.0835289	3.55187	0.007008	-0.279233	1	491.83
3066	-0.0197527	3.20922	0.007008	-0.738127	1	491.831
3067	0.10032	3.64098	0.007008	-0.883153	1	491.831
3068	0.276481	1.57013	0.007008	-1.32929	1	491.832
3069	-0.0717182	3.19125	0.007008	-0.605364	1	491.832
3070	0.431058	0.937726	0.007008	-1.36873	1	491.832
3071	0.386516	1.25237	0.007008	-1.31966	1	491.832
3072	0.335265	2.73358	0.007008	-1.26654	1	491.832
3073	0.0382696	2.81223	0.007008	-0.920238	1	491.833
3074	0.474486	0.514168	0.007008	-1.44082	1	491.833
3075	0.232031	1.86014	0.007008	-1.27125	1	491.833
3076	0.504381	1.00888	0.007008	-1.42118	1	491.833
3077	0.0440897	2.8679	0.007008	-0.934189	1	491.834
3078	0.252603	1.87568	0.007008	-1.30525	1	491.834
3079	-0.25047	3.07486	0.007008	0.303609	1	491.834
3080	0.215556	3.0398	0.007008	-0.999897	1	491.834
3081	0.205534	2.9464	0.007008	-1.00336	1	491.835
3082	-0.376355	2.52337	0.007008	0.524558	1	491.835
3083	0.351835	2.42188	0.007008	-1.31593	1	491.835
3084	0.183772	4.19987	0.007008	-0.80517	1	491.836
3085	-0.413008	2.29969	0.007008	0.482427	1	491.836
3086	0.444628	1.42675	0.007008	-1.43726	1	491.837
3087	0.45089	1.43086	0.007008	-1.43497	1	491.837
3088	0.303704	3.3976	0.007008	-1.07352	1	491.837
3089	0.323316	3.16739	0.007008	-1.11338	1	491.837
3090	0.201644	4.081	0.007008	-0.908977	1	491.837
3091	-0.265126	3.05073	0.007008	0.412545	1	491.837
3092	0.293733	2.12663	0.007008	-1.17685	1	491.838
3093	0.505579	0.439567	0.007008	-1.46455	1	491.838
3094	0.466687	0.495374	0.007008	-1.44692	1	491.838
3095	-0.551647	1.82448	0.007008	1.02188	1	491.838
3096	0.111413	3.52653	0.007008	-0.778503	1	491.838
3097	0.459085	1.62147	0.007008	-1.40104	1	491.838
3098	0.217872	2.29574	0.007008	-1.24595	1	491.838
3099	0.390188	2.49763	0.007008	-1.29594	1	491.838
3100	-0.369988	2.50892	0.007008	0.407902	1	491.839
3101	0.376747	1.24112	0.007008	-1.31956	1	491.839
3102	0.45126	0.527614	0.007008	-1.47672	1	491.839
3103	-0.157315	3.05139	0.007008	-0.34845	1	491.84
3104	0.0195677	2.85809	0.007008	-0.873697	1	491.841
3105	0.333737	1.95169	0.007008	-1.366	1	491.841
3106	0.250771	3.0087	0.007008	-1.18549	1	491.841
3107	0.438281	1.07874	0.007008	-1.35425	1	491.841
3108	0.220967	1.8874	0.007008	-1.24587	1	491.842
3109	0.471778	1.1078	0.007008	-1.37246	1	491.842
3110	-0.332824	2.58357	0.007008	0.229667	1	491.843
3111	0.113132	3.72178	0.007008	-0.885504	1	491.843
3112	0.339472	3.14198	0.007008	-1.14662	1	491.843
3113	0.0890276	3.16203	0.007008	-0.833085	1	491.843
3114	-0.431387	2.29934	0.007008	0.862277	1	491.844
3115	0.154397	3.66055	0.007008	-0.819368	1	491.844
3116	0.52112	0.513363	0.007008	-1.46872	1	491.844
3117	0.373687	1.20043	0.007008	-1.32531	1	491.844
3118	0.288657	3.47406	0.007008	-1.04308	1	491.844
3119	0.446893	1.53109	0.007008	-1.42435	1	491.844
3120	0.159861	2.28582	0.007008	-1.16152	1	491.844
3121	-0.286528	3.03534	0.007008	0.560428	1	491.844
3122	0.473836	0.890207	0.007008	-1.48313	1	491.845
3123	0.509837	0.94617	0.007008	-1.43128	1	491.846
3124	-0.0869769	3.93308	0.007008	-0.0470937	1	491.846
3125	0.409652	0.869202	0.007008	-1.37829	1	491.846
3126	-0.288554	2.85587	0.007008	0.179552	1	491.846
3127	0.00254913	3.68074	0.007008	-0.655489	1	491.846
3128	-0.0175776	2.97471	0.007008	-0.756722	1	491.846
3129	0.305551	3.46315	0.007008	-1.07828	1	491.846
3130	0.139597	4.31254	0.007008	-0.691904	1	491.847
3131	0.196662	3.58578	0.007008	-0.895245	1	491.847
3132	0.233432	1.82827	0.007008	-1.22997	1	491.847
3133	0.414109	1.99153	0.007008	-1.27775	1	491.848
3134	0.23722	3.7483	0.007008	-1.03321	1	491.848
3135	-0.203505	3.43827	0.007008	0.2818	1	491.848
3136	0.237262	2.75959	0.007008	-1.05753	1	491.848
3137	0.330859	1.9897	0.007008	-1.36135	1	491.848
3138	-0.384265	2.4032	0.007008	0.378784	1	491.848
3139	0.333137	1.14915	0.007008	-1.35981	1	491.849
3140	0.378735	2.23766	0.007008	-1.22869	1	491.849
3141	0.273422	2.05667	0.007008	-1.31801	1	491.849
3142	0.482064	1.07984	0.007008	-1.38296	1	491.849
3143	0.489011	1.0012	0.007008	-1.46834	1	491.849
3144	0.519979	0.742867	0.007008	-1.46199	1	491.85
3145	0.208542	2.23887	0.007008	-1.12354	1	491.85
3146	0.432675	0.582925	0.007008	-1.44202	1	491.85
3147	0.377782	2.35909	0.007008	-1.32651	1	491.85
3148	0.0984568	4.3345	0.007008	-0.643774	1	491.851
3149	-0.415112	2.32257	0.007008	0.643691	1	491.851
3150	0.133827	2.92417	0.007008	-1.07679	1	491.851
3151	0.51109	0.627639	0.007008	-1.48953	1	491.851
3152	0.50754	0.450906	0.007008	-1.46013	1	491.851
3153	-0.00820207	3.37779	0.007008	-0.595645	1	491.852
3154	0.231927	2.14448	0.007008	-1.14861	1	491.852
3155	0.31392	2.96509	0.007008	-1.22527	1	491.852
3156	0.436225	0.812436	0.007008	-1.38576	1	491.852
3157	-0.559958	1.78994	0.007008	1.06709	1	491.852
3158	-0.430223	2.35873	0.007008	0.99967	1	491.852
3159	-0.276892	2.79398	0.007008	0.100969	1	491.853
3160	0.451177	1.63737	0.007008	-1.40745	1	491.853
3161	0.340908	1.22582	0.007008	-1.32642	1	491.853
3162	0.390952	0.821864	0.007008	-1.3994	1	491.853
3163	0.424803	0.692909	0.007008	-1.41041	1	491.853
3164	0.416812	1.92487	0.007008	-1.38225	1	491.853
3165	0.0310675	4.32162	0.007008	-0.42978	1	491.854
3166	-0.560155	1.81653	0.007008	1.33826	1	491.854
3167	-0.0794049	3.84746	0.007008	-0.255864	1	491.854
3168	0.232113	3.88518	0.007008	-0.918531	1	491.854
3169	0.407055	2.37803	0.007008	-1.30567	1	491.854
3170	0.0164545	3.78551	0.007008	-0.503727	1	491.854
3171	0.34752	2.20906	0.007008	-1.34397	1	491.854
3172	0.301177	2.36112	0.007008	-1.15393	1	491.855
3173	-0.389373	2.53682	0.007008	0.838324	1	491.855
3174	0.282834	2.18806	0.007008	-1.31396	1	491.855
3175	0.296228	3.28614	0.007008	-1.16173	1	491.855
3176	0.442799	1.9294	0.007008	-1.32389	1	491.855
3177	-0.624456	1.60796	0.007008	1.6018	1	491.855
3178	0.154032	3.2935	0.007008	-1.04038	1	491.856
3179	0.283265	3.60063	0.007008	-1.0867	1	491.856
3180	0.367181	2.73816	0.007008	-1.26289	1	491.856
3181	0.222032	4.07091	0.007008	-0.923144	1	491.856
3182	0.254371	3.89131	0.007008	-0.972956	1	491.856
3183	0.321281	1.39397	0.007008	-1.29642	1	491.857
3184	0.378106	2.72359	0.007008	-1.21594	1	491.857
3185	-0.0104982	3.12484	0.007008	-0.694213	1	491.857
3186	0.214791	1.93282	0.007008	-1.20886	1	491.857
3187	-0.311425	2.66662	0.007008	0.189856	1	491.857
3188	0.506523	0.479938	0.007008	-1.45275	1	491.858
3189	0.459225	0.932189	0.007008	-1.48186	1	491.858
3190	0.430306	1.94767	0.007008	-1.3722	1	491.858
3191	-0.439524	2.28245	0.007008	0.963867	1	491.858
3192	0.524204	0.516256	0.007008	-1.47409	1	491.859
3193	0.319944	3.33021	0.007008	-1.10523	1	491.859
3194	0.271338	1.67857	0.007008	-1.24797	1	491.859
3195	-0.0843297	3.48286	0.007008	-0.46064	1	491.86
3196	0.391152	1.11392	0.007008	-1.4519	1	491.86
3197	-0.34303	2.72493	0.007008	0.725579	1	491.86
3198	0.0988165	2.54825	0.007008	-1.04614	1	491.861
3199	-0.249977	3.18153	0.007008	0.458345	1	491.861
3200	-0.200549	2.96886	0.007008	-0.232042	1	491.861
3201	0.161305	4.17488	0.007008	-0.750331	1	491.862
3202	-0.121531	3.09982	0.007008	-0.439197	1	491.862
3203	0.429006	1.80008	0.007008	-1.3963	1	491.862
3204	0.405991	0.730247	0.007008	-1.45389	1	491.863
3205	0.174996	4.22932	0.007008	-0.779336	1	491.863
3206	0.165839	2.2485	0.007008	-1.17348	1	491.863
3207	0.289898	2.9686	0.007008	-1.21668	1	491.863
3208	-0.488683	2.08819	0.007008	1.14613	1	491.863
3209	0.416192	0.950901	0.007008	-1.36321	1	491.864
3210	0.310286	1.58551	0.007008	-1.37656	1	491.864
3211	0.42737	1.72259	0.007008	-1.30112	1	491.864
3212	-0.0581914	3.55474	0.007008	-0.52066	1	491.864
3213	0.343352	3.07132	0.007008	-1.2022	1	491.864
3214	0.518618	0.817706	0.007008	-1.45125	1	491.864
3215	0.514004	0.86408	0.007008	-1.46076	1	491.865
3216	0.438089	1.77613	0.007008	-1.31143	1	491.865
3217	0.303889	3.48664	0.007008	-1.07238	1	491.865
3218	0.432804	1.06979	0.007008	-1.35175	1	491.866
3219	0.487895	0.693024	0.007008	-1.41389	1	491.866
3220	0.0456458	2.7507	0.007008	-0.931308	1	491.866
3221	0.177041	3.94821	0.007008	-0.80991	1	491.866
3222	-0.153258	3.57661	0.007008	-0.0281428	1	491.867
3223	-0.297313	2.88462	0.007008	0.320417	1	491.867
3224	-0.512117	2.01552	0.007008	1.35769	1	491.868
3225	0.349601	3.06538	0.007008	-1.19732	1	491.868
3226	0.0443682	2.83383	0.007008	-0.874356	1	491.869
3227	0.290529	1.54967	0.007008	-1.35516	1	491.869
3228	0.301929	1.67937	0.007008	-1.36587	1	491.87
3229	-0.364538	2.54924	0.007008	0.426727	1	491.87
3230	0.513404	0.810507	0.007008	-1.47181	1	491.871
3231	0.521948	0.488684	0.007008	-1.46481	1	491.871
3232	-0.194957	2.98491	0.007008	-0.253023	1	491.871
3233	-0.627109	1.58625	0.007008	1.45062	1	491.872
3234	0.350471	2.66871	0.007008	-1.17237	1	491.872
3235	0.38014	2.43756	0.007008	-1.21927	1	491.872
3236	0.132706	2.88436	0.007008	-1.08233	1	491.873
3237	0.440299	0.592048	0.007008	-1.48024	1	491.873
3238	-0.527579	1.93749	0.007008	1.25824	1	491.873
3239	0.290296	2.61513	0.007008	-1.26955	1	491.873
3240	0.241953	1.75905	0.007008	-1.28445	1	491.873
3241	0.407424	1.46611	0.007008	-1.30253	1	491.873
3242	-0.273568	2.98759	0.007008	0.243038	1	491.874
3243	-0.492089	2.10692	0.007008	1.34227	1	491.874
3244	0.231046	3.66254	0.007008	-1.05047	1	491.874
3245	0.231943	1.95378	0.007008	-1.18901	1	491.875
3246	0.418792	2.0185	0.007008	-1.36896	1	491.875
3247	0.517872	0.655711	0.007008	-1.48471	1	491.875
3248	0.094672	4.40089	0.007008	-0.582594	1	491.875
3249	0.350928	1.04785	0.007008	-1.41049	1	491.875
3250	0.504	1.06418	0.007008	-1.41464	1	491.875
3251	-0.416365	2.40621	0.007008	1.00102	1	491.876
3252	0.0755549	4.29121	0.007008	-0.524366	1	491.876
3253	0.362714	1.85435	0.007008	-1.24271	1	491.876
3254	0.50414	0.911009	0.007008	-1.41247	1	491.876
3255	0.381483	2.0559	0.007008	-1.36979	1	491.877
3256	0.46674	1.48005	0.007008	-1.42226	1	491.877
3257	0.00533645	3.35636	0.007008	-0.632865	1	491.878
3258	0.472888	1.4175	0.007008	-1.36209	1	491.878
3259	0.0670924	2.68371	0.007008	-0.953173	1	491.878
3260	-0.529854	1.95535	0.007008	1.47771	1	491.878
3261	-0.205636	2.9737	0.007008	-0.164083	1	491.879
3262	0.462072	1.06494	0.007008	-1.47313	1	491.879
3263	0.058961	3.48269	0.007008	-0.847195	1	491.879
3264	0.125323	3.03157	0.007008	-1.04956	1	491.879
3265	0.358584	1.0291	0.007008	-1.42222	1	491.879
3266	-0.572596	1.76812	0.007008	1.32868	1	491.88
3267	0.311726	3.17561	0.007008	-1.18834	1	491.88
3268	0.390071	0.811199	0.007008	-1.44392	1	491.88
3269	0.379246	2.18631	0.007008	-1.23039	1	491.881
3270	-0.369817	2.49408	0.007008	0.487982	1	491.881
3271	0.424649	1.20425	0.007008	-1.33419	1	491.882
3272	0.0436808	2.84725	0.007008	-0.867253	1	491.882
3273	0.385724	1.82252	0.007008	-1.39791	1	491.882
3274	0.310749	1.46751	0.007008	-1.38007	1	491.883
3275	0.393013	1.01127	0.007008	-1.45679	1	491.883
3276	-0.323381	2.66676	0.007008	0.213908	1	491.883
3277	-0.00794314	3.51	0.007008	-0.541429	1	491.883
3278	0.191555	2.87202	0.007008	-1.15545	1	491.883
3279	0.466874	0.668891	0.007008	-1.40826	1	491.883
3280	0.408484	0.701836	0.007008	-1.45591	1	491.884
3281	0.276247	3.2283	0.007008	-1.04107	1	491.884
3282	-0.284651	2.76798	0.007008	0.0475306	1	491.884
3283	0.277668	3.28934	0.007008	-1.03705	1	491.884
3284	-0.232338	3.14426	0.007008	0.0845923	1	491.884
3285	0.438725	2.05122	0.007008	-1.3233	1	491.885
3286	0.159068	3.6066	0.007008	-0.984925	1	491.885
3287	0.316025	3.33455	0.007008	-1.1531	1	491.886
3288	-0.550128	1.87821	0.007008	1.48577	1	491.886
3289	0.132994	3.68551	0.007008	-0.929168	1	491.886
3290	0.30117	1.72711	0.007008	-1.36395	1	491.887
3291	0.329658	2.2746	0.007008	-1.18197	1	491.887
3292	0.527081	0.618894	0.007008	-1.47289	1	491.887
3293	0.389995	0.925982	0.007008	-1.3692	1	491.888
3294	0.390782	2.27485	0.007008	-1.33962	1	491.888
3295	0.371937	2.87086	0.007008	-1.21067	1	491.888
3296	0.280383	1.9211	0.007008	-1.33543	1	491.888
3297	0.421217	2.03569	0.007008	-1.36605	1	491.889
3298	-0.230659	3.18381	0.007008	0.125074	1	491.889
3299	-0.102296	3.91312	0.007008	0.0108438	1	491.889
3300	-0.513985	1.96858	0.007008	1.07066	1	491.889
3301	-0.631893	1.57266	0.007008	1.46097	1	491.889
3302	0.34468	2.73647	0.007008	-1.16039	1	491.89
3303	-0.352606	2.65739	0.007008	0.537344	1	491.89
3304	0.142589	4.34973	0.007008	-0.729018	1	491.89
3305	0.374023	0.870556	0.007008	-1.40113	1	491.89
3306	0.39771	1.67761	0.007008	-1.41521	1	491.89
3307	0.261359	1.71612	0.007008	-1.23993	1	491.891
3308	0.308847	1.29551	0.007008	-1.36393	1	491.891
3309	0.430276	2.16651	0.007008	-1.30995	1	491.891
3310	-0.252362	3.19858	0.007008	0.502912	1	491.891
3311	0.243595	2.60633	0.007008	-1.23986	1	491.891
3312	0.194232	2.38562	0.007008	-1.08576	1	491.891
3313	0.428038	1.10069	0.007008	-1.46901	1	491.891
3314	0.509077	0.980829	0.007008	-1.45417	1	491.891
3315	-0.127582	3.31536	0.007008	-0.378369	1	491.891
3316	0.34641	1.19167	0.007008	-1.41694	1	491.892
3317	-0.40956	2.31764	0.007008	0.527634	1	491.892
3318	-0.271639	2.88336	0.007008	0.206029	1	491.892
3319	0.422023	0.639128	0.007008	-1.42367	1	491.892
3320	0.196705	3.35249	0.007008	-0.929153	1	491.892
3321	0.435624	1.40842	0.007008	-1.44406	1	491.893
3322	0.415029	2.1187	0.007008	-1.27252	1	491.893
3323	-0.234044	3.23747	0.007008	0.252194	1	491.893
3324	-0.422229	2.33128	0.007008	0.812973	1	491.893
3325	0.35923	2.50731	0.007008	-1.19058	1	491.893
3326	-0.00924515	3.78207	0.007008	-0.58359	1	491.893
3327	-0.0840037	3.10865	0.007008	-0.589502	1	491.894
3328	-0.253259	2.95882	0.007008	0.160314	1	491.894
3329	0.496381	1.14658	0.007008	-1.44613	1	491.894
3330	0.445488	1.93763	0.007008	-1.35927	1	491.895
3331	0.135111	4.19508	0.007008	-0.687143	1	491.895
3332	0.461615	1.49071	0.007008	-1.34406	1	491.896
3333	0.207401	4.01779	0.007008	-0.857822	1	491.896
3334	0.324827	1.74447	0.007008	-1.23691	1	491.896
3335	0.217982	2.84181	0.007008	-1.0275	1	491.896
3336	0.426404	0.81764	0.007008	-1.38198	1	491.896
3337	0.376208	1.37333	0.007008	-1.43384	1	491.896
3338	0.317132	2.31302	0.007008	-1.1687	1	491.896
3339	0.319826	2.61037	0.007008	-1.28469	1	491.896
3340	0.103934	4.33067	0.007008	-0.663781	1	491.896
3341	-0.0448496	3.43796	0.007008	-0.470901	1	491.897
3342	0.111399	2.78566	0.007008	-1.06614	1	491.897
3343	0.0214125	4.31609	0.007008	-0.395293	1	491.897
3344	-0.280428	2.93481	0.007008	0.223578	1	491.898
3345	0.293809	2.29164	0.007008	-1.31232	1	491.898
3346	0.230916	1.97735	0.007008	-1.1818	1	491.898
3347	-0.612007	1.65316	0.007008	1.65706	1	491.898
3348	0.463119	1.61946	0.007008	-1.34656	1	491.898
3349	-0.5722	1.77769	0.007008	1.27982	1	491.899
3350	0.2068	3.25625	0.007008	-0.955773	1	491.899
3351	0.361868	1.40671	0.007008	-1.4245	1	491.899
3352	0.407025	2.31346	0.007008	-1.32626	1	491.9
3353	0.436871	1.79566	0.007008	-1.39614	1	491.9
3354	0.332751	1.93572	0.007008	-1.21696	1	491.9
3355	-0.275992	2.75808	0.007008	0.0122188	1	491.9
3356	-0.344188	2.65932	0.007008	0.572294	1	491.9
3357	-0.335218	2.63335	0.007008	0.268136	1	491.901
3358	-0.502544	2.05312	0.007008	1.32692	1	491.901
3359	0.266081	2.55257	0.007008	-1.26385	1	491.901
3360	0.521674	0.757582	0.007008	-1.47094	1	491.902
3361	0.137334	3.38761	0.007008	-1.00169	1	491.902
3362	0.512984	0.426566	0.007008	-1.50036	1	491.902
3363	0.0766617	3.2854	0.007008	-0.781916	1	491.903
3364	0.493557	0.766162	0.007008	-1.40767	1	491.903
3365	0.345309	1.51929	0.007008	-1.40863	1	491.903
3366	0.167595	4.14332	0.007008	-0.855921	1	491.903
3367	0.495885	0.503045	0.007008	-1.50418	1	491.904
3368	0.264643	3.82581	0.007008	-1.02445	1	491.904
3369	0.429719	2.12542	0.007008	-1.3417	1	491.904
3370	0.226657	2.23502	0.007008	-1.12734	1	491.905
3371	-0.0858391	3.68861	0.007008	-0.340468	1	491.905
3372	0.0955996	2.53964	0.007008	-1.02269	1	491.905
3373	0.387074	2.48774	0.007008	-1.30643	1	491.905
3374	0.231321	3.37471	0.007008	-0.968258	1	491.905
3375	0.0820456	4.1894	0.007008	-0.559468	1	491.906
3376	-0.308802	2.74412	0.007008	0.195094	1	491.906
3377	0.515957	0.493152	0.007008	-1.4508	1	491.907
3378	0.189963	2.06733	0.007008	-1.21136	1	491.907
3379	0.0671226	2.68961	0.007008	-0.945345	1	491.907
3380	0.307739	3.51496	0.007008	-1.10536	1	491.908
3381	0.471184	0.474451	0.007008	-1.44181	1	491.908
3382	0.423747	1.42362	0.007008	-1.31371	1	491.908
3383	0.154303	3.60658	0.007008	-0.979506	1	491.908
3384	0.326519	1.43811	0.007008	-1.39792	1	491.908
3385	0.399342	1.3963	0.007008	-1.3035	1	491.908
3386	0.369194	2.4834	0.007008	-1.31198	1	491.909
3387	0.249151	1.97306	0.007008	-1.1825	1	491.909
3388	0.412322	2.3362	0.007008	-1.26838	1	491.909
3389	0.44916	1.85023	0.007008	-1.32583	1	491.909
3390	0.493623	0.396074	0.007008	-1.45962	1	491.91
3391	-0.590545	1.69047	0.007008	1.1738	1	491.91
3392	0.207151	2.28833	0.007008	-1.10979	1	491.91
3393	-0.304253	2.94326	0.007008	0.677437	1	491.911
3394	0.475793	0.456468	0.007008	-1.44498	1	491.912
3395	0.27324	2.59103	0.007008	-1.10536	1	491.912
3396	0.487832	1.34148	0.007008	-1.38494	1	491.912
3397	0.291301	2.45176	0.007008	-1.1347	1	491.912
3398	0.399182	2.39347	0.007008	-1.24402	1	491.912
3399	0.345303	2.89912	0.007008	-1.15116	1	491.912
3400	0.484786	0.690402	0.007008	-1.40924	1	491.912
3401	-0.219362	3.33877	0.007008	0.270441	1	491.912
3402	-0.114963	3.13004	0.007008	-0.42933	1	491.913
3403	-0.359659	2.6784	0.007008	0.863516	1	491.913
3404	0.332207	3.29112	0.007008	-1.12793	1	491.913
3405	-0.619039	1.62907	0.007008	1.65713	1	491.913
3406	0.377651	1.85132	0.007008	-1.25074	1	491.913
3407	0.32766	2.01106	0.007008	-1.20545	1	491.914
3408	0.340459	1.05829	0.007008	-1.38163	1	491.914
3409	0.505505	0.339732	0.007008	-1.48606	1	491.914
3410	0.355191	1.32758	0.007008	-1.3014	1	491.914
3411	0.282882	3.72606	0.007008	-1.02809	1	491.915
3412	-0.550247	1.82096	0.007008	0.979709	1	491.915
3413	0.355946	1.30546	0.007008	-1.42598	1	491.916
3414	-0.0109676	4.02124	0.007008	-0.326387	1	491.916
3415	0.265276	1.60869	0.007008	-1.26758	1	491.916
3416	0.478945	0.437655	0.007008	-1.49911	1	491.916
3417	0.120674	4.15354	0.007008	-0.659845	1	491.917
3418	0.504063	0.662266	0.007008	-1.49797	1	491.917
3419	-0.623776	1.61141	0.007008	1.62372	1	491.917
3420	0.42236	1.15111	0.007008	-1.46586	1	491.917
3421	0.531126	0.525199	0.007008	-1.46865	1	491.917
3422	0.187446	4.17713	0.007008	-0.803717	1	491.917
3423	0.270475	2.06777	0.007008	-1.31805	1	491.918
3424	0.216678	3.114	0.007008	-1.1439	1	491.918
3425	0.419643	0.805316	0.007008	-1.47751	1	491.918
3426	0.488341	0.834325	0.007008	-1.39769	1	491.918
3427	0.276964	1.84922	0.007008	-1.33797	1	491.919
3428	0.529227	0.41916	0.007008	-1.48348	1	491.919
3429	0.457359	0.747428	0.007008	-1.49495	1	491.919
3430	0.0259377	2.90224	0.007008	-0.901171	1	491.919
3431	0.24915	2.06799	0.007008	-1.1642	1	491.92
3432	-0.21128	3.35935	0.007008	0.329801	1	491.92
3433	0.0586211	3.12442	0.007008	-0.7977	1	491.92
3434	0.329434	1.23747	0.007008	-1.32442	1	491.921
3435	0.491591	0.738855	0.007008	-1.40737	1	491.921
3436	-0.623634	1.59556	0.007008	1.37044	1	491.921
3437	0.185533	4.00009	0.007008	-0.8158	1	491.922
3438	-0.0687009	3.18622	0.007008	-0.533306	1	491.922
3439	-0.354693	2.50044	0.007008	0.266266	1	491.922
3440	0.437385	1.84889	0.007008	-1.38943	1	491.922
3441	0.112214	3.60355	0.007008	-0.916904	1	491.923
3442	0.106802	2.76642	0.007008	-1.06284	1	491.923
3443	-0.247683	3.10331	0.007008	0.165215	1	491.923
3444	0.294948	1.41568	0.007008	-1.30068	1	491.924
3445	-0.436112	2.29239	0.007008	0.936686	1	491.924
3446	0.0072835	3.00092	0.007008	-0.848977	1	491.924
3447	-0.599361	1.66639	0.007008	1.20769	1	491.924
3448	-0.362719	2.67841	0.007008	0.864057	1	491.925
3449	0.340996	2.607	0.007008	-1.16335	1	491.926
3450	0.427554	1.48752	0.007008	-1.43815	1	491.926
3451	0.343689	2.27003	0.007008	-1.19155	1	491.926
3452	-0.544847	1.86552	0.007008	1.24143	1	491.927
3453	0.318615	3.43792	0.007008	-1.10218	1	491.927
3454	-0.244868	2.85147	0.007008	-0.104041	1	491.927
3455	-0.36987	2.50469	0.007008	0.392543	1	491.928
3456	0.436627	2.01707	0.007008	-1.35996	1	491.928
3457	0.326889	1.23552	0.007008	-1.39677	1	491.928
3458	0.531048	0.635163	0.007008	-1.46281	1	491.928
3459	0.359883	1.97093	0.007008	-1.22841	1	491.928
3460	0.43689	0.880969	0.007008	-1.48488	1	491.928
3461	0.244186	3.59185	0.007008	-1.07909	1	491.928
3462	-0.048366	3.76426	0.007008	-0.457222	1	491.929
3463	0.372026	2.00165	0.007008	-1.23446	1	491.929
3464	0.345491	1.6293	0.007008	-1.40307	1	491.929
3465	-0.252896	2.84971	0.007008	-0.00324998	1	491.929
3466	0.464448	0.426774	0.007008	-1.45765	1	491.929
3467	0.131887	3.35718	0.007008	-1.00126	1	491.93
3468	0.267261	1.75914	0.007008	-1.3312	1	491.93
3469	0.165661	2.26544	0.007008	-1.1075	1	491.93
3470	0.206451	2.88539	0.007008	-1.17064	1	491.93
3471	0.189696	4.09557	0.007008	-0.901536	1	491.93
3472	0.103873	4.29963	0.007008	-0.681298	1	491.93
3473	0.395391	2.01481	0.007008	-1.25268	1	491.931
3474	-0.484486	2.06145	0.007008	0.877579	1	491.931
3475	0.226092	3.8424	0.007008	-0.905259	1	491.931
3476	-0.154701	3.47858	0.007008	-0.124919	1	491.931
3477	-0.605302	1.67676	0.007008	1.60753	1	491.932
3478	0.27826	2.63961	0.007008	-1.10335	1	491.932
3479	0.224221	3.32712	0.007008	-1.11472	1	491.932
3480	0.513645	0.489345	0.007008	-1.5044	1	491.932
3481	-0.395404	2.52681	0.007008	0.977383	1	491.932
3482	0.4003	1.05259	0.007008	-1.46335	1	491.933
3483	0.341168	3.10316	0.007008	-1.20381	1	491.933
3484	0.410752	0.765659	0.007008	-1.47109	1	491.934
3485	0.424805	0.848645	0.007008	-1.48123	1	491.934
3486	-0.131018	3.78806	0.007008	0.0645166	1	491.934
3487	-0.622225	1.60182	0.007008	1.38015	1	491.934
3488	0.502991	0.330502	0.007008	-1.47967	1	491.934
3489	0.392156	1.06668	0.007008	-1.45837	1	491.934
3490	0.0494869	3.78655	0.007008	-0.584396	1	491.934
3491	-0.00242817	3.62827	0.007008	-0.664683	1	491.935
3492	0.126205	4.00318	0.007008	-0.699085	1	491.935
3493	0.306778	2.55942	0.007008	-1.13534	1	491.935
3494	0.51621	0.657813	0.007008	-1.49391	1	491.936
3495	0.422335	0.705257	0.007008	-1.40098	1	491.936
3496	0.042063	2.73541	0.007008	-0.91839	1	491.936
3497	0.43696	1.8788	0.007008	-1.30282	1	491.937
3498	0.454349	0.785659	0.007008	-1.49404	1	491.937
3499	0.292395	2.09465	0.007008	-1.3333	1	491.937
3500	0.395239	1.08714	0.007008	-1.45973	1	491.938
3501	0.385768	2.7561	0.007008	-1.24057	1	491.939
3502	0.378704	2.76111	0.007008	-1.20763	1	491.939
3503	0.0966534	4.05117	0.007008	-0.761983	1	491.939
3504	0.368971	1.06997	0.007008	-1.34309	1	491.94
3505	0.119382	4.27422	0.007008	-0.727669	1	491.941
3506	0.454441	0.652854	0.007008	-1.49749	1	491.941
3507	0.325417	1.91709	0.007008	-1.36958	1	491.941
3508	0.403003	2.31596	0.007008	-1.24851	1	491.941
3509	0.288299	1.77715	0.007008	-1.22177	1	491.941
3510	0.467931	0.398681	0.007008	-1.48502	1	491.941
3511	-0.615111	1.62924	0.007008	1.40263	1	491.941
3512	0.261675	2.24176	0.007008	-1.14054	1	491.941
3513	0.373916	1.30149	0.007008	-1.43903	1	491.941
3514	0.324132	2.24315	0.007008	-1.1786	1	491.942
3515	0.257222	3.77367	0.007008	-1.04474	1	491.943
3516	0.188274	3.45192	0.007008	-0.900291	1	491.943
3517	0.250021	1.76904	0.007008	-1.30894	1	491.944
3518	0.122338	2.70703	0.007008	-0.969647	1	491.944
3519	0.311874	1.75317	0.007008	-1.22997	1	491.944
3520	0.156909	2.57516	0.007008	-1.15521	1	491.944
3521	-0.282139	2.73557	0.007008	0.0191122	1	491.944
3522	0.18273	2.21832	0.007008	-1.21088	1	491.945
3523	-0.418761	2.33223	0.007008	0.606993	1	491.945
3524	0.404191	0.672006	0.007008	-1.44898	1	491.945
3525	0.456234	1.87248	0.007008	-1.34557	1	491.946
3526	0.157107	3.12553	0.007008	-1.07857	1	491.946
3527	-0.488316	2.11085	0.007008	1.28641	1	491.947
3528	-0.103702	3.84436	0.007008	0.000870869	1	491.947
3529	0.509359	1.09898	0.007008	-1.43505	1	491.947
3530	-0.640391	1.55073	0.007008	1.56773	1	491.947
3531	0.524994	0.48298	0.007008	-1.50028	1	491.947
3532	-0.147047	3.13074	0.007008	-0.392536	1	491.948
3533	0.33353	1.35084	0.007008	-1.40831	1	491.948
3534	0.330832	1.97323	0.007008	-1.36756	1	491.948
3535	0.450248	0.681004	0.007008	-1.4002	1	491.949
3536	0.459096	1.71333	0.007008	-1.39631	1	491.949
3537	0.348657	2.21128	0.007008	-1.34865	1	491.949
3538	0.435555	1.32629	0.007008	-1.32619	1	491.949
3539	0.297351	1.79229	0.007008	-1.36052	1	491.949
3540	0.227061	4.05284	0.007008	-0.894118	1	491.949
3541	-0.338725	2.7023	0.007008	0.606625	1	491.95
3542	0.445335	0.547351	0.007008	-1.42762	1	491.95
3543	0.148904	4.31882	0.007008	-0.703188	1	491.951
3544	0.457641	1.83346	0.007008	-1.34101	1	491.951
3545	0.516127	0.927018	0.007008	-1.42408	1	491.952
3546	0.423043	2.1316	0.007008	-1.35355	1	491.952
3547	-0.130187	3.55945	0.007008	-0.205747	1	491.952
3548	-0.232796	3.19631	0.007008	0.161944	1	491.952
3549	0.151822	3.73134	0.007008	-0.797522	1	491.952
3550	-0.0165866	2.9268	0.007008	-0.766187	1	491.953
3551	0.420408	0.985288	0.007008	-1.35395	1	491.953
3552	0.429025	1.3587	0.007008	-1.31959	1	491.954
3553	0.517669	0.817411	0.007008	-1.42529	1	491.954
3554	-0.398545	2.4131	0.007008	0.686524	1	491.954
3555	-0.495036	2.09132	0.007008	1.35634	1	491.954
3556	0.384076	1.12577	0.007008	-1.33098	1	491.954
3557	0.145379	2.70892	0.007008	-0.986357	1	491.954
3558	0.357669	2.45779	0.007008	-1.18886	1	491.955
3559	0.510803	1.09132	0.007008	-1.42798	1	491.955
3560	-0.173326	3.57747	0.007008	0.245433	1	491.955
3561	0.0608189	2.76299	0.007008	-0.985311	1	491.955
3562	0.205989	2.00124	0.007008	-1.24562	1	491.956
3563	0.28333	1.44184	0.007008	-1.34068	1	491.956
3564	0.32841	3.37495	0.007008	-1.12034	1	491.957
3565	-0.3538	2.70661	0.007008	0.848398	1	491.957
3566	0.383889	2.20818	0.007008	-1.22971	1	491.957
3567	0.479975	1.42797	0.007008	-1.42552	1	491.957
3568	0.471622	0.947432	0.007008	-1.37601	1	491.957
3569	0.0969082	3.72233	0.007008	-0.701761	1	491.957
3570	0.0995511	4.17856	0.007008	-0.723591	1	491.957
3571	0.160718	3.33306	0.007008	-0.884698	1	491.958
3572	-0.285861	2.72485	0.007008	0.0261092	1	491.959
3573	-0.0214964	3.71458	0.007008	-0.576633	1	491.959
3574	0.518679	0.962419	0.007008	-1.44284	1	491.959
3575	0.355511	2.0666	0.007008	-1.36792	1	491.959
3576	0.226551	3.38645	0.007008	-1.10718	1	491.959
3577	0.221103	3.44796	0.007008	-1.09071	1	491.96
3578	0.534942	0.41916	0.007008	-1.47832	1	491.96
3579	0.048077	2.73563	0.007008	-0.911254	1	491.961
3580	0.525622	0.354997	0.007008	-1.50012	1	491.961
3581	-0.0127448	2.9699	0.007008	-0.809927	1	491.961
3582	0.341291	1.76266	0.007008	-1.23786	1	491.961
3583	0.0450803	3.26654	0.007008	-0.874907	1	491.961
3584	0.524769	0.698931	0.007008	-1.43812	1	491.961
3585	0.47251	0.636712	0.007008	-1.40846	1	491.961
3586	0.365968	2.57617	0.007008	-1.30076	1	491.962
3587	0.369349	1.59603	0.007008	-1.26799	1	491.962
3588	0.258491	2.06466	0.007008	-1.30988	1	491.962
3589	0.164476	3.3592	0.007008	-1.04616	1	491.963
3590	0.413829	1.15337	0.007008	-1.46576	1	491.963
3591	-0.521322	1.97019	0.007008	1.31646	1	491.963
3592	0.385666	1.16327	0.007008	-1.45298	1	491.963
3593	0.366044	0.873654	0.007008	-1.40806	1	491.964
3594	-0.0832277	3.55099	0.007008	-0.435411	1	491.964
3595	0.355682	0.96083	0.007008	-1.4166	1	491.964
3596	0.208666	4.20051	0.007008	-0.876544	1	491.965
3597	0.376024	1.43007	0.007008	-1.28893	1	491.965
3598	0.189673	3.19203	0.007008	-1.1059	1	491.965
3599	-0.236739	2.97509	0.007008	0.0553849	1	491.965
3600	0.103369	4.19632	0.007008	-0.72591	1	491.965
3601	0.473033	1.4825	0.007008	-1.42462	1	491.965
3602	0.135016	2.92356	0.007008	-0.932614	1	491.965
3603	0.520323	0.620994	0.007008	-1.43566	1	491.966
3604	0.0223555	3.07273	0.007008	-0.75832	1	491.966
3605	0.333681	3.06997	0.007008	-1.12326	1	491.966
3606	0.43992	1.74192	0.007008	-1.40741	1	491.967
3607	-0.210887	3.1031	0.007008	-0.115961	1	491.967
3608	0.446923	1.1411	0.007008	-1.47267	1	491.967
3609	0.0594268	4.41049	0.007008	-0.468831	1	491.967
3610	-0.524651	1.95284	0.007008	1.13308	1	491.967
3611	0.380691	1.17229	0.007008	-1.45003	1	491.968
3612	-0.507039	2.02742	0.007008	1.28674	1	491.968
3613	-0.370705	2.62916	0.007008	0.910642	1	491.969
3614	0.48336	0.388701	0.007008	-1.50326	1	491.969
3615	0.537292	0.544095	0.007008	-1.47828	1	491.969
3616	0.412036	1.91144	0.007008	-1.39251	1	491.969
3617	0.475972	0.776245	0.007008	-1.49919	1	491.969
3618	-0.260595	2.85734	0.007008	0.0739283	1	491.969
3619	0.0660696	2.80237	0.007008	-0.993464	1	491.97
3620	-0.204881	3.41421	0.007008	0.234219	1	491.97
3621	0.336065	2.33541	0.007008	-1.17817	1	491.97
3622	-0.601733	1.6903	0.007008	1.665	1	491.971
3623	0.451378	0.589562	0.007008	-1.49788	1	491.971
3624	0.493381	0.65914	0.007008	-1.50508	1	491.971
3625	0.142448	2.32769	0.007008	-1.08817	1	491.971
3626	0.371999	1.93985	0.007008	-1.23733	1	491.972
3627	0.377835	2.40773	0.007008	-1.21192	1	491.972
3628	0.415875	1.11909	0.007008	-1.46895	1	491.972
3629	0.0425554	4.05813	0.007008	-0.482671	1	491.972
3630	0.36659	2.97341	0.007008	-1.21821	1	491.972
3631	0.319457	3.42347	0.007008	-1.09317	1	491.972
3632	0.272615	3.67504	0.007008	-0.995551	1	491.972
3633	0.113331	2.42645	0.007008	-1.07642	1	491.973
3634	0.207674	3.45021	0.007008	-0.924913	1	491.973
3635	0.393725	1.06199	0.007008	-1.33978	1	491.973
3636	0.433201	0.74669	0.007008	-1.38833	1	491.973
3637	0.0831451	3.69113	0.007008	-0.844612	1	491.974
3638	0.441601	1.46262	0.007008	-1.44234	1	491.974
3639	-0.195837	3.32134	0.007008	0.1634	1	491.974
3640	0.146356	4.2845	0.007008	-0.696748	1	491.975
3641	0.499981	1.27891	0.007008	-1.40649	1	491.975
3642	0.508862	1.0526	0.007008	-1.40894	1	491.975
3643	0.468304	1.35645	0.007008	-1.4469	1	491.975
3644	0.0971334	3.89403	0.007008	-0.814772	1	491.975
3645	0.489288	0.615965	0.007008	-1.41505	1	491.976
3646	-0.623181	1.59412	0.007008	1.33688	1	491.976
3647	0.0724611	3.17945	0.007008	-0.800034	1	491.976
3648	0.371245	1.37877	0.007008	-1.29337	1	491.977
3649	0.538831	0.483444	0.007008	-1.4798	1	491.977
3650	0.141841	2.89257	0.007008	-0.944962	1	491.977
3651	0.415595	1.82444	0.007008	-1.40357	1	491.977
3652	0.285479	2.29725	0.007008	-1.14562	1	491.977
3653	0.51904	0.410542	0.007008	-1.45611	1	491.978
3654	0.100248	2.54492	0.007008	-1.06767	1	491.978
3655	0.137765	3.82403	0.007008	-0.906437	1	491.978
3656	0.388197	0.736811	0.007008	-1.42725	1	491.979
3657	0.520457	0.947001	0.007008	-1.44977	1	491.979
3658	0.0796264	2.77499	0.007008	-1.02111	1	491.979
3659	0.448058	1.04833	0.007008	-1.35416	1	491.979
3660	0.454567	0.754031	0.007008	-1.38826	1	491.98
3661	-0.39207	2.54079	0.007008	1.00968	1	491.98
3662	0.474198	1.65878	0.007008	-1.37128	1	491.98
3663	0.121433	3.09052	0.007008	-1.03863	1	491.98
3664	0.355384	1.78315	0.007008	-1.39778	1	491.98
3665	0.514531	0.726445	0.007008	-1.42169	1	491.981
3666	0.195552	4.01768	0.007008	-0.93481	1	491.981
3667	0.309631	3.20541	0.007008	-1.18908	1	491.981
3668	0.0874862	2.77599	0.007008	-0.921751	1	491.981
3669	0.249997	3.53164	0.007008	-0.971083	1	491.981
3670	0.0927171	2.52874	0.007008	-1.01625	1	491.981
3671	0.163754	4.36245	0.007008	-0.7605	1	491.981
3672	0.505686	0.988956	0.007008	-1.40229	1	491.981
3673	0.22251	2.31914	0.007008	-1.25613	1	491.982
3674	0.0885407	4.43636	0.007008	-0.560302	1	491.982
3675	0.262103	1.87123	0.007008	-1.32554	1	491.982
3676	0.242157	3.18382	0.007008	-1.1571	1	491.982
3677	-0.630642	1.58731	0.007008	1.64601	1	491.982
3678	0.247434	3.47483	0.007008	-0.97363	1	491.982
3679	0.03485	3.9773	0.007008	-0.638362	1	491.983
3680	0.0774803	3.49975	0.007008	-0.883427	1	491.983
3681	0.393999	2.11007	0.007008	-1.2435	1	491.984
3682	0.359993	1.52216	0.007008	-1.42075	1	491.984
3683	0.488264	1.42379	0.007008	-1.38131	1	491.984
3684	0.324072	1.28545	0.007008	-1.31073	1	491.984
3685	0.137511	4.0552	0.007008	-0.841731	1	491.984
3686	0.524713	0.88263	0.007008	-1.45348	1	491.984
3687	0.440502	1.13498	0.007008	-1.47374	1	491.985
3688	0.261334	1.58463	0.007008	-1.31711	1	491.985
3689	-0.0607245	3.69432	0.007008	-0.285125	1	491.985
3690	0.436524	1.68158	0.007008	-1.41791	1	491.985
3691	0.3947	2.66019	0.007008	-1.23561	1	491.986
3692	-0.070517	3.01968	0.007008	-0.639575	1	491.986
3693	-0.405052	2.46265	0.007008	0.861702	1	491.986
3694	0.485321	1.36296	0.007008	-1.37097	1	491.987
3695	-0.367085	2.62214	0.007008	0.829782	1	491.987
3696	0.389485	1.71148	0.007008	-1.26651	1	491.987
3697	0.501529	0.848776	0.007008	-1.48933	1	491.987
3698	0.218602	3.56457	0.007008	-1.06659	1	491.988
3699	0.401942	0.951255	0.007008	-1.35603	1	491.988
3700	0.012587	4.02771	0.007008	-0.547781	1	491.988
3701	0.485463	0.319351	0.007008	-1.48098	1	491.988
3702	0.108744	3.45365	0.007008	-0.785165	1	491.989
3703	0.180131	3.80193	0.007008	-0.972693	1	491.989
3704	0.0947891	4.14885	0.007008	-0.72594	1	491.989
3705	0.155051	3.07202	0.007008	-0.924886	1	491.989
3706	-0.0544283	2.9837	0.007008	-0.688215	1	491.989
3707	0.386834	1.04439	0.007008	-1.45879	1	491.989
3708	0.493767	1.24311	0.007008	-1.38308	1	491.99
3709	0.381042	0.795458	0.007008	-1.43953	1	491.99
3710	0.372313	2.61187	0.007008	-1.19457	1	491.99
3711	0.377163	1.81997	0.007008	-1.24972	1	491.99
3712	0.151325	2.22483	0.007008	-1.1404	1	491.991
3713	0.326089	2.68502	0.007008	-1.13943	1	491.991
3714	0.369151	2.30226	0.007008	-1.34301	1	491.991
3715	0.486619	0.645219	0.007008	-1.40962	1	491.991
3716	0.00246308	2.88312	0.007008	-0.803121	1	491.992
3717	0.211373	3.7217	0.007008	-1.02637	1	491.992
3718	-0.0447006	3.09792	0.007008	-0.631831	1	491.992
3719	0.213785	2.25155	0.007008	-1.11551	1	491.992
3720	-0.284163	3.00937	0.007008	0.560716	1	491.992
3721	-0.088598	3.10283	0.007008	-0.52632	1	491.992
3722	0.0892013	2.99022	0.007008	-0.867456	1	491.992
3723	0.377899	2.13555	0.007008	-1.36565	1	491.993
3724	0.318245	1.78863	0.007008	-1.37812	1	491.993
3725	0.285129	3.74736	0.007008	-1.02168	1	491.993
3726	-0.460959	2.14544	0.007008	0.672322	1	491.993
3727	0.449843	1.62426	0.007008	-1.42119	1	491.993
3728	-0.460549	2.12096	0.007008	0.634759	1	491.993
3729	0.405362	1.08965	0.007008	-1.33602	1	491.994
3730	0.490734	1.35996	0.007008	-1.42751	1	491.994
3731	-0.151449	3.48314	0.007008	-0.144897	1	491.994
3732	0.167687	3.31306	0.007008	-1.06026	1	491.995
3733	0.308744	2.31275	0.007008	-1.32254	1	491.995
3734	0.469645	0.992635	0.007008	-1.36914	1	491.996
3735	0.0643503	3.88012	0.007008	-0.749851	1	491.996
3736	0.324228	1.13135	0.007008	-1.3621	1	491.996
3737	0.170506	2.34084	0.007008	-1.19314	1	491.996
3738	-0.226415	3.19774	0.007008	0.100826	1	491.996
3739	0.118223	2.89035	0.007008	-0.921395	1	491.997
3740	0.0264565	3.85636	0.007008	-0.662875	1	491.997
3741	-0.577725	1.77699	0.007008	1.57833	1	491.997
3742	0.248698	1.85798	0.007008	-1.31148	1	491.998
3743	0.540118	0.468702	0.007008	-1.47308	1	491.998
3744	0.474444	1.36129	0.007008	-1.4446	1	491.998
3745	-0.461985	2.18202	0.007008	0.995484	1	491.999
3746	0.400462	2.05916	0.007008	-1.25164	1	491.999
3747	0.406269	2.54519	0.007008	-1.28202	1	491.999
3748	0.402655	2.52999	0.007008	-1.24396	1	491.999
3749	0.48166	0.515924	0.007008	-1.42525	1	491.999
3750	0.491412	1.40127	0.007008	-1.38576	1	491.999
3751	0.430898	0.511708	0.007008	-1.44929	1	491.999
3752	0.379163	2.44537	0.007008	-1.2099	1	492
3753	-0.474722	2.12471	0.007008	0.841211	1	492
3754	0.45353	0.410291	0.007008	-1.47068	1	492
3755	0.207773	2.57369	0.007008	-1.21634	1	492
3756	0.464016	0.906856	0.007008	-1.37324	1	492
3757	0.540023	0.534874	0.007008	-1.46924	1	492
3758	-0.61618	1.61515	0.007008	1.35644	1	492
3759	0.525375	0.701354	0.007008	-1.43394	1	492
3760	0.331259	3.32638	0.007008	-1.11334	1	492.001
3761	0.0951983	2.51217	0.007008	-1.05326	1	492.001
3762	0.412239	2.39009	0.007008	-1.31598	1	492.001
3763	0.159	4.16735	0.007008	-0.736669	1	492.001
3764	0.133892	4.42658	0.007008	-0.67876	1	492.002
3765	0.281249	2.6705	0.007008	-1.09978	1	492.002
3766	0.160654	4.38275	0.007008	-0.739272	1	492.002
3767	0.115598	4.43733	0.007008	-0.635997	1	492.002
3768	0.532619	0.567588	0.007008	-1.45008	1	492.002
3769	0.402186	1.47213	0.007008	-1.44086	1	492.003
3770	0.122439	2.37989	0.007008	-1.07448	1	492.003
3771	0.416695	1.10689	0.007008	-1.3359	1	492.003
3772	-0.257451	3.14064	0.007008	0.34815	1	492.004
3773	0.0647559	3.96483	0.007008	-0.567217	1	492.004
3774	0.0155447	4.04007	0.007008	-0.552502	1	492.004
3775	0.248415	2.65403	0.007008	-1.07427	1	492.005
3776	0.250509	2.69276	0.007008	-1.23899	1	492.005
3777	0.378715	2.62143	0.007008	-1.2934	1	492.005
3778	-0.574325	1.74849	0.007008	1.19733	1	492.005
3779	0.124273	2.36379	0.007008	-1.10186	1	492.006
3780	0.491891	1.41703	0.007008	-1.38895	1	492.006
3781	0.224525	4.16248	0.007008	-0.896865	1	492.006
3782	0.490182	0.36268	0.007008	-1.5087	1	492.006
3783	0.405421	1.51881	0.007008	-1.43751	1	492.007
3784	0.418944	2.22325	0.007008	-1.2682	1	492.007
3785	0.301503	1.45078	0.007008	-1.28034	1	492.008
3786	0.202149	1.95427	0.007008	-1.19352	1	492.008
3787	-0.405243	2.40991	0.007008	0.632868	1	492.008
3788	-0.0779328	3.05704	0.007008	-0.627867	1	492.008
3789	-0.244202	3.26059	0.007008	0.48552	1	492.008
3790	0.161555	3.96396	0.007008	-0.907376	1	492.008
3791	0.180727	2.15584	0.007008	-1.21164	1	492.008
3792	0.434025	1.61846	0.007008	-1.42757	1	492.009
3793	0.417292	2.3955	0.007008	-1.30723	1	492.009
3794	0.371649	1.01992	0.007008	-1.44817	1	492.009
3795	0.125471	2.36874	0.007008	-1.10992	1	492.01
3796	0.290364	1.5093	0.007008	-1.36487	1	492.01
3797	0.374477	0.83829	0.007008	-1.43851	1	492.01
3798	-0.513042	2.01542	0.007008	1.39314	1	492.01
3799	0.280298	1.44019	0.007008	-1.30068	1	492.01
3800	0.268967	3.88979	0.007008	-0.987923	1	492.01
3801	-0.329322	2.76495	0.007008	0.467945	1	492.011
3802	0.473883	1.29957	0.007008	-1.45388	1	492.011
3803	0.00465104	3.19888	0.007008	-0.808848	1	492.011
3804	0.137775	2.35707	0.007008	-1.13892	1	492.011
3805	0.116464	2.3967	0.007008	-1.07339	1	492.011
3806	0.224769	3.06254	0.007008	-1.1639	1	492.011
3807	0.338512	1.06014	0.007008	-1.36094	1	492.011
3808	-0.00251829	3.41665	0.007008	-0.586162	1	492.012
3809	0.509907	0.999065	0.007008	-1.46705	1	492.012
3810	-0.59313	1.69714	0.007008	1.38207	1	492.012
3811	0.477487	1.57891	0.007008	-1.4053	1	492.013
3812	0.456285	1.60007	0.007008	-1.42285	1	492.013
3813	0.314368	1.55234	0.007008	-1.38977	1	492.013
3814	0.252375	3.72762	0.007008	-0.95462	1	492.013
3815	-0.476926	2.17118	0.007008	1.27191	1	492.013
3816	0.415907	0.845149	0.007008	-1.48158	1	492.014
3817	0.428813	1.05335	0.007008	-1.34479	1	492.014
3818	0.471456	1.11327	0.007008	-1.36115	1	492.014
3819	0.383164	2.50208	0.007008	-1.3136	1	492.014
3820	0.494739	1.12862	0.007008	-1.38267	1	492.015
3821	0.363152	1.8816	0.007008	-1.39267	1	492.015
3822	-0.619008	1.63033	0.007008	1.68632	1	492.015
3823	-0.422995	2.35433	0.007008	0.929831	1	492.015
3824	0.448996	1.84942	0.007008	-1.3887	1	492.015
3825	0.224299	2.7236	0.007008	-1.04489	1	492.016
3826	0.487855	1.38058	0.007008	-1.37284	1	492.016
3827	0.226744	2.51072	0.007008	-1.24239	1	492.017
3828	0.33988	2.45797	0.007008	-1.31782	1	492.017
3829	-0.362614	2.60076	0.007008	0.691979	1	492.018
3830	-0.308751	2.72441	0.007008	0.292892	1	492.018
3831	-0.54013	1.88001	0.007008	1.20977	1	492.019
3832	0.152022	3.26549	0.007008	-0.884292	1	492.019
3833	0.318304	1.63079	0.007008	-1.38964	1	492.019
3834	0.493788	1.39336	0.007008	-1.38879	1	492.02
3835	-0.122125	3.21363	0.007008	-0.333233	1	492.02
3836	0.332522	1.37604	0.007008	-1.28839	1	492.02
3837	0.506617	0.285749	0.007008	-1.4762	1	492.021
3838	0.353539	1.01536	0.007008	-1.42801	1	492.021
3839	-0.520949	1.99013	0.007008	1.37181	1	492.021
3840	0.343759	2.19747	0.007008	-1.1938	1	492.021
3841	0.151547	3.4953	0.007008	-0.838958	1	492.021
3842	0.31977	3.11645	0.007008	-1.21017	1	492.021
3843	0.515184	0.272007	0.007008	-1.4827	1	492.021
3844	0.318667	1.16697	0.007008	-1.35043	1	492.021
3845	0.285272	3.34524	0.007008	-1.03492	1	492.021
3846	0.362825	1.28102	0.007008	-1.30354	1	492.021
3847	0.441319	0.59047	0.007008	-1.49592	1	492.023
3848	0.517863	1.04342	0.007008	-1.42704	1	492.023
3849	0.190682	4.20858	0.007008	-0.799992	1	492.023
3850	0.0397054	4.28377	0.007008	-0.50884	1	492.023
3851	0.426324	0.558565	0.007008	-1.47849	1	492.024
3852	0.370494	0.839578	0.007008	-1.39716	1	492.025
3853	0.335508	2.1413	0.007008	-1.35569	1	492.026
3854	0.371106	1.03465	0.007008	-1.4489	1	492.026
3855	0.20654	2.10313	0.007008	-1.25326	1	492.026
3856	0.215193	3.30693	0.007008	-1.11435	1	492.026
3857	-0.0246959	2.94931	0.007008	-0.789538	1	492.026
3858	0.449798	0.74516	0.007008	-1.49985	1	492.026
3859	0.0528911	3.71065	0.007008	-0.778481	1	492.027
3860	0.0243678	2.79032	0.007008	-0.912149	1	492.027
3861	-0.33929	2.69789	0.007008	0.606327	1	492.027
3862	-0.515676	2.01411	0.007008	1.4571	1	492.028
3863	0.403503	2.42566	0.007008	-1.31931	1	492.028
3864	0.439593	2.02523	0.007008	-1.36622	1	492.028
3865	0.0986291	2.47639	0.007008	-1.03744	1	492.028
3866	0.224991	1.77688	0.007008	-1.26269	1	492.029
3867	0.237608	1.73684	0.007008	-1.23783	1	492.029
3868	0.0551773	2.76073	0.007008	-0.897526	1	492.03
3869	0.435422	1.54055	0.007008	-1.43762	1	492.03
3870	-0.630243	1.5855	0.007008	1.61272	1	492.03
3871	0.331451	1.44963	0.007008	-1.40866	1	492.03
3872	0.401638	2.13021	0.007008	-1.24768	1	492.03
3873	-0.0821166	3.62042	0.007008	-0.237255	1	492.03
3874	0.316837	2.90501	0.007008	-1.24599	1	492.031
3875	0.0857694	2.52677	0.007008	-1.01845	1	492.031
3876	-0.206713	2.92077	0.007008	-0.240629	1	492.031
3877	0.359592	2.64371	0.007008	-1.29436	1	492.031
3878	-0.406544	2.41197	0.007008	0.663009	1	492.031
3879	0.476452	1.02513	0.007008	-1.48396	1	492.032
3880	-0.0160591	3.66587	0.007008	-0.616294	1	492.032
3881	0.175668	4.15187	0.007008	-0.771747	1	492.032
3882	0.395095	2.04664	0.007008	-1.37978	1	492.032
3883	-0.505898	2.00924	0.007008	1.12381	1	492.032
3884	-0.380429	2.4965	0.007008	0.662043	1	492.033
3885	-0.602466	1.67717	0.007008	1.54937	1	492.033
3886	0.321988	2.74035	0.007008	-1.12895	1	492.033
3887	0.00591701	4.14271	0.007008	-0.337007	1	492.034
3888	0.393818	2.68445	0.007008	-1.27085	1	492.034
3889	-0.161194	3.2554	0.007008	-0.119935	1	492.034
3890	0.526105	0.709106	0.007008	-1.49129	1	492.034
3891	0.189491	4.3188	0.007008	-0.812579	1	492.034
3892	-0.54526	1.83153	0.007008	0.932632	1	492.034
3893	0.180993	2.9825	0.007008	-0.965717	1	492.034
3894	-0.173685	3.59492	0.007008	0.263136	1	492.035
3895	-0.460888	2.23297	0.007008	1.14484	1	492.035
3896	-0.347702	2.64416	0.007008	0.422774	1	492.035
3897	0.0288202	3.14498	0.007008	-0.741824	1	492.035
3898	-0.146933	3.73255	0.007008	0.174781	1	492.035
3899	-0.504638	2.05204	0.007008	1.38947	1	492.035
3900	0.517983	0.789264	0.007008	-1.48954	1	492.036
3901	0.278991	3.12027	0.007008	-1.19483	1	492.036
3902	0.42291	1.61719	0.007008	-1.43037	1	492.036
3903	-0.604652	1.67421	0.007008	1.49959	1	492.037
3904	0.372125	0.983223	0.007008	-1.44991	1	492.037
3905	0.115208	4.25927	0.007008	-0.731732	1	492.037
3906	0.0119488	2.95979	0.007008	-0.873783	1	492.038
3907	0.145519	2.32867	0.007008	-1.0801	1	492.038
3908	0.443283	2.00436	0.007008	-1.36737	1	492.039
3909	0.304398	1.33603	0.007008	-1.37962	1	492.039
3910	0.228505	2.50709	0.007008	-1.07829	1	492.039
3911	0.180632	2.04176	0.007008	-1.19469	1	492.039
3912	0.371041	1.82614	0.007008	-1.40175	1	492.039
3913	0.493011	0.280936	0.007008	-1.49842	1	492.039
3914	0.493829	0.273257	0.007008	-1.48804	1	492.04
3915	0.217678	2.19965	0.007008	-1.12473	1	492.04
3916	0.511851	1.16566	0.007008	-1.42804	1	492.04
3917	0.459356	1.69014	0.007008	-1.40916	1	492.04
3918	-0.508949	2.01043	0.007008	1.22449	1	492.04
3919	0.517231	0.944855	0.007008	-1.41422	1	492.04
3920	0.531789	0.44867	0.007008	-1.45374	1	492.042
3921	-0.178347	3.32234	0.007008	-0.123622	1	492.042
3922	0.204964	3.98848	0.007008	-0.846187	1	492.042
3923	0.503854	0.260327	0.007008	-1.48528	1	492.042
3924	0.291857	3.51475	0.007008	-1.12589	1	492.042
3925	0.371535	1.07297	0.007008	-1.4503	1	492.043
3926	0.533129	0.547145	0.007008	-1.44671	1	492.043
3927	0.34534	3.26569	0.007008	-1.14308	1	492.043
3928	0.330451	2.93971	0.007008	-1.24427	1	492.043
3929	0.345838	2.04506	0.007008	-1.37093	1	492.044
3930	-0.563709	1.82962	0.007008	1.55938	1	492.044
3931	-0.637859	1.56342	0.007008	1.62711	1	492.044
3932	0.330922	3.22361	0.007008	-1.10754	1	492.044
3933	-0.502566	2.02172	0.007008	1.11274	1	492.044
3934	0.224725	1.77102	0.007008	-1.24381	1	492.045
3935	-0.531111	1.90826	0.007008	1.14837	1	492.046
3936	0.335279	1.57935	0.007008	-1.25575	1	492.046
3937	0.176429	3.46272	0.007008	-1.04434	1	492.046
3938	0.504378	0.262064	0.007008	-1.50336	1	492.047
3939	0.192498	4.15889	0.007008	-0.893275	1	492.047
3940	0.241034	2.62635	0.007008	-1.07042	1	492.047
3941	-0.317434	2.85638	0.007008	0.680173	1	492.047
3942	0.529038	0.252281	0.007008	-1.49905	1	492.048
3943	0.18869	2.79169	0.007008	-1.00317	1	492.048
3944	-0.400039	2.34479	0.007008	0.480453	1	492.049
3945	0.428082	1.72764	0.007008	-1.41785	1	492.05
3946	-0.316433	2.75781	0.007008	0.285052	1	492.05
3947	0.4915	1.45797	0.007008	-1.40992	1	492.05
3948	0.498345	0.433647	0.007008	-1.43744	1	492.051
3949	0.236623	4.02317	0.007008	-0.905162	1	492.051
3950	0.458631	1.10565	0.007008	-1.48014	1	492.051
3951	-0.451236	2.15336	0.007008	0.578039	1	492.051
3952	0.507138	0.269162	0.007008	-1.50836	1	492.051
3953	0.235401	3.98367	0.007008	-0.984669	1	492.052
3954	0.541189	0.331306	0.007008	-1.50364	1	492.052
3955	0.407063	2.51378	0.007008	-1.29934	1	492.053
3956	0.149364	3.18389	0.007008	-1.06326	1	492.053
3957	0.306383	2.78862	0.007008	-1.10867	1	492.053
3958	-0.220744	3.17901	0.007008	0.19434	1	492.053
3959	0.426867	2.22568	0.007008	-1.27774	1	492.053
3960	-0.270712	2.89233	0.007008	0.219222	1	492.054
3961	0.196068	1.9627	0.007008	-1.22878	1	492.054
3962	0.542402	0.613831	0.007008	-1.47955	1	492.054
3963	-0.28867	2.91123	0.007008	0.263042	1	492.055
3964	0.524881	0.404669	0.007008	-1.45212	1	492.055
3965	0.443251	1.19376	0.007008	-1.47289	1	492.055
3966	0.30125	2.9463	0.007008	-1.08841	1	492.056
3967	-0.413955	2.39925	0.007008	0.762482	1	492.056
3968	0.527036	0.609943	0.007008	-1.50301	1	492.056
3969	0.459209	1.40449	0.007008	-1.44987	1	492.056
3970	0.452981	2.00537	0.007008	-1.3494	1	492.056
3971	0.271808	3.73901	0.007008	-0.984691	1	492.056
3972	0.439817	1.22224	0.007008	-1.47035	1	492.057
3973	0.325856	3.03857	0.007008	-1.22723	1	492.057
3974	0.481362	1.29039	0.007008	-1.45433	1	492.057
3975	0.0479711	4.41454	0.007008	-0.421838	1	492.057
3976	0.421767	1.98446	0.007008	-1.38568	1	492.057
3977	0.447542	1.61304	0.007008	-1.42782	1	492.057
3978	-0.621207	1.59626	0.007008	1.29636	1	492.057
3979	0.144452	4.42045	0.007008	-0.714841	1	492.058
3980	0.539372	0.483682	0.007008	-1.45745	1	492.058
3981	0.328926	2.17848	0.007008	-1.18359	1	492.059
3982	0.547732	0.412773	0.007008	-1.48485	1	492.059
3983	0.361675	2.98145	0.007008	-1.16399	1	492.059
3984	0.385525	0.770016	0.007008	-1.45323	1	492.059
3985	0.540901	0.420821	0.007008	-1.46501	1	492.059
3986	0.46505	0.345307	0.007008	-1.47168	1	492.059
3987	0.518764	0.234949	0.007008	-1.4968	1	492.059
3988	0.249395	1.7298	0.007008	-1.31595	1	492.06
3989	0.196356	3.18346	0.007008	-0.949075	1	492.06
3990	0.496469	0.601129	0.007008	-1.41408	1	492.06
3991	0.511709	1.18774	0.007008	-1.42655	1	492.06
3992	0.510653	0.334509	0.007008	-1.51793	1	492.06
3993	0.292169	1.5736	0.007008	-1.25332	1	492.061
3994	0.433491	0.774143	0.007008	-1.49477	1	492.061
3995	0.444084	1.80542	0.007008	-1.30456	1	492.061
3996	-0.5514	1.86031	0.007008	1.28723	1	492.061
3997	0.444464	1.04266	0.007008	-1.485	1	492.061
3998	0.372647	0.87444	0.007008	-1.44665	1	492.062
3999	0.409907	2.45052	0.007008	-1.31196	1	492.062
4000	-0.483749	2.11978	0.007008	1.21423	1	492.062
4001	0.293288	1.43564	0.007008	-1.28383	1	492.063
4002	-0.61858	1.60769	0.007008	1.29874	1	492.063
4003	0.450236	0.801427	0.007008	-1.37688	1	492.063
4004	0.0510674	3.04197	0.007008	-0.803136	1	492.064
4005	0.284101	3.52057	0.007008	-1.01736	1	492.064
4006	0.0694941	3.4889	0.007008	-0.874604	1	492.064
4007	0.27581	3.86711	0.007008	-0.99522	1	492.064
4008	0.517037	0.369181	0.007008	-1.45247	1	492.064
4009	0.206093	2.15178	0.007008	-1.13066	1	492.064
4010	0.39448	1.68265	0.007008	-1.42274	1	492.064
4011	0.369312	0.810023	0.007008	-1.42245	1	492.065
4012	0.40333	2.23659	0.007008	-1.24306	1	492.065
4013	0.186972	3.88688	0.007008	-0.826078	1	492.066
4014	0.534095	0.771139	0.007008	-1.47456	1	492.066
4015	0.539742	0.477025	0.007008	-1.50397	1	492.066
4016	0.399185	2.25302	0.007008	-1.35264	1	492.066
4017	0.467503	1.46359	0.007008	-1.43969	1	492.066
4018	0.177404	2.334	0.007008	-1.20711	1	492.067
4019	0.522454	1.01902	0.007008	-1.43084	1	492.067
4020	0.429045	2.17793	0.007008	-1.35036	1	492.067
4021	0.029782	4.38842	0.007008	-0.374961	1	492.067
4022	0.499663	0.300939	0.007008	-1.51374	1	492.068
4023	0.429217	2.31797	0.007008	-1.31342	1	492.069
4024	0.172994	2.70719	0.007008	-1.16597	1	492.069
4025	0.376598	2.83338	0.007008	-1.2575	1	492.069
4026	-0.2024	2.98747	0.007008	-0.150053	1	492.07
4027	0.209958	2.29755	0.007008	-1.1018	1	492.07
4028	-0.511597	1.97835	0.007008	0.927519	1	492.07
4029	0.35886	1.82	0.007008	-1.3997	1	492.07
4030	0.416332	0.566036	0.007008	-1.46976	1	492.07
4031	0.243178	4.05045	0.007008	-0.918812	1	492.07
4032	0.454384	1.08972	0.007008	-1.48264	1	492.071
4033	0.370774	2.44426	0.007008	-1.32734	1	492.071
4034	0.415081	2.18217	0.007008	-1.25864	1	492.072
4035	0.487887	1.01097	0.007008	-1.37637	1	492.072
4036	-0.222601	2.89988	0.007008	-0.196822	1	492.072
4037	-0.0768661	2.98827	0.007008	-0.635602	1	492.072
4038	0.464233	0.607151	0.007008	-1.51065	1	492.072
4039	0.409049	2.50972	0.007008	-1.24858	1	492.073
4040	0.421263	1.41347	0.007008	-1.30547	1	492.073
4041	-0.30759	2.83158	0.007008	0.497549	1	492.073
4042	0.229262	2.74655	0.007008	-1.0438	1	492.073
4043	0.296666	3.50678	0.007008	-1.03763	1	492.073
4044	0.335834	1.63296	0.007008	-1.40396	1	492.074
4045	0.514271	0.398603	0.007008	-1.52021	1	492.074
4046	0.463165	1.0032	0.007008	-1.36066	1	492.074
4047	0.547905	0.522846	0.007008	-1.48045	1	492.074
4048	-0.158362	3.48017	0.007008	0.062352	1	492.074
4049	0.445533	1.88482	0.007008	-1.30432	1	492.074
4050	0.529443	0.906371	0.007008	-1.43868	1	492.074
4051	0.313122	2.20939	0.007008	-1.16942	1	492.075
4052	0.330134	3.2498	0.007008	-1.18753	1	492.075
4053	0.269928	3.00778	0.007008	-1.20962	1	492.076
4054	0.372619	0.834616	0.007008	-1.38838	1	492.076
4055	0.223262	3.04666	0.007008	-1.16785	1	492.076
4056	-0.368612	2.44087	0.007008	0.283867	1	492.077
4057	0.0630919	2.6352	0.007008	-0.950955	1	492.077
4058	0.386051	2.80075	0.007008	-1.25626	1	492.077
4059	-0.644901	1.53568	0.007008	1.55617	1	492.077
4060	-0.254143	3.19359	0.007008	0.527481	1	492.077
4061	-0.0338012	3.04137	0.007008	-0.67208	1	492.077
4062	0.519659	1.06521	0.007008	-1.44425	1	492.077
4063	-0.179716	3.28741	0.007008	0.0197946	1	492.077
4064	0.159529	3.11875	0.007008	-0.918165	1	492.078
4065	-0.142399	3.68145	0.007008	0.000892155	1	492.078
4066	0.392403	0.759174	0.007008	-1.46394	1	492.078
4067	0.499973	0.306975	0.007008	-1.51601	1	492.079
4068	0.199347	1.95354	0.007008	-1.18776	1	492.079
4069	0.433035	0.874186	0.007008	-1.49256	1	492.079
4070	0.431619	0.875604	0.007008	-1.36355	1	492.08
4071	0.492389	1.10564	0.007008	-1.37583	1	492.081
4072	0.463152	1.77748	0.007008	-1.33179	1	492.081
4073	-0.0277701	2.88194	0.007008	-0.765854	1	492.081
4074	0.259359	2.28113	0.007008	-1.1283	1	492.081
4075	0.457624	1.75996	0.007008	-1.40256	1	492.082
4076	0.249763	1.88715	0.007008	-1.31698	1	492.082
4077	0.443793	1.84481	0.007008	-1.30194	1	492.082
4078	-0.287407	2.70896	0.007008	0.0101163	1	492.082
4079	0.160102	2.38978	0.007008	-1.18105	1	492.083
4080	0.219914	3.1093	0.007008	-1.15496	1	492.083
4081	0.365838	3.09366	0.007008	-1.19359	1	492.083
4082	-0.498157	2.06924	0.007008	1.16183	1	492.084
4083	0.0819847	3.53252	0.007008	-0.717402	1	492.084
4084	0.299546	1.37319	0.007008	-1.29484	1	492.084
4085	-0.344691	2.72413	0.007008	0.758379	1	492.085
4086	0.470592	1.53764	0.007008	-1.34082	1	492.085
4087	0.424111	2.31082	0.007008	-1.32919	1	492.085
4088	-0.273771	2.94598	0.007008	0.336747	1	492.085
4089	0.35519	1.96611	0.007008	-1.21951	1	492.085
4090	0.5447	0.582095	0.007008	-1.4874	1	492.085
4091	0.290417	2.83268	0.007008	-1.24856	1	492.085
4092	0.475805	0.873021	0.007008	-1.37733	1	492.086
4093	0.013989	3.29147	0.007008	-0.665102	1	492.086
4094	0.172795	2.8577	0.007008	-0.976554	1	492.086
4095	0.303865	2.29507	0.007008	-1.3259	1	492.087
4096	0.532628	0.871695	0.007008	-1.44403	1	492.087
4097	0.297809	1.29147	0.007008	-1.36563	1	492.087
4098	0.133958	3.92476	0.007008	-0.8786	1	492.087
4099	0.339844	1.35045	0.007008	-1.42166	1	492.087
4100	-0.194855	3.50995	0.007008	0.31677	1	492.087
4101	-0.546669	1.85257	0.007008	1.19882	1	492.087
4102	0.474316	0.30982	0.007008	-1.49751	1	492.088
4103	-0.313652	2.79997	0.007008	0.333945	1	492.088
4104	-0.132781	3.10998	0.007008	-0.460303	1	492.088
4105	0.0216143	2.99334	0.007008	-0.776528	1	492.088
4106	0.323483	2.49252	0.007008	-1.14952	1	492.089
4107	0.241262	2.76162	0.007008	-1.22594	1	492.089
4108	0.335128	2.22457	0.007008	-1.34887	1	492.089
4109	0.388753	2.28294	0.007008	-1.3511	1	492.089
4110	0.162501	2.55039	0.007008	-1.17214	1	492.09
4111	0.471414	1.74937	0.007008	-1.34875	1	492.09
4112	-0.586401	1.73894	0.007008	1.5898	1	492.09
4113	0.335252	1.06536	0.007008	-1.41018	1	492.09
4114	-0.468969	2.11305	0.007008	0.804796	1	492.09
4115	0.239173	2.01031	0.007008	-1.16482	1	492.091
4116	0.331632	1.44908	0.007008	-1.41194	1	492.091
4117	0.308755	1.29991	0.007008	-1.38847	1	492.091
4118	0.435462	0.53302	0.007008	-1.42281	1	492.092
4119	0.0639042	3.30652	0.007008	-0.748351	1	492.092
4120	0.495066	1.14482	0.007008	-1.46732	1	492.092
4121	0.299407	3.60764	0.007008	-1.10766	1	492.092
4122	0.258171	3.07157	0.007008	-1.02915	1	492.093
4123	-0.265571	3.00132	0.007008	0.346056	1	492.093
4124	0.316627	1.17176	0.007008	-1.38841	1	492.093
4125	0.477994	0.490953	0.007008	-1.51726	1	492.093
4126	0.518686	0.552401	0.007008	-1.42865	1	492.093
4127	-0.00236598	3.02842	0.007008	-0.83516	1	492.093
4128	0.549491	0.453353	0.007008	-1.47308	1	492.094
4129	-0.41472	2.31548	0.007008	0.62286	1	492.094
4130	0.311536	1.19178	0.007008	-1.37972	1	492.094
4131	0.455183	0.478963	0.007008	-1.50617	1	492.094
4132	0.34417	1.84268	0.007008	-1.22513	1	492.094
4133	0.30812	1.19015	0.007008	-1.36043	1	492.094
4134	0.458368	1.97596	0.007008	-1.34737	1	492.095
4135	0.282576	1.53077	0.007008	-1.36102	1	492.095
4136	0.498855	0.957523	0.007008	-1.387	1	492.095
4137	0.480465	1.01892	0.007008	-1.48747	1	492.095
4138	0.495097	0.369256	0.007008	-1.445	1	492.095
4139	0.220787	3.054	0.007008	-0.99316	1	492.095
4140	-0.306901	2.70264	0.007008	0.234941	1	492.095
4141	0.338657	3.38277	0.007008	-1.13214	1	492.095
4142	0.37965	2.84967	0.007008	-1.19421	1	492.096
4143	0.537377	0.234635	0.007008	-1.49355	1	492.096
4144	0.0946378	4.43762	0.007008	-0.542758	1	492.096
4145	-0.278665	3.06978	0.007008	0.497768	1	492.096
4146	0.0879859	3.75232	0.007008	-0.842591	1	492.096
4147	0.464619	1.87874	0.007008	-1.36558	1	492.096
4148	0.322469	3.40156	0.007008	-1.08493	1	492.097
4149	0.122657	3.61121	0.007008	-0.767846	1	492.097
4150	0.192769	2.92776	0.007008	-1.15761	1	492.097
4151	0.0559048	2.62539	0.007008	-0.980353	1	492.097
4152	-0.23006	3.13615	0.007008	0.0458018	1	492.097
4153	0.365065	2.03347	0.007008	-1.38051	1	492.097
4154	0.156444	2.70393	0.007008	-1.14786	1	492.097
4155	0.131923	2.3871	0.007008	-1.05548	1	492.097
4156	0.209015	3.27535	0.007008	-0.947714	1	492.098
4157	-0.210614	3.33281	0.007008	0.301139	1	492.099
4158	0.377799	0.990953	0.007008	-1.45923	1	492.099
4159	0.435434	2.11601	0.007008	-1.35965	1	492.1
4160	0.27791	2.46645	0.007008	-1.29106	1	492.1
4161	-0.256658	3.16563	0.007008	0.51649	1	492.1
4162	0.336043	1.01098	0.007008	-1.37581	1	492.1
4163	0.362089	2.8609	0.007008	-1.26136	1	492.1
4164	0.378205	1.28618	0.007008	-1.45007	1	492.1
4165	-0.602128	1.6536	0.007008	1.24314	1	492.101
4166	-0.316578	2.72069	0.007008	0.374041	1	492.101
4167	0.150064	3.34442	0.007008	-0.863423	1	492.102
4168	-0.311633	2.78465	0.007008	0.44928	1	492.102
4169	0.294774	2.70784	0.007008	-1.10388	1	492.102
4170	0.368393	1.0891	0.007008	-1.33028	1	492.102
4171	0.284393	3.21098	0.007008	-1.1855	1	492.102
4172	0.0389002	2.71258	0.007008	-0.902252	1	492.102
4173	0.302208	1.22652	0.007008	-1.35534	1	492.103
4174	0.16441	2.19913	0.007008	-1.19191	1	492.103
4175	0.0896029	3.9781	0.007008	-0.778816	1	492.103
4176	0.476286	1.71327	0.007008	-1.3578	1	492.103
4177	0.480095	1.59487	0.007008	-1.35624	1	492.103
4178	0.476613	0.879711	0.007008	-1.50029	1	492.104
4179	0.492835	0.585555	0.007008	-1.51796	1	492.104
4180	0.532632	0.546835	0.007008	-1.50918	1	492.104
4181	0.349074	0.98421	0.007008	-1.36287	1	492.104
4182	0.232756	2.55654	0.007008	-1.07165	1	492.105
4183	0.335361	3.11144	0.007008	-1.21751	1	492.105
4184	0.431391	0.467473	0.007008	-1.47702	1	492.105
4185	0.509416	0.527026	0.007008	-1.51959	1	492.106
4186	0.45698	1.28121	0.007008	-1.33584	1	492.106
4187	-0.573442	1.74417	0.007008	1.04964	1	492.106
4188	0.508997	0.301272	0.007008	-1.52101	1	492.107
4189	0.432734	0.570727	0.007008	-1.49527	1	492.107
4190	0.0365036	4.35651	0.007008	-0.380368	1	492.107
4191	0.225677	2.06405	0.007008	-1.15082	1	492.107
4192	0.379254	1.07618	0.007008	-1.45965	1	492.107
4193	0.208528	3.28027	0.007008	-0.94601	1	492.108
4194	0.0305342	3.84857	0.007008	-0.510399	1	492.108
4195	0.31989	3.55409	0.007008	-1.08673	1	492.108
4196	0.521965	0.787161	0.007008	-1.41606	1	492.11
4197	0.496727	0.8782	0.007008	-1.49718	1	492.11
4198	0.402335	1.26692	0.007008	-1.30927	1	492.11
4199	0.552278	0.353393	0.007008	-1.48626	1	492.11
4200	0.337637	2.34002	0.007008	-1.17343	1	492.11
4201	0.44732	0.79521	0.007008	-1.50215	1	492.111
4202	-0.401942	2.46227	0.007008	0.935271	1	492.111
4203	-0.487982	2.08662	0.007008	0.955059	1	492.111
4204	0.22672	3.33816	0.007008	-0.959039	1	492.111
4205	0.202912	2.11859	0.007008	-1.25316	1	492.111
4206	0.547254	0.289211	0.007008	-1.48459	1	492.113
4207	0.451683	0.496924	0.007008	-1.42283	1	492.113
4208	0.0596832	4.42697	0.007008	-0.443497	1	492.113
4209	0.286514	3.79932	0.007008	-1.05478	1	492.113
4210	0.434077	0.711257	0.007008	-1.49923	1	492.113
4211	0.403348	2.23292	0.007008	-1.35758	1	492.113
4212	-0.106274	3.00725	0.007008	-0.551372	1	492.114
4213	0.467491	0.600437	0.007008	-1.40337	1	492.114
4214	0.291926	2.33261	0.007008	-1.14069	1	492.114
4215	0.311423	1.16263	0.007008	-1.37071	1	492.114
4216	-0.338677	2.64588	0.007008	0.314416	1	492.114
4217	-0.600486	1.69723	0.007008	1.67228	1	492.115
4218	-0.00811652	4.12141	0.007008	-0.289778	1	492.115
4219	0.176495	3.84788	0.007008	-0.811992	1	492.115
4220	0.30591	2.4169	0.007008	-1.31392	1	492.115
4221	0.536022	0.319762	0.007008	-1.46566	1	492.116
4222	0.430936	2.19806	0.007008	-1.34934	1	492.116
4223	-0.485107	2.12141	0.007008	1.26602	1	492.116
4224	-0.474867	2.07612	0.007008	0.663025	1	492.116
4225	0.405728	2.16385	0.007008	-1.36742	1	492.116
4226	0.241049	3.48252	0.007008	-0.958255	1	492.117
4227	0.469618	0.602575	0.007008	-1.51511	1	492.117
4228	-0.393189	2.48458	0.007008	0.675132	1	492.117
4229	0.407992	2.35623	0.007008	-1.2419	1	492.118
4230	0.386635	1.9367	0.007008	-1.24202	1	492.118
4231	0.431505	0.455083	0.007008	-1.45464	1	492.118
4232	-0.0198197	3.2516	0.007008	-0.745184	1	492.119
4233	-0.193513	3.26179	0.007008	-0.0860575	1	492.119
4234	0.440488	0.440686	0.007008	-1.48932	1	492.119
4235	0.334443	1.96458	0.007008	-1.37756	1	492.119
4236	0.433632	2.17575	0.007008	-1.28272	1	492.12
4237	0.101462	2.55176	0.007008	-0.991305	1	492.12
4238	0.429275	0.605282	0.007008	-1.49526	1	492.12
4239	0.290643	2.13675	0.007008	-1.33607	1	492.121
4240	0.275565	2.77991	0.007008	-1.24918	1	492.121
4241	0.428315	0.618526	0.007008	-1.49508	1	492.121
4242	-0.0792244	3.07959	0.007008	-0.554546	1	492.121
4243	-0.375186	2.4957	0.007008	0.582171	1	492.121
4244	0.469022	1.2454	0.007008	-1.3462	1	492.122
4245	0.0650824	3.42439	0.007008	-0.884328	1	492.122
4246	-0.319877	2.6835	0.007008	0.334962	1	492.122
4247	-0.489013	2.12396	0.007008	1.37123	1	492.123
4248	0.520917	0.891385	0.007008	-1.48232	1	492.123
4249	-0.392933	2.48477	0.007008	0.6705	1	492.123
4250	0.488483	1.51106	0.007008	-1.36788	1	492.123
4251	-0.0204228	4.21929	0.007008	-0.290177	1	492.123
4252	0.431194	1.25746	0.007008	-1.3213	1	492.123
4253	0.47674	0.517447	0.007008	-1.41605	1	492.123
4254	0.403746	1.92964	0.007008	-1.25581	1	492.123
4255	-0.643133	1.5388	0.007008	1.5521	1	492.123
4256	0.393207	1.03816	0.007008	-1.47039	1	492.124
4257	0.329383	3.18975	0.007008	-1.20365	1	492.124
4258	-0.0955787	3.5305	0.007008	-0.403105	1	492.124
4259	0.187931	3.68802	0.007008	-0.855103	1	492.124
4260	0.469785	0.34802	0.007008	-1.50786	1	492.125
4261	0.407518	0.627362	0.007008	-1.47436	1	492.125
4262	0.282664	3.40248	0.007008	-1.15098	1	492.125
4263	0.000671634	3.32623	0.007008	-0.774171	1	492.125
4264	0.350468	2.50104	0.007008	-1.17116	1	492.125
4265	-0.429618	2.30589	0.007008	0.694626	1	492.126
4266	0.177043	3.78793	0.007008	-0.978635	1	492.126
4267	0.204273	2.51785	0.007008	-1.05718	1	492.126
4268	0.52202	0.562338	0.007008	-1.42768	1	492.126
4269	0.264599	2.8329	0.007008	-1.06229	1	492.127
4270	-0.105535	3.93183	0.007008	0.020464	1	492.127
4271	0.402295	0.593826	0.007008	-1.43935	1	492.127
4272	0.386525	1.46753	0.007008	-1.44253	1	492.128
4273	0.453078	0.973095	0.007008	-1.49426	1	492.128
4274	0.260698	2.56942	0.007008	-1.26752	1	492.128
4275	0.0395828	3.01236	0.007008	-0.793102	1	492.128
4276	0.377639	1.18195	0.007008	-1.31409	1	492.129
4277	-0.319705	2.59955	0.007008	0.146949	1	492.129
4278	0.491967	0.975988	0.007008	-1.49045	1	492.129
4279	0.199438	2.27976	0.007008	-1.24122	1	492.129
4280	0.198415	2.86347	0.007008	-1.17438	1	492.13
4281	0.438805	0.492736	0.007008	-1.49678	1	492.13
4282	0.320789	3.11077	0.007008	-1.09352	1	492.131
4283	-0.530675	1.9506	0.007008	1.37217	1	492.131
4284	0.34807	3.05863	0.007008	-1.22831	1	492.131
4285	0.374304	2.09711	0.007008	-1.37659	1	492.131
4286	0.351821	0.935474	0.007008	-1.37315	1	492.131
4287	0.544466	0.401226	0.007008	-1.51304	1	492.131
4288	0.436943	1.5016	0.007008	-1.30696	1	492.131
4289	-0.117749	3.00625	0.007008	-0.5222	1	492.132
4290	0.083089	4.2964	0.007008	-0.644505	1	492.132
4291	-0.222977	3.26269	0.007008	0.323866	1	492.132
4292	0.328791	3.00806	0.007008	-1.11061	1	492.132
4293	0.0953318	2.48583	0.007008	-1.0158	1	492.133
4294	0.308018	1.36776	0.007008	-1.39308	1	492.133
4295	0.157829	3.04065	0.007008	-0.928142	1	492.133
4296	0.134982	3.58769	0.007008	-0.79148	1	492.133
4297	0.383034	2.89002	0.007008	-1.24353	1	492.133
4298	0.178782	3.83394	0.007008	-0.97022	1	492.134
4299	0.329057	1.3642	0.007008	-1.41478	1	492.134
4300	0.513104	0.825434	0.007008	-1.40341	1	492.135
4301	0.503932	0.337762	0.007008	-1.44843	1	492.136
4302	0.451711	2.06282	0.007008	-1.31685	1	492.136
4303	0.124215	2.31178	0.007008	-1.10896	1	492.136
4304	0.437827	0.443766	0.007008	-1.48854	1	492.137
4305	0.535376	0.887337	0.007008	-1.44528	1	492.138
4306	0.51522	1.16451	0.007008	-1.40736	1	492.138
4307	0.552482	0.495367	0.007008	-1.46955	1	492.138
4308	0.255574	1.73973	0.007008	-1.21936	1	492.138
4309	0.51445	0.970392	0.007008	-1.47911	1	492.139
4310	-0.285247	2.7305	0.007008	0.0837866	1	492.139
4311	0.512769	1.25034	0.007008	-1.41833	1	492.14
4312	0.408292	2.00672	0.007008	-1.25478	1	492.14
4313	0.251212	4.00799	0.007008	-0.991951	1	492.141
4314	-0.30795	2.69076	0.007008	0.224895	1	492.141
4315	0.228279	2.05675	0.007008	-1.28851	1	492.141
4316	0.306062	2.42709	0.007008	-1.3138	1	492.141
4317	0.361198	2.80542	0.007008	-1.16231	1	492.141
4318	0.42162	1.28605	0.007008	-1.31353	1	492.142
4319	0.523069	0.746206	0.007008	-1.50006	1	492.142
4320	-0.614855	1.64681	0.007008	1.71557	1	492.143
4321	-0.613212	1.64896	0.007008	1.59789	1	492.143
4322	0.231514	1.71778	0.007008	-1.23966	1	492.143
4323	0.170904	4.3329	0.007008	-0.737707	1	492.143
4324	-0.482601	2.13517	0.007008	1.28283	1	492.143
4325	0.304829	1.58391	0.007008	-1.24684	1	492.143
4326	0.533668	0.194693	0.007008	-1.49366	1	492.144
4327	-0.286099	2.80765	0.007008	0.0810901	1	492.145
4328	0.361431	0.950156	0.007008	-1.35866	1	492.145
4329	-0.281072	2.71381	0.007008	0.00879686	1	492.145
4330	0.389554	0.655588	0.007008	-1.43345	1	492.145
4331	0.287843	2.58	0.007008	-1.2848	1	492.145
4332	0.462661	1.95965	0.007008	-1.35077	1	492.146
4333	0.00566975	3.44497	0.007008	-0.75376	1	492.147
4334	0.294419	2.10741	0.007008	-1.34247	1	492.147
4335	0.151783	2.48346	0.007008	-1.03213	1	492.147
4336	0.426635	1.31384	0.007008	-1.46572	1	492.147
4337	0.255614	3.97811	0.007008	-1.00368	1	492.148
4338	0.232865	1.69983	0.007008	-1.24512	1	492.148
4339	0.254191	4.03697	0.007008	-0.982246	1	492.148
4340	-0.413508	2.40339	0.007008	0.767234	1	492.148
4341	0.454079	0.39445	0.007008	-1.44578	1	492.148
4342	0.134924	3.63496	0.007008	-0.955522	1	492.148
4343	0.552132	0.5587	0.007008	-1.48531	1	492.148
4344	0.540172	0.584284	0.007008	-1.44219	1	492.148
4345	0.347837	1.07521	0.007008	-1.43438	1	492.149
4346	-0.526864	1.96278	0.007008	1.32234	1	492.149
4347	-0.515954	1.94319	0.007008	0.962813	1	492.149
4348	0.193451	1.96844	0.007008	-1.17944	1	492.149
4349	0.533351	0.914734	0.007008	-1.45951	1	492.149
4350	0.32123	3.3513	0.007008	-1.17218	1	492.149
4351	0.434786	0.541326	0.007008	-1.41623	1	492.149
4352	0.22098	2.75783	0.007008	-1.03255	1	492.15
4353	-0.535435	1.92892	0.007008	1.47545	1	492.15
4354	-0.405557	2.32948	0.007008	0.523496	1	492.15
4355	0.194898	3.79583	0.007008	-0.848538	1	492.151
4356	-0.558076	1.82232	0.007008	1.16746	1	492.151
4357	0.278588	3.84656	0.007008	-1.04695	1	492.151
4358	0.333386	1.10457	0.007008	-1.41734	1	492.152
4359	-0.603313	1.67397	0.007008	1.55291	1	492.152
4360	0.400526	1.51009	0.007008	-1.44405	1	492.152
4361	0.421765	2.27346	0.007008	-1.34562	1	492.152
4362	0.261043	1.52096	0.007008	-1.27818	1	492.152
4363	0.210965	2.1739	0.007008	-1.26284	1	492.153
4364	0.528849	0.180371	0.007008	-1.50723	1	492.153
4365	0.476685	0.811476	0.007008	-1.3797	1	492.154
4366	0.120028	2.86656	0.007008	-0.921904	1	492.154
4367	-0.506543	2.01632	0.007008	1.19765	1	492.154
4368	0.486676	1.30049	0.007008	-1.45676	1	492.154
4369	0.477559	0.291471	0.007008	-1.46466	1	492.154
4370	0.190019	3.62397	0.007008	-0.867005	1	492.155
4371	-0.0461577	2.91938	0.007008	-0.75065	1	492.155
4372	0.49843	0.341431	0.007008	-1.52542	1	492.155
4373	0.532865	0.825452	0.007008	-1.48114	1	492.156
4374	0.450909	1.89767	0.007008	-1.30596	1	492.156
4375	0.379097	2.46251	0.007008	-1.32913	1	492.156
4376	-0.319831	2.61829	0.007008	0.198755	1	492.156
4377	0.209119	2.00701	0.007008	-1.26669	1	492.157
4378	0.159484	2.56886	0.007008	-1.1697	1	492.157
4379	0.378637	1.34555	0.007008	-1.29163	1	492.158
4380	0.348157	0.940326	0.007008	-1.42387	1	492.159
4381	0.376393	2.9721	0.007008	-1.18481	1	492.159
4382	0.131656	2.45079	0.007008	-1.14006	1	492.159
4383	0.493991	1.5336	0.007008	-1.38464	1	492.16
4384	0.437108	2.00105	0.007008	-1.3835	1	492.16
4385	0.176239	3.2662	0.007008	-0.908587	1	492.16
4386	0.426983	0.891628	0.007008	-1.4939	1	492.16
4387	0.29913	3.03512	0.007008	-1.22496	1	492.16
4388	0.489011	1.60763	0.007008	-1.37936	1	492.161
4389	0.0942656	3.58402	0.007008	-0.723325	1	492.161
4390	0.326353	2.47224	0.007008	-1.31798	1	492.161
4391	0.29971	3.19399	0.007008	-1.0595	1	492.161
4392	0.478329	1.47826	0.007008	-1.43765	1	492.161
4393	0.166903	4.4392	0.007008	-0.738102	1	492.161
4394	0.474344	1.33772	0.007008	-1.4589	1	492.161
4395	0.393366	2.82639	0.007008	-1.22142	1	492.162
4396	-0.247776	3.13001	0.007008	0.200381	1	492.162
4397	0.266429	3.79162	0.007008	-1.06122	1	492.162
4398	0.304968	3.68911	0.007008	-1.0461	1	492.162
4399	0.196706	3.91799	0.007008	-0.9732	1	492.162
4400	0.487964	1.57491	0.007008	-1.36638	1	492.163
4401	-0.513723	2.00155	0.007008	1.31693	1	492.163
4402	-0.246259	3.22128	0.007008	0.369128	1	492.163
4403	-0.0746731	2.95949	0.007008	-0.635507	1	492.163
4404	0.124897	2.54372	0.007008	-1.12448	1	492.163
4405	0.243176	2.35874	0.007008	-1.27957	1	492.164
4406	0.118397	2.47804	0.007008	-1.11742	1	492.164
4407	0.326794	3.39379	0.007008	-1.16266	1	492.164
4408	0.523941	0.301839	0.007008	-1.52729	1	492.164
4409	0.273094	2.26489	0.007008	-1.13535	1	492.164
4410	0.257203	1.83549	0.007008	-1.19766	1	492.164
4411	-0.529544	1.90252	0.007008	0.927013	1	492.164
4412	0.556906	0.291042	0.007008	-1.49327	1	492.164
4413	-0.220154	3.20659	0.007008	0.0507658	1	492.165
4414	-0.315885	2.80629	0.007008	0.373368	1	492.166
4415	0.263752	3.04296	0.007008	-1.03556	1	492.166
4416	0.175286	3.85881	0.007008	-0.961093	1	492.166
4417	0.447165	1.99018	0.007008	-1.29958	1	492.166
4418	0.107692	4.50567	0.007008	-0.585079	1	492.166
4419	-0.252999	2.83166	0.007008	-0.10161	1	492.166
4420	0.509663	1.10839	0.007008	-1.39052	1	492.167
4421	0.352791	0.899759	0.007008	-1.38117	1	492.167
4422	0.202451	4.33352	0.007008	-0.821024	1	492.167
4423	-0.574214	1.73757	0.007008	1.09061	1	492.167
4424	0.262137	2.20227	0.007008	-1.31078	1	492.167
4425	-0.64213	1.54242	0.007008	1.563	1	492.167
4426	0.472427	1.56521	0.007008	-1.33712	1	492.167
4427	0.335207	2.28031	0.007008	-1.34567	1	492.168
4428	0.467737	1.17631	0.007008	-1.47897	1	492.169
4429	0.315486	2.63522	0.007008	-1.12664	1	492.169
4430	0.405485	0.846326	0.007008	-1.48444	1	492.169
4431	0.287894	1.64521	0.007008	-1.37011	1	492.169
4432	-0.0129588	2.88006	0.007008	-0.768559	1	492.17
4433	0.444172	0.920789	0.007008	-1.49821	1	492.17
4434	0.137236	4.1664	0.007008	-0.816059	1	492.17
4435	-0.530638	1.898	0.007008	0.927304	1	492.171
4436	-0.423771	2.37678	0.007008	0.892366	1	492.171
4437	0.526788	1.05168	0.007008	-1.44572	1	492.171
4438	-0.481078	2.07178	0.007008	0.866194	1	492.172
4439	0.385122	2.60182	0.007008	-1.30675	1	492.172
4440	0.208722	2.93014	0.007008	-1.17635	1	492.172
4441	0.313738	1.84963	0.007008	-1.37846	1	492.173
4442	0.485389	0.432934	0.007008	-1.42716	1	492.173
4443	-0.269851	2.84396	0.007008	0.141284	1	492.173
4444	0.072174	2.76248	0.007008	-1.02152	1	492.173
4445	0.131697	2.27787	0.007008	-1.09498	1	492.173
4446	0.184752	2.05966	0.007008	-1.22924	1	492.173
4447	0.329752	1.73717	0.007008	-1.39718	1	492.174
4448	-0.374981	2.52174	0.007008	0.658055	1	492.174
4449	0.433296	0.674221	0.007008	-1.50276	1	492.174
4450	0.464003	0.479044	0.007008	-1.41959	1	492.174
4451	0.289036	2.47254	0.007008	-1.12099	1	492.174
4452	0.0240188	3.84109	0.007008	-0.492939	1	492.174
4453	0.459102	0.324563	0.007008	-1.49567	1	492.175
4454	0.359372	3.22875	0.007008	-1.16416	1	492.175
4455	-0.169472	3.17311	0.007008	-0.141768	1	492.176
4456	0.22244	3.34926	0.007008	-1.12001	1	492.176
4457	-0.0234498	3.45857	0.007008	-0.51028	1	492.177
4458	-0.160289	2.96924	0.007008	-0.40543	1	492.177
4459	-0.366583	2.51652	0.007008	0.366633	1	492.178
4460	0.456385	1.32178	0.007008	-1.46645	1	492.178
4461	0.336686	1.86644	0.007008	-1.21588	1	492.178
4462	0.555939	0.317954	0.007008	-1.48014	1	492.179
4463	-0.0718421	3.0993	0.007008	-0.653725	1	492.179
4464	0.510514	0.286819	0.007008	-1.45578	1	492.179
4465	0.0538981	2.59778	0.007008	-0.965477	1	492.179
4466	-0.641986	1.55158	0.007008	1.67701	1	492.18
4467	0.362548	1.78666	0.007008	-1.23698	1	492.18
4468	0.367854	2.17217	0.007008	-1.36863	1	492.181
4469	0.182067	3.98464	0.007008	-0.798113	1	492.181
4470	0.241574	1.60319	0.007008	-1.2905	1	492.181
4471	0.112171	2.53424	0.007008	-0.997611	1	492.181
4472	0.489936	0.632773	0.007008	-1.40103	1	492.182
4473	0.312497	1.16087	0.007008	-1.34016	1	492.182
4474	0.464346	0.368558	0.007008	-1.51219	1	492.182
4475	0.272723	3.95574	0.007008	-1.01209	1	492.182
4476	0.433131	0.916037	0.007008	-1.49612	1	492.183
4477	0.500067	1.11554	0.007008	-1.37693	1	492.184
4478	0.455095	2.00289	0.007008	-1.36815	1	492.184
4479	0.261367	1.63114	0.007008	-1.33994	1	492.184
4480	0.405495	1.50899	0.007008	-1.4466	1	492.184
4481	0.339424	2.66869	0.007008	-1.14537	1	492.184
4482	0.00888963	3.20149	0.007008	-0.682698	1	492.184
4483	0.408048	1.21351	0.007008	-1.47084	1	492.184
4484	-0.640595	1.55732	0.007008	1.69262	1	492.184
4485	0.426244	1.67858	0.007008	-1.43087	1	492.185
4486	0.292078	3.63054	0.007008	-1.10952	1	492.185
4487	0.139186	2.53547	0.007008	-1.14728	1	492.185
4488	0.191925	4.01209	0.007008	-0.944155	1	492.185
4489	-0.194499	3.23124	0.007008	-0.11178	1	492.185
4490	0.463662	1.75288	0.007008	-1.32298	1	492.185
4491	0.169832	2.33164	0.007008	-1.07402	1	492.185
4492	0.351033	2.01991	0.007008	-1.38152	1	492.185
4493	0.450797	0.493786	0.007008	-1.41848	1	492.186
4494	0.344235	2.80993	0.007008	-1.27556	1	492.186
4495	0.426445	1.68315	0.007008	-1.28591	1	492.186
4496	0.00686642	2.96507	0.007008	-0.872376	1	492.186
4497	0.206039	4.14828	0.007008	-0.824277	1	492.187
4498	-0.528223	1.91036	0.007008	1.08155	1	492.187
4499	0.443448	1.23556	0.007008	-1.32672	1	492.188
4500	-0.520006	1.93074	0.007008	0.99168	1	492.188
4501	0.462715	0.30301	0.007008	-1.49635	1	492.188
4502	0.115168	3.93493	0.007008	-0.680097	1	492.189
4503	0.52712	0.168683	0.007008	-1.51467	1	492.189
4504	0.524416	1.0744	0.007008	-1.41682	1	492.189
4505	-0.0575184	3.05993	0.007008	-0.702094	1	492.189
4506	-0.0282088	2.98372	0.007008	-0.698339	1	492.189
4507	-0.0446107	3.23877	0.007008	-0.553294	1	492.19
4508	0.300489	3.71068	0.007008	-1.03208	1	492.19
4509	0.262036	1.50596	0.007008	-1.27817	1	492.19
4510	-0.344963	2.7687	0.007008	0.813271	1	492.19
4511	0.32847	2.41818	0.007008	-1.32696	1	492.19
4512	0.425557	2.45381	0.007008	-1.27327	1	492.19
4513	0.306122	1.2475	0.007008	-1.31683	1	492.191
4514	-0.621965	1.62271	0.007008	1.71595	1	492.191
4515	0.412086	2.48558	0.007008	-1.31531	1	492.191
4516	0.352807	1.61338	0.007008	-1.2508	1	492.191
4517	0.24205	4.14247	0.007008	-0.906119	1	492.191
4518	0.254136	3.75338	0.007008	-1.06555	1	492.191
4519	0.502895	0.873338	0.007008	-1.38874	1	492.191
4520	-0.367064	2.65902	0.007008	0.858183	1	492.192
4521	0.211814	1.8838	0.007008	-1.27031	1	492.192
4522	0.373445	1.06128	0.007008	-1.32988	1	492.192
4523	-0.0131306	2.97209	0.007008	-0.828156	1	492.192
4524	0.532606	0.508103	0.007008	-1.52007	1	492.192
4525	0.545268	0.503327	0.007008	-1.44794	1	492.192
4526	0.275789	3.19893	0.007008	-1.18717	1	492.193
4527	0.477561	0.645741	0.007008	-1.51958	1	492.193
4528	0.328408	1.41129	0.007008	-1.41593	1	492.194
4529	0.293459	2.13857	0.007008	-1.16168	1	492.194
4530	0.228076	3.27211	0.007008	-1.13943	1	492.194
4531	-0.263915	3.00768	0.007008	0.163276	1	492.194
4532	0.551978	0.658411	0.007008	-1.47017	1	492.194
4533	0.512529	0.731277	0.007008	-1.51066	1	492.195
4534	-0.28194	2.72249	0.007008	0.0435186	1	492.195
4535	0.467094	0.371609	0.007008	-1.44065	1	492.196
4536	-0.598136	1.70539	0.007008	1.70463	1	492.196
4537	-0.563992	1.83005	0.007008	1.63189	1	492.196
4538	0.142853	3.08507	0.007008	-1.07813	1	492.196
4539	0.530786	0.998221	0.007008	-1.42749	1	492.196
4540	0.484744	1.66793	0.007008	-1.36252	1	492.197
4541	0.365983	2.76756	0.007008	-1.28361	1	492.197
4542	0.457946	1.60949	0.007008	-1.43303	1	492.197
4543	0.418968	2.17658	0.007008	-1.25595	1	492.198
4544	-0.538391	1.91943	0.007008	1.37132	1	492.198
4545	0.453231	1.89672	0.007008	-1.39262	1	492.198
4546	0.214494	1.77133	0.007008	-1.25446	1	492.198
4547	-0.588661	1.70784	0.007008	1.19486	1	492.199
4548	0.0418652	2.63235	0.007008	-0.945434	1	492.199
4549	0.159957	3.77138	0.007008	-0.794053	1	492.199
4550	0.547831	0.176971	0.007008	-1.50947	1	492.199
4551	0.112939	2.46086	0.007008	-1.02029	1	492.2
4552	0.32385	3.29044	0.007008	-1.08309	1	492.2
4553	0.499906	0.96819	0.007008	-1.49274	1	492.2
4554	0.125383	2.48949	0.007008	-1.01538	1	492.201
4555	0.530204	0.735002	0.007008	-1.50092	1	492.201
4556	0.223188	1.74746	0.007008	-1.27991	1	492.201
4557	0.459731	1.06382	0.007008	-1.49142	1	492.201
4558	0.508512	1.07422	0.007008	-1.38651	1	492.201
4559	0.189954	3.53361	0.007008	-0.879537	1	492.201
4560	0.358748	2.68355	0.007008	-1.29764	1	492.201
4561	0.520106	0.611313	0.007008	-1.5183	1	492.201
4562	-0.438792	2.26468	0.007008	0.87934	1	492.202
4563	0.458357	1.82437	0.007008	-1.40104	1	492.202
4564	0.239078	1.9616	0.007008	-1.30826	1	492.202
4565	0.210565	3.1097	0.007008	-1.15098	1	492.202
4566	0.319429	1.11105	0.007008	-1.34612	1	492.203
4567	0.309256	2.68569	0.007008	-1.284	1	492.203
4568	0.223053	4.0256	0.007008	-0.974791	1	492.203
4569	0.318569	3.34304	0.007008	-1.1777	1	492.203
4570	0.480193	1.68485	0.007008	-1.40205	1	492.204
4571	-0.070864	3.86402	0.007008	-0.306059	1	492.204
4572	0.0657815	3.69721	0.007008	-0.817748	1	492.205
4573	0.390559	1.58339	0.007008	-1.26953	1	492.205
4574	0.00551592	3.02171	0.007008	-0.736898	1	492.205
4575	0.525413	0.196938	0.007008	-1.52489	1	492.206
4576	0.47672	1.66688	0.007008	-1.34155	1	492.206
4577	0.489841	0.264878	0.007008	-1.52077	1	492.206
4578	0.323313	3.55824	0.007008	-1.12235	1	492.206
4579	0.545811	0.577708	0.007008	-1.44412	1	492.206
4580	0.10736	4.46607	0.007008	-0.629024	1	492.207
4581	0.45342	0.330702	0.007008	-1.49301	1	492.207
4582	-0.526111	1.95026	0.007008	1.3266	1	492.207
4583	-0.240031	3.24843	0.007008	0.339719	1	492.207
4584	-0.474034	2.10363	0.007008	0.728787	1	492.207
4585	0.241736	4.17853	0.007008	-0.926214	1	492.208
4586	0.39033	2.45704	0.007008	-1.21071	1	492.208
4587	-0.355853	2.63784	0.007008	0.69916	1	492.209
4588	0.490777	1.12516	0.007008	-1.3657	1	492.209
4589	0.363766	1.13992	0.007008	-1.45247	1	492.209
4590	0.283194	1.62453	0.007008	-1.23665	1	492.21
4591	-0.282146	2.88904	0.007008	0.153799	1	492.21
4592	-0.652674	1.50881	0.007008	1.54652	1	492.21
4593	0.431139	2.41347	0.007008	-1.30201	1	492.21
4594	0.545243	0.495367	0.007008	-1.51434	1	492.21
4595	0.51812	1.04473	0.007008	-1.47108	1	492.211
4596	0.350961	3.22861	0.007008	-1.13066	1	492.211
4597	0.458101	0.748884	0.007008	-1.51234	1	492.211
4598	0.0578293	2.82861	0.007008	-0.866069	1	492.211
4599	0.0939346	3.11377	0.007008	-0.835495	1	492.211
4600	0.0373715	4.11833	0.007008	-0.43937	1	492.211
4601	0.379712	1.60818	0.007008	-1.26166	1	492.212
4602	0.310281	2.88953	0.007008	-1.25489	1	492.212
4603	-0.0330437	3.83386	0.007008	-0.313612	1	492.212
4604	0.295568	3.76351	0.007008	-1.01987	1	492.212
4605	0.363886	1.20589	0.007008	-1.45068	1	492.212
4606	0.375925	2.09573	0.007008	-1.38071	1	492.212
4607	0.563397	0.350364	0.007008	-1.49358	1	492.212
4608	-0.451243	2.24576	0.007008	0.896163	1	492.212
4609	-0.5586	1.80655	0.007008	1.20366	1	492.213
4610	-0.383063	2.40121	0.007008	0.420286	1	492.214
4611	-0.414393	2.38835	0.007008	0.899356	1	492.214
4612	0.0472106	3.06813	0.007008	-0.783832	1	492.214
4613	-0.228304	2.94814	0.007008	-0.025843	1	492.214
4614	0.463172	1.77264	0.007008	-1.32002	1	492.214
4615	0.54703	0.774949	0.007008	-1.45639	1	492.214
4616	0.439963	2.25049	0.007008	-1.28965	1	492.215
4617	0.368628	2.77866	0.007008	-1.28246	1	492.215
4618	0.235854	3.52986	0.007008	-1.09978	1	492.215
4619	0.438941	2.29098	0.007008	-1.32608	1	492.215
4620	0.122791	3.04133	0.007008	-0.886026	1	492.216
4621	0.360924	3.11752	0.007008	-1.149	1	492.216
4622	0.266988	1.84969	0.007008	-1.3434	1	492.216
4623	0.142992	4.49627	0.007008	-0.666306	1	492.217
4624	0.406636	2.02268	0.007008	-1.39195	1	492.217
4625	0.346478	1.43596	0.007008	-1.429	1	492.217
4626	0.152533	3.07684	0.007008	-1.09265	1	492.217
4627	-0.037556	3.52442	0.007008	-0.439677	1	492.218
4628	0.444731	1.07501	0.007008	-1.33937	1	492.219
4629	0.477339	0.247328	0.007008	-1.50586	1	492.219
4630	0.244682	1.98688	0.007008	-1.31376	1	492.219
4631	0.431649	1.18334	0.007008	-1.32405	1	492.219
4632	0.420588	0.459684	0.007008	-1.45919	1	492.219
4633	0.072979	3.37332	0.007008	-0.914745	1	492.219
4634	0.390178	2.77448	0.007008	-1.27466	1	492.22
4635	0.347832	3.36384	0.007008	-1.13203	1	492.22
4636	0.428234	0.74548	0.007008	-1.37507	1	492.22
4637	0.34961	3.14615	0.007008	-1.21666	1	492.22
4638	0.402295	2.54396	0.007008	-1.22292	1	492.22
4639	0.367749	1.7452	0.007008	-1.24225	1	492.22
4640	0.135156	2.62401	0.007008	-1.13499	1	492.22
4641	0.371661	1.90381	0.007008	-1.2303	1	492.22
4642	0.531395	0.375277	0.007008	-1.53001	1	492.22
4643	0.471884	0.43486	0.007008	-1.42403	1	492.221
4644	0.174592	3.32433	0.007008	-0.89414	1	492.221
4645	0.277778	1.44313	0.007008	-1.35973	1	492.221
4646	0.127316	4.2169	0.007008	-0.648087	1	492.221
4647	0.141862	3.12977	0.007008	-1.07008	1	492.221
4648	0.362962	1.50141	0.007008	-1.43433	1	492.221
4649	-0.31494	2.72723	0.007008	0.373855	1	492.222
4650	0.551035	0.19766	0.007008	-1.48876	1	492.222
4651	0.440659	1.71722	0.007008	-1.29487	1	492.222
4652	0.489793	0.596809	0.007008	-1.40278	1	492.222
4653	0.188447	2.76266	0.007008	-1.18207	1	492.223
4654	0.529124	0.262303	0.007008	-1.53159	1	492.223
4655	-0.457267	2.25729	0.007008	1.27519	1	492.223
4656	0.351425	2.77351	0.007008	-1.28416	1	492.223
4657	0.507349	0.28322	0.007008	-1.53109	1	492.223
4658	0.450807	1.6972	0.007008	-1.4256	1	492.223
4659	0.35611	0.833372	0.007008	-1.42484	1	492.223
4660	0.506948	0.207766	0.007008	-1.47243	1	492.223
4661	0.0200655	2.78485	0.007008	-0.923253	1	492.223
4662	0.216719	1.90273	0.007008	-1.28178	1	492.224
4663	0.469966	0.89657	0.007008	-1.36585	1	492.224
4664	-0.58518	1.74383	0.007008	1.45977	1	492.224
4665	0.328614	0.998813	0.007008	-1.38568	1	492.225
4666	0.47687	0.45423	0.007008	-1.5259	1	492.225
4667	0.369132	0.936203	0.007008	-1.45862	1	492.225
4668	0.509554	0.634629	0.007008	-1.52112	1	492.226
4669	0.545702	0.808777	0.007008	-1.46311	1	492.226
4670	0.399263	1.71848	0.007008	-1.26252	1	492.226
4671	0.280164	1.89984	0.007008	-1.18793	1	492.227
4672	0.420401	0.485307	0.007008	-1.43827	1	492.227
4673	0.185011	4.10749	0.007008	-0.784663	1	492.227
4674	0.248511	2.06958	0.007008	-1.1507	1	492.227
4675	0.370601	3.00897	0.007008	-1.16574	1	492.227
4676	0.103998	3.72644	0.007008	-0.885095	1	492.228
4677	0.445421	1.77765	0.007008	-1.41703	1	492.228
4678	-0.123582	3.33325	0.007008	-0.234252	1	492.228
4679	0.30874	2.60153	0.007008	-1.29639	1	492.228
4680	0.0977906	2.49132	0.007008	-1.00411	1	492.229
4681	0.0478521	4.43511	0.007008	-0.396749	1	492.229
4682	0.298284	2.88715	0.007008	-1.25076	1	492.229
4683	0.183938	2.01125	0.007008	-1.16231	1	492.229
4684	0.401792	2.78995	0.007008	-1.25063	1	492.229
4685	0.191809	2.39263	0.007008	-1.06852	1	492.229
4686	-0.533888	1.92665	0.007008	1.23575	1	492.229
4687	0.550583	0.493649	0.007008	-1.45145	1	492.229
4688	0.317503	1.09288	0.007008	-1.39234	1	492.23
4689	-0.217709	3.39493	0.007008	0.362712	1	492.23
4690	0.108152	2.96776	0.007008	-0.884391	1	492.23
4691	0.546003	0.633107	0.007008	-1.50042	1	492.23
4692	0.356672	0.897611	0.007008	-1.36987	1	492.23
4693	0.367652	2.13614	0.007008	-1.20868	1	492.23
4694	0.517217	1.26437	0.007008	-1.41805	1	492.231
4695	0.302699	1.80793	0.007008	-1.20809	1	492.231
4696	-0.172263	3.62316	0.007008	0.28495	1	492.231
4697	0.316525	1.11003	0.007008	-1.39444	1	492.231
4698	0.555869	0.520423	0.007008	-1.45942	1	492.231
4699	0.352397	2.3918	0.007008	-1.33981	1	492.231
4700	0.134654	3.95975	0.007008	-0.876588	1	492.232
4701	0.258922	3.07396	0.007008	-1.19848	1	492.232
4702	0.559528	0.355412	0.007008	-1.51272	1	492.232
4703	-0.618382	1.63223	0.007008	1.70892	1	492.232
4704	0.324759	1.04106	0.007008	-1.3992	1	492.233
4705	0.194709	2.35608	0.007008	-1.0769	1	492.233
4706	0.00721877	2.744	0.007008	-0.855306	1	492.234
4707	-0.614467	1.61118	0.007008	1.23712	1	492.234
4708	0.074228	2.53218	0.007008	-1.03533	1	492.234
4709	0.3964	0.949815	0.007008	-1.34412	1	492.234
4710	0.300453	2.84291	0.007008	-1.09068	1	492.235
4711	-0.450208	2.21882	0.007008	0.739654	1	492.235
4712	0.338388	1.34861	0.007008	-1.42808	1	492.235
4713	0.349364	1.0285	0.007008	-1.44064	1	492.236
4714	-0.174078	3.5932	0.007008	0.182497	1	492.236
4715	-0.635932	1.55277	0.007008	1.41452	1	492.236
4716	0.329244	1.4909	0.007008	-1.41525	1	492.236
4717	0.0617488	4.17616	0.007008	-0.643724	1	492.236
4718	0.367178	3.19216	0.007008	-1.17795	1	492.236
4719	0.326161	2.90282	0.007008	-1.25948	1	492.237
4720	-0.470924	2.19952	0.007008	1.26996	1	492.237
4721	0.0730176	4.50662	0.007008	-0.481928	1	492.237
4722	0.262425	3.18402	0.007008	-1.18321	1	492.237
4723	0.304052	2.14378	0.007008	-1.16546	1	492.237
4724	0.392988	1.81915	0.007008	-1.41611	1	492.237
4725	0.315602	1.48192	0.007008	-1.26037	1	492.238
4726	-0.0200509	3.36207	0.007008	-0.55714	1	492.238
4727	0.304868	1.32503	0.007008	-1.39528	1	492.238
4728	0.553853	0.166315	0.007008	-1.50254	1	492.238
4729	0.403503	2.61469	0.007008	-1.30007	1	492.239
4730	0.163172	3.11439	0.007008	-1.1002	1	492.239
4731	0.332248	3.4929	0.007008	-1.1393	1	492.239
4732	0.34596	1.36741	0.007008	-1.43303	1	492.239
4733	0.34813	2.94498	0.007008	-1.25643	1	492.24
4734	0.56228	0.269239	0.007008	-1.51245	1	492.24
4735	-0.629741	1.5942	0.007008	1.72357	1	492.24
4736	0.211939	3.05278	0.007008	-1.16305	1	492.24
4737	-0.115042	3.90618	0.007008	0.0780657	1	492.24
4738	-0.0854192	3.98611	0.007008	-0.103369	1	492.241
4739	0.525186	1.15292	0.007008	-1.43074	1	492.241
4740	0.541215	0.413832	0.007008	-1.52598	1	492.241
4741	0.551701	0.369809	0.007008	-1.45986	1	492.241
4742	0.425114	2.21066	0.007008	-1.36133	1	492.241
4743	-0.297895	2.7109	0.007008	0.170551	1	492.241
4744	-0.24738	3.12852	0.007008	0.3695	1	492.242
4745	0.440515	2.22729	0.007008	-1.2859	1	492.242
4746	-0.53813	1.9125	0.007008	1.43193	1	492.242
4747	0.368499	2.614	0.007008	-1.17629	1	492.243
4748	0.397713	2.80341	0.007008	-1.21773	1	492.243
4749	0.0221608	3.60456	0.007008	-0.567025	1	492.243
4750	0.478233	1.5053	0.007008	-1.4397	1	492.243
4751	0.465745	1.28424	0.007008	-1.33569	1	492.243
4752	0.26947	3.87765	0.007008	-1.04578	1	492.243
4753	-0.621038	1.62647	0.007008	1.74483	1	492.244
4754	0.117657	2.33417	0.007008	-1.06719	1	492.244
4755	0.360603	3.21111	0.007008	-1.14917	1	492.245
4756	0.532987	0.130167	0.007008	-1.50775	1	492.245
4757	0.475597	0.265065	0.007008	-1.51357	1	492.245
4758	0.202315	2.35845	0.007008	-1.24359	1	492.245
4759	0.342747	2.0326	0.007008	-1.19973	1	492.247
4760	0.280941	3.36175	0.007008	-1.16399	1	492.247
4761	0.100148	2.97862	0.007008	-0.872329	1	492.247
4762	0.395748	1.84994	0.007008	-1.41356	1	492.247
4763	-0.590762	1.73156	0.007008	1.69467	1	492.247
4764	0.168317	2.49328	0.007008	-1.19209	1	492.247
4765	-0.259744	2.86491	0.007008	0.0930782	1	492.247
4766	0.18875	3.10282	0.007008	-0.946969	1	492.247
4767	0.423769	1.66241	0.007008	-1.43579	1	492.248
4768	0.357346	0.968735	0.007008	-1.34949	1	492.248
4769	0.317767	3.55657	0.007008	-1.13198	1	492.248
4770	0.534476	0.185147	0.007008	-1.52914	1	492.249
4771	0.354073	0.864709	0.007008	-1.38262	1	492.249
4772	-0.307616	2.95751	0.007008	0.733583	1	492.249
4773	0.163635	2.55695	0.007008	-1.01865	1	492.25
4774	0.27105	2.05013	0.007008	-1.33475	1	492.25
4775	0.518592	0.157765	0.007008	-1.52199	1	492.25
4776	0.48065	0.774847	0.007008	-1.51564	1	492.251
4777	0.445527	1.16093	0.007008	-1.33102	1	492.252
4778	0.247761	4.17225	0.007008	-0.926029	1	492.252
4779	0.390643	2.65999	0.007008	-1.20106	1	492.252
4780	0.285311	1.96133	0.007008	-1.17951	1	492.252
4781	0.415362	1.8423	0.007008	-1.26497	1	492.252
4782	0.504291	0.171693	0.007008	-1.48461	1	492.253
4783	0.367511	3.20066	0.007008	-1.17766	1	492.254
4784	0.165536	3.5772	0.007008	-1.01588	1	492.254
4785	0.195706	3.59267	0.007008	-1.04936	1	492.254
4786	0.438135	1.42848	0.007008	-1.3071	1	492.254
4787	0.179912	3.61825	0.007008	-1.02538	1	492.254
4788	0.419367	2.18957	0.007008	-1.25274	1	492.255
4789	0.134769	2.80263	0.007008	-0.945512	1	492.255
4790	0.457917	1.87546	0.007008	-1.39692	1	492.255
4791	0.481643	0.587009	0.007008	-1.40004	1	492.255
4792	0.295726	2.16404	0.007008	-1.15773	1	492.255
4793	0.234849	2.78609	0.007008	-1.22391	1	492.255
4794	0.338506	3.42003	0.007008	-1.10374	1	492.255
4795	-0.129005	3.80771	0.007008	0.0445576	1	492.255
4796	0.289504	3.34377	0.007008	-1.02937	1	492.256
4797	0.499702	0.565781	0.007008	-1.5282	1	492.256
4798	0.511285	0.706799	0.007008	-1.40136	1	492.256
4799	0.495436	0.857044	0.007008	-1.38099	1	492.257
4800	0.184626	2.4993	0.007008	-1.04312	1	492.257
4801	-0.233638	3.29353	0.007008	0.468635	1	492.257
4802	0.380619	2.58754	0.007008	-1.3152	1	492.257
4803	0.128915	2.32464	0.007008	-1.06551	1	492.258
4804	0.435824	0.697945	0.007008	-1.50865	1	492.258
4805	0.385291	1.68007	0.007008	-1.25612	1	492.259
4806	0.343786	2.2203	0.007008	-1.35968	1	492.259
4807	0.249098	2.70881	0.007008	-1.05904	1	492.259
4808	0.421121	2.45858	0.007008	-1.31869	1	492.26
4809	0.377793	1.28134	0.007008	-1.45744	1	492.26
4810	0.354237	0.943053	0.007008	-1.44424	1	492.26
4811	-0.291599	3.01358	0.007008	0.554678	1	492.261
4812	-0.00601512	3.49411	0.007008	-0.714666	1	492.261
4813	0.39664	2.01406	0.007008	-1.39517	1	492.261
4814	0.548438	0.652695	0.007008	-1.44118	1	492.261
4815	0.223653	3.32586	0.007008	-0.951516	1	492.262
4816	0.463092	1.82385	0.007008	-1.31641	1	492.262
4817	0.215439	1.78507	0.007008	-1.21814	1	492.263
4818	0.10691	2.46389	0.007008	-1.01348	1	492.264
4819	0.50346	1.47869	0.007008	-1.38884	1	492.264
4820	0.41601	0.855597	0.007008	-1.49546	1	492.264
4821	0.402153	0.937358	0.007008	-1.34452	1	492.264
4822	-0.0197839	2.78527	0.007008	-0.817286	1	492.265
4823	-0.234117	2.8151	0.007008	-0.177312	1	492.265
4824	0.53212	0.703153	0.007008	-1.50826	1	492.265
4825	0.342616	3.38994	0.007008	-1.16503	1	492.265
4826	0.520141	0.896335	0.007008	-1.49427	1	492.265
4827	0.243094	3.66877	0.007008	-0.933235	1	492.265
4828	0.377955	1.75449	0.007008	-1.42055	1	492.265
4829	0.540046	0.776799	0.007008	-1.49153	1	492.266
4830	0.26811	2.63432	0.007008	-1.08347	1	492.266
4831	0.363403	0.775318	0.007008	-1.40372	1	492.266
4832	-0.0820734	3.42708	0.007008	-0.513265	1	492.266
4833	-0.302491	2.69677	0.007008	0.0696111	1	492.266
4834	0.324021	2.21372	0.007008	-1.1694	1	492.267
4835	-0.605313	1.67833	0.007008	1.61493	1	492.267
4836	-0.142097	3.19891	0.007008	-0.398639	1	492.267
4837	0.315279	2.33927	0.007008	-1.33401	1	492.267
4838	0.360595	1.44094	0.007008	-1.43912	1	492.267
4839	0.384858	0.910551	0.007008	-1.35053	1	492.268
4840	-0.226715	3.28406	0.007008	0.234115	1	492.268
4841	0.510015	1.07706	0.007008	-1.38358	1	492.268
4842	0.379942	0.747175	0.007008	-1.46357	1	492.268
4843	0.290572	1.45994	0.007008	-1.38161	1	492.269
4844	0.173683	2.25979	0.007008	-1.08842	1	492.269
4845	0.0677179	4.37458	0.007008	-0.569096	1	492.269
4846	0.393122	1.87385	0.007008	-1.24532	1	492.269
4847	-0.538096	1.89365	0.007008	1.26559	1	492.269
4848	0.485266	1.29114	0.007008	-1.46637	1	492.269
4849	0.365562	2.2852	0.007008	-1.35806	1	492.269
4850	0.129853	3.18524	0.007008	-1.0456	1	492.269
4851	-0.049535	3.23156	0.007008	-0.683199	1	492.27
4852	0.123659	2.85508	0.007008	-0.923521	1	492.27
4853	0.522952	1.05699	0.007008	-1.469	1	492.27
4854	0.260565	1.74808	0.007008	-1.21018	1	492.271
4855	0.28257	1.52893	0.007008	-1.37226	1	492.271
4856	0.504883	1.42446	0.007008	-1.4244	1	492.271
4857	0.426728	1.03577	0.007008	-1.49186	1	492.272
4858	0.33386	1.20469	0.007008	-1.42896	1	492.272
4859	0.510178	1.29101	0.007008	-1.44474	1	492.273
4860	0.487959	0.386694	0.007008	-1.53227	1	492.273
4861	0.486281	0.723942	0.007008	-1.38602	1	492.273
4862	0.50857	1.34671	0.007008	-1.43575	1	492.273
4863	0.109951	4.14583	0.007008	-0.620064	1	492.274
4864	0.140534	2.6209	0.007008	-0.988359	1	492.274
4865	0.44573	0.515786	0.007008	-1.40959	1	492.274
4866	0.403886	2.77801	0.007008	-1.22944	1	492.275
4867	0.405479	0.937354	0.007008	-1.34406	1	492.275
4868	0.334541	2.88843	0.007008	-1.2658	1	492.276
4869	0.505731	0.979186	0.007008	-1.49373	1	492.276
4870	0.129797	3.79897	0.007008	-0.733853	1	492.277
4871	0.229701	2.74776	0.007008	-1.22568	1	492.277
4872	0.40573	1.91219	0.007008	-1.252	1	492.277
4873	0.46763	1.75902	0.007008	-1.32199	1	492.277
4874	0.341105	1.11963	0.007008	-1.43631	1	492.277
4875	0.410861	0.879778	0.007008	-1.4928	1	492.278
4876	0.411356	0.569312	0.007008	-1.41312	1	492.278
4877	0.336759	0.99087	0.007008	-1.35753	1	492.278
4878	0.0746709	3.44175	0.007008	-0.721919	1	492.279
4879	0.290848	3.38033	0.007008	-1.16702	1	492.279
4880	0.318892	1.27853	0.007008	-1.41373	1	492.279
4881	0.359294	2.96004	0.007008	-1.25556	1	492.279
4882	0.384289	1.8635	0.007008	-1.41156	1	492.279
4883	-0.420854	2.28278	0.007008	0.48812	1	492.28
4884	0.366678	3.01968	0.007008	-1.2419	1	492.28
4885	0.159282	2.09431	0.007008	-1.18636	1	492.28
4886	-0.606601	1.67549	0.007008	1.65498	1	492.28
4887	0.310881	3.2459	0.007008	-1.06367	1	492.28
4888	0.554982	0.17825	0.007008	-1.52481	1	492.28
4889	0.364819	3.07409	0.007008	-1.23125	1	492.281
4890	-0.344173	2.55729	0.007008	0.340035	1	492.281
4891	0.354548	1.53504	0.007008	-1.43027	1	492.281
4892	0.227356	2.86152	0.007008	-1.01946	1	492.282
4893	0.292767	1.22249	0.007008	-1.3405	1	492.282
4894	0.398373	2.56924	0.007008	-1.31513	1	492.282
4895	0.533774	1.05228	0.007008	-1.43107	1	492.282
4896	0.372436	3.16448	0.007008	-1.1918	1	492.283
4897	0.334994	3.23445	0.007008	-1.09748	1	492.283
4898	0.248122	3.8357	0.007008	-1.04768	1	492.283
4899	0.322504	1.11096	0.007008	-1.41225	1	492.283
4900	0.288748	2.52959	0.007008	-1.1109	1	492.283
4901	0.370672	2.15614	0.007008	-1.20752	1	492.284
4902	0.0396168	3.20599	0.007008	-0.730238	1	492.284
4903	-0.284197	2.989	0.007008	0.535259	1	492.284
4904	0.425182	0.872272	0.007008	-1.50012	1	492.284
4905	0.170883	2.09437	0.007008	-1.13468	1	492.285
4906	0.39202	2.53451	0.007008	-1.2052	1	492.285
4907	0.0994112	3.48026	0.007008	-0.939247	1	492.285
4908	0.16801	2.06665	0.007008	-1.20539	1	492.285
4909	0.496641	0.730138	0.007008	-1.38963	1	492.285
4910	-0.620976	1.62664	0.007008	1.70851	1	492.286
4911	0.501227	0.781566	0.007008	-1.38827	1	492.286
4912	0.362751	1.08441	0.007008	-1.45677	1	492.286
4913	0.397137	2.59131	0.007008	-1.20993	1	492.286
4914	0.35736	3.32988	0.007008	-1.15569	1	492.286
4915	0.357736	0.813534	0.007008	-1.39336	1	492.286
4916	0.20524	3.87508	0.007008	-0.848661	1	492.286
4917	0.264336	1.45894	0.007008	-1.34147	1	492.286
4918	-0.115764	3.77854	0.007008	0.0435009	1	492.286
4919	0.382587	2.81151	0.007008	-1.18332	1	492.287
4920	-0.542953	1.89811	0.007008	1.32584	1	492.287
4921	0.365748	3.07696	0.007008	-1.23061	1	492.287
4922	0.37488	0.765256	0.007008	-1.45983	1	492.287
4923	0.0229673	3.27957	0.007008	-0.67808	1	492.287
4924	0.0974101	2.58092	0.007008	-0.969688	1	492.287
4925	0.173147	2.1416	0.007008	-1.11895	1	492.288
4926	-0.104422	3.70396	0.007008	-0.250219	1	492.288
4927	0.564132	0.258659	0.007008	-1.51957	1	492.288
4928	0.362473	0.982154	0.007008	-1.45687	1	492.288
4929	0.39612	1.34286	0.007008	-1.46231	1	492.288
4930	-0.325698	2.70004	0.007008	0.268291	1	492.289
4931	0.345498	3.19953	0.007008	-1.21171	1	492.289
4932	0.414576	0.944291	0.007008	-1.49303	1	492.291
4933	0.0645198	2.67078	0.007008	-0.919046	1	492.291
4934	0.273237	2.21994	0.007008	-1.32254	1	492.291
4935	0.273591	2.04372	0.007008	-1.33901	1	492.292
4936	0.21719	4.33662	0.007008	-0.845904	1	492.292
4937	-0.161744	3.641	0.007008	0.236319	1	492.292
4938	0.0192405	2.70039	0.007008	-0.878717	1	492.292
4939	-0.470094	2.09154	0.007008	0.730112	1	492.293
4940	0.521908	1.15228	0.007008	-1.45534	1	492.293
4941	-0.112212	3.53156	0.007008	-0.334799	1	492.293
4942	0.456364	0.40614	0.007008	-1.42864	1	492.293
4943	0.228995	1.63903	0.007008	-1.27607	1	492.294
4944	0.412845	1.49744	0.007008	-1.28533	1	492.294
4945	0.491903	1.62468	0.007008	-1.36322	1	492.294
4946	0.0557583	3.20828	0.007008	-0.923132	1	492.294
4947	0.0363665	2.89071	0.007008	-0.818472	1	492.294
4948	0.32134	3.07166	0.007008	-1.23344	1	492.294
4949	0.205573	2.77894	0.007008	-1.19998	1	492.294
4950	0.447418	1.22935	0.007008	-1.32497	1	492.295
4951	0.547667	0.851752	0.007008	-1.45312	1	492.295
4952	-0.0314215	3.95228	0.007008	-0.436286	1	492.295
4953	0.112355	3.27232	0.007008	-1.00456	1	492.295
4954	0.467442	1.83001	0.007008	-1.39934	1	492.295
4955	0.446625	2.15217	0.007008	-1.35908	1	492.295
4956	0.372614	1.02443	0.007008	-1.46591	1	492.296
4957	0.345856	2.55966	0.007008	-1.31828	1	492.296
4958	-0.159365	3.17701	0.007008	-0.340125	1	492.296
4959	0.361928	3.25863	0.007008	-1.15072	1	492.296
4960	0.516461	1.2287	0.007008	-1.393	1	492.297
4961	0.558531	0.59422	0.007008	-1.49446	1	492.297
4962	0.38759	2.18048	0.007008	-1.37535	1	492.297
4963	-0.429724	2.32273	0.007008	0.946938	1	492.297
4964	-0.127321	2.95133	0.007008	-0.508898	1	492.297
4965	-0.0999965	3.81453	0.007008	-0.0210034	1	492.297
4966	-0.234718	3.26857	0.007008	0.304792	1	492.298
4967	-0.520854	1.99398	0.007008	1.40896	1	492.298
4968	0.389422	0.598135	0.007008	-1.45132	1	492.298
4969	0.320981	3.53213	0.007008	-1.06373	1	492.298
4970	-0.256632	3.09851	0.007008	0.237012	1	492.299
4971	0.487984	1.71516	0.007008	-1.36316	1	492.299
4972	0.455238	2.0098	0.007008	-1.37864	1	492.299
4973	-0.368817	2.6257	0.007008	0.883714	1	492.3
4974	-0.476146	2.06227	0.007008	0.634169	1	492.3
4975	0.509925	1.34169	0.007008	-1.4379	1	492.301
4976	0.201364	3.6068	0.007008	-1.0547	1	492.301
4977	0.490789	1.68483	0.007008	-1.38991	1	492.302
4978	0.375447	0.681489	0.007008	-1.44285	1	492.302
4979	-0.0754022	3.96785	0.007008	-0.19834	1	492.302
4980	0.431715	2.22818	0.007008	-1.35863	1	492.302
4981	0.502704	1.18271	0.007008	-1.47234	1	492.302
4982	0.438241	0.389528	0.007008	-1.49941	1	492.302
4983	0.0577501	4.45141	0.007008	-0.489293	1	492.302
4984	0.252779	1.90935	0.007008	-1.17706	1	492.302
4985	0.514534	0.979749	0.007008	-1.38856	1	492.302
4986	0.166155	2.09173	0.007008	-1.20593	1	492.302
4987	0.145377	3.1777	0.007008	-1.06938	1	492.303
4988	-0.548506	1.82306	0.007008	0.921807	1	492.303
4989	0.372658	2.83324	0.007008	-1.27766	1	492.303
4990	-0.252746	2.78226	0.007008	-0.080159	1	492.303
4991	0.136586	2.93093	0.007008	-1.09966	1	492.304
4992	0.143696	4.40837	0.007008	-0.746999	1	492.304
4993	0.296183	1.51666	0.007008	-1.25193	1	492.304
4994	0.306674	2.15607	0.007008	-1.35138	1	492.304
4995	0.265303	1.80399	0.007008	-1.19809	1	492.304
4996	0.303334	1.21865	0.007008	-1.39154	1	492.304
4997	0.272682	2.1535	0.007008	-1.32899	1	492.304
4998	-0.203551	3.1718	0.007008	-0.11463	1	492.305
4999	0.263905	2.73904	0.007008	-1.06639	1	492.305
5000	0.0251911	3.53639	0.007008	-0.779106	1	492.305
5001	0.299243	1.2339	0.007008	-1.31797	1	492.305
5002	0.406427	0.595453	0.007008	-1.4868	1	492.306
5003	0.171621	4.26395	0.007008	-0.734079	1	492.306
5004	-0.610857	1.63902	0.007008	1.45253	1	492.306
5005	0.371138	0.712009	0.007008	-1.44284	1	492.306
5006	-0.333065	2.56027	0.007008	0.221432	1	492.306
5007	-0.472379	2.12119	0.007008	0.933704	1	492.307
5008	0.402211	1.33332	0.007008	-1.2947	1	492.307
5009	0.233258	4.10834	0.007008	-0.873927	1	492.307
5010	0.401347	2.25227	0.007008	-1.22774	1	492.308
5011	0.0227673	3.56112	0.007008	-0.766222	1	492.308
5012	0.413773	2.68397	0.007008	-1.27548	1	492.308
5013	0.184779	3.94111	0.007008	-0.80396	1	492.309
5014	0.482855	0.751704	0.007008	-1.38041	1	492.309
5015	0.182197	3.27753	0.007008	-0.908593	1	492.309
5016	-0.627947	1.58717	0.007008	1.54163	1	492.31
5017	-0.123082	3.19344	0.007008	-0.329807	1	492.31
5018	0.118736	4.27781	0.007008	-0.612877	1	492.311
5019	-0.468648	2.082	0.007008	0.64524	1	492.311
5020	0.513042	1.25052	0.007008	-1.45248	1	492.311
5021	-0.0274092	3.74516	0.007008	-0.36991	1	492.311
5022	0.413388	2.70364	0.007008	-1.24638	1	492.312
5023	0.507952	1.17068	0.007008	-1.37686	1	492.312
5024	-0.488741	2.12715	0.007008	1.37194	1	492.312
5025	0.123822	3.3494	0.007008	-1.00697	1	492.312
5026	0.392096	1.05137	0.007008	-1.47854	1	492.312
5027	0.539245	0.391751	0.007008	-1.53386	1	492.312
5028	0.541535	0.649283	0.007008	-1.51091	1	492.313
5029	0.301626	2.76835	0.007008	-1.09631	1	492.313
5030	0.325328	2.89516	0.007008	-1.26402	1	492.313
5031	0.321404	1.25708	0.007008	-1.29802	1	492.313
5032	0.441579	2.27184	0.007008	-1.34069	1	492.313
5033	0.265498	3.09712	0.007008	-1.20263	1	492.313
5034	-0.521745	1.94948	0.007008	1.18187	1	492.313
5035	0.31656	1.0475	0.007008	-1.3861	1	492.314
5036	0.409964	2.47008	0.007008	-1.22914	1	492.314
5037	0.164619	2.04162	0.007008	-1.16152	1	492.314
5038	0.570791	0.364988	0.007008	-1.50418	1	492.315
5039	0.13732	3.01394	0.007008	-1.08769	1	492.316
5040	-0.486072	2.023	0.007008	0.712425	1	492.316
5041	0.498075	0.625158	0.007008	-1.52832	1	492.316
5042	0.485977	1.03304	0.007008	-1.36094	1	492.317
5043	-0.00994223	2.81552	0.007008	-0.863331	1	492.317
5044	0.394417	2.72022	0.007008	-1.29141	1	492.317
5045	0.22346	1.70299	0.007008	-1.23619	1	492.317
5046	0.560702	0.146796	0.007008	-1.49668	1	492.317
5047	0.416122	0.779593	0.007008	-1.3658	1	492.317
5048	-0.0705099	3.00669	0.007008	-0.599202	1	492.319
5049	0.431285	0.400794	0.007008	-1.49275	1	492.319
5050	0.408511	1.13374	0.007008	-1.31756	1	492.319
5051	0.495783	0.557038	0.007008	-1.53224	1	492.32
5052	0.326249	1.04061	0.007008	-1.41446	1	492.321
5053	0.515089	0.141836	0.007008	-1.48265	1	492.321
5054	0.425675	2.42398	0.007008	-1.32727	1	492.321
5055	0.361147	2.75964	0.007008	-1.29202	1	492.321
5056	0.259995	1.97063	0.007008	-1.33426	1	492.321
5057	0.408166	1.48018	0.007008	-1.45567	1	492.321
5058	-0.379648	2.51727	0.007008	0.536549	1	492.322
5059	0.515904	0.62395	0.007008	-1.52629	1	492.322
5060	-0.0578048	2.86337	0.007008	-0.740625	1	492.323
5061	0.563818	0.243075	0.007008	-1.47833	1	492.323
5062	0.410465	1.37164	0.007008	-1.46562	1	492.323
5063	0.100113	4.30766	0.007008	-0.56042	1	492.323
5064	0.343522	1.78053	0.007008	-1.22344	1	492.323
5065	0.532683	0.94264	0.007008	-1.48077	1	492.324
5066	0.129854	2.64689	0.007008	-1.13015	1	492.324
5067	0.500741	1.4568	0.007008	-1.36844	1	492.324
5068	0.395133	1.16265	0.007008	-1.31104	1	492.325
5069	-0.458962	2.22095	0.007008	1.14198	1	492.325
5070	0.249321	1.78462	0.007008	-1.20044	1	492.325
5071	-0.131578	3.49462	0.007008	-0.0748625	1	492.326
5072	0.517798	0.820289	0.007008	-1.39596	1	492.326
5073	0.493272	1.39004	0.007008	-1.35518	1	492.326
5074	0.480466	0.944042	0.007008	-1.3628	1	492.327
5075	0.385398	2.41167	0.007008	-1.20205	1	492.327
5076	-0.170172	3.06095	0.007008	-0.230623	1	492.327
5077	0.370629	0.731429	0.007008	-1.40026	1	492.327
5078	0.167973	4.20804	0.007008	-0.862663	1	492.327
5079	0.287902	3.31922	0.007008	-1.02648	1	492.327
5080	0.245673	1.66312	0.007008	-1.32773	1	492.328
5081	0.16285	3.21071	0.007008	-0.896826	1	492.328
5082	-0.248903	3.06824	0.007008	0.297066	1	492.328
5083	-0.204514	3.22588	0.007008	-0.054613	1	492.328
5084	0.00195309	3.11175	0.007008	-0.69473	1	492.329
5085	0.321167	3.50075	0.007008	-1.06221	1	492.329
5086	0.524487	0.098829	0.007008	-1.51115	1	492.329
5087	0.285439	3.10479	0.007008	-1.21433	1	492.329
5088	0.445241	1.84149	0.007008	-1.28936	1	492.33
5089	0.252828	2.7365	0.007008	-1.24789	1	492.33
5090	0.383899	2.69431	0.007008	-1.3011	1	492.33
5091	0.522062	0.946155	0.007008	-1.39592	1	492.33
5092	-0.26269	3.07136	0.007008	0.25541	1	492.33
5093	0.266504	3.89035	0.007008	-1.04783	1	492.331
5094	0.47629	0.857914	0.007008	-1.36729	1	492.331
5095	0.551717	0.527345	0.007008	-1.51706	1	492.331
5096	0.383884	1.18288	0.007008	-1.30636	1	492.331
5097	0.343478	2.80737	0.007008	-1.2831	1	492.331
5098	0.204365	3.08375	0.007008	-1.15423	1	492.333
5099	-0.255705	2.90447	0.007008	0.121375	1	492.333
5100	0.00218739	3.36311	0.007008	-0.776899	1	492.333
5101	-0.233568	3.2335	0.007008	0.390688	1	492.334
5102	0.458426	2.10603	0.007008	-1.35555	1	492.334
5103	-0.509588	2.01426	0.007008	1.28371	1	492.336
5104	0.141029	2.99853	0.007008	-1.0958	1	492.336
5105	-0.532598	1.93518	0.007008	1.26578	1	492.336
5106	0.386123	0.68398	0.007008	-1.39647	1	492.337
5107	0.414515	0.461797	0.007008	-1.44356	1	492.337
5108	-0.283328	3.01211	0.007008	0.570137	1	492.338
5109	-0.548848	1.85064	0.007008	1.09156	1	492.338
5110	0.3637	3.29755	0.007008	-1.16742	1	492.338
5111	0.270121	1.69669	0.007008	-1.21718	1	492.338
5112	0.398621	0.564237	0.007008	-1.42299	1	492.339
5113	0.490974	1.58191	0.007008	-1.35288	1	492.339
5114	0.111353	3.41464	0.007008	-0.785896	1	492.339
5115	0.375571	2.65462	0.007008	-1.17723	1	492.339
5116	0.525607	0.870073	0.007008	-1.40095	1	492.34
5117	-0.134765	3.23079	0.007008	-0.414562	1	492.34
5118	0.399218	2.82898	0.007008	-1.21078	1	492.34
5119	0.513695	0.735754	0.007008	-1.39657	1	492.34
5120	0.517523	0.5922	0.007008	-1.52931	1	492.341
5121	0.260234	2.53965	0.007008	-1.08618	1	492.341
5122	-0.294577	2.64991	0.007008	0.0220513	1	492.341
5123	0.359704	2.85188	0.007008	-1.27806	1	492.342
5124	0.396971	2.93308	0.007008	-1.2264	1	492.342
5125	0.0767203	2.73412	0.007008	-1.04152	1	492.342
5126	0.506384	0.254379	0.007008	-1.44949	1	492.342
5127	0.454423	0.602092	0.007008	-1.39047	1	492.342
5128	0.190145	2.41774	0.007008	-1.22898	1	492.343
5129	-0.550332	1.88197	0.007008	1.60943	1	492.343
5130	0.560797	0.316236	0.007008	-1.46407	1	492.343
5131	0.227989	1.79836	0.007008	-1.30545	1	492.344
5132	0.353154	1.10146	0.007008	-1.45159	1	492.344
5133	0.545609	0.152841	0.007008	-1.47893	1	492.344
5134	0.274128	1.32329	0.007008	-1.34174	1	492.345
5135	0.112022	2.73256	0.007008	-0.937289	1	492.345
5136	0.36232	2.56604	0.007008	-1.16858	1	492.346
5137	0.539699	0.122047	0.007008	-1.53264	1	492.346
5138	-0.187414	3.48302	0.007008	0.134218	1	492.346
5139	0.0525418	2.58657	0.007008	-0.944163	1	492.346
5140	0.43933	2.38344	0.007008	-1.31811	1	492.346
5141	0.499379	1.60003	0.007008	-1.37777	1	492.347
5142	0.308521	3.36548	0.007008	-1.17978	1	492.347
5143	0.459302	2.15272	0.007008	-1.33668	1	492.347
5144	-0.27746	3.10464	0.007008	0.586009	1	492.348
5145	0.503968	1.35893	0.007008	-1.3691	1	492.348
5146	0.415357	0.513118	0.007008	-1.42041	1	492.348
5147	-0.511546	1.98114	0.007008	0.930611	1	492.348
5148	0.224979	3.33922	0.007008	-0.948243	1	492.348
5149	0.535994	0.289203	0.007008	-1.44942	1	492.349
5150	0.134581	3.32316	0.007008	-1.02908	1	492.349
5151	0.193917	3.93898	0.007008	-0.97364	1	492.349
5152	0.110861	2.48478	0.007008	-1.0026	1	492.349
5153	0.156893	2.06046	0.007008	-1.17458	1	492.35
5154	0.242202	4.19493	0.007008	-0.945125	1	492.35
5155	0.52535	0.839439	0.007008	-1.50358	1	492.35
5156	0.350222	3.40098	0.007008	-1.16351	1	492.35
5157	0.439395	0.424075	0.007008	-1.42811	1	492.35
5158	0.523738	0.0923647	0.007008	-1.50651	1	492.351
5159	-0.523148	1.9612	0.007008	1.31969	1	492.351
5160	0.20437	2.46608	0.007008	-1.23959	1	492.351
5161	0.556336	0.460476	0.007008	-1.5216	1	492.352
5162	-0.326117	2.8442	0.007008	0.789152	1	492.352
5163	0.480425	1.44234	0.007008	-1.45429	1	492.352
5164	0.542465	0.929149	0.007008	-1.42819	1	492.352
5165	0.401647	1.31823	0.007008	-1.46863	1	492.352
5166	0.460095	0.997529	0.007008	-1.50388	1	492.352
5167	-0.575507	1.78865	0.007008	1.62711	1	492.354
5168	0.290367	1.55159	0.007008	-1.24349	1	492.354
5169	-0.401831	2.48092	0.007008	1.01424	1	492.355
5170	0.532949	1.09533	0.007008	-1.45249	1	492.355
5171	0.449738	1.60899	0.007008	-1.44424	1	492.355
5172	-0.0404496	3.20109	0.007008	-0.71951	1	492.355
5173	0.0791936	3.12003	0.007008	-0.9846	1	492.356
5174	0.469937	1.96564	0.007008	-1.32643	1	492.357
5175	0.56941	0.18491	0.007008	-1.52351	1	492.357
5176	-0.354497	2.47761	0.007008	0.195693	1	492.357
5177	-0.181048	2.98355	0.007008	-0.248675	1	492.357
5178	0.279501	1.64819	0.007008	-1.22559	1	492.357
5179	-0.0733694	3.58507	0.007008	-0.472167	1	492.358
5180	0.397299	1.00909	0.007008	-1.48514	1	492.358
5181	0.501922	0.180435	0.007008	-1.53247	1	492.359
5182	0.181501	4.03589	0.007008	-0.781875	1	492.359
5183	-0.334998	2.76309	0.007008	0.542079	1	492.36
5184	0.277304	1.3661	0.007008	-1.29288	1	492.36
5185	-0.640185	1.54827	0.007008	1.5703	1	492.36
5186	0.303643	1.14531	0.007008	-1.33952	1	492.36
5187	-0.523018	1.90761	0.007008	0.817832	1	492.36
5188	0.403998	1.12266	0.007008	-1.48278	1	492.36
5189	0.516958	1.02425	0.007008	-1.48715	1	492.36
5190	-0.313358	2.69002	0.007008	0.13681	1	492.36
5191	0.468682	1.25214	0.007008	-1.33433	1	492.361
5192	0.166199	4.0643	0.007008	-0.903861	1	492.361
5193	0.340373	1.66302	0.007008	-1.41658	1	492.361
5194	0.0125484	4.06563	0.007008	-0.545796	1	492.361
5195	0.0287514	2.87822	0.007008	-0.939665	1	492.361
5196	0.451188	0.396318	0.007008	-1.4283	1	492.362
5197	-0.159994	3.44829	0.007008	-0.136848	1	492.362
5198	-0.00783764	3.7779	0.007008	-0.417396	1	492.362
5199	0.4648	0.379776	0.007008	-1.42733	1	492.362
5200	0.419257	2.66024	0.007008	-1.27936	1	492.363
5201	0.367923	1.07601	0.007008	-1.32019	1	492.363
5202	0.0875791	4.55202	0.007008	-0.521023	1	492.363
5203	0.292869	1.24189	0.007008	-1.31746	1	492.363
5204	0.270606	1.64306	0.007008	-1.36205	1	492.364
5205	-0.381312	2.60394	0.007008	1.0086	1	492.364
5206	0.357507	0.768341	0.007008	-1.40624	1	492.364
5207	0.329623	2.60777	0.007008	-1.1344	1	492.364
5208	0.435055	1.14395	0.007008	-1.32342	1	492.364
5209	-0.600746	1.69634	0.007008	1.72664	1	492.364
5210	-0.45721	2.16611	0.007008	0.661472	1	492.365
5211	-0.170566	3.62751	0.007008	0.198356	1	492.365
5212	0.183025	3.92516	0.007008	-0.963968	1	492.365
5213	-0.531839	1.9383	0.007008	1.26483	1	492.366
5214	0.427949	2.07115	0.007008	-1.26083	1	492.366
5215	0.262113	1.41311	0.007008	-1.29672	1	492.366
5216	0.445667	0.347918	0.007008	-1.44553	1	492.366
5217	0.280737	3.44608	0.007008	-1.15392	1	492.366
5218	0.438615	0.644446	0.007008	-1.51667	1	492.366
5219	0.116626	4.40972	0.007008	-0.582889	1	492.366
5220	0.502432	1.48266	0.007008	-1.36901	1	492.366
5221	0.496904	1.59947	0.007008	-1.41163	1	492.367
5222	0.361612	1.57403	0.007008	-1.2522	1	492.367
5223	0.302598	3.80351	0.007008	-1.02114	1	492.368
5224	0.423944	2.62372	0.007008	-1.27707	1	492.368
5225	-0.378231	2.5785	0.007008	0.732183	1	492.368
5226	0.221576	2.83217	0.007008	-1.01541	1	492.368
5227	0.495701	0.504031	0.007008	-1.53718	1	492.368
5228	0.322348	1.33032	0.007008	-1.28097	1	492.368
5229	0.102884	2.34119	0.007008	-1.09269	1	492.369
5230	0.00714896	2.68221	0.007008	-0.888152	1	492.369
5231	0.197242	3.32103	0.007008	-0.917321	1	492.369
5232	0.183387	2.52891	0.007008	-1.21113	1	492.369
5233	0.339324	1.95827	0.007008	-1.20098	1	492.369
5234	-0.253799	3.00194	0.007008	0.0581447	1	492.369
5235	0.383586	0.79837	0.007008	-1.4784	1	492.37
5236	-0.470428	2.20345	0.007008	1.28384	1	492.37
5237	0.153458	2.12062	0.007008	-1.12678	1	492.37
5238	0.40379	1.32551	0.007008	-1.46947	1	492.37
5239	0.211917	2.52818	0.007008	-1.05213	1	492.37
5240	0.36487	2.51312	0.007008	-1.17368	1	492.37
5241	0.484417	0.19607	0.007008	-1.47005	1	492.371
5242	0.508838	0.115925	0.007008	-1.52148	1	492.371
5243	0.424432	1.91963	0.007008	-1.41104	1	492.371
5244	0.470004	1.53971	0.007008	-1.3227	1	492.371
5245	0.487503	1.57309	0.007008	-1.34399	1	492.371
5246	0.450534	0.953923	0.007008	-1.34677	1	492.372
5247	0.253249	3.03802	0.007008	-1.20568	1	492.372
5248	0.255704	4.09385	0.007008	-0.916956	1	492.372
5249	0.0436021	4.27376	0.007008	-0.548616	1	492.373
5250	0.422526	2.01335	0.007008	-1.39922	1	492.373
5251	0.325916	2.14249	0.007008	-1.17421	1	492.374
5252	0.546356	0.768285	0.007008	-1.49591	1	492.374
5253	-0.115905	3.41496	0.007008	-0.393405	1	492.375
5254	0.539642	1.03066	0.007008	-1.45348	1	492.375
5255	-0.330974	2.60784	0.007008	0.1698	1	492.376
5256	0.286873	2.88221	0.007008	-1.25158	1	492.376
5257	0.335641	3.52368	0.007008	-1.14448	1	492.377
5258	0.505091	1.32198	0.007008	-1.36808	1	492.377
5259	-0.279335	2.76806	0.007008	0.111336	1	492.378
5260	0.249219	1.63121	0.007008	-1.33553	1	492.378
5261	0.488036	0.694103	0.007008	-1.52744	1	492.378
5262	0.397066	2.23222	0.007008	-1.22155	1	492.378
5263	-0.209119	3.2319	0.007008	0.177648	1	492.378
5264	0.488308	0.870299	0.007008	-1.51451	1	492.378
5265	0.509376	1.04654	0.007008	-1.49042	1	492.378
5266	0.290089	3.95714	0.007008	-0.999545	1	492.379
5267	0.182408	2.35817	0.007008	-1.06498	1	492.379
5268	0.297479	3.59003	0.007008	-1.13305	1	492.379
5269	0.313108	2.45758	0.007008	-1.32301	1	492.379
5270	0.241627	2.21811	0.007008	-1.30053	1	492.379
5271	-0.304713	2.62448	0.007008	0.0742859	1	492.379
5272	0.469956	0.377749	0.007008	-1.42558	1	492.379
5273	-0.518702	1.90792	0.007008	0.779949	1	492.38
5274	0.389857	1.22181	0.007008	-1.4718	1	492.38
5275	-0.0122074	3.80622	0.007008	-0.583939	1	492.38
5276	0.161947	3.12243	0.007008	-1.10276	1	492.38
5277	0.566528	0.25408	0.007008	-1.53028	1	492.381
5278	-0.608607	1.66995	0.007008	1.68859	1	492.381
5279	0.531763	0.482752	0.007008	-1.53556	1	492.381
5280	0.469016	0.715958	0.007008	-1.37632	1	492.381
5281	0.166292	2.20789	0.007008	-1.21465	1	492.382
5282	0.380042	0.707019	0.007008	-1.46956	1	492.382
5283	0.37922	2.66003	0.007008	-1.31058	1	492.383
5284	0.30809	3.80768	0.007008	-1.0354	1	492.383
5285	0.335913	3.53202	0.007008	-1.14218	1	492.383
5286	-0.356867	2.51032	0.007008	0.384536	1	492.383
5287	-0.0523736	2.90257	0.007008	-0.681677	1	492.383
5288	-0.046441	2.80543	0.007008	-0.755362	1	492.384
5289	0.309555	3.79734	0.007008	-1.0386	1	492.384
5290	0.32464	1.08774	0.007008	-1.42195	1	492.384
5291	0.188714	3.22832	0.007008	-0.922062	1	492.384
5292	0.240146	1.89948	0.007008	-1.32117	1	492.384
5293	0.491106	0.455706	0.007008	-1.53904	1	492.384
5294	0.21321	3.92942	0.007008	-0.999585	1	492.384
5295	0.484903	0.910701	0.007008	-1.36514	1	492.385
5296	0.0188907	2.64209	0.007008	-0.914737	1	492.385
5297	-0.149116	3.36469	0.007008	-0.270618	1	492.386
5298	0.469851	0.267249	0.007008	-1.45248	1	492.386
5299	0.417722	0.423579	0.007008	-1.45015	1	492.386
5300	0.501089	0.116133	0.007008	-1.49973	1	492.386
5301	0.127335	2.87342	0.007008	-1.09955	1	492.386
5302	0.397511	2.47231	0.007008	-1.33795	1	492.386
5303	0.427447	2.57639	0.007008	-1.26287	1	492.386
5304	0.0696802	3.69346	0.007008	-0.640023	1	492.386
5305	0.342347	1.46519	0.007008	-1.43208	1	492.387
5306	0.111211	3.80229	0.007008	-0.884403	1	492.387
5307	-0.0228659	3.58176	0.007008	-0.643055	1	492.387
5308	-0.227477	3.05078	0.007008	0.0998162	1	492.387
5309	-0.0916621	3.97274	0.007008	-0.0779332	1	492.387
5310	0.323356	3.24687	0.007008	-1.07482	1	492.388
5311	0.328811	2.49282	0.007008	-1.14304	1	492.388
5312	0.48269	1.56091	0.007008	-1.33604	1	492.388
5313	-0.430431	2.32491	0.007008	0.975082	1	492.388
5314	0.308998	3.82442	0.007008	-1.04182	1	492.388
5315	0.143942	2.25706	0.007008	-1.17867	1	492.388
5316	0.411859	2.63882	0.007008	-1.30118	1	492.388
5317	-0.615907	1.64423	0.007008	1.69074	1	492.389
5318	0.369199	1.49471	0.007008	-1.26305	1	492.389
5319	0.387252	0.578426	0.007008	-1.45504	1	492.389
5320	-0.491261	2.10381	0.007008	1.34751	1	492.389
5321	0.496536	1.5617	0.007008	-1.42376	1	492.389
5322	-0.00229033	3.31973	0.007008	-0.780838	1	492.389
5323	0.174929	2.11933	0.007008	-1.22943	1	492.39
5324	0.445754	0.396434	0.007008	-1.42885	1	492.391
5325	0.389133	2.89493	0.007008	-1.26464	1	492.391
5326	-0.291089	2.67986	0.007008	-0.0186781	1	492.391
5327	0.445015	2.37536	0.007008	-1.30665	1	492.392
5328	0.412695	1.85922	0.007008	-1.42005	1	492.392
5329	0.367845	0.693601	0.007008	-1.44057	1	492.392
5330	0.322385	2.89811	0.007008	-1.26612	1	492.392
5331	0.254801	3.55559	0.007008	-0.956926	1	492.393
5332	0.555238	0.256295	0.007008	-1.5392	1	492.393
5333	0.35832	0.758136	0.007008	-1.40392	1	492.393
5334	0.383965	3.06785	0.007008	-1.18165	1	492.393
5335	-0.301219	2.69848	0.007008	0.0557676	1	492.393
5336	0.43029	2.15889	0.007008	-1.37712	1	492.393
5337	0.305188	3.86699	0.007008	-1.03826	1	492.394
5338	0.465374	2.08606	0.007008	-1.3217	1	492.395
5339	0.20528	3.134	0.007008	-0.955045	1	492.395
5340	0.328208	3.54715	0.007008	-1.14441	1	492.395
5341	0.221406	2.13969	0.007008	-1.28789	1	492.395
5342	0.150964	2.88386	0.007008	-0.940261	1	492.396
5343	-0.0566916	3.2785	0.007008	-0.655079	1	492.396
5344	0.0809167	3.44084	0.007008	-0.920419	1	492.396
5345	0.573132	0.453353	0.007008	-1.47309	1	492.396
5346	0.344405	2.53024	0.007008	-1.32623	1	492.397
5347	-0.647509	1.52618	0.007008	1.50814	1	492.397
5348	0.491193	1.05346	0.007008	-1.49812	1	492.398
5349	0.560259	0.0777898	0.007008	-1.5132	1	492.398
5350	0.107057	3.06115	0.007008	-1.04063	1	492.399
5351	0.448839	2.17389	0.007008	-1.28568	1	492.399
5352	0.320599	3.70532	0.007008	-1.1015	1	492.4
5353	0.224485	4.22906	0.007008	-0.928338	1	492.4
5354	0.429908	0.560902	0.007008	-1.51324	1	492.4
5355	0.343448	2.42946	0.007008	-1.33948	1	492.4
5356	-0.458164	2.25599	0.007008	1.23923	1	492.4
5357	0.390984	0.563936	0.007008	-1.42914	1	492.401
5358	0.458752	1.18247	0.007008	-1.33053	1	492.401
5359	-0.0237244	2.77946	0.007008	-0.838344	1	492.401
5360	0.437352	1.73006	0.007008	-1.43416	1	492.402
5361	0.328286	1.16655	0.007008	-1.43038	1	492.402
5362	0.380539	2.23751	0.007008	-1.20542	1	492.402
5363	0.371611	1.4935	0.007008	-1.44623	1	492.402
5364	-0.384632	2.50115	0.007008	0.760048	1	492.402
5365	0.51398	0.349408	0.007008	-1.54505	1	492.402
5366	-0.157979	3.4229	0.007008	0.0203681	1	492.402
5367	0.476871	1.71697	0.007008	-1.32668	1	492.403
5368	0.14943	2.09561	0.007008	-1.17464	1	492.403
5369	0.0131579	3.92828	0.007008	-0.612105	1	492.403
5370	-0.212786	3.34989	0.007008	0.185341	1	492.403
5371	0.388417	1.99939	0.007008	-1.40229	1	492.404
5372	0.307743	1.51931	0.007008	-1.40445	1	492.404
5373	0.443641	1.42979	0.007008	-1.30469	1	492.404
5374	0.568473	0.147695	0.007008	-1.5307	1	492.404
5375	0.0851429	2.80973	0.007008	-0.890715	1	492.404
5376	0.341659	3.11147	0.007008	-1.23588	1	492.404
5377	0.285456	1.33169	0.007008	-1.37946	1	492.405
5378	-0.313716	2.88697	0.007008	0.550984	1	492.405
5379	-0.599105	1.7047	0.007008	1.71929	1	492.405
5380	0.495503	0.120747	0.007008	-1.509	1	492.405
5381	0.453891	2.27189	0.007008	-1.31515	1	492.406
5382	0.233142	1.58208	0.007008	-1.29696	1	492.406
5383	-0.630184	1.59588	0.007008	1.77408	1	492.406
5384	0.194618	4.41577	0.007008	-0.770317	1	492.406
5385	-0.0318043	3.35211	0.007008	-0.699202	1	492.407
5386	0.10868	2.89569	0.007008	-0.894398	1	492.407
5387	-0.283475	2.67078	0.007008	-0.046791	1	492.407
5388	0.435856	0.369186	0.007008	-1.44325	1	492.408
5389	0.22749	2.25679	0.007008	-1.28509	1	492.409
5390	-0.519985	1.91373	0.007008	0.885167	1	492.41
5391	0.347392	0.995545	0.007008	-1.33862	1	492.41
5392	-0.236809	3.2445	0.007008	0.275935	1	492.41
5393	-0.162235	3.02118	0.007008	-0.297151	1	492.41
5394	0.353107	3.42711	0.007008	-1.12518	1	492.41
5395	0.474576	0.366902	0.007008	-1.42513	1	492.411
5396	0.205191	2.80998	0.007008	-1.19967	1	492.411
5397	0.440587	1.0153	0.007008	-1.50268	1	492.411
5398	0.467397	0.198039	0.007008	-1.50033	1	492.411
5399	0.466242	1.49985	0.007008	-1.45608	1	492.412
5400	-0.582745	1.7415	0.007008	1.29789	1	492.412
5401	0.49727	0.114749	0.007008	-1.50954	1	492.412
5402	0.525558	1.25075	0.007008	-1.44028	1	492.412
5403	0.351295	1.33616	0.007008	-1.27832	1	492.413
5404	0.559637	0.754901	0.007008	-1.4541	1	492.413
5405	0.381383	0.835771	0.007008	-1.35824	1	492.413
5406	-0.0127955	2.98149	0.007008	-0.840645	1	492.413
5407	0.320755	3.26438	0.007008	-1.06894	1	492.414
5408	0.499667	0.215112	0.007008	-1.54022	1	492.414
5409	0.468573	0.369325	0.007008	-1.42549	1	492.414
5410	0.101607	2.98241	0.007008	-1.04706	1	492.414
5411	0.36452	0.891176	0.007008	-1.46467	1	492.414
5412	0.334876	2.37754	0.007008	-1.34365	1	492.415
5413	0.396304	2.58824	0.007008	-1.20144	1	492.415
5414	0.373747	1.47023	0.007008	-1.26643	1	492.415
5415	0.19627	3.31755	0.007008	-1.10906	1	492.415
5416	-0.32398	2.75307	0.007008	0.54449	1	492.416
5417	0.0288907	2.80339	0.007008	-0.952744	1	492.416
5418	0.104382	3.92965	0.007008	-0.837148	1	492.416
5419	0.223788	3.72856	0.007008	-0.891595	1	492.416
5420	0.418289	1.93371	0.007008	-1.25561	1	492.416
5421	0.40865	2.81449	0.007008	-1.22649	1	492.416
5422	0.0803996	4.56295	0.007008	-0.485017	1	492.416
5423	0.165877	3.88026	0.007008	-0.953866	1	492.417
5424	0.0411173	4.38225	0.007008	-0.368816	1	492.417
5425	0.238264	1.53747	0.007008	-1.29967	1	492.417
5426	0.0972852	3.85453	0.007008	-0.654071	1	492.417
5427	-0.328752	2.64779	0.007008	0.370952	1	492.417
5428	0.486434	0.832379	0.007008	-1.51964	1	492.418
5429	0.426514	2.53027	0.007008	-1.31214	1	492.418
5430	0.217326	1.68878	0.007008	-1.24062	1	492.419
5431	0.337944	1.29535	0.007008	-1.28376	1	492.419
5432	0.191998	3.43877	0.007008	-0.890103	1	492.419
5433	0.0394516	4.00459	0.007008	-0.473382	1	492.42
5434	0.430292	2.16087	0.007008	-1.37836	1	492.42
5435	0.00678874	2.88233	0.007008	-0.899289	1	492.42
5436	-0.318492	2.69619	0.007008	0.186815	1	492.42
5437	-0.335072	2.762	0.007008	0.537524	1	492.42
5438	0.427806	0.898091	0.007008	-1.34537	1	492.421
5439	0.219935	4.18402	0.007008	-0.834697	1	492.421
5440	0.30905	2.48226	0.007008	-1.31958	1	492.421
5441	0.503024	0.10402	0.007008	-1.51748	1	492.422
5442	0.242861	3.63894	0.007008	-1.09315	1	492.422
5443	0.541197	1.01213	0.007008	-1.46363	1	492.422
5444	0.39953	0.942442	0.007008	-1.33707	1	492.423
5445	0.31802	3.14456	0.007008	-1.07413	1	492.423
5446	-0.403136	2.32851	0.007008	0.381907	1	492.424
5447	-0.387782	2.39966	0.007008	0.356192	1	492.424
5448	0.577387	0.425039	0.007008	-1.50042	1	492.424
5449	-0.327641	2.54994	0.007008	0.144926	1	492.425
5450	0.0270143	2.80582	0.007008	-0.949387	1	492.425
5451	0.498564	0.697962	0.007008	-1.38673	1	492.425
5452	0.252484	1.55195	0.007008	-1.34049	1	492.425
5453	0.354991	1.45069	0.007008	-1.26301	1	492.425
5454	0.336663	1.79523	0.007008	-1.40634	1	492.425
5455	0.385106	1.77524	0.007008	-1.42682	1	492.426
5456	-0.479058	2.0832	0.007008	0.892074	1	492.426
5457	0.301074	2.55923	0.007008	-1.11289	1	492.427
5458	-0.481443	2.08174	0.007008	0.76683	1	492.427
5459	0.029962	2.62685	0.007008	-0.960769	1	492.428
5460	-0.0977875	4.00221	0.007008	0.0305442	1	492.428
5461	0.0553951	2.99703	0.007008	-0.970801	1	492.428
5462	0.260046	2.07543	0.007008	-1.33066	1	492.428
5463	-0.131522	3.55177	0.007008	-0.0280975	1	492.429
5464	-0.601702	1.69538	0.007008	1.71085	1	492.43
5465	0.412609	2.04135	0.007008	-1.24423	1	492.43
5466	0.520283	1.09423	0.007008	-1.47993	1	492.431
5467	0.516241	1.43229	0.007008	-1.39906	1	492.431
5468	0.503144	0.366764	0.007008	-1.4244	1	492.431
5469	-0.241364	3.18243	0.007008	0.396834	1	492.431
5470	0.527875	0.970786	0.007008	-1.49075	1	492.432
5471	0.313272	1.10495	0.007008	-1.40895	1	492.432
5472	0.384362	3.00238	0.007008	-1.2478	1	492.432
5473	0.392082	1.07247	0.007008	-1.31811	1	492.433
5474	-0.154226	2.95436	0.007008	-0.38854	1	492.434
5475	0.438974	1.24086	0.007008	-1.48605	1	492.434
5476	0.417145	2.29536	0.007008	-1.23689	1	492.434
5477	0.50412	0.276637	0.007008	-1.43911	1	492.434
5478	0.339165	0.94734	0.007008	-1.35497	1	492.434
5479	0.366025	0.81415	0.007008	-1.36958	1	492.435
5480	-0.644213	1.54367	0.007008	1.70458	1	492.435
5481	0.279076	2.75237	0.007008	-1.26765	1	492.435
5482	0.303331	1.78199	0.007008	-1.20474	1	492.436
5483	-0.428958	2.35056	0.007008	0.876241	1	492.436
5484	0.124861	2.45495	0.007008	-1.01282	1	492.436
5485	0.111414	2.81582	0.007008	-0.914075	1	492.436
5486	-0.149897	3.10625	0.007008	-0.421504	1	492.437
5487	-0.200796	3.24318	0.007008	0.129803	1	492.437
5488	-0.0423806	2.78847	0.007008	-0.760869	1	492.437
5489	0.431939	1.1881	0.007008	-1.48955	1	492.437
5490	0.194235	3.51834	0.007008	-1.0699	1	492.438
5491	-0.0327535	3.70906	0.007008	-0.364004	1	492.438
5492	-0.571141	1.79953	0.007008	1.63218	1	492.438
5493	0.309266	1.081	0.007008	-1.34704	1	492.438
5494	0.436667	2.41277	0.007008	-1.32807	1	492.439
5495	0.0892122	2.74898	0.007008	-1.06435	1	492.439
5496	0.325962	3.32768	0.007008	-1.19609	1	492.439
5497	0.413444	2.25491	0.007008	-1.23415	1	492.439
5498	0.471664	0.96915	0.007008	-1.51032	1	492.44
5499	0.483682	0.911191	0.007008	-1.36208	1	492.44
5500	0.413715	0.808431	0.007008	-1.356	1	492.441
5501	0.565384	0.485331	0.007008	-1.45116	1	492.441
5502	0.386567	0.839924	0.007008	-1.4857	1	492.441
5503	0.270564	1.61396	0.007008	-1.22914	1	492.441
5504	0.327225	1.07388	0.007008	-1.32955	1	492.441
5505	0.329315	3.50284	0.007008	-1.15899	1	492.442
5506	-0.332323	2.83755	0.007008	0.853582	1	492.442
5507	0.500017	0.424769	0.007008	-1.54435	1	492.442
5508	0.19747	3.58061	0.007008	-1.06135	1	492.443
5509	0.454073	1.30201	0.007008	-1.31813	1	492.443
5510	-0.173831	3.62404	0.007008	0.312137	1	492.443
5511	0.310099	1.84446	0.007008	-1.38736	1	492.443
5512	0.24524	4.08158	0.007008	-0.992091	1	492.443
5513	0.363941	0.690902	0.007008	-1.4296	1	492.444
5514	-0.0965926	3.75193	0.007008	-0.262085	1	492.444
5515	0.241697	3.87831	0.007008	-1.04144	1	492.444
5516	0.296915	2.66543	0.007008	-1.29032	1	492.444
5517	-0.229408	3.2156	0.007008	0.137876	1	492.445
5518	-0.446195	2.26992	0.007008	0.888983	1	492.445
5519	0.211429	4.29042	0.007008	-0.899426	1	492.445
5520	0.413153	1.58742	0.007008	-1.27306	1	492.445
5521	0.178727	2.15197	0.007008	-1.10771	1	492.446
5522	0.251325	3.39465	0.007008	-1.14726	1	492.446
5523	0.450182	0.915317	0.007008	-1.34758	1	492.447
5524	-0.0103433	2.78587	0.007008	-0.794095	1	492.447
5525	0.474239	2.00697	0.007008	-1.33232	1	492.447
5526	-0.649616	1.52778	0.007008	1.67724	1	492.447
5527	0.240099	2.47763	0.007008	-1.07658	1	492.447
5528	0.487596	0.858692	0.007008	-1.51885	1	492.447
5529	0.128371	2.18302	0.007008	-1.11662	1	492.447
5530	0.412522	1.38728	0.007008	-1.28893	1	492.448
5531	0.277717	3.54584	0.007008	-1.13695	1	492.448
5532	0.364646	0.685583	0.007008	-1.43298	1	492.449
5533	0.230762	3.77391	0.007008	-0.895139	1	492.449
5534	0.487558	0.844215	0.007008	-1.36874	1	492.449
5535	0.11603	2.47792	0.007008	-1.0017	1	492.449
5536	0.175066	3.19271	0.007008	-0.910387	1	492.449
5537	0.413204	0.652458	0.007008	-1.50555	1	492.45
5538	0.352712	2.38153	0.007008	-1.16983	1	492.45
5539	0.427323	1.02066	0.007008	-1.32997	1	492.45
5540	0.35383	1.64538	0.007008	-1.23851	1	492.451
5541	0.341898	2.04801	0.007008	-1.19095	1	492.451
5542	0.44701	2.17786	0.007008	-1.36736	1	492.451
5543	-0.147468	3.14201	0.007008	-0.414282	1	492.451
5544	0.367778	1.42742	0.007008	-1.26828	1	492.451
5545	0.504651	1.14679	0.007008	-1.48527	1	492.452
5546	0.242461	4.11414	0.007008	-0.981302	1	492.452
5547	0.138843	3.94242	0.007008	-0.897494	1	492.452
5548	0.417963	0.506026	0.007008	-1.41233	1	492.452
5549	0.478093	0.184434	0.007008	-1.52353	1	492.452
5550	0.136128	2.29209	0.007008	-1.16952	1	492.452
5551	0.231369	3.98874	0.007008	-1.00627	1	492.453
5552	-0.0355977	4.26547	0.007008	-0.157583	1	492.454
5553	-0.640827	1.54348	0.007008	1.53211	1	492.454
5554	-0.311478	2.7629	0.007008	0.225404	1	492.454
5555	-0.188097	3.46968	0.007008	0.28245	1	492.455
5556	0.478576	1.93603	0.007008	-1.3352	1	492.455
5557	0.206868	2.61376	0.007008	-1.03234	1	492.455
5558	0.342583	1.80506	0.007008	-1.21598	1	492.455
5559	0.371307	3.28745	0.007008	-1.17979	1	492.456
5560	0.108175	2.27803	0.007008	-1.08449	1	492.456
5561	0.438965	2.49924	0.007008	-1.28704	1	492.456
5562	0.501662	1.11621	0.007008	-1.49065	1	492.456
5563	-0.404457	2.49207	0.007008	1.02008	1	492.456
5564	0.393492	1.53916	0.007008	-1.26616	1	492.456
5565	0.583853	0.207347	0.007008	-1.51606	1	492.456
5566	0.0784805	2.49413	0.007008	-1.06469	1	492.457
5567	0.220785	3.97648	0.007008	-0.999462	1	492.457
5568	0.123763	2.77971	0.007008	-1.11115	1	492.457
5569	0.378354	2.92763	0.007008	-1.26876	1	492.457
5570	0.213734	3.35223	0.007008	-1.12242	1	492.457
5571	0.238413	1.96182	0.007008	-1.31952	1	492.457
5572	0.295321	3.97035	0.007008	-1.00704	1	492.457
5573	-0.582505	1.76075	0.007008	1.68725	1	492.457
5574	0.401336	2.73203	0.007008	-1.20248	1	492.458
5575	0.186937	4.05274	0.007008	-0.7853	1	492.458
5576	0.477515	1.82898	0.007008	-1.40263	1	492.459
5577	0.573217	0.473258	0.007008	-1.51013	1	492.46
5578	-0.633881	1.56516	0.007008	1.51613	1	492.46
5579	0.535907	0.583338	0.007008	-1.53112	1	492.461
5580	-0.640976	1.53122	0.007008	1.33639	1	492.461
5581	0.384711	2.12214	0.007008	-1.21452	1	492.463
5582	0.380577	3.17123	0.007008	-1.17321	1	492.463
5583	-0.28629	2.99153	0.007008	0.38814	1	492.463
5584	0.371978	2.05067	0.007008	-1.2102	1	492.463
5585	0.31403	1.00465	0.007008	-1.38574	1	492.464
5586	-0.560938	1.81308	0.007008	1.35805	1	492.464
5587	-0.214023	3.4389	0.007008	0.417113	1	492.464
5588	0.385422	2.91844	0.007008	-1.17395	1	492.464
5589	0.471511	2.07893	0.007008	-1.34343	1	492.465
5590	0.421353	0.469321	0.007008	-1.50512	1	492.465
5591	0.48282	1.51277	0.007008	-1.45016	1	492.465
5592	0.304644	2.3747	0.007008	-1.1333	1	492.465
5593	0.273085	1.31681	0.007008	-1.30677	1	492.465
5594	0.422935	0.751739	0.007008	-1.51163	1	492.466
5595	-0.603034	1.68954	0.007008	1.67116	1	492.466
5596	0.550465	0.748825	0.007008	-1.50245	1	492.466
5597	0.421473	1.642	0.007008	-1.44757	1	492.467
5598	0.504514	0.144447	0.007008	-1.46872	1	492.468
5599	0.458687	0.350567	0.007008	-1.42915	1	492.468
5600	0.0190928	4.43458	0.007008	-0.337474	1	492.468
5601	-0.549196	1.87838	0.007008	1.39076	1	492.468
5602	-0.366262	2.47714	0.007008	0.279001	1	492.469
5603	0.40616	1.57701	0.007008	-1.45233	1	492.469
5604	0.427726	0.607428	0.007008	-1.51627	1	492.469
5605	0.36261	1.05156	0.007008	-1.32032	1	492.47
5606	-0.610431	1.66346	0.007008	1.76174	1	492.47
5607	0.294165	1.7742	0.007008	-1.38228	1	492.471
5608	0.41028	0.448439	0.007008	-1.48546	1	492.471
5609	0.547773	0.78413	0.007008	-1.42047	1	492.471
5610	0.3343	0.872941	0.007008	-1.41198	1	492.472
5611	0.108171	2.26972	0.007008	-1.09181	1	492.472
5612	0.338016	3.5632	0.007008	-1.08558	1	492.472
5613	0.404819	2.73018	0.007008	-1.20741	1	492.472
5614	0.0988144	2.98461	0.007008	-0.861424	1	492.472
5615	0.363385	2.32153	0.007008	-1.18252	1	492.472
5616	-0.369934	2.55964	0.007008	0.702412	1	492.472
5617	0.487711	0.402272	0.007008	-1.41539	1	492.472
5618	0.311587	1.23756	0.007008	-1.2973	1	492.472
5619	0.325503	2.98959	0.007008	-1.25631	1	492.472
5620	0.37273	3.28819	0.007008	-1.17587	1	492.472
5621	0.572043	0.588397	0.007008	-1.46463	1	492.473
5622	0.50581	0.794484	0.007008	-1.52287	1	492.474
5623	0.387301	2.53821	0.007008	-1.33378	1	492.474
5624	0.189466	4.41957	0.007008	-0.828349	1	492.474
5625	0.175927	4.19064	0.007008	-0.887511	1	492.475
5626	0.429986	1.7223	0.007008	-1.43915	1	492.476
5627	-0.0348415	2.766	0.007008	-0.816661	1	492.476
5628	0.383106	1.17807	0.007008	-1.47501	1	492.476
5629	-0.588801	1.71738	0.007008	1.45519	1	492.476
5630	0.251583	2.73135	0.007008	-1.25308	1	492.476
5631	0.339099	1.26597	0.007008	-1.28624	1	492.476
5632	0.541704	0.8067	0.007008	-1.41176	1	492.476
5633	0.535153	0.19205	0.007008	-1.55079	1	492.477
5634	0.581079	0.351023	0.007008	-1.5147	1	492.477
5635	0.490059	0.439717	0.007008	-1.54424	1	492.477
5636	0.1127	2.261	0.007008	-1.08264	1	492.478
5637	0.446997	1.31595	0.007008	-1.3115	1	492.478
5638	0.372103	2.60736	0.007008	-1.32371	1	492.479
5639	0.565807	0.673352	0.007008	-1.49121	1	492.479
5640	-0.227208	3.37032	0.007008	0.452206	1	492.479
5641	0.373586	2.59486	0.007008	-1.17235	1	492.48
5642	-0.0662111	2.83701	0.007008	-0.688881	1	492.481
5643	0.29897	1.52657	0.007008	-1.3999	1	492.481
5644	-0.637255	1.57197	0.007008	1.78043	1	492.482
5645	0.581494	0.261002	0.007008	-1.52441	1	492.482
5646	0.0545043	4.521	0.007008	-0.390708	1	492.482
5647	0.292414	1.20944	0.007008	-1.38629	1	492.482
5648	0.359496	2.20756	0.007008	-1.1879	1	492.484
5649	0.067084	3.35882	0.007008	-0.917847	1	492.484
5650	0.384053	2.92921	0.007008	-1.26798	1	492.485
5651	0.367872	2.74526	0.007008	-1.30273	1	492.485
5652	0.464447	0.758517	0.007008	-1.52633	1	492.485
5653	0.265524	2.8652	0.007008	-1.24474	1	492.485
5654	0.363757	1.24323	0.007008	-1.46131	1	492.486
5655	-0.627984	1.59	0.007008	1.59352	1	492.486
5656	0.201436	2.04453	0.007008	-1.27411	1	492.487
5657	0.432175	2.32236	0.007008	-1.35475	1	492.487
5658	0.335675	3.30175	0.007008	-1.20475	1	492.487
5659	0.377451	1.73155	0.007008	-1.43135	1	492.487
5660	0.257386	2.08777	0.007008	-1.32965	1	492.487
5661	0.439786	2.41822	0.007008	-1.32757	1	492.487
5662	0.431462	0.566959	0.007008	-1.51939	1	492.487
5663	0.294829	3.86845	0.007008	-1.07223	1	492.488
5664	-0.405176	2.41705	0.007008	0.638251	1	492.488
5665	-0.525493	1.97513	0.007008	1.5224	1	492.489
5666	0.22157	3.8737	0.007008	-0.867041	1	492.489
5667	0.0440346	3.51551	0.007008	-0.833572	1	492.489
5668	0.283947	1.28731	0.007008	-1.30083	1	492.489
5669	0.356329	2.40476	0.007008	-1.16969	1	492.489
5670	0.25611	3.59558	0.007008	-1.11516	1	492.49
5671	0.587964	0.227276	0.007008	-1.50607	1	492.49
5672	-0.40937	2.32321	0.007008	0.432614	1	492.49
5673	0.479213	0.807497	0.007008	-1.52493	1	492.49
5674	0.387567	1.49929	0.007008	-1.45526	1	492.491
5675	0.310785	1.34647	0.007008	-1.41638	1	492.491
5676	0.360639	0.851128	0.007008	-1.36025	1	492.491
5677	0.0343438	2.58978	0.007008	-0.97418	1	492.492
5678	0.283776	2.72511	0.007008	-1.0791	1	492.492
5679	0.0455712	2.86086	0.007008	-0.979607	1	492.492
5680	0.566405	0.368512	0.007008	-1.5339	1	492.492
5681	-0.575234	1.72654	0.007008	0.980927	1	492.493
5682	-0.0111954	3.96684	0.007008	-0.325162	1	492.493
5683	-0.187949	3.4207	0.007008	0.0405387	1	492.493
5684	0.201111	1.88342	0.007008	-1.17575	1	492.494
5685	0.38417	2.98388	0.007008	-1.1691	1	492.494
5686	0.576831	0.400942	0.007008	-1.46567	1	492.494
5687	0.485248	0.678374	0.007008	-1.3803	1	492.494
5688	0.509065	1.42175	0.007008	-1.4438	1	492.495
5689	0.547352	0.360736	0.007008	-1.54538	1	492.496
5690	0.376941	1.79314	0.007008	-1.23352	1	492.496
5691	0.529501	1.00625	0.007008	-1.48905	1	492.496
5692	-0.124948	3.37517	0.007008	-0.189496	1	492.497
5693	0.386866	1.02964	0.007008	-1.32132	1	492.497
5694	0.302098	1.36384	0.007008	-1.40756	1	492.497
5695	0.315763	1.14508	0.007008	-1.4206	1	492.498
5696	-0.293317	2.6398	0.007008	0.00900467	1	492.498
5697	0.383845	2.30988	0.007008	-1.1999	1	492.498
5698	0.510942	0.20383	0.007008	-1.44968	1	492.498
5699	0.444422	2.38504	0.007008	-1.27619	1	492.498
5700	0.353094	2.13942	0.007008	-1.18845	1	492.499
5701	0.268608	1.63074	0.007008	-1.36693	1	492.499
5702	-0.315718	2.81746	0.007008	0.58449	1	492.499
5703	0.436725	0.448927	0.007008	-1.41333	1	492.499
5704	0.255227	3.2979	0.007008	-0.983735	1	492.499
5705	0.471752	2.03391	0.007008	-1.36994	1	492.499
5706	0.400726	0.567421	0.007008	-1.40475	1	492.499
5707	0.49485	1.52807	0.007008	-1.44136	1	492.5
5708	0.259589	2.06234	0.007008	-1.14625	1	492.5
5709	0.574598	0.372024	0.007008	-1.52606	1	492.5
5710	0.045146	2.55771	0.007008	-0.942601	1	492.5
5711	-0.231906	3.08053	0.007008	0.174431	1	492.501
5712	0.528543	0.857346	0.007008	-1.50926	1	492.501
5713	0.514026	1.12636	0.007008	-1.48516	1	492.501
5714	0.480603	1.70686	0.007008	-1.32545	1	492.501
5715	0.118821	4.61045	0.007008	-0.583016	1	492.501
5716	0.105494	4.59743	0.007008	-0.536253	1	492.501
5717	-0.652143	1.51084	0.007008	1.59529	1	492.502
5718	0.38806	0.531913	0.007008	-1.4402	1	492.502
5719	0.0576846	3.64727	0.007008	-0.624477	1	492.502
5720	-0.119764	3.44656	0.007008	-0.361908	1	492.503
5721	0.201505	2.25792	0.007008	-1.08894	1	492.503
5722	0.561105	0.762554	0.007008	-1.48665	1	492.503
5723	0.290594	1.294	0.007008	-1.29253	1	492.503
5724	0.282569	1.3184	0.007008	-1.38139	1	492.504
5725	0.567165	0.578078	0.007008	-1.50958	1	492.504
5726	0.0941773	4.20201	0.007008	-0.560744	1	492.504
5727	0.193168	2.66135	0.007008	-1.21102	1	492.504
5728	0.40646	2.39594	0.007008	-1.35421	1	492.505
5729	0.280698	1.26058	0.007008	-1.31315	1	492.505
5730	0.367563	3.05627	0.007008	-1.25034	1	492.505
5731	0.0636517	2.90663	0.007008	-1.00393	1	492.505
5732	0.430016	2.54508	0.007008	-1.25007	1	492.506
5733	0.111995	2.89125	0.007008	-1.08055	1	492.506
5734	0.53801	1.07712	0.007008	-1.46721	1	492.506
5735	-0.573126	1.76498	0.007008	1.16374	1	492.507
5736	0.314568	3.51274	0.007008	-1.16104	1	492.507
5737	0.478884	1.7513	0.007008	-1.41915	1	492.507
5738	0.310275	2.48418	0.007008	-1.12505	1	492.508
5739	0.40863	0.889192	0.007008	-1.50215	1	492.508
5740	0.561778	0.797057	0.007008	-1.47604	1	492.508
5741	0.437964	1.22826	0.007008	-1.31223	1	492.508
5742	0.260367	3.14459	0.007008	-1.19916	1	492.508
5743	0.445026	1.64001	0.007008	-1.28981	1	492.508
5744	0.324466	2.68352	0.007008	-1.30318	1	492.508
5745	0.265182	1.73693	0.007008	-1.36032	1	492.509
5746	-0.50741	1.95888	0.007008	0.860614	1	492.509
5747	0.272431	2.6771	0.007008	-1.27627	1	492.509
5748	-0.488427	2.10826	0.007008	1.11222	1	492.509
5749	0.539546	0.041903	0.007008	-1.53358	1	492.509
5750	0.536063	0.627223	0.007008	-1.53001	1	492.51
5751	-0.65423	1.49636	0.007008	1.44283	1	492.51
5752	0.516417	1.05181	0.007008	-1.37656	1	492.51
5753	0.458665	1.11643	0.007008	-1.50113	1	492.51
5754	0.385057	2.31758	0.007008	-1.36683	1	492.51
5755	0.177043	2.23331	0.007008	-1.08479	1	492.511
5756	0.379548	1.89419	0.007008	-1.4165	1	492.511
5757	0.32545	1.22822	0.007008	-1.43327	1	492.512
5758	0.412501	0.442486	0.007008	-1.49337	1	492.512
5759	-0.472878	2.19459	0.007008	1.36413	1	492.512
5760	0.446892	2.30977	0.007008	-1.27602	1	492.512
5761	0.57797	0.451484	0.007008	-1.51181	1	492.512
5762	0.547611	0.0253844	0.007008	-1.51923	1	492.512
5763	0.397783	2.73301	0.007008	-1.30125	1	492.513
5764	0.113197	4.60909	0.007008	-0.560508	1	492.513
5765	-0.569202	1.76354	0.007008	1.03879	1	492.513
5766	0.438642	2.15327	0.007008	-1.26298	1	492.514
5767	0.314698	1.63853	0.007008	-1.40813	1	492.514
5768	0.55768	0.851695	0.007008	-1.47528	1	492.514
5769	0.225256	2.67109	0.007008	-1.24087	1	492.515
5770	0.275357	3.64624	0.007008	-0.971566	1	492.515
5771	-0.307203	2.88269	0.007008	0.422786	1	492.516
5772	-0.512453	1.99732	0.007008	1.05685	1	492.516
5773	0.393257	2.95343	0.007008	-1.25928	1	492.516
5774	0.228338	3.9731	0.007008	-0.865532	1	492.517
5775	0.401951	1.37534	0.007008	-1.28321	1	492.517
5776	0.449604	0.241067	0.007008	-1.47066	1	492.517
5777	0.143148	3.93558	0.007008	-0.908972	1	492.517
5778	0.45159	2.26126	0.007008	-1.35079	1	492.517
5779	0.317343	2.34008	0.007008	-1.14424	1	492.518
5780	0.0800184	3.83012	0.007008	-0.820752	1	492.518
5781	0.46538	2.0423	0.007008	-1.38016	1	492.518
5782	0.487077	1.65389	0.007008	-1.33359	1	492.518
5783	-0.621176	1.59195	0.007008	1.30661	1	492.518
5784	0.568495	0.519002	0.007008	-1.44795	1	492.518
5785	0.104701	2.40608	0.007008	-1.11852	1	492.518
5786	0.540173	0.0342645	0.007008	-1.50422	1	492.518
5787	0.309786	3.87074	0.007008	-1.06673	1	492.519
5788	-0.317487	2.57824	0.007008	0.0451493	1	492.519
5789	0.333594	2.51071	0.007008	-1.33023	1	492.519
5790	-0.00664214	4.38265	0.007008	-0.226339	1	492.52
5791	0.226634	2.18631	0.007008	-1.11192	1	492.52
5792	-0.200053	3.352	0.007008	0.250248	1	492.521
5793	0.545284	0.0283564	0.007008	-1.5083	1	492.521
5794	0.358885	0.957618	0.007008	-1.46642	1	492.521
5795	0.0372814	2.70823	0.007008	-0.984226	1	492.522
5796	0.305591	3.29739	0.007008	-1.1999	1	492.522
5797	0.0520747	2.49867	0.007008	-0.978082	1	492.522
5798	0.310065	1.4674	0.007008	-1.2512	1	492.523
5799	0.335949	2.00692	0.007008	-1.38978	1	492.523
5800	0.466925	1.92869	0.007008	-1.40046	1	492.523
5801	0.439494	1.18225	0.007008	-1.31618	1	492.524
5802	0.0458403	2.80554	0.007008	-0.989481	1	492.524
5803	0.327835	3.27898	0.007008	-1.21015	1	492.524
5804	0.407626	1.17233	0.007008	-1.30567	1	492.525
5805	0.403931	2.97517	0.007008	-1.22608	1	492.525
5806	0.0884448	2.74099	0.007008	-0.907111	1	492.525
5807	0.563098	0.807808	0.007008	-1.45358	1	492.525
5808	0.475833	0.858681	0.007008	-1.35914	1	492.525
5809	0.416372	0.601593	0.007008	-1.38719	1	492.526
5810	0.486641	0.458566	0.007008	-1.40462	1	492.527
5811	0.54919	0.246401	0.007008	-1.44947	1	492.527
5812	-0.485451	2.11721	0.007008	1.07568	1	492.528
5813	-0.406762	2.33405	0.007008	0.42449	1	492.528
5814	0.337756	3.47449	0.007008	-1.07856	1	492.528
5815	0.0842988	3.9596	0.007008	-0.596096	1	492.528
5816	0.304668	3.01703	0.007008	-1.24637	1	492.529
5817	0.534305	0.0464201	0.007008	-1.49508	1	492.529
5818	-0.374371	2.4444	0.007008	0.442731	1	492.53
5819	-0.105968	2.99443	0.007008	-0.506597	1	492.53
5820	0.482656	0.546967	0.007008	-1.39253	1	492.53
5821	-0.0450337	3.1229	0.007008	-0.589932	1	492.53
5822	0.571421	0.323805	0.007008	-1.45794	1	492.531
5823	0.292029	3.07822	0.007008	-1.23052	1	492.532
5824	-0.19873	3.10304	0.007008	-0.209679	1	492.532
5825	0.477991	1.10793	0.007008	-1.34197	1	492.532
5826	-0.278544	2.80923	0.007008	0.176228	1	492.532
5827	-0.266121	2.70249	0.007008	-0.124362	1	492.532
5828	-0.577721	1.77579	0.007008	1.65553	1	492.533
5829	0.155677	4.00082	0.007008	-0.912291	1	492.533
5830	0.561306	0.292133	0.007008	-1.54581	1	492.533
5831	0.565896	0.0819362	0.007008	-1.54393	1	492.533
5832	-0.364043	2.64474	0.007008	0.685345	1	492.533
5833	-0.161008	2.89821	0.007008	-0.409492	1	492.533
5834	0.402648	1.30523	0.007008	-1.28986	1	492.533
5835	0.139006	2.69013	0.007008	-1.14592	1	492.533
5836	-0.0688131	3.3383	0.007008	-0.604225	1	492.533
5837	0.272238	2.46768	0.007008	-1.3036	1	492.534
5838	0.105665	2.44475	0.007008	-1.12037	1	492.534
5839	-0.303226	2.97765	0.007008	0.667328	1	492.534
5840	0.330406	1.96136	0.007008	-1.19064	1	492.534
5841	0.487427	1.62608	0.007008	-1.43444	1	492.534
5842	0.357446	1.03443	0.007008	-1.32143	1	492.534
5843	0.176929	4.56314	0.007008	-0.728904	1	492.534
5844	-0.36554	2.47639	0.007008	0.267804	1	492.535
5845	0.138029	2.33385	0.007008	-1.17643	1	492.535
5846	0.302768	2.91762	0.007008	-1.0747	1	492.535
5847	0.572432	0.380953	0.007008	-1.45556	1	492.535
5848	-0.515395	1.96715	0.007008	0.937372	1	492.535
5849	-0.191455	2.84802	0.007008	-0.346992	1	492.535
5850	0.19907	3.71432	0.007008	-1.03894	1	492.535
5851	0.154675	4.16169	0.007008	-0.865665	1	492.535
5852	0.144275	3.3042	0.007008	-1.05294	1	492.536
5853	-0.462619	2.11973	0.007008	0.725086	1	492.536
5854	0.109965	4.14408	0.007008	-0.610464	1	492.536
5855	0.238034	4.09308	0.007008	-0.870281	1	492.536
5856	0.00869163	3.22667	0.007008	-0.659866	1	492.536
5857	0.508753	1.62005	0.007008	-1.39298	1	492.536
5858	-0.595978	1.7144	0.007008	1.64795	1	492.536
5859	0.56514	0.760741	0.007008	-1.44953	1	492.537
5860	0.475829	0.43951	0.007008	-1.54361	1	492.537
5861	0.5731	0.638193	0.007008	-1.46173	1	492.537
5862	0.338734	2.14599	0.007008	-1.17691	1	492.537
5863	0.422159	2.10506	0.007008	-1.24554	1	492.537
5864	0.43134	2.52996	0.007008	-1.24923	1	492.537
5865	0.327788	2.23484	0.007008	-1.36226	1	492.538
5866	0.478303	0.666442	0.007008	-1.53589	1	492.538
5867	0.43655	0.373962	0.007008	-1.5176	1	492.538
5868	0.184373	4.16654	0.007008	-0.761246	1	492.538
5869	0.236432	3.12674	0.007008	-0.984315	1	492.538
5870	0.335788	3.27653	0.007008	-1.0826	1	492.539
5871	0.540451	0.916669	0.007008	-1.49471	1	492.539
5872	-0.512712	2.00508	0.007008	1.32367	1	492.539
5873	0.583839	0.470341	0.007008	-1.48893	1	492.539
5874	0.356822	1.82943	0.007008	-1.21777	1	492.539
5875	-0.13923	3.10774	0.007008	-0.464927	1	492.54
5876	0.00709387	2.6767	0.007008	-0.858684	1	492.54
5877	0.446707	2.38747	0.007008	-1.27727	1	492.541
5878	0.573737	0.162121	0.007008	-1.5439	1	492.541
5879	0.422778	0.447515	0.007008	-1.51049	1	492.541
5880	0.162367	2.112	0.007008	-1.1134	1	492.542
5881	0.0576064	3.49953	0.007008	-0.666228	1	492.542
5882	0.427598	1.00657	0.007008	-1.3283	1	492.542
5883	-0.664957	1.47096	0.007008	1.57451	1	492.542
5884	0.547674	0.962982	0.007008	-1.41874	1	492.544
5885	-0.388326	2.37033	0.007008	0.307792	1	492.544
5886	-0.368271	2.56764	0.007008	0.701951	1	492.544
5887	0.275411	3.01798	0.007008	-1.23066	1	492.544
5888	0.154338	4.24744	0.007008	-0.838843	1	492.545
5889	0.57858	0.313675	0.007008	-1.53184	1	492.545
5890	0.0580862	3.68593	0.007008	-0.817373	1	492.545
5891	0.347885	0.754415	0.007008	-1.41935	1	492.546
5892	0.00723349	2.98299	0.007008	-0.888916	1	492.546
5893	0.24686	4.21376	0.007008	-0.881475	1	492.546
5894	0.194753	1.79539	0.007008	-1.20959	1	492.546
5895	0.236165	2.61791	0.007008	-1.05137	1	492.547
5896	-0.00632761	3.61383	0.007008	-0.481026	1	492.547
5897	0.471261	0.174338	0.007008	-1.47086	1	492.547
5898	0.21604	1.99789	0.007008	-1.2969	1	492.547
5899	0.57122	0.619056	0.007008	-1.50056	1	492.548
5900	0.343491	0.789038	0.007008	-1.42541	1	492.548
5901	-0.153597	2.88421	0.007008	-0.451226	1	492.549
5902	-0.188741	3.21164	0.007008	0.0186582	1	492.549
5903	-0.521975	1.94986	0.007008	1.19966	1	492.549
5904	0.46996	0.244508	0.007008	-1.44617	1	492.55
5905	-0.572111	1.80142	0.007008	1.69064	1	492.55
5906	0.130873	2.30453	0.007008	-1.05289	1	492.55
5907	0.215376	3.30364	0.007008	-0.935564	1	492.551
5908	0.350273	2.35877	0.007008	-1.35654	1	492.552
5909	0.423709	1.8863	0.007008	-1.2575	1	492.552
5910	0.25668	1.75319	0.007008	-1.35289	1	492.552
5911	0.19391	3.18094	0.007008	-1.13552	1	492.552
5912	0.49142	0.221525	0.007008	-1.54701	1	492.553
5913	-0.168693	3.66173	0.007008	0.307529	1	492.553
5914	0.372821	0.611222	0.007008	-1.42278	1	492.553
5915	0.482838	1.9376	0.007008	-1.37861	1	492.553
5916	0.283251	1.18464	0.007008	-1.36044	1	492.553
5917	0.390647	0.580144	0.007008	-1.4059	1	492.553
5918	0.272066	3.76315	0.007008	-1.09416	1	492.554
5919	0.297295	2.94935	0.007008	-1.06547	1	492.554
5920	-0.371327	2.60949	0.007008	0.700501	1	492.554
5921	-0.287572	2.96034	0.007008	0.329552	1	492.554
5922	0.590585	0.320593	0.007008	-1.50661	1	492.555
5923	0.445548	2.36423	0.007008	-1.33926	1	492.555
5924	-0.135029	3.68092	0.007008	0.0991986	1	492.555
5925	0.470308	1.87181	0.007008	-1.40954	1	492.556
5926	0.355916	3.49382	0.007008	-1.12085	1	492.556
5927	0.516222	1.00725	0.007008	-1.50187	1	492.557
5928	0.258294	3.56415	0.007008	-1.12572	1	492.557
5929	0.426483	2.60785	0.007008	-1.23992	1	492.557
5930	-0.454563	2.18101	0.007008	0.661523	1	492.557
5931	0.0689582	2.53345	0.007008	-1.05384	1	492.558
5932	-0.453866	2.23922	0.007008	1.11682	1	492.558
5933	0.306886	1.71916	0.007008	-1.21055	1	492.558
5934	0.524527	0.813375	0.007008	-1.38961	1	492.558
5935	-0.429444	2.27588	0.007008	0.753901	1	492.559
5936	0.46109	0.336339	0.007008	-1.53655	1	492.559
5937	0.492149	1.19799	0.007008	-1.49049	1	492.559
5938	0.492897	1.27214	0.007008	-1.3445	1	492.559
5939	-0.032408	3.20837	0.007008	-0.746943	1	492.56
5940	0.374597	0.653149	0.007008	-1.39936	1	492.56
5941	0.368983	2.06354	0.007008	-1.20389	1	492.56
5942	0.155362	3.607	0.007008	-1.00739	1	492.56
5943	0.532254	0.980965	0.007008	-1.49473	1	492.56
5944	0.133547	2.66912	0.007008	-1.14251	1	492.56
5945	-0.598688	1.69133	0.007008	1.40588	1	492.56
5946	0.225879	1.79547	0.007008	-1.18909	1	492.56
5947	-0.347849	2.57598	0.007008	0.439865	1	492.561
5948	0.17074	1.99943	0.007008	-1.23081	1	492.561
5949	0.487867	1.26529	0.007008	-1.34018	1	492.561
5950	0.0332936	3.01647	0.007008	-0.764914	1	492.561
5951	0.324632	0.905423	0.007008	-1.3844	1	492.562
5952	0.551212	0.851505	0.007008	-1.49409	1	492.562
5953	0.337866	3.63643	0.007008	-1.12883	1	492.562
5954	0.313903	3.84964	0.007008	-1.0315	1	492.562
5955	0.516367	0.0357148	0.007008	-1.51628	1	492.562
5956	0.535723	1.19292	0.007008	-1.45251	1	492.562
5957	0.246499	2.55654	0.007008	-1.27477	1	492.562
5958	0.123831	3.71383	0.007008	-0.935067	1	492.562
5959	0.40833	0.8059	0.007008	-1.35166	1	492.563
5960	0.138791	2.53325	0.007008	-1.16452	1	492.563
5961	0.0984255	4.01381	0.007008	-0.613407	1	492.563
5962	0.240163	2.1721	0.007008	-1.31034	1	492.563
5963	-0.628384	1.58566	0.007008	1.55324	1	492.563
5964	0.0771727	2.37967	0.007008	-1.04211	1	492.563
5965	-0.027403	3.97854	0.007008	-0.448339	1	492.564
5966	0.484741	1.87366	0.007008	-1.39296	1	492.564
5967	0.484868	1.83316	0.007008	-1.4018	1	492.564
5968	0.309391	1.17114	0.007008	-1.4174	1	492.565
5969	0.138146	4.60758	0.007008	-0.652609	1	492.566
5970	0.505983	1.05222	0.007008	-1.3639	1	492.567
5971	0.571	0.626209	0.007008	-1.44924	1	492.567
5972	0.0864744	4.10407	0.007008	-0.748909	1	492.567
5973	0.465785	2.14901	0.007008	-1.36025	1	492.568
5974	0.357961	3.25924	0.007008	-1.11546	1	492.568
5975	0.242487	2.35651	0.007008	-1.29472	1	492.569
5976	0.181001	1.84899	0.007008	-1.20574	1	492.569
5977	0.456028	2.23015	0.007008	-1.28669	1	492.569
5978	0.431973	2.63595	0.007008	-1.29157	1	492.57
5979	0.401353	2.75647	0.007008	-1.19492	1	492.57
5980	-0.317149	2.62428	0.007008	0.208474	1	492.57
5981	0.304649	3.76416	0.007008	-1.00822	1	492.57
5982	0.520981	0.836078	0.007008	-1.51929	1	492.571
5983	0.41594	0.900439	0.007008	-1.33801	1	492.571
5984	-0.0212331	3.17185	0.007008	-0.784227	1	492.571
5985	-0.0163764	2.77702	0.007008	-0.872135	1	492.571
5986	-0.587414	1.74641	0.007008	1.73334	1	492.571
5987	0.146454	4.15566	0.007008	-0.68605	1	492.571
5988	0.561643	0.771885	0.007008	-1.4354	1	492.571
5989	0.341545	3.20353	0.007008	-1.09313	1	492.572
5990	0.309415	1.07252	0.007008	-1.41053	1	492.572
5991	0.418318	1.59266	0.007008	-1.4566	1	492.572
5992	-0.571506	1.76997	0.007008	1.33379	1	492.572
5993	-0.531301	1.90859	0.007008	0.985895	1	492.572
5994	0.133649	3.184	0.007008	-1.06254	1	492.573
5995	-0.124706	3.30227	0.007008	-0.238789	1	492.573
5996	0.537801	0.75195	0.007008	-1.40289	1	492.573
5997	-0.263722	2.70445	0.007008	-0.13765	1	492.573
5998	0.438384	0.533436	0.007008	-1.39217	1	492.573
5999	0.343209	2.52075	0.007008	-1.33425	1	492.574
6000	0.377171	2.09215	0.007008	-1.20707	1	492.574
6001	0.549337	2.323e-05	0.007008	-1.52188	1	492.574
6002	0.461382	2.15581	0.007008	-1.36653	1	492.575
6003	0.173362	3.03694	0.007008	-0.930929	1	492.575
6004	0.160537	3.08016	0.007008	-0.90968	1	492.575
6005	0.164715	1.97113	0.007008	-1.21448	1	492.575
6006	0.145223	2.94436	0.007008	-0.917534	1	492.575
6007	0.426167	2.40054	0.007008	-1.23754	1	492.576
6008	0.441082	1.87789	0.007008	-1.42327	1	492.576
6009	0.38925	2.2759	0.007008	-1.204	1	492.576
6010	-0.260809	2.9979	0.007008	0.105449	1	492.576
6011	0.328555	3.68508	0.007008	-1.0568	1	492.577
6012	0.308022	3.65183	0.007008	-1.01825	1	492.577
6013	0.452273	0.661898	0.007008	-1.37201	1	492.577
6014	0.555328	2.323e-05	0.007008	-1.52303	1	492.578
6015	-0.226794	2.89656	0.007008	-0.0797532	1	492.578
6016	0.542959	2.323e-05	0.007008	-1.5221	1	492.578
6017	0.544039	2.323e-05	0.007008	-1.52504	1	492.579
6018	0.549446	2.323e-05	0.007008	-1.52753	1	492.579
6019	0.55049	2.323e-05	0.007008	-1.51634	1	492.579
6020	-0.345519	2.75808	0.007008	0.743359	1	492.58
6021	0.154957	2.51968	0.007008	-1.18728	1	492.58
6022	0.4961	0.843572	0.007008	-1.36794	1	492.58
6023	0.546394	2.323e-05	0.007008	-1.52705	1	492.58
6024	0.316067	1.94471	0.007008	-1.18399	1	492.58
6025	0.437636	2.41984	0.007008	-1.2552	1	492.58
6026	0.365315	2.80904	0.007008	-1.1458	1	492.58
6027	0.550204	2.323e-05	0.007008	-1.52803	1	492.58
6028	0.540067	0.722848	0.007008	-1.52243	1	492.58
6029	0.338244	2.91882	0.007008	-1.27587	1	492.58
6030	-0.650422	1.50858	0.007008	1.47135	1	492.58
6031	0.341726	0.945177	0.007008	-1.34372	1	492.581
6032	0.517068	0.344728	0.007008	-1.55546	1	492.581
6033	0.467238	0.431111	0.007008	-1.54279	1	492.581
6034	0.454161	2.03809	0.007008	-1.39538	1	492.582
6035	0.55453	2.323e-05	0.007008	-1.51662	1	492.582
6036	0.428077	2.55683	0.007008	-1.23945	1	492.582
6037	0.144242	2.73444	0.007008	-0.956603	1	492.582
6038	0.542721	0.589639	0.007008	-1.53467	1	492.582
6039	0.323282	3.52122	0.007008	-1.04911	1	492.582
6040	0.54243	2.323e-05	0.007008	-1.51631	1	492.582
6041	0.508556	0.656804	0.007008	-1.38806	1	492.582
6042	0.148229	2.93031	0.007008	-0.923029	1	492.583
6043	0.49441	1.55476	0.007008	-1.33966	1	492.583
6044	0.510657	0.0465765	0.007008	-1.50104	1	492.583
6045	0.533439	1.28666	0.007008	-1.43399	1	492.583
6046	0.420114	1.68602	0.007008	-1.44757	1	492.583
6047	-0.0791252	2.95689	0.007008	-0.588639	1	492.583
6048	0.430226	2.42268	0.007008	-1.2426	1	492.583
6049	0.287505	2.35242	0.007008	-1.12028	1	492.583
6050	0.406192	2.86092	0.007008	-1.20298	1	492.584
6051	0.394717	2.10017	0.007008	-1.21973	1	492.584
6052	-0.104583	3.22136	0.007008	-0.538579	1	492.585
6053	0.0863139	2.93839	0.007008	-0.853701	1	492.585
6054	0.343458	3.03118	0.007008	-1.25907	1	492.585
6055	0.337568	2.96192	0.007008	-1.26907	1	492.585
6056	0.537323	1.19281	0.007008	-1.45182	1	492.585
6057	0.437143	0.940543	0.007008	-1.33631	1	492.585
6058	0.354473	1.12708	0.007008	-1.46378	1	492.586
6059	-0.527174	1.92351	0.007008	1.16326	1	492.586
6060	-0.587257	1.74582	0.007008	1.63046	1	492.586
6061	0.337632	2.9763	0.007008	-1.26686	1	492.586
6062	0.437269	1.40013	0.007008	-1.47768	1	492.587
6063	0.397904	2.98687	0.007008	-1.25324	1	492.587
6064	0.537406	2.323e-05	0.007008	-1.52332	1	492.587
6065	0.521918	1.39274	0.007008	-1.38388	1	492.588
6066	0.537278	2.323e-05	0.007008	-1.52387	1	492.588
6067	0.173954	1.88777	0.007008	-1.22067	1	492.588
6068	0.170505	2.91775	0.007008	-1.15373	1	492.588
6069	0.0182647	3.0222	0.007008	-0.739783	1	492.588
6070	0.489512	0.142696	0.007008	-1.46538	1	492.589
6071	0.187672	2.11211	0.007008	-1.11217	1	492.589
6072	0.293822	3.01527	0.007008	-1.05403	1	492.589
6073	0.348984	0.745682	0.007008	-1.4031	1	492.589
6074	0.14512	2.12893	0.007008	-1.10863	1	492.589
6075	0.551745	0.763168	0.007008	-1.50913	1	492.589
6076	0.378859	1.15136	0.007008	-1.47877	1	492.589
6077	-0.448165	2.27251	0.007008	1.149	1	492.59
6078	0.373745	1.04356	0.007008	-1.48013	1	492.59
6079	0.169244	3.69802	0.007008	-1.00759	1	492.59
6080	0.368431	1.83117	0.007008	-1.42261	1	492.59
6081	0.0523364	3.70743	0.007008	-0.800024	1	492.59
6082	0.392401	2.59138	0.007008	-1.33084	1	492.59
6083	0.449324	1.03193	0.007008	-1.33101	1	492.591
6084	0.238137	2.15544	0.007008	-1.11962	1	492.591
6085	0.100726	2.84563	0.007008	-0.891084	1	492.591
6086	0.372116	2.06355	0.007008	-1.39901	1	492.591
6087	-0.50179	2.07373	0.007008	1.38178	1	492.591
6088	0.300776	3.99318	0.007008	-1.03585	1	492.592
6089	-0.148304	2.9547	0.007008	-0.492275	1	492.592
6090	0.588202	0.320329	0.007008	-1.47661	1	492.592
6091	0.262818	1.99685	0.007008	-1.15459	1	492.592
6092	0.250423	3.29555	0.007008	-1.16977	1	492.592
6093	0.316743	0.964028	0.007008	-1.40839	1	492.592
6094	0.307665	3.95759	0.007008	-1.02853	1	492.593
6095	0.564052	2.323e-05	0.007008	-1.52264	1	492.593
6096	0.432305	2.23183	0.007008	-1.37633	1	492.593
6097	0.50537	1.69927	0.007008	-1.37406	1	492.593
6098	0.377089	0.923814	0.007008	-1.48545	1	492.593
6099	0.428699	2.08227	0.007008	-1.25066	1	492.593
6100	0.549698	2.323e-05	0.007008	-1.5107	1	492.594
6101	0.546135	2.323e-05	0.007008	-1.51048	1	492.594
6102	0.40314	1.5408	0.007008	-1.26626	1	492.594
6103	0.41078	1.40622	0.007008	-1.2816	1	492.594
6104	0.534652	2.323e-05	0.007008	-1.51743	1	492.594
6105	-0.314574	2.92062	0.007008	0.802177	1	492.594
6106	0.499839	1.30866	0.007008	-1.34867	1	492.595
6107	0.405259	0.570466	0.007008	-1.39492	1	492.595
6108	0.566675	0.676283	0.007008	-1.50419	1	492.595
6109	0.228779	4.39495	0.007008	-0.883809	1	492.595
6110	-0.513913	2.01156	0.007008	1.24094	1	492.595
6111	0.554687	0.0202747	0.007008	-1.49975	1	492.595
6112	0.512168	0.0326585	0.007008	-1.5155	1	492.595
6113	0.541811	2.323e-05	0.007008	-1.5317	1	492.596
6114	0.321888	1.73813	0.007008	-1.40892	1	492.596
6115	0.236362	2.01235	0.007008	-1.32018	1	492.596
6116	0.448524	0.93349	0.007008	-1.51736	1	492.596
6117	0.43581	0.260266	0.007008	-1.47902	1	492.596
6118	0.564431	2.323e-05	0.007008	-1.52747	1	492.597
6119	0.231672	4.26271	0.007008	-0.84316	1	492.597
6120	0.0265672	2.6462	0.007008	-0.882097	1	492.597
6121	-0.658065	1.49831	0.007008	1.69783	1	492.598
6122	0.459016	1.65512	0.007008	-1.44817	1	492.598
6123	0.371269	0.647455	0.007008	-1.4669	1	492.598
6124	0.285601	2.20968	0.007008	-1.13562	1	492.599
6125	0.339788	1.79046	0.007008	-1.41475	1	492.599
6126	-0.17543	3.47405	0.007008	0.193001	1	492.599
6127	0.099427	4.5649	0.007008	-0.503863	1	492.599
6128	0.326282	3.16206	0.007008	-1.23406	1	492.6
6129	0.259292	1.41196	0.007008	-1.35551	1	492.6
6130	0.294059	1.61839	0.007008	-1.22217	1	492.6
6131	0.366964	3.28053	0.007008	-1.20953	1	492.6
6132	0.436631	1.27999	0.007008	-1.48914	1	492.6
6133	0.562684	0.620025	0.007008	-1.4319	1	492.601
6134	0.550425	2.323e-05	0.007008	-1.53527	1	492.601
6135	0.1299	2.88143	0.007008	-0.913094	1	492.601
6136	0.118917	4.44366	0.007008	-0.57102	1	492.601
6137	0.312358	3.88424	0.007008	-1.07118	1	492.601
6138	-0.533043	1.94292	0.007008	1.52933	1	492.602
6139	0.354178	3.09886	0.007008	-1.1144	1	492.602
6140	0.47757	1.08799	0.007008	-1.34024	1	492.602
6141	0.56327	2.323e-05	0.007008	-1.51452	1	492.602
6142	0.0776804	2.67124	0.007008	-1.06262	1	492.602
6143	-0.523158	1.98066	0.007008	1.49157	1	492.602
6144	-0.109428	3.95514	0.007008	0.121355	1	492.603
6145	0.475378	2.1209	0.007008	-1.34282	1	492.603
6146	0.110773	3.71654	0.007008	-0.913698	1	492.603
6147	-0.634184	1.58352	0.007008	1.80333	1	492.603
6148	0.0885184	2.69475	0.007008	-0.916447	1	492.604
6149	0.444825	0.559729	0.007008	-1.38555	1	492.604
6150	-0.517018	2.00377	0.007008	1.30248	1	492.605
6151	0.315354	1.92191	0.007008	-1.18563	1	492.605
6152	0.565283	2.323e-05	0.007008	-1.51524	1	492.606
6153	-0.106359	3.08318	0.007008	-0.584979	1	492.606
6154	-0.665672	1.46628	0.007008	1.52965	1	492.606
6155	0.102618	2.43334	0.007008	-1.11986	1	492.606
6156	0.536176	0.941293	0.007008	-1.39506	1	492.606
6157	0.320272	2.44562	0.007008	-1.33631	1	492.607
6158	0.506621	0.865444	0.007008	-1.37169	1	492.608
6159	0.49931	0.156075	0.007008	-1.45583	1	492.608
6160	0.299688	1.1588	0.007008	-1.40512	1	492.608
6161	-0.592165	1.72524	0.007008	1.70563	1	492.608
6162	0.572854	0.0750014	0.007008	-1.48573	1	492.609
6163	-0.322184	2.67697	0.007008	0.183325	1	492.609
6164	0.473197	1.57856	0.007008	-1.31332	1	492.609
6165	0.0168292	2.81141	0.007008	-0.939492	1	492.609
6166	0.417516	2.86261	0.007008	-1.25316	1	492.609
6167	-0.0149591	3.92686	0.007008	-0.526473	1	492.609
6168	0.420023	2.59957	0.007008	-1.32054	1	492.609
6169	0.538784	2.323e-05	0.007008	-1.50805	1	492.609
6170	0.500683	0.274361	0.007008	-1.42989	1	492.61
6171	0.352349	2.82869	0.007008	-1.29407	1	492.61
6172	0.305682	1.82131	0.007008	-1.39249	1	492.61
6173	0.406792	2.27633	0.007008	-1.37663	1	492.61
6174	-0.612676	1.65821	0.007008	1.76069	1	492.61
6175	0.14995	3.53107	0.007008	-1.0179	1	492.611
6176	0.523029	0.503327	0.007008	-1.40648	1	492.611
6177	0.51598	1.57136	0.007008	-1.39483	1	492.611
6178	0.224609	3.76739	0.007008	-0.880668	1	492.611
6179	0.523106	0.567642	0.007008	-1.40114	1	492.611
6180	-0.299317	2.78793	0.007008	0.143718	1	492.611
6181	0.549713	0.665637	0.007008	-1.52454	1	492.612
6182	0.27495	4.03207	0.007008	-0.940118	1	492.612
6183	0.503433	0.533699	0.007008	-1.54838	1	492.613
6184	0.517452	1.5015	0.007008	-1.4237	1	492.613
6185	0.591337	0.226935	0.007008	-1.52991	1	492.613
6186	0.238957	2.65928	0.007008	-1.25754	1	492.613
6187	0.321677	2.54665	0.007008	-1.32439	1	492.613
6188	0.122468	3.19601	0.007008	-0.841072	1	492.613
6189	0.570634	2.323e-05	0.007008	-1.52523	1	492.614
6190	0.116422	4.3284	0.007008	-0.738824	1	492.614
6191	0.255918	3.30472	0.007008	-1.17326	1	492.614
6192	0.505692	0.907374	0.007008	-1.51934	1	492.614
6193	0.300472	3.0496	0.007008	-1.05643	1	492.614
6194	-0.575978	1.78957	0.007008	1.68469	1	492.614
6195	0.392116	0.478461	0.007008	-1.47039	1	492.615
6196	0.554933	2.323e-05	0.007008	-1.53826	1	492.615
6197	0.560535	2.323e-05	0.007008	-1.50872	1	492.615
6198	-0.315397	2.90981	0.007008	0.793201	1	492.615
6199	0.539479	2.323e-05	0.007008	-1.5064	1	492.615
6200	0.135722	4.43856	0.007008	-0.738565	1	492.616
6201	0.561577	2.323e-05	0.007008	-1.50914	1	492.616
6202	0.308723	2.47585	0.007008	-1.32736	1	492.617
6203	0.166379	4.2574	0.007008	-0.859487	1	492.618
6204	-0.253505	3.00315	0.007008	0.252959	1	492.618
6205	-0.545412	1.82587	0.007008	0.967603	1	492.618
6206	0.589066	0.0472631	0.007008	-1.51942	1	492.618
6207	0.440079	1.34302	0.007008	-1.48449	1	492.618
6208	0.39107	0.558969	0.007008	-1.48859	1	492.618
6209	0.432564	0.317847	0.007008	-1.51133	1	492.619
6210	0.528118	2.323e-05	0.007008	-1.5265	1	492.619
6211	-0.651288	1.5233	0.007008	1.68247	1	492.619
6212	-0.650662	1.52751	0.007008	1.77481	1	492.62
6213	0.397753	2.31477	0.007008	-1.37228	1	492.62
6214	0.0268845	4.47529	0.007008	-0.296318	1	492.62
6215	0.541305	2.323e-05	0.007008	-1.5378	1	492.621
6216	0.314152	0.97258	0.007008	-1.36372	1	492.621
6217	0.570861	2.323e-05	0.007008	-1.53051	1	492.621
6218	0.578116	0.139176	0.007008	-1.54878	1	492.621
6219	0.296131	1.27438	0.007008	-1.40671	1	492.621
6220	0.525785	2.323e-05	0.007008	-1.51985	1	492.621
6221	0.0686505	2.69628	0.007008	-1.04618	1	492.621
6222	0.377138	0.669168	0.007008	-1.48097	1	492.621
6223	0.464273	0.897239	0.007008	-1.34768	1	492.622
6224	0.276552	3.59934	0.007008	-1.13376	1	492.622
6225	0.297461	1.59916	0.007008	-1.22491	1	492.622
6226	0.243809	2.87959	0.007008	-1.23128	1	492.622
6227	0.453383	0.206371	0.007008	-1.46846	1	492.622
6228	0.453104	0.952815	0.007008	-1.5179	1	492.622
6229	0.315549	3.14553	0.007008	-1.23423	1	492.622
6230	0.405162	0.602662	0.007008	-1.38623	1	492.622
6231	0.212632	4.49774	0.007008	-0.812251	1	492.623
6232	-0.275349	2.84907	0.007008	0.0289282	1	492.623
6233	-0.332625	2.57634	0.007008	0.270537	1	492.623
6234	-0.452238	2.28154	0.007008	1.19884	1	492.624
6235	0.451359	1.44752	0.007008	-1.30063	1	492.624
6236	0.585809	0.4434	0.007008	-1.51299	1	492.624
6237	0.552122	0.0325893	0.007008	-1.48977	1	492.625
6238	0.324867	1.0254	0.007008	-1.3321	1	492.625
6239	-0.449675	2.2005	0.007008	0.833754	1	492.625
6240	0.0926092	3.0868	0.007008	-0.825786	1	492.625
6241	0.300175	1.06834	0.007008	-1.39379	1	492.626
6242	0.504756	0.569151	0.007008	-1.39233	1	492.626
6243	0.539654	0.510493	0.007008	-1.54525	1	492.627
6244	-0.600597	1.67139	0.007008	1.24828	1	492.627
6245	-0.00498448	3.68425	0.007008	-0.454747	1	492.627
6246	0.391077	1.49421	0.007008	-1.26375	1	492.627
6247	0.204302	2.72329	0.007008	-1.21843	1	492.627
6248	0.528447	0.00400315	0.007008	-1.50752	1	492.628
6249	0.351369	3.11413	0.007008	-1.10866	1	492.628
6250	0.536297	2.323e-05	0.007008	-1.53711	1	492.628
6251	0.33346	1.80072	0.007008	-1.20711	1	492.629
6252	0.433774	1.4045	0.007008	-1.2923	1	492.629
6253	0.529763	2.323e-05	0.007008	-1.50829	1	492.629
6254	-0.319184	2.71961	0.007008	0.222508	1	492.629
6255	0.272268	2.0203	0.007008	-1.35284	1	492.629
6256	0.40986	2.44143	0.007008	-1.3529	1	492.629
6257	0.266406	1.76399	0.007008	-1.19291	1	492.63
6258	0.525686	2.323e-05	0.007008	-1.51252	1	492.63
6259	0.321637	3.17915	0.007008	-1.23111	1	492.63
6260	0.598606	0.17732	0.007008	-1.51698	1	492.63
6261	0.41668	0.592588	0.007008	-1.51718	1	492.631
6262	0.239337	2.27534	0.007008	-1.30257	1	492.631
6263	0.525152	2.323e-05	0.007008	-1.5269	1	492.631
6264	0.146479	4.63627	0.007008	-0.652772	1	492.631
6265	0.532681	2.323e-05	0.007008	-1.50572	1	492.631
6266	0.4915	1.68817	0.007008	-1.33294	1	492.631
6267	0.380633	0.531606	0.007008	-1.45809	1	492.632
6268	0.443275	0.562946	0.007008	-1.38401	1	492.632
6269	0.5513	0.0916997	0.007008	-1.55767	1	492.632
6270	0.523681	2.323e-05	0.007008	-1.51612	1	492.632
6271	0.366188	0.893043	0.007008	-1.3413	1	492.632
6272	0.406777	2.68587	0.007008	-1.3136	1	492.632
6273	0.040255	3.04453	0.007008	-0.943474	1	492.633
6274	0.539351	2.323e-05	0.007008	-1.503	1	492.633
6275	0.40073	1.71132	0.007008	-1.44451	1	492.633
6276	-0.161416	3.69522	0.007008	0.198551	1	492.633
6277	0.270528	4.05241	0.007008	-0.929127	1	492.633
6278	0.490278	1.72408	0.007008	-1.33129	1	492.633
6279	0.575493	2.323e-05	0.007008	-1.52206	1	492.633
6280	0.584734	0.542794	0.007008	-1.49342	1	492.634
6281	0.535555	1.30089	0.007008	-1.43006	1	492.634
6282	0.367669	3.43627	0.007008	-1.14278	1	492.634
6283	0.267379	1.42101	0.007008	-1.26489	1	492.634
6284	0.286863	2.61135	0.007008	-1.08959	1	492.635
6285	0.363425	1.3681	0.007008	-1.2684	1	492.635
6286	0.515417	1.58304	0.007008	-1.38352	1	492.635
6287	0.257501	3.163	0.007008	-1.19887	1	492.635
6288	0.293066	1.39377	0.007008	-1.26179	1	492.636
6289	-0.310049	2.77685	0.007008	0.228339	1	492.636
6290	-0.648767	1.50978	0.007008	1.34768	1	492.636
6291	0.361479	3.43978	0.007008	-1.11977	1	492.636
6292	0.441772	0.330906	0.007008	-1.4318	1	492.636
6293	0.571638	2.323e-05	0.007008	-1.53514	1	492.636
6294	0.457241	0.255604	0.007008	-1.44389	1	492.636
6295	0.344418	0.773756	0.007008	-1.43869	1	492.637
6296	0.199001	2.0277	0.007008	-1.13135	1	492.637
6297	-0.0659512	2.952	0.007008	-0.61565	1	492.638
6298	0.2594	3.30339	0.007008	-0.983335	1	492.638
6299	-0.170686	3.64409	0.007008	0.216088	1	492.638
6300	0.332512	0.937103	0.007008	-1.44141	1	492.638
6301	0.548339	2.323e-05	0.007008	-1.5014	1	492.638
6302	0.529528	1.18456	0.007008	-1.4723	1	492.638
6303	0.544605	1.08091	0.007008	-1.40914	1	492.639
6304	0.311883	3.42671	0.007008	-1.03541	1	492.64
6305	0.199397	2.29813	0.007008	-1.26184	1	492.64
6306	0.423517	0.543326	0.007008	-1.39082	1	492.64
6307	0.57236	2.323e-05	0.007008	-1.51223	1	492.64
6308	0.206767	4.51198	0.007008	-0.785785	1	492.64
6309	0.422774	2.44558	0.007008	-1.22832	1	492.64
6310	0.44306	0.317621	0.007008	-1.43447	1	492.641
6311	0.566833	2.323e-05	0.007008	-1.53979	1	492.641
6312	0.468021	0.162644	0.007008	-1.46925	1	492.641
6313	0.375524	3.09801	0.007008	-1.24865	1	492.641
6314	0.272369	1.64013	0.007008	-1.37717	1	492.641
6315	0.250114	3.31655	0.007008	-0.970966	1	492.641
6316	0.554251	2.323e-05	0.007008	-1.50165	1	492.642
6317	0.586949	0.0484398	0.007008	-1.5037	1	492.642
6318	0.0198655	2.82037	0.007008	-0.945738	1	492.642
6319	0.447595	0.815025	0.007008	-1.52613	1	492.642
6320	0.287636	1.64833	0.007008	-1.215	1	492.642
6321	0.405734	1.60676	0.007008	-1.45607	1	492.643
6322	0.523217	2.323e-05	0.007008	-1.52825	1	492.643
6323	0.572021	2.323e-05	0.007008	-1.51096	1	492.643
6324	0.53427	2.323e-05	0.007008	-1.53891	1	492.643
6325	0.403265	0.603676	0.007008	-1.38575	1	492.644
6326	0.556347	2.323e-05	0.007008	-1.54341	1	492.644
6327	0.384755	2.45216	0.007008	-1.18605	1	492.644
6328	0.575398	0.718104	0.007008	-1.46516	1	492.644
6329	0.282836	1.77796	0.007008	-1.19303	1	492.644
6330	0.551439	2.323e-05	0.007008	-1.54372	1	492.644
6331	0.462726	0.148334	0.007008	-1.50985	1	492.644
6332	-0.17015	3.05163	0.007008	-0.379267	1	492.645
6333	0.275511	3.17638	0.007008	-1.01574	1	492.645
6334	0.563184	2.323e-05	0.007008	-1.5042	1	492.645
6335	0.553828	2.323e-05	0.007008	-1.50103	1	492.645
6336	-0.633921	1.58166	0.007008	1.77544	1	492.645
6337	0.576687	0.364347	0.007008	-1.45248	1	492.645
6338	0.534056	0.717698	0.007008	-1.52977	1	492.645
6339	0.33369	3.26187	0.007008	-1.07567	1	492.646
6340	0.0318205	2.5252	0.007008	-0.955314	1	492.646
6341	0.0170518	2.65712	0.007008	-0.866491	1	492.646
6342	0.568136	2.323e-05	0.007008	-1.54026	1	492.647
6343	0.031148	2.70257	0.007008	-0.859848	1	492.647
6344	0.119296	2.5803	0.007008	-0.968396	1	492.648
6345	-0.135115	3.3123	0.007008	-0.380931	1	492.648
6346	0.309566	1.02316	0.007008	-1.41083	1	492.649
6347	-0.114209	3.51882	0.007008	-0.135836	1	492.649
6348	0.322413	2.27277	0.007008	-1.35945	1	492.65
6349	-0.0065279	2.9572	0.007008	-0.870949	1	492.65
6350	0.236886	4.37996	0.007008	-0.852907	1	492.65
6351	0.564177	2.323e-05	0.007008	-1.5038	1	492.65
6352	0.421576	0.364895	0.007008	-1.43725	1	492.651
6353	0.199132	1.92298	0.007008	-1.15637	1	492.651
6354	-0.469035	2.17495	0.007008	1.159	1	492.651
6355	0.190864	4.55891	0.007008	-0.777626	1	492.651
6356	0.552926	2.323e-05	0.007008	-1.54475	1	492.651
6357	-0.264739	3.18253	0.007008	0.579603	1	492.651
6358	0.494404	1.83435	0.007008	-1.34402	1	492.651
6359	0.577449	2.323e-05	0.007008	-1.5162	1	492.652
6360	0.293865	1.084	0.007008	-1.38067	1	492.652
6361	-0.638868	1.56835	0.007008	1.79588	1	492.652
6362	-0.19485	3.36171	0.007008	0.017506	1	492.652
6363	0.326808	2.5994	0.007008	-1.1231	1	492.652
6364	-0.516791	1.99887	0.007008	1.23329	1	492.652
6365	0.0967987	4.11483	0.007008	-0.772206	1	492.653
6366	0.360593	3.24907	0.007008	-1.11484	1	492.653
6367	-0.652616	1.52128	0.007008	1.77096	1	492.653
6368	0.439044	1.43444	0.007008	-1.47706	1	492.653
6369	0.430869	0.878115	0.007008	-1.33972	1	492.654
6370	-0.547695	1.8956	0.007008	1.59905	1	492.654
6371	0.39642	2.58856	0.007008	-1.18993	1	492.655
6372	0.543118	2.323e-05	0.007008	-1.4989	1	492.655
6373	0.467077	1.24598	0.007008	-1.49496	1	492.655
6374	0.234326	2.83102	0.007008	-1.23166	1	492.655
6375	0.482135	1.57838	0.007008	-1.32041	1	492.656
6376	-0.405802	2.29911	0.007008	0.453843	1	492.656
6377	-0.614539	1.64879	0.007008	1.77549	1	492.656
6378	0.473405	0.107666	0.007008	-1.50729	1	492.657
6379	0.557633	2.323e-05	0.007008	-1.54528	1	492.657
6380	0.375636	0.603289	0.007008	-1.40695	1	492.657
6381	0.2731	1.74045	0.007008	-1.197	1	492.657
6382	0.518163	2.323e-05	0.007008	-1.52127	1	492.657
6383	-0.226252	3.18266	0.007008	0.264701	1	492.657
6384	0.572785	2.323e-05	0.007008	-1.5084	1	492.657
6385	0.535452	0.190458	0.007008	-1.56269	1	492.658
6386	-0.246573	2.74212	0.007008	-0.154711	1	492.658
6387	-0.407008	2.37853	0.007008	0.737143	1	492.659
6388	0.530878	0.874511	0.007008	-1.51517	1	492.659
6389	0.194769	3.02679	0.007008	-1.16541	1	492.659
6390	0.425771	1.12973	0.007008	-1.31108	1	492.66
6391	0.383347	2.7895	0.007008	-1.30355	1	492.66
6392	0.32321	2.95778	0.007008	-1.26836	1	492.66
6393	0.226911	2.36188	0.007008	-1.2837	1	492.66
6394	0.0847215	2.39057	0.007008	-1.0106	1	492.661
6395	0.547334	2.323e-05	0.007008	-1.54582	1	492.661
6396	-0.585772	1.75355	0.007008	1.68734	1	492.661
6397	0.512489	0.761779	0.007008	-1.53338	1	492.662
6398	0.277376	1.21351	0.007008	-1.32162	1	492.662
6399	0.277374	1.8227	0.007008	-1.18405	1	492.662
6400	0.524859	2.323e-05	0.007008	-1.50416	1	492.663
6401	0.529502	1.36359	0.007008	-1.39274	1	492.663
6402	0.537499	2.323e-05	0.007008	-1.49856	1	492.663
6403	0.355309	3.27369	0.007008	-1.10499	1	492.664
6404	-0.220499	3.3573	0.007008	0.443664	1	492.664
6405	0.295055	3.78881	0.007008	-0.984641	1	492.664
6406	-0.635386	1.57911	0.007008	1.73763	1	492.665
6407	0.420018	1.01836	0.007008	-1.50721	1	492.665
6408	0.265738	3.86258	0.007008	-1.07374	1	492.665
6409	0.360356	2.94677	0.007008	-1.12799	1	492.665
6410	0.181935	4.45274	0.007008	-0.819866	1	492.666
6411	0.398026	0.896235	0.007008	-1.33449	1	492.666
6412	0.153581	2.55871	0.007008	-1.18487	1	492.667
6413	0.388175	0.881219	0.007008	-1.49737	1	492.667
6414	0.451629	1.19107	0.007008	-1.50079	1	492.667
6415	0.39215	2.72736	0.007008	-1.17794	1	492.667
6416	-0.461271	2.24598	0.007008	1.34042	1	492.667
6417	0.179228	3.60781	0.007008	-0.836838	1	492.668
6418	0.283655	3.48042	0.007008	-0.992402	1	492.668
6419	0.388487	0.549563	0.007008	-1.40876	1	492.668
6420	-0.230339	3.18696	0.007008	0.0957199	1	492.668
6421	0.485184	1.31615	0.007008	-1.48459	1	492.668
6422	0.448352	2.34834	0.007008	-1.26677	1	492.668
6423	0.394304	1.30232	0.007008	-1.47957	1	492.669
6424	-0.504683	2.05311	0.007008	1.26367	1	492.669
6425	0.389717	1.3629	0.007008	-1.47342	1	492.669
6426	0.531208	0.773131	0.007008	-1.52665	1	492.669
6427	-0.167928	3.21156	0.007008	-0.0986864	1	492.669
6428	0.530752	1.24623	0.007008	-1.38613	1	492.669
6429	0.557504	1.00153	0.007008	-1.45781	1	492.67
6430	0.307593	3.08103	0.007008	-1.24322	1	492.67
6431	0.520416	2.323e-05	0.007008	-1.53232	1	492.67
6432	0.324742	3.35942	0.007008	-1.05629	1	492.67
6433	0.106352	2.41619	0.007008	-1.00517	1	492.67
6434	0.599935	0.222103	0.007008	-1.49574	1	492.67
6435	0.472399	2.1926	0.007008	-1.31872	1	492.671
6436	-0.194756	3.23821	0.007008	0.0890568	1	492.671
6437	0.450683	0.179466	0.007008	-1.49922	1	492.671
6438	0.564627	2.323e-05	0.007008	-1.54592	1	492.671
6439	0.579775	2.323e-05	0.007008	-1.51352	1	492.671
6440	0.505145	0.0645382	0.007008	-1.54269	1	492.671
6441	0.296599	1.25231	0.007008	-1.29001	1	492.671
6442	0.274836	3.24604	0.007008	-1.19855	1	492.672
6443	0.535959	2.323e-05	0.007008	-1.54435	1	492.672
6444	0.361746	3.37959	0.007008	-1.11426	1	492.672
6445	0.242766	3.24681	0.007008	-1.1748	1	492.672
6446	0.220736	3.93776	0.007008	-0.850676	1	492.672
6447	0.329567	1.86632	0.007008	-1.40528	1	492.672
6448	0.583043	2.323e-05	0.007008	-1.52214	1	492.672
6449	-0.189165	3.17087	0.007008	-0.0151239	1	492.673
6450	0.57186	0.137313	0.007008	-1.4674	1	492.673
6451	0.367211	3.10066	0.007008	-1.12874	1	492.673
6452	0.488988	0.0863792	0.007008	-1.48293	1	492.673
6453	0.382555	2.74045	0.007008	-1.31229	1	492.674
6454	0.433387	0.272423	0.007008	-1.45887	1	492.674
6455	0.403322	2.3553	0.007008	-1.20862	1	492.674
6456	0.49341	0.544233	0.007008	-1.5501	1	492.674
6457	0.450332	2.35371	0.007008	-1.34694	1	492.675
6458	0.547289	2.323e-05	0.007008	-1.49621	1	492.675
6459	0.209426	4.51579	0.007008	-0.789101	1	492.675
6460	0.386656	1.07939	0.007008	-1.48985	1	492.675
6461	0.546737	2.323e-05	0.007008	-1.54774	1	492.675
6462	0.527045	2.323e-05	0.007008	-1.5004	1	492.676
6463	0.19914	3.2877	0.007008	-0.91543	1	492.676
6464	-0.584948	1.70779	0.007008	1.06673	1	492.676
6465	0.223098	2.86545	0.007008	-1.21776	1	492.676
6466	-0.0515742	2.88111	0.007008	-0.787157	1	492.676
6467	-0.506583	2.04471	0.007008	1.25973	1	492.676
6468	0.359151	2.64474	0.007008	-1.14726	1	492.677
6469	0.411859	2.25834	0.007008	-1.22214	1	492.677
6470	0.470914	0.864178	0.007008	-1.52842	1	492.677
6471	-0.334617	2.55676	0.007008	0.25228	1	492.678
6472	0.0820355	4.38389	0.007008	-0.630714	1	492.678
6473	0.237139	3.6384	0.007008	-0.912834	1	492.678
6474	0.167278	2.2646	0.007008	-1.06764	1	492.678
6475	-0.249005	2.81562	0.007008	-0.164621	1	492.678
6476	0.491439	0.945727	0.007008	-1.52139	1	492.678
6477	0.369965	2.68792	0.007008	-1.15472	1	492.679
6478	0.531853	2.323e-05	0.007008	-1.54345	1	492.679
6479	0.252269	1.40476	0.007008	-1.28003	1	492.679
6480	0.597948	0.105919	0.007008	-1.53309	1	492.679
6481	-0.339756	2.59239	0.007008	0.385493	1	492.679
6482	0.398156	3.11317	0.007008	-1.22578	1	492.679
6483	0.498908	0.0420719	0.007008	-1.50087	1	492.68
6484	0.519383	2.323e-05	0.007008	-1.50547	1	492.68
6485	0.137028	4.65238	0.007008	-0.606138	1	492.68
6486	0.427731	0.5207	0.007008	-1.52659	1	492.68
6487	-0.024722	3.56536	0.007008	-0.444781	1	492.68
6488	0.548686	0.984654	0.007008	-1.40858	1	492.68
6489	0.39768	3.04513	0.007008	-1.24829	1	492.681
6490	0.487556	0.327172	0.007008	-1.55557	1	492.681
6491	0.544622	2.323e-05	0.007008	-1.54807	1	492.681
6492	0.192204	2.10137	0.007008	-1.26917	1	492.681
6493	0.0860631	4.49764	0.007008	-0.586657	1	492.681
6494	0.398783	1.64883	0.007008	-1.45206	1	492.681
6495	-0.38081	2.57734	0.007008	0.777723	1	492.682
6496	0.455184	1.23149	0.007008	-1.49788	1	492.682
6497	0.585938	0.527065	0.007008	-1.46541	1	492.682
6498	0.49546	0.946235	0.007008	-1.35688	1	492.683
6499	0.366447	1.1326	0.007008	-1.47602	1	492.683
6500	0.583625	0.192755	0.007008	-1.54871	1	492.684
6501	0.238738	3.41599	0.007008	-1.14246	1	492.684
6502	0.329206	2.67757	0.007008	-1.11706	1	492.684
6503	-0.385048	2.58051	0.007008	1.05151	1	492.684
6504	0.552519	0.998067	0.007008	-1.4768	1	492.684
6505	0.573451	0.778436	0.007008	-1.47314	1	492.684
6506	0.293669	1.7627	0.007008	-1.39089	1	492.684
6507	0.433261	2.02716	0.007008	-1.25384	1	492.685
6508	0.369597	3.44634	0.007008	-1.14277	1	492.686
6509	0.279117	1.76328	0.007008	-1.3792	1	492.686
6510	0.452958	0.867057	0.007008	-1.52609	1	492.687
6511	0.460189	1.89013	0.007008	-1.42074	1	492.687
6512	-0.44083	2.24043	0.007008	0.831779	1	492.687
6513	0.51276	2.323e-05	0.007008	-1.51931	1	492.687
6514	0.401625	2.97456	0.007008	-1.26207	1	492.687
6515	-0.328099	2.52612	0.007008	0.116843	1	492.687
6516	-0.564558	1.83226	0.007008	1.68683	1	492.688
6517	0.0210327	3.64097	0.007008	-0.750719	1	492.688
6518	0.572071	2.323e-05	0.007008	-1.5455	1	492.689
6519	0.536718	2.323e-05	0.007008	-1.54695	1	492.689
6520	0.465085	1.04747	0.007008	-1.51441	1	492.689
6521	0.161612	3.39271	0.007008	-0.850454	1	492.689
6522	-0.623463	1.58268	0.007008	1.29594	1	492.689
6523	0.573251	2.323e-05	0.007008	-1.50304	1	492.689
6524	-0.489812	2.05319	0.007008	0.798236	1	492.69
6525	0.324937	2.57004	0.007008	-1.3255	1	492.69
6526	0.403242	0.94534	0.007008	-1.50495	1	492.69
6527	0.363545	0.616979	0.007008	-1.42289	1	492.69
6528	-0.49276	2.02854	0.007008	0.92318	1	492.69
6529	0.514979	2.323e-05	0.007008	-1.50845	1	492.691
6530	0.297466	2.32482	0.007008	-1.34163	1	492.691
6531	0.360081	3.1928	0.007008	-1.11386	1	492.691
6532	0.27996	1.27015	0.007008	-1.38735	1	492.691
6533	0.536434	2.323e-05	0.007008	-1.54717	1	492.691
6534	0.572653	0.444148	0.007008	-1.44148	1	492.691
6535	0.47107	0.105649	0.007008	-1.502	1	492.691
6536	0.581263	0.266995	0.007008	-1.54644	1	492.691
6537	0.583705	2.323e-05	0.007008	-1.51438	1	492.692
6538	0.519339	2.323e-05	0.007008	-1.53612	1	492.692
6539	0.514689	0.204793	0.007008	-1.5626	1	492.692
6540	0.586491	2.323e-05	0.007008	-1.52515	1	492.693
6541	0.289902	1.76185	0.007008	-1.38835	1	492.693
6542	0.470379	0.237261	0.007008	-1.54516	1	492.693
6543	0.120085	3.70028	0.007008	-0.724609	1	492.694
6544	0.0899194	2.34965	0.007008	-1.10012	1	492.694
6545	0.354285	0.671649	0.007008	-1.41576	1	492.695
6546	0.249825	1.5094	0.007008	-1.24735	1	492.695
6547	-0.155284	3.74426	0.007008	0.278981	1	492.695
6548	0.500742	0.827257	0.007008	-1.36708	1	492.695
6549	0.177311	4.53377	0.007008	-0.700593	1	492.695
6550	0.487224	0.0746034	0.007008	-1.52845	1	492.695
6551	0.516692	2.323e-05	0.007008	-1.53368	1	492.696
6552	0.0975761	3.26379	0.007008	-0.998135	1	492.696
6553	0.538658	2.323e-05	0.007008	-1.54852	1	492.696
6554	0.456584	2.31876	0.007008	-1.28012	1	492.696
6555	0.543886	2.323e-05	0.007008	-1.49362	1	492.696
6556	0.36028	0.626659	0.007008	-1.43472	1	492.696
6557	0.285044	3.89334	0.007008	-1.07849	1	492.696
6558	-0.0779085	3.02617	0.007008	-0.688112	1	492.696
6559	0.522646	2.323e-05	0.007008	-1.49958	1	492.697
6560	0.380464	0.729033	0.007008	-1.36635	1	492.697
6561	0.507471	0.876551	0.007008	-1.36797	1	492.697
6562	0.0235289	4.2513	0.007008	-0.503083	1	492.698
6563	0.380818	1.55713	0.007008	-1.4558	1	492.698
6564	0.516928	2.323e-05	0.007008	-1.50388	1	492.699
6565	0.430566	2.69264	0.007008	-1.29615	1	492.699
6566	0.319767	3.76128	0.007008	-1.11633	1	492.699
6567	0.36877	2.21775	0.007008	-1.38433	1	492.699
6568	-0.0908832	4.04084	0.007008	0.0700514	1	492.699
6569	0.545868	1.11404	0.007008	-1.46643	1	492.7
6570	0.435897	2.03495	0.007008	-1.25544	1	492.7
6571	0.424509	2.82496	0.007008	-1.2663	1	492.7
6572	0.353742	3.61776	0.007008	-1.12462	1	492.701
6573	0.119507	2.71982	0.007008	-0.934078	1	492.701
6574	0.435353	0.434641	0.007008	-1.53107	1	492.701
6575	0.528059	0.203631	0.007008	-1.56491	1	492.701
6576	0.499352	1.78748	0.007008	-1.34683	1	492.701
6577	-0.0121962	4.31618	0.007008	-0.180139	1	492.702
6578	-0.360811	2.65286	0.007008	0.641455	1	492.702
6579	-0.554996	1.84787	0.007008	1.28105	1	492.702
6580	0.451946	1.81109	0.007008	-1.28029	1	492.703
6581	0.284127	3.88338	0.007008	-1.08088	1	492.703
6582	0.516459	2.323e-05	0.007008	-1.50349	1	492.703
6583	0.250897	4.12968	0.007008	-0.882819	1	492.703
6584	0.517056	2.323e-05	0.007008	-1.53584	1	492.703
6585	0.4574	0.54098	0.007008	-1.38392	1	492.704
6586	0.551794	2.323e-05	0.007008	-1.55168	1	492.704
6587	0.303986	1.11971	0.007008	-1.41612	1	492.704
6588	0.55367	0.885745	0.007008	-1.41241	1	492.704
6589	0.377149	1.81856	0.007008	-1.22493	1	492.704
6590	0.515645	1.39239	0.007008	-1.45813	1	492.704
6591	0.571769	2.323e-05	0.007008	-1.49989	1	492.704
6592	0.00949101	3.17604	0.007008	-0.856693	1	492.704
6593	0.55261	0.987769	0.007008	-1.481	1	492.705
6594	0.600547	0.249429	0.007008	-1.52256	1	492.705
6595	0.578467	0.411516	0.007008	-1.44828	1	492.705
6596	0.262948	2.16329	0.007008	-1.12644	1	492.706
6597	-0.0488265	3.83648	0.007008	-0.235752	1	492.706
6598	-0.565698	1.78393	0.007008	1.07703	1	492.706
6599	0.071696	2.37897	0.007008	-1.05916	1	492.706
6600	-0.142256	3.45723	0.007008	-0.0339245	1	492.706
6601	0.579455	2.323e-05	0.007008	-1.54354	1	492.706
6602	0.525215	1.50565	0.007008	-1.40086	1	492.707
6603	-0.562746	1.81409	0.007008	1.24327	1	492.707
6604	0.546712	0.710227	0.007008	-1.52735	1	492.708
6605	0.509791	2.323e-05	0.007008	-1.51525	1	492.708
6606	0.40905	0.653294	0.007008	-1.371	1	492.708
6607	0.162077	2.76657	0.007008	-1.17032	1	492.708
6608	0.309949	2.58103	0.007008	-1.31786	1	492.708
6609	0.160358	2.5379	0.007008	-1.19689	1	492.708
6610	0.46259	1.39042	0.007008	-1.48289	1	492.709
6611	0.175123	2.14499	0.007008	-1.09701	1	492.709
6612	0.54195	1.26907	0.007008	-1.42607	1	492.709
6613	-0.577269	1.71212	0.007008	0.968625	1	492.709
6614	0.330764	0.914007	0.007008	-1.44192	1	492.709
6615	0.296591	1.07213	0.007008	-1.3425	1	492.71
6616	0.533281	0.0406184	0.007008	-1.55592	1	492.71
6617	0.164337	2.20621	0.007008	-1.07947	1	492.71
6618	-0.575295	1.76656	0.007008	1.45102	1	492.71
6619	0.581097	2.323e-05	0.007008	-1.54278	1	492.71
6620	0.465727	0.986994	0.007008	-1.52017	1	492.71
6621	0.469365	1.95733	0.007008	-1.40633	1	492.71
6622	0.154284	3.78097	0.007008	-0.971985	1	492.711
6623	0.259218	1.33956	0.007008	-1.35578	1	492.712
6624	-0.121128	3.74567	0.007008	-0.12194	1	492.712
6625	0.530752	2.323e-05	0.007008	-1.49381	1	492.712
6626	0.51709	2.323e-05	0.007008	-1.50111	1	492.712
6627	0.141878	2.89463	0.007008	-1.12745	1	492.712
6628	0.386256	0.956626	0.007008	-1.49609	1	492.713
6629	0.56266	0.0356348	0.007008	-1.55731	1	492.713
6630	0.378029	1.82974	0.007008	-1.22424	1	492.713
6631	0.364824	3.07175	0.007008	-1.12466	1	492.713
6632	0.48761	1.86826	0.007008	-1.40432	1	492.713
6633	0.603833	0.170292	0.007008	-1.50131	1	492.713
6634	0.346718	0.81909	0.007008	-1.45805	1	492.713
6635	-0.560382	1.82919	0.007008	1.50765	1	492.713
6636	0.274312	2.47294	0.007008	-1.09332	1	492.713
6637	0.555783	0.567806	0.007008	-1.5375	1	492.714
6638	-0.0497975	2.9148	0.007008	-0.787101	1	492.714
6639	0.189561	1.7685	0.007008	-1.25647	1	492.714
6640	0.512399	0.050822	0.007008	-1.5489	1	492.715
6641	0.184788	1.84806	0.007008	-1.25881	1	492.715
6642	0.453613	1.39983	0.007008	-1.30181	1	492.715
6643	-0.296588	3.02614	0.007008	0.755596	1	492.715
6644	0.144464	4.44067	0.007008	-0.760969	1	492.715
6645	0.574798	2.323e-05	0.007008	-1.54797	1	492.715
6646	0.580775	0.0285056	0.007008	-1.49428	1	492.715
6647	0.552323	2.323e-05	0.007008	-1.49197	1	492.715
6648	0.403356	2.78541	0.007008	-1.30214	1	492.716
6649	0.519229	2.323e-05	0.007008	-1.54029	1	492.716
6650	-0.513723	1.96816	0.007008	1.09208	1	492.716
6651	0.224764	1.76905	0.007008	-1.32239	1	492.716
6652	0.530954	2.323e-05	0.007008	-1.49329	1	492.716
6653	-0.575359	1.76901	0.007008	1.281	1	492.716
6654	0.508289	2.323e-05	0.007008	-1.51651	1	492.717
6655	0.525554	2.323e-05	0.007008	-1.49515	1	492.717
6656	-0.147753	3.23607	0.007008	-0.373462	1	492.717
6657	-0.633143	1.58511	0.007008	1.79175	1	492.717
6658	0.471202	2.25299	0.007008	-1.32939	1	492.717
6659	0.430127	2.77335	0.007008	-1.2489	1	492.718
6660	0.194577	2.80614	0.007008	-1.20053	1	492.718
6661	0.149588	3.45923	0.007008	-1.03595	1	492.718
6662	-0.553947	1.8699	0.007008	1.65714	1	492.718
6663	0.45271	0.293106	0.007008	-1.43064	1	492.718
6664	0.415391	0.344037	0.007008	-1.44821	1	492.719
6665	-0.320128	2.63193	0.007008	0.100067	1	492.719
6666	0.122854	2.26824	0.007008	-1.16363	1	492.719
6667	0.390503	0.718865	0.007008	-1.36348	1	492.719
6668	0.362833	3.04751	0.007008	-1.2645	1	492.719
6669	-0.206015	2.86996	0.007008	-0.219268	1	492.719
6670	0.315036	1.55903	0.007008	-1.42113	1	492.719
6671	-0.159895	3.71412	0.007008	0.213565	1	492.72
6672	0.279475	1.52708	0.007008	-1.39162	1	492.72
6673	0.264299	1.57666	0.007008	-1.22549	1	492.72
6674	-0.0234201	3.28367	0.007008	-0.753756	1	492.72
6675	0.303369	1.99666	0.007008	-1.38005	1	492.72
6676	0.449726	2.38559	0.007008	-1.34483	1	492.72
6677	0.121307	3.68371	0.007008	-0.94377	1	492.72
6678	0.475943	0.869673	0.007008	-1.35114	1	492.72
6679	0.400701	0.791511	0.007008	-1.34839	1	492.721
6680	0.337295	3.09567	0.007008	-1.08873	1	492.721
6681	0.474906	0.613311	0.007008	-1.54608	1	492.721
6682	-0.31587	2.54991	0.007008	0.0119372	1	492.721
6683	-0.551058	1.7933	0.007008	0.856149	1	492.722
6684	-0.454357	2.27684	0.007008	1.26476	1	492.722
6685	0.562702	2.323e-05	0.007008	-1.55296	1	492.722
6686	0.259498	2.40281	0.007008	-1.09149	1	492.722
6687	0.582293	2.323e-05	0.007008	-1.50559	1	492.722
6688	0.00272277	2.64335	0.007008	-0.928163	1	492.722
6689	0.235543	3.30169	0.007008	-0.95381	1	492.722
6690	0.050117	2.56054	0.007008	-1.02842	1	492.723
6691	0.406633	2.38397	0.007008	-1.36654	1	492.723
6692	0.154947	4.37899	0.007008	-0.804646	1	492.723
6693	0.519572	1.05721	0.007008	-1.50329	1	492.724
6694	-0.355454	2.6337	0.007008	0.481422	1	492.724
6695	0.521279	0.313589	0.007008	-1.56389	1	492.724
6696	0.439157	1.53235	0.007008	-1.46992	1	492.725
6697	0.165077	3.40269	0.007008	-1.06783	1	492.725
6698	0.331962	0.837524	0.007008	-1.43414	1	492.725
6699	0.567432	0.431556	0.007008	-1.43465	1	492.725
6700	0.433261	2.41956	0.007008	-1.35261	1	492.725
6701	0.131616	3.32818	0.007008	-1.03748	1	492.726
6702	0.374785	3.3629	0.007008	-1.19192	1	492.726
6703	0.566307	2.323e-05	0.007008	-1.55265	1	492.726
6704	0.215968	3.56572	0.007008	-0.892498	1	492.726
6705	0.145785	4.57911	0.007008	-0.70446	1	492.726
6706	0.549193	2.323e-05	0.007008	-1.49053	1	492.726
6707	-0.307057	2.6892	0.007008	0.239366	1	492.726
6708	0.46215	2.2451	0.007008	-1.36013	1	492.726
6709	0.497885	1.76807	0.007008	-1.3394	1	492.726
6710	0.254647	2.71873	0.007008	-1.26584	1	492.726
6711	0.174199	2.07182	0.007008	-1.11465	1	492.727
6712	0.400062	2.71551	0.007008	-1.18562	1	492.727
6713	-0.318647	2.85927	0.007008	0.539409	1	492.727
6714	0.606013	0.179475	0.007008	-1.51448	1	492.728
6715	0.534808	0.743912	0.007008	-1.39287	1	492.728
6716	0.333758	3.66653	0.007008	-1.05489	1	492.728
6717	0.324308	3.25495	0.007008	-1.22332	1	492.728
6718	0.29719	1.45707	0.007008	-1.41152	1	492.728
6719	0.435973	2.34826	0.007008	-1.36341	1	492.729
6720	0.597499	0.222967	0.007008	-1.48013	1	492.729
6721	0.247057	4.31313	0.007008	-0.866863	1	492.729
6722	0.397571	3.11399	0.007008	-1.23452	1	492.729
6723	0.538892	2.323e-05	0.007008	-1.49031	1	492.729
6724	0.577948	2.323e-05	0.007008	-1.50061	1	492.73
6725	-0.35603	2.69759	0.007008	0.720212	1	492.73
6726	-0.388232	2.57769	0.007008	1.07837	1	492.73
6727	0.298	1.08289	0.007008	-1.33358	1	492.73
6728	0.114335	3.03885	0.007008	-1.06755	1	492.73
6729	0.351146	1.74862	0.007008	-1.21755	1	492.73
6730	0.31662	2.55757	0.007008	-1.11617	1	492.73
6731	0.544465	0.938355	0.007008	-1.50153	1	492.731
6732	0.480142	0.668792	0.007008	-1.54431	1	492.731
6733	0.528281	0.130391	0.007008	-1.45182	1	492.731
6734	0.461279	2.21011	0.007008	-1.28283	1	492.731
6735	0.310188	0.960458	0.007008	-1.36412	1	492.731
6736	0.365979	3.17314	0.007008	-1.24186	1	492.731
6737	0.258407	3.09056	0.007008	-1.00558	1	492.732
6738	0.0901002	2.52444	0.007008	-1.10157	1	492.732
6739	0.147408	2.83178	0.007008	-1.14449	1	492.732
6740	-0.260356	2.73903	0.007008	-0.0579053	1	492.732
6741	0.433411	2.64362	0.007008	-1.24051	1	492.732
6742	0.555486	0.100025	0.007008	-1.56498	1	492.732
6743	0.0622473	4.41801	0.007008	-0.554178	1	492.733
6744	0.506106	2.323e-05	0.007008	-1.5152	1	492.733
6745	0.146803	2.01071	0.007008	-1.19105	1	492.733
6746	0.327313	1.47908	0.007008	-1.43498	1	492.733
6747	0.248504	1.49397	0.007008	-1.35259	1	492.733
6748	0.528978	2.323e-05	0.007008	-1.54914	1	492.733
6749	0.383343	1.26721	0.007008	-1.28201	1	492.733
6750	0.538237	2.323e-05	0.007008	-1.49	1	492.733
6751	0.163989	2.06411	0.007008	-1.11681	1	492.733
6752	0.0635961	2.51312	0.007008	-1.05556	1	492.734
6753	0.324253	0.998082	0.007008	-1.33306	1	492.734
6754	-0.340073	2.66035	0.007008	0.335361	1	492.734
6755	-0.0120934	3.2764	0.007008	-0.783775	1	492.734
6756	-0.558571	1.8122	0.007008	1.07811	1	492.734
6757	0.1933	3.99679	0.007008	-0.975108	1	492.735
6758	0.235837	4.36067	0.007008	-0.917534	1	492.735
6759	0.506077	2.323e-05	0.007008	-1.52334	1	492.735
6760	0.512179	2.323e-05	0.007008	-1.53618	1	492.736
6761	0.541347	2.323e-05	0.007008	-1.55379	1	492.736
6762	0.575022	2.323e-05	0.007008	-1.55072	1	492.736
6763	-0.546127	1.89901	0.007008	1.63038	1	492.737
6764	0.490829	1.51268	0.007008	-1.32746	1	492.737
6765	-0.197419	3.35513	0.007008	0.239104	1	492.737
6766	0.107547	4.64101	0.007008	-0.514174	1	492.738
6767	0.588097	2.323e-05	0.007008	-1.54043	1	492.738
6768	-0.325165	2.72528	0.007008	0.506832	1	492.738
6769	0.207497	2.03145	0.007008	-1.29375	1	492.738
6770	0.426353	0.964167	0.007008	-1.51532	1	492.739
6771	0.39269	0.482493	0.007008	-1.42126	1	492.739
6772	0.348986	1.68264	0.007008	-1.43341	1	492.739
6773	0.154632	4.66385	0.007008	-0.66319	1	492.739
6774	0.222467	3.43427	0.007008	-1.12637	1	492.74
6775	0.28484	1.12899	0.007008	-1.33715	1	492.74
6776	0.332402	1.03413	0.007008	-1.31976	1	492.74
6777	0.0224914	2.54103	0.007008	-0.92757	1	492.741
6778	-0.142324	3.65097	0.007008	0.128569	1	492.742
6779	0.594744	0.341915	0.007008	-1.47079	1	492.742
6780	0.584647	0.541465	0.007008	-1.51311	1	492.743
6781	0.524528	0.527576	0.007008	-1.55337	1	492.743
6782	0.0853962	2.34674	0.007008	-1.02386	1	492.743
6783	0.399684	2.36276	0.007008	-1.20202	1	492.743
6784	0.259429	1.76763	0.007008	-1.36325	1	492.744
6785	0.52322	0.949423	0.007008	-1.37449	1	492.744
6786	-0.24823	3.21238	0.007008	0.34936	1	492.744
6787	0.513433	2.323e-05	0.007008	-1.49895	1	492.744
6788	0.384752	1.42073	0.007008	-1.26507	1	492.745
6789	0.358609	0.780532	0.007008	-1.36405	1	492.745
6790	0.350155	1.5413	0.007008	-1.24018	1	492.745
6791	0.337454	1.0628	0.007008	-1.45751	1	492.745
6792	0.31977	1.48958	0.007008	-1.42948	1	492.745
6793	0.472533	0.25235	0.007008	-1.5507	1	492.745
6794	0.438728	0.251792	0.007008	-1.51904	1	492.746
6795	0.188152	4.60471	0.007008	-0.732215	1	492.746
6796	0.0854889	3.52743	0.007008	-0.920555	1	492.746
6797	0.454323	1.25318	0.007008	-1.49837	1	492.746
6798	0.503119	0.0570679	0.007008	-1.47857	1	492.746
6799	0.157441	2.66918	0.007008	-0.975232	1	492.746
6800	0.30575	2.83362	0.007008	-1.28254	1	492.746
6801	0.557978	0.677405	0.007008	-1.52565	1	492.747
6802	0.401026	3.03424	0.007008	-1.18304	1	492.747
6803	0.557833	0.959802	0.007008	-1.48169	1	492.747
6804	0.46762	1.81997	0.007008	-1.29409	1	492.747
6805	0.185148	3.85591	0.007008	-0.802135	1	492.747
6806	0.313626	0.946077	0.007008	-1.36124	1	492.748
6807	0.437258	2.646	0.007008	-1.30283	1	492.748
6808	0.582285	0.679387	0.007008	-1.48621	1	492.748
6809	0.355541	0.639859	0.007008	-1.42803	1	492.748
6810	0.345998	1.45564	0.007008	-1.44887	1	492.748
6811	0.407222	2.7221	0.007008	-1.19403	1	492.748
6812	0.559913	0.850237	0.007008	-1.49913	1	492.748
6813	-0.469337	2.14892	0.007008	1.0227	1	492.748
6814	0.429652	2.13305	0.007008	-1.39955	1	492.749
6815	0.46458	2.04501	0.007008	-1.39764	1	492.749
6816	0.198876	1.89224	0.007008	-1.1596	1	492.75
6817	0.572849	2.323e-05	0.007008	-1.55333	1	492.75
6818	0.588607	2.323e-05	0.007008	-1.5082	1	492.75
6819	0.583809	2.323e-05	0.007008	-1.54708	1	492.75
6820	0.321241	1.13141	0.007008	-1.44126	1	492.75
6821	0.541737	0.593308	0.007008	-1.40453	1	492.751
6822	0.50802	1.31114	0.007008	-1.47919	1	492.751
6823	0.334264	3.52904	0.007008	-1.17383	1	492.752
6824	0.581809	0.699636	0.007008	-1.46418	1	492.753
6825	0.290276	2.59128	0.007008	-1.30736	1	492.753
6826	0.292538	1.41985	0.007008	-1.40912	1	492.754
6827	0.408424	0.749043	0.007008	-1.35307	1	492.754
6828	0.543677	1.0722	0.007008	-1.48316	1	492.754
6829	0.469115	2.01074	0.007008	-1.29246	1	492.754
6830	0.404011	2.37669	0.007008	-1.36926	1	492.754
6831	0.37687	0.522088	0.007008	-1.43188	1	492.755
6832	0.242356	4.00904	0.007008	-0.875181	1	492.755
6833	0.340522	1.9999	0.007008	-1.40072	1	492.755
6834	0.608082	0.167037	0.007008	-1.51507	1	492.755
6835	0.251822	4.28955	0.007008	-0.875484	1	492.756
6836	0.403362	2.22246	0.007008	-1.21335	1	492.756
6837	0.170875	4.49491	0.007008	-0.682883	1	492.756
6838	0.596538	0.149933	0.007008	-1.48141	1	492.756
6839	0.286381	1.41445	0.007008	-1.25377	1	492.756
6840	-0.55923	1.85205	0.007008	1.68249	1	492.757
6841	0.5723	2.323e-05	0.007008	-1.55445	1	492.758
6842	0.0419817	4.26944	0.007008	-0.56266	1	492.758
6843	-0.606117	1.67084	0.007008	1.49702	1	492.758
6844	-0.0157281	2.88647	0.007008	-0.726772	1	492.758
6845	-0.666946	1.46036	0.007008	1.48992	1	492.758
6846	0.111927	4.23048	0.007008	-0.770496	1	492.758
6847	0.369935	1.89058	0.007008	-1.42314	1	492.758
6848	0.563509	0.98509	0.007008	-1.4435	1	492.759
6849	0.391975	1.55397	0.007008	-1.46181	1	492.759
6850	0.353466	2.88228	0.007008	-1.29242	1	492.759
6851	0.165968	2.86728	0.007008	-0.94669	1	492.76
6852	0.503691	2.323e-05	0.007008	-1.5265	1	492.76
6853	0.133582	2.51302	0.007008	-1.16769	1	492.76
6854	0.048373	2.75393	0.007008	-1.01161	1	492.76
6855	0.0928636	2.65204	0.007008	-1.09538	1	492.76
6856	0.0305573	3.59909	0.007008	-0.789274	1	492.761
6857	0.332586	2.68072	0.007008	-1.11735	1	492.761
6858	0.125552	2.55129	0.007008	-0.975748	1	492.761
6859	0.27555	2.53966	0.007008	-1.30488	1	492.761
6860	0.593623	2.323e-05	0.007008	-1.51437	1	492.761
6861	0.334662	1.25264	0.007008	-1.2779	1	492.761
6862	0.545877	2.323e-05	0.007008	-1.55722	1	492.761
6863	0.257538	1.84446	0.007008	-1.17271	1	492.762
6864	0.207708	2.51193	0.007008	-1.0398	1	492.762
6865	0.326655	2.7988	0.007008	-1.10124	1	492.762
6866	0.295832	4.13059	0.007008	-0.991516	1	492.762
6867	0.554615	2.323e-05	0.007008	-1.48768	1	492.763
6868	0.586376	0.57392	0.007008	-1.45862	1	492.763
6869	0.385736	2.03931	0.007008	-1.41118	1	492.764
6870	0.380908	0.484639	0.007008	-1.45804	1	492.764
6871	0.516174	1.40289	0.007008	-1.3587	1	492.764
6872	-0.264454	2.9412	0.007008	0.262774	1	492.764
6873	0.574638	2.323e-05	0.007008	-1.55426	1	492.764
6874	0.304096	3.18259	0.007008	-1.22898	1	492.764
6875	0.429457	2.73422	0.007008	-1.29439	1	492.764
6876	0.285676	3.25618	0.007008	-1.20701	1	492.764
6877	0.375389	1.45976	0.007008	-1.46386	1	492.765
6878	0.417534	1.72419	0.007008	-1.25546	1	492.765
6879	0.552512	1.0403	0.007008	-1.47671	1	492.765
6880	0.125044	2.14222	0.007008	-1.16347	1	492.765
6881	0.421531	2.86519	0.007008	-1.27106	1	492.765
6882	0.283665	1.24695	0.007008	-1.39696	1	492.765
6883	0.567931	0.315652	0.007008	-1.55638	1	492.765
6884	0.321528	0.854598	0.007008	-1.39112	1	492.766
6885	0.564563	2.323e-05	0.007008	-1.55742	1	492.766
6886	0.383325	2.72872	0.007008	-1.16311	1	492.767
6887	0.466912	0.247156	0.007008	-1.43329	1	492.767
6888	-0.281315	2.86054	0.007008	0.290915	1	492.767
6889	-0.050274	3.84369	0.007008	-0.224535	1	492.767
6890	0.510494	1.54914	0.007008	-1.35187	1	492.767
6891	0.314916	3.91651	0.007008	-1.01512	1	492.768
6892	0.505564	2.323e-05	0.007008	-1.53306	1	492.768
6893	0.127161	2.10803	0.007008	-1.11526	1	492.768
6894	0.276468	1.93506	0.007008	-1.36806	1	492.768
6895	0.411221	0.532398	0.007008	-1.51879	1	492.768
6896	0.405817	2.62443	0.007008	-1.3321	1	492.768
6897	0.262718	3.90395	0.007008	-0.918316	1	492.769
6898	0.509265	2.323e-05	0.007008	-1.49878	1	492.77
6899	-0.614961	1.64642	0.007008	1.76888	1	492.77
6900	0.57639	2.323e-05	0.007008	-1.49468	1	492.77
6901	-0.224064	3.39954	0.007008	0.462419	1	492.77
6902	0.535081	0.521777	0.007008	-1.40415	1	492.77
6903	0.312275	1.46806	0.007008	-1.4258	1	492.77
6904	0.231189	1.84018	0.007008	-1.33118	1	492.771
6905	0.597038	2.323e-05	0.007008	-1.52898	1	492.771
6906	-0.309585	2.96453	0.007008	0.79824	1	492.771
6907	0.347795	1.1907	0.007008	-1.2871	1	492.771
6908	0.0643211	3.48516	0.007008	-0.892411	1	492.772
6909	0.154803	3.73112	0.007008	-0.774308	1	492.772
6910	0.532334	0.75571	0.007008	-1.38845	1	492.772
6911	0.294833	2.59674	0.007008	-1.09353	1	492.772
6912	-0.17177	3.65986	0.007008	0.260729	1	492.772
6913	0.215779	1.91602	0.007008	-1.31015	1	492.772
6914	-0.659763	1.48308	0.007008	1.54642	1	492.773
6915	0.234386	2.83763	0.007008	-1.23477	1	492.773
6916	0.532405	0.177499	0.007008	-1.56916	1	492.773
6917	0.50032	0.0407428	0.007008	-1.54271	1	492.773
6918	0.487625	1.73531	0.007008	-1.43242	1	492.773
6919	0.0177169	2.60147	0.007008	-0.964991	1	492.774
6920	0.576515	0.621344	0.007008	-1.4389	1	492.774
6921	0.481926	1.95875	0.007008	-1.31139	1	492.774
6922	-0.0609541	3.00866	0.007008	-0.594167	1	492.774
6923	0.548862	2.323e-05	0.007008	-1.55877	1	492.774
6924	0.59407	2.323e-05	0.007008	-1.5119	1	492.774
6925	0.597322	2.323e-05	0.007008	-1.52105	1	492.775
6926	0.449085	2.55733	0.007008	-1.2735	1	492.776
6927	0.227416	2.01838	0.007008	-1.13383	1	492.776
6928	-0.297531	2.63315	0.007008	0.0583546	1	492.778
6929	0.570914	0.484783	0.007008	-1.43274	1	492.778
6930	0.0911321	2.92426	0.007008	-0.856335	1	492.778
6931	0.518207	0.186378	0.007008	-1.43781	1	492.778
6932	0.534782	1.06073	0.007008	-1.49575	1	492.778
6933	-0.5939	1.68554	0.007008	1.14547	1	492.779
6934	0.518687	1.63458	0.007008	-1.3816	1	492.779
6935	0.0830209	3.07732	0.007008	-1.01526	1	492.779
6936	0.544116	0.078341	0.007008	-1.5675	1	492.78
6937	0.482974	0.242798	0.007008	-1.4291	1	492.78
6938	0.385233	2.63896	0.007008	-1.16976	1	492.781
6939	0.24609	3.75868	0.007008	-1.08637	1	492.781
6940	0.503662	1.75293	0.007008	-1.41086	1	492.781
6941	0.5677	2.323e-05	0.007008	-1.55829	1	492.781
6942	0.461787	0.769366	0.007008	-1.35379	1	492.781
6943	0.481195	1.27318	0.007008	-1.32565	1	492.782
6944	0.276541	3.5453	0.007008	-1.151	1	492.782
6945	0.586013	2.323e-05	0.007008	-1.54998	1	492.782
6946	0.389932	1.20303	0.007008	-1.28953	1	492.782
6947	0.590522	0.203595	0.007008	-1.55065	1	492.783
6948	-0.435377	2.35961	0.007008	1.17795	1	492.783
6949	0.427901	1.58226	0.007008	-1.46656	1	492.783
6950	0.464544	0.537403	0.007008	-1.54915	1	492.783
6951	0.579206	2.323e-05	0.007008	-1.49494	1	492.783
6952	-0.509374	2.00123	0.007008	1.19624	1	492.783
6953	0.461218	1.69993	0.007008	-1.45051	1	492.784
6954	0.422898	1.60814	0.007008	-1.46357	1	492.784
6955	0.10859	3.69396	0.007008	-0.703011	1	492.784
6956	0.580878	0.562091	0.007008	-1.5201	1	492.784
6957	-0.548065	1.89176	0.007008	1.64005	1	492.784
6958	0.197166	3.43441	0.007008	-1.10175	1	492.784
6959	0.300533	3.84441	0.007008	-0.984813	1	492.784
6960	0.553177	2.323e-05	0.007008	-1.4855	1	492.785
6961	0.513646	1.38176	0.007008	-1.4671	1	492.785
6962	0.312722	1.98261	0.007008	-1.17191	1	492.785
6963	0.215033	2.63486	0.007008	-1.24558	1	492.785
6964	0.481057	1.18051	0.007008	-1.5052	1	492.786
6965	0.483885	0.139942	0.007008	-1.45446	1	492.786
6966	0.504746	1.67131	0.007008	-1.42713	1	492.786
6967	0.145681	1.99201	0.007008	-1.15454	1	492.786
6968	0.352184	1.94927	0.007008	-1.19637	1	492.787
6969	-0.350598	2.56849	0.007008	0.463417	1	492.787
6970	-0.124679	3.29133	0.007008	-0.239541	1	492.787
6971	0.536483	0.379377	0.007008	-1.41607	1	492.787
6972	0.597871	0.455637	0.007008	-1.50259	1	492.788
6973	-0.362191	2.63231	0.007008	0.590453	1	492.788
6974	-0.442316	2.28595	0.007008	0.862529	1	492.788
6975	0.345627	2.98899	0.007008	-1.27537	1	492.788
6976	0.395312	1.65084	0.007008	-1.45488	1	492.788
6977	0.501449	2.323e-05	0.007008	-1.50592	1	492.789
6978	-0.339225	2.7427	0.007008	0.536526	1	492.789
6979	-0.543664	1.88563	0.007008	1.19967	1	492.789
6980	0.378706	1.8299	0.007008	-1.43301	1	492.789
6981	0.298597	1.64835	0.007008	-1.40598	1	492.789
6982	0.0145259	3.50194	0.007008	-0.782307	1	492.79
6983	0.523693	2.323e-05	0.007008	-1.55278	1	492.79
6984	-0.15268	3.28493	0.007008	-0.323151	1	492.79
6985	0.334292	1.32626	0.007008	-1.44985	1	492.791
6986	0.459401	1.77031	0.007008	-1.4424	1	492.791
6987	-0.594011	1.72553	0.007008	1.75241	1	492.791
6988	-0.252517	2.71032	0.007008	-0.205637	1	492.791
6989	0.570854	0.339212	0.007008	-1.43911	1	492.791
6990	-0.250103	2.94368	0.007008	0.147183	1	492.791
6991	0.502819	1.82989	0.007008	-1.35089	1	492.792
6992	0.373084	3.27841	0.007008	-1.12717	1	492.792
6993	0.493059	1.55749	0.007008	-1.32638	1	492.792
6994	0.499011	0.817775	0.007008	-1.53643	1	492.793
6995	0.466138	0.0964946	0.007008	-1.50943	1	492.793
6996	0.598351	2.323e-05	0.007008	-1.53516	1	492.793
6997	0.3728	1.89666	0.007008	-1.4246	1	492.793
6998	0.33382	3.73328	0.007008	-1.12748	1	492.793
6999	0.276876	1.3201	0.007008	-1.27691	1	492.793
7000	-0.36414	2.69295	0.007008	1.00742	1	492.794
7001	0.518137	1.4977	0.007008	-1.36198	1	492.794
7002	0.341136	2.30865	0.007008	-1.15614	1	492.794
7003	0.449261	2.44162	0.007008	-1.33961	1	492.794
7004	0.30305	0.970715	0.007008	-1.3708	1	492.794
7005	0.0589295	2.4025	0.007008	-1.03957	1	492.794
7006	-0.0970481	3.07972	0.007008	-0.468899	1	492.794
7007	0.0835972	4.65427	0.007008	-0.45236	1	492.794
7008	0.307075	1.55843	0.007008	-1.41802	1	492.795
7009	-0.289899	3.02951	0.007008	0.548496	1	492.795
7010	0.502863	1.77054	0.007008	-1.34408	1	492.796
7011	0.137872	2.23002	0.007008	-1.06373	1	492.796
7012	0.599825	2.323e-05	0.007008	-1.52093	1	492.797
7013	0.571874	0.302324	0.007008	-1.44218	1	492.797
7014	0.549466	0.748074	0.007008	-1.4024	1	492.797
7015	0.363808	3.55612	0.007008	-1.15147	1	492.798
7016	-0.532341	1.93819	0.007008	1.26965	1	492.798
7017	-0.305518	2.56878	0.007008	-0.032019	1	492.798
7018	-0.44484	2.26591	0.007008	1.03911	1	492.798
7019	0.421319	2.20351	0.007008	-1.2294	1	492.798
7020	-0.238726	2.84605	0.007008	-0.200983	1	492.799
7021	0.0127053	3.2509	0.007008	-0.848349	1	492.799
7022	-0.539119	1.91508	0.007008	1.32387	1	492.799
7023	0.405545	1.78014	0.007008	-1.44433	1	492.799
7024	0.134577	3.41288	0.007008	-1.02713	1	492.8
7025	0.289166	2.29181	0.007008	-1.34392	1	492.8
7026	-0.521844	1.98648	0.007008	1.33022	1	492.8
7027	0.373957	1.21787	0.007008	-1.28418	1	492.8
7028	0.497537	2.323e-05	0.007008	-1.52037	1	492.8
7029	0.458398	0.393966	0.007008	-1.40346	1	492.801
7030	-0.572483	1.76126	0.007008	1.10105	1	492.802
7031	0.462243	2.32428	0.007008	-1.34899	1	492.802
7032	0.389498	0.513367	0.007008	-1.40894	1	492.804
7033	0.583794	0.390529	0.007008	-1.44825	1	492.804
7034	0.422489	2.18762	0.007008	-1.23111	1	492.804
7035	0.590658	0.509229	0.007008	-1.45967	1	492.804
7036	0.4597	2.36072	0.007008	-1.3445	1	492.805
7037	0.545258	0.784433	0.007008	-1.52528	1	492.805
7038	0.348227	2.29542	0.007008	-1.16219	1	492.805
7039	0.597327	2.323e-05	0.007008	-1.51106	1	492.805
7040	0.531056	1.47796	0.007008	-1.41767	1	492.805
7041	0.358136	1.92729	0.007008	-1.4169	1	492.805
7042	0.454654	0.133954	0.007008	-1.48929	1	492.805
7043	0.195973	2.76644	0.007008	-1.21043	1	492.806
7044	0.518507	2.323e-05	0.007008	-1.48804	1	492.806
7045	0.502225	2.323e-05	0.007008	-1.53554	1	492.806
7046	0.36606	2.62311	0.007008	-1.33476	1	492.806
7047	0.231652	1.47647	0.007008	-1.32129	1	492.807
7048	0.452938	1.69679	0.007008	-1.28219	1	492.807
7049	0.0718897	2.83383	0.007008	-1.04095	1	492.807
7050	0.138447	2.69751	0.007008	-1.15454	1	492.807
7051	0.408565	2.94879	0.007008	-1.19153	1	492.807
7052	0.474891	1.94112	0.007008	-1.41092	1	492.808
7053	0.184384	2.05386	0.007008	-1.26697	1	492.808
7054	-0.367863	2.42764	0.007008	0.204971	1	492.808
7055	0.0279746	3.08238	0.007008	-0.919414	1	492.808
7056	0.13603	4.51996	0.007008	-0.716123	1	492.808
7057	0.421072	0.735415	0.007008	-1.35233	1	492.809
7058	0.601332	2.323e-05	0.007008	-1.52183	1	492.809
7059	0.164524	3.41478	0.007008	-1.0676	1	492.809
7060	0.185886	1.94391	0.007008	-1.14452	1	492.809
7061	0.495008	1.7642	0.007008	-1.32746	1	492.809
7062	-0.133425	3.78841	0.007008	0.0279851	1	492.81
7063	0.445531	1.21002	0.007008	-1.30727	1	492.81
7064	0.157242	3.3434	0.007008	-1.07208	1	492.81
7065	0.509686	1.58056	0.007008	-1.43994	1	492.81
7066	0.38961	2.61802	0.007008	-1.33729	1	492.81
7067	0.41193	2.35174	0.007008	-1.21212	1	492.811
7068	0.288786	1.35153	0.007008	-1.40867	1	492.811
7069	0.568125	0.338096	0.007008	-1.43607	1	492.811
7070	-0.390903	2.42007	0.007008	0.418005	1	492.811
7071	0.583279	2.323e-05	0.007008	-1.49466	1	492.811
7072	0.490851	1.78748	0.007008	-1.321	1	492.812
7073	0.22823	1.47071	0.007008	-1.28212	1	492.812
7074	0.256002	2.48555	0.007008	-1.29921	1	492.812
7075	-0.162249	3.65992	0.007008	0.280091	1	492.812
7076	0.601694	2.323e-05	0.007008	-1.5218	1	492.812
7077	0.305886	1.08405	0.007008	-1.42402	1	492.812
7078	-0.0395459	3.38361	0.007008	-0.683279	1	492.813
7079	0.526146	1.33795	0.007008	-1.36986	1	492.813
7080	0.601284	2.323e-05	0.007008	-1.53307	1	492.813
7081	0.378696	2.05059	0.007008	-1.41019	1	492.813
7082	0.56214	0.492245	0.007008	-1.54708	1	492.813
7083	0.0879008	2.49503	0.007008	-1.10394	1	492.813
7084	0.243828	1.56721	0.007008	-1.35283	1	492.814
7085	0.302581	1.70526	0.007008	-1.2034	1	492.814
7086	0.475832	0.37817	0.007008	-1.55773	1	492.814
7087	0.545949	2.323e-05	0.007008	-1.56205	1	492.814
7088	0.57229	2.323e-05	0.007008	-1.48825	1	492.814
7089	0.396157	2.08599	0.007008	-1.4092	1	492.815
7090	0.511549	0.0303052	0.007008	-1.55342	1	492.815
7091	-0.329699	2.81447	0.007008	0.599242	1	492.815
7092	0.482098	2.09678	0.007008	-1.31529	1	492.815
7093	0.479438	0.733535	0.007008	-1.3612	1	492.815
7094	0.461086	0.389065	0.007008	-1.55162	1	492.816
7095	0.439822	1.75492	0.007008	-1.26819	1	492.816
7096	0.288156	3.37289	0.007008	-1.19061	1	492.816
7097	0.612531	0.135484	0.007008	-1.51582	1	492.817
7098	0.272942	4.06755	0.007008	-1.03603	1	492.817
7099	0.551891	2.323e-05	0.007008	-1.56282	1	492.817
7100	0.49149	0.627709	0.007008	-1.55135	1	492.817
7101	0.589884	0.00673965	0.007008	-1.55219	1	492.817
7102	0.44195	2.04031	0.007008	-1.41258	1	492.817
7103	-0.00839957	3.2205	0.007008	-0.618917	1	492.818
7104	0.535621	1.24894	0.007008	-1.46791	1	492.818
7105	0.524804	2.323e-05	0.007008	-1.48462	1	492.818
7106	0.529944	1.01505	0.007008	-1.50755	1	492.819
7107	-0.139653	3.36341	0.007008	-0.117777	1	492.819
7108	0.330053	1.60837	0.007008	-1.43157	1	492.819
7109	0.22352	2.20629	0.007008	-1.30117	1	492.819
7110	-0.224568	3.3137	0.007008	0.242005	1	492.819
7111	0.445058	0.874047	0.007008	-1.52903	1	492.819
7112	0.0270869	3.06412	0.007008	-0.922113	1	492.82
7113	-0.414585	2.23726	0.007008	0.373463	1	492.82
7114	0.556478	2.323e-05	0.007008	-1.56316	1	492.82
7115	0.537306	0.371747	0.007008	-1.56498	1	492.82
7116	0.552446	0.896909	0.007008	-1.40275	1	492.82
7117	-0.580774	1.74597	0.007008	1.45433	1	492.821
7118	0.532601	2.323e-05	0.007008	-1.48268	1	492.821
7119	0.411287	3.06391	0.007008	-1.23272	1	492.821
7120	0.610847	0.0701044	0.007008	-1.52814	1	492.821
7121	0.30853	2.94089	0.007008	-1.2709	1	492.822
7122	0.248839	3.37492	0.007008	-0.956582	1	492.822
7123	0.232884	2.26942	0.007008	-1.09181	1	492.822
7124	0.458321	0.282305	0.007008	-1.54762	1	492.822
7125	0.189019	4.36533	0.007008	-0.870215	1	492.822
7126	0.599598	2.323e-05	0.007008	-1.5116	1	492.822
7127	0.383006	1.01642	0.007008	-1.31155	1	492.823
7128	0.294691	2.10628	0.007008	-1.14684	1	492.824
7129	0.0391769	3.45627	0.007008	-0.634717	1	492.824
7130	0.165396	1.8627	0.007008	-1.19109	1	492.824
7131	0.462509	2.05565	0.007008	-1.40187	1	492.825
7132	0.475702	0.494252	0.007008	-1.55555	1	492.825
7133	0.418137	2.84186	0.007008	-1.20678	1	492.825
7134	0.289037	3.51906	0.007008	-1.16519	1	492.825
7135	-0.00561302	3.11908	0.007008	-0.659586	1	492.826
7136	0.31325	0.905748	0.007008	-1.37241	1	492.826
7137	-0.365234	2.51962	0.007008	0.531957	1	492.826
7138	0.226943	4.19956	0.007008	-0.825828	1	492.827
7139	-0.441552	2.15129	0.007008	0.427727	1	492.827
7140	0.493982	1.4927	0.007008	-1.32709	1	492.827
7141	0.461792	1.44199	0.007008	-1.48232	1	492.827
7142	-0.223971	3.25167	0.007008	0.125995	1	492.827
7143	0.492819	1.282	0.007008	-1.33266	1	492.827
7144	-0.355306	2.63683	0.007008	0.484246	1	492.828
7145	0.407834	2.21327	0.007008	-1.39439	1	492.828
7146	0.602803	2.323e-05	0.007008	-1.51836	1	492.829
7147	0.576503	0.323019	0.007008	-1.55496	1	492.829
7148	0.553834	0.259548	0.007008	-1.43385	1	492.83
7149	0.55346	2.323e-05	0.007008	-1.48177	1	492.83
7150	-0.0725224	3.3869	0.007008	-0.376245	1	492.831
7151	0.521618	2.323e-05	0.007008	-1.55571	1	492.831
7152	0.520472	0.722741	0.007008	-1.54267	1	492.831
7153	0.239996	1.44667	0.007008	-1.26624	1	492.831
7154	0.49718	2.323e-05	0.007008	-1.53158	1	492.831
7155	0.0893853	2.25421	0.007008	-1.06764	1	492.832
7156	-0.011953	2.67752	0.007008	-0.817936	1	492.832
7157	0.581007	0.320077	0.007008	-1.55239	1	492.832
7158	0.152761	2.8269	0.007008	-1.15511	1	492.832
7159	-0.584819	1.75903	0.007008	1.75261	1	492.832
7160	0.197527	1.66228	0.007008	-1.26532	1	492.832
7161	0.484858	1.13522	0.007008	-1.51101	1	492.833
7162	0.424297	0.293729	0.007008	-1.44513	1	492.833
7163	0.388373	2.65382	0.007008	-1.33297	1	492.834
7164	0.359028	3.56147	0.007008	-1.16294	1	492.834
7165	0.342206	3.60985	0.007008	-1.06438	1	492.834
7166	0.260246	3.70197	0.007008	-1.11156	1	492.835
7167	0.333268	1.60892	0.007008	-1.43402	1	492.835
7168	0.604204	2.323e-05	0.007008	-1.52212	1	492.835
7169	-0.13535	3.79653	0.007008	0.0588199	1	492.835
7170	-0.553749	1.8648	0.007008	1.44005	1	492.836
7171	0.604226	2.323e-05	0.007008	-1.53082	1	492.836
7172	0.365297	1.06363	0.007008	-1.48401	1	492.836
7173	0.579948	2.323e-05	0.007008	-1.55969	1	492.836
7174	0.515657	2.323e-05	0.007008	-1.55279	1	492.837
7175	0.0800349	3.37834	0.007008	-0.949013	1	492.837
7176	0.60446	2.323e-05	0.007008	-1.53049	1	492.837
7177	0.185027	1.95358	0.007008	-1.2715	1	492.838
7178	0.112949	2.29162	0.007008	-1.0385	1	492.838
7179	-0.275493	2.90496	0.007008	0.0944165	1	492.838
7180	0.277404	4.26756	0.007008	-0.935364	1	492.838
7181	0.438725	0.409408	0.007008	-1.40356	1	492.838
7182	0.52821	2.323e-05	0.007008	-1.48204	1	492.838
7183	0.122016	4.27675	0.007008	-0.599745	1	492.838
7184	0.284501	2.30768	0.007008	-1.34049	1	492.838
7185	0.378946	0.477202	0.007008	-1.44274	1	492.838
7186	-0.488409	2.10879	0.007008	1.3082	1	492.839
7187	0.361923	0.574635	0.007008	-1.43198	1	492.839
7188	0.369902	3.22873	0.007008	-1.11973	1	492.839
7189	0.431859	2.49952	0.007008	-1.22896	1	492.839
7190	0.192023	2.49851	0.007008	-1.24128	1	492.839
7191	0.54299	0.769231	0.007008	-1.39362	1	492.84
7192	0.604915	2.323e-05	0.007008	-1.5285	1	492.84
7193	0.540831	0.734854	0.007008	-1.39302	1	492.84
7194	0.448237	0.251022	0.007008	-1.53807	1	492.84
7195	0.472902	0.892422	0.007008	-1.5329	1	492.84
7196	0.405563	0.398963	0.007008	-1.50585	1	492.841
7197	0.49149	0.00623371	0.007008	-1.51435	1	492.842
7198	-0.0499828	2.7042	0.007008	-0.761993	1	492.842
7199	0.370938	0.543423	0.007008	-1.46904	1	492.842
7200	0.522768	0.802578	0.007008	-1.53526	1	492.843
7201	0.346772	0.899993	0.007008	-1.47032	1	492.843
7202	0.53181	2.323e-05	0.007008	-1.56129	1	492.844
7203	0.239965	1.66604	0.007008	-1.34953	1	492.844
7204	0.451912	0.353993	0.007008	-1.5475	1	492.844
7205	0.290984	1.78302	0.007008	-1.18804	1	492.845
7206	0.526773	1.2987	0.007008	-1.36805	1	492.845
7207	0.301067	1.01327	0.007008	-1.34483	1	492.846
7208	0.416643	0.568829	0.007008	-1.52765	1	492.846
7209	0.526671	2.323e-05	0.007008	-1.55955	1	492.846
7210	0.546385	0.771323	0.007008	-1.5284	1	492.847
7211	0.0839023	2.30568	0.007008	-1.09454	1	492.847
7212	-0.0160172	2.82465	0.007008	-0.884446	1	492.847
7213	0.119574	2.66801	0.007008	-1.13512	1	492.847
7214	0.536837	0.394659	0.007008	-1.41225	1	492.847
7215	-0.4888	2.12526	0.007008	1.29504	1	492.848
7216	0.526707	0.45273	0.007008	-1.40272	1	492.848
7217	0.527739	2.323e-05	0.007008	-1.56014	1	492.848
7218	0.540756	0.290891	0.007008	-1.4243	1	492.848
7219	0.489709	0.48314	0.007008	-1.38908	1	492.848
7220	0.391789	3.26851	0.007008	-1.2107	1	492.848
7221	0.541103	2.323e-05	0.007008	-1.56413	1	492.849
7222	0.260099	1.92306	0.007008	-1.3583	1	492.849
7223	0.50085	2.323e-05	0.007008	-1.54073	1	492.849
7224	0.428942	2.85687	0.007008	-1.26817	1	492.849
7225	0.389043	1.02542	0.007008	-1.50037	1	492.85
7226	0.596562	2.323e-05	0.007008	-1.54968	1	492.85
7227	0.400238	2.10152	0.007008	-1.21515	1	492.85
7228	0.246481	1.35252	0.007008	-1.3392	1	492.85
7229	-0.636908	1.57535	0.007008	1.83259	1	492.85
7230	0.533144	1.46712	0.007008	-1.42349	1	492.85
7231	0.540148	0.120193	0.007008	-1.44875	1	492.85
7232	0.492189	2.323e-05	0.007008	-1.51261	1	492.85
7233	0.572917	2.323e-05	0.007008	-1.48542	1	492.85
7234	-0.418201	2.41233	0.007008	0.914484	1	492.851
7235	0.337773	3.0688	0.007008	-1.08653	1	492.851
7236	0.142342	2.28551	0.007008	-1.04713	1	492.851
7237	0.503458	2.323e-05	0.007008	-1.49263	1	492.851
7238	0.312261	1.1617	0.007008	-1.43665	1	492.851
7239	0.480225	1.64261	0.007008	-1.30778	1	492.851
7240	-0.296506	2.84463	0.007008	0.419757	1	492.852
7241	0.0907632	2.25322	0.007008	-1.06129	1	492.852
7242	0.400894	0.731463	0.007008	-1.51649	1	492.852
7243	0.139016	4.10704	0.007008	-0.867092	1	492.852
7244	0.564499	2.323e-05	0.007008	-1.48236	1	492.852
7245	0.561778	0.867749	0.007008	-1.50233	1	492.853
7246	0.230733	1.4365	0.007008	-1.30722	1	492.853
7247	0.587544	0.274568	0.007008	-1.45417	1	492.853
7248	0.604991	2.323e-05	0.007008	-1.51708	1	492.853
7249	0.528338	2.323e-05	0.007008	-1.56084	1	492.854
7250	0.445739	2.6404	0.007008	-1.29949	1	492.854
7251	-0.52988	1.92857	0.007008	1.29654	1	492.855
7252	-0.555204	1.85168	0.007008	1.33254	1	492.855
7253	-0.436235	2.28893	0.007008	0.730371	1	492.855
7254	0.383699	1.65847	0.007008	-1.4533	1	492.856
7255	0.47963	0.769025	0.007008	-1.35664	1	492.856
7256	0.541362	1.37058	0.007008	-1.4105	1	492.856
7257	0.493045	0.835141	0.007008	-1.53805	1	492.856
7258	0.584815	0.669445	0.007008	-1.45052	1	492.856
7259	0.428253	1.0592	0.007008	-1.51422	1	492.856
7260	0.534674	0.106453	0.007008	-1.57271	1	492.856
7261	0.454088	0.968319	0.007008	-1.52597	1	492.856
7262	0.484371	2.15493	0.007008	-1.34998	1	492.856
7263	0.0495082	4.50539	0.007008	-0.459996	1	492.857
7264	0.405999	1.51626	0.007008	-1.26174	1	492.857
7265	0.157787	2.00265	0.007008	-1.13067	1	492.858
7266	0.539291	0.129736	0.007008	-1.57375	1	492.858
7267	0.367631	0.970156	0.007008	-1.48924	1	492.858
7268	0.292181	1.22261	0.007008	-1.41369	1	492.858
7269	0.554618	0.570841	0.007008	-1.54588	1	492.858
7270	-0.313121	2.66494	0.007008	0.0814741	1	492.858
7271	0.549973	0.216744	0.007008	-1.43593	1	492.858
7272	0.203395	2.68149	0.007008	-1.00734	1	492.858
7273	0.59881	0.313592	0.007008	-1.46623	1	492.859
7274	0.5776	2.323e-05	0.007008	-1.56274	1	492.859
7275	0.586849	0.0439441	0.007008	-1.56252	1	492.859
7276	0.38754	0.496821	0.007008	-1.41236	1	492.859
7277	0.374919	1.75206	0.007008	-1.22507	1	492.86
7278	0.404135	0.413134	0.007008	-1.42226	1	492.86
7279	-0.542805	1.82713	0.007008	0.915753	1	492.86
7280	-0.614483	1.64239	0.007008	1.5182	1	492.861
7281	0.37622	0.827967	0.007008	-1.34108	1	492.861
7282	0.4422	0.928798	0.007008	-1.32972	1	492.861
7283	0.134204	2.75531	0.007008	-0.934787	1	492.862
7284	0.335863	3.76201	0.007008	-1.0503	1	492.862
7285	0.159872	1.87992	0.007008	-1.18788	1	492.862
7286	0.509304	0.877366	0.007008	-1.53247	1	492.862
7287	0.146943	3.30911	0.007008	-1.06679	1	492.862
7288	0.507833	2.323e-05	0.007008	-1.48806	1	492.862
7289	0.592978	0.0671833	0.007008	-1.47991	1	492.862
7290	0.286112	3.98692	0.007008	-1.06555	1	492.862
7291	0.211044	2.134	0.007008	-1.10406	1	492.863
7292	0.352307	2.24918	0.007008	-1.38172	1	492.863
7293	-0.383493	2.54707	0.007008	0.697554	1	492.864
7294	0.258519	3.65648	0.007008	-0.933717	1	492.865
7295	0.0572876	2.56873	0.007008	-0.918961	1	492.865
7296	0.296958	3.59766	0.007008	-0.992286	1	492.865
7297	0.268969	2.68305	0.007008	-1.28542	1	492.865
7298	0.486695	2.02806	0.007008	-1.31638	1	492.866
7299	0.554424	2.323e-05	0.007008	-1.56692	1	492.866
7300	0.231748	4.44674	0.007008	-0.82017	1	492.866
7301	0.496631	2.323e-05	0.007008	-1.53755	1	492.867
7302	0.207983	3.54901	0.007008	-0.880154	1	492.867
7303	0.462155	2.46218	0.007008	-1.31193	1	492.867
7304	0.374634	0.49528	0.007008	-1.4634	1	492.867
7305	0.0234288	4.07159	0.007008	-0.598782	1	492.868
7306	0.0177887	3.07573	0.007008	-0.903557	1	492.868
7307	0.562254	0.0735264	0.007008	-1.5721	1	492.868
7308	0.0652916	3.02987	0.007008	-0.795827	1	492.868
7309	0.311037	0.888509	0.007008	-1.38791	1	492.868
7310	0.577705	2.323e-05	0.007008	-1.48606	1	492.869
7311	0.132645	2.82836	0.007008	-0.918362	1	492.869
7312	0.281889	3.66041	0.007008	-1.13572	1	492.869
7313	0.258395	2.50803	0.007008	-1.3002	1	492.869
7314	0.462036	0.583976	0.007008	-1.5503	1	492.87
7315	0.387988	2.84863	0.007008	-1.30379	1	492.87
7316	0.144239	2.36496	0.007008	-1.02734	1	492.87
7317	0.410211	1.58679	0.007008	-1.2578	1	492.87
7318	0.490221	2.323e-05	0.007008	-1.5221	1	492.87
7319	0.60331	0.450735	0.007008	-1.49738	1	492.87
7320	-0.151605	3.3439	0.007008	-0.0695392	1	492.87
7321	0.313673	0.890316	0.007008	-1.37339	1	492.87
7322	0.419241	1.0107	0.007008	-1.51508	1	492.87
7323	-0.456886	2.1577	0.007008	0.796514	1	492.871
7324	0.518537	0.3406	0.007008	-1.41109	1	492.871
7325	0.567281	0.845946	0.007008	-1.49999	1	492.871
7326	0.334824	0.730684	0.007008	-1.41682	1	492.871
7327	0.540456	0.906029	0.007008	-1.38595	1	492.872
7328	-0.547637	1.86387	0.007008	1.14064	1	492.872
7329	0.489602	2.323e-05	0.007008	-1.51754	1	492.872
7330	0.333961	2.23388	0.007008	-1.15564	1	492.873
7331	0.489867	1.61491	0.007008	-1.45463	1	492.873
7332	0.460037	0.140843	0.007008	-1.46496	1	492.873
7333	0.520837	1.62643	0.007008	-1.3706	1	492.873
7334	0.59483	2.323e-05	0.007008	-1.49747	1	492.873
7335	0.474671	0.679466	0.007008	-1.54867	1	492.874
7336	0.492754	2.323e-05	0.007008	-1.50261	1	492.874
7337	0.0971662	2.20565	0.007008	-1.10751	1	492.875
7338	0.537045	0.545618	0.007008	-1.55551	1	492.875
7339	0.29196	3.19251	0.007008	-1.22516	1	492.875
7340	-0.0283418	3.86305	0.007008	-0.518399	1	492.876
7341	-0.582345	1.72925	0.007008	1.3395	1	492.876
7342	0.5188	2.323e-05	0.007008	-1.4815	1	492.876
7343	0.314564	2.29915	0.007008	-1.3602	1	492.876
7344	-0.200247	2.77518	0.007008	-0.376609	1	492.877
7345	0.309916	1.16845	0.007008	-1.29351	1	492.877
7346	0.499	2.323e-05	0.007008	-1.54242	1	492.877
7347	0.132715	4.71523	0.007008	-0.589012	1	492.877
7348	0.443206	2.28219	0.007008	-1.37908	1	492.878
7349	0.591978	2.323e-05	0.007008	-1.55716	1	492.878
7350	0.272635	2.36708	0.007008	-1.32722	1	492.878
7351	0.573309	2.323e-05	0.007008	-1.56574	1	492.879
7352	0.349468	2.67414	0.007008	-1.12929	1	492.879
7353	0.505718	0.0347919	0.007008	-1.55604	1	492.879
7354	0.356364	2.49795	0.007008	-1.35254	1	492.879
7355	0.257556	1.45899	0.007008	-1.24678	1	492.879
7356	0.604341	2.323e-05	0.007008	-1.54392	1	492.879
7357	0.476404	0.363234	0.007008	-1.56106	1	492.879
7358	0.431254	2.45018	0.007008	-1.35738	1	492.879
7359	0.574166	0.884198	0.007008	-1.47668	1	492.879
7360	-0.107386	3.28756	0.007008	-0.308123	1	492.88
7361	0.446321	0.855052	0.007008	-1.33787	1	492.88
7362	0.446887	2.49303	0.007008	-1.25109	1	492.88
7363	0.557301	0.761905	0.007008	-1.5239	1	492.88
7364	0.574512	0.863283	0.007008	-1.48223	1	492.88
7365	0.144753	2.07951	0.007008	-1.10667	1	492.88
7366	0.336563	3.85686	0.007008	-1.06087	1	492.881
7367	0.18514	1.79887	0.007008	-1.26823	1	492.881
7368	0.608354	2.323e-05	0.007008	-1.53384	1	492.881
7369	0.408974	2.89752	0.007008	-1.18641	1	492.881
7370	0.492813	2.323e-05	0.007008	-1.53354	1	492.881
7371	-0.237551	3.07971	0.007008	0.230275	1	492.881
7372	-0.39548	2.38282	0.007008	0.385915	1	492.881
7373	0.492237	0.382476	0.007008	-1.40108	1	492.882
7374	0.443991	2.61793	0.007008	-1.24975	1	492.882
7375	0.449839	1.34987	0.007008	-1.4943	1	492.882
7376	0.445882	2.02647	0.007008	-1.2584	1	492.882
7377	0.404866	0.62134	0.007008	-1.52111	1	492.882
7378	0.271341	2.32325	0.007008	-1.3313	1	492.882
7379	0.502729	2.323e-05	0.007008	-1.48947	1	492.883
7380	0.154888	1.90559	0.007008	-1.20566	1	492.883
7381	0.15939	4.28675	0.007008	-0.850436	1	492.884
7382	0.0832413	2.89269	0.007008	-1.05217	1	492.884
7383	0.60608	2.323e-05	0.007008	-1.51166	1	492.884
7384	-0.237721	3.29162	0.007008	0.534859	1	492.884
7385	-0.326924	2.83177	0.007008	0.602665	1	492.885
7386	0.568729	2.323e-05	0.007008	-1.4812	1	492.885
7387	0.522925	1.18842	0.007008	-1.36159	1	492.885
7388	0.348796	2.46803	0.007008	-1.14569	1	492.885
7389	0.184555	2.5312	0.007008	-1.01697	1	492.885
7390	-0.52123	1.96791	0.007008	1.10479	1	492.885
7391	0.584948	0.265179	0.007008	-1.5578	1	492.885
7392	0.1832	2.16605	0.007008	-1.08751	1	492.886
7393	-0.407746	2.40818	0.007008	0.866096	1	492.886
7394	0.214031	1.54571	0.007008	-1.29392	1	492.886
7395	0.569548	0.986869	0.007008	-1.44746	1	492.886
7396	-0.147672	3.65033	0.007008	0.168941	1	492.886
7397	0.466441	1.99513	0.007008	-1.41261	1	492.887
7398	0.329684	2.77491	0.007008	-1.30651	1	492.887
7399	0.436278	2.28965	0.007008	-1.23787	1	492.887
7400	0.480476	0.508864	0.007008	-1.38312	1	492.888
7401	0.352087	1.16377	0.007008	-1.47324	1	492.888
7402	0.267994	1.30625	0.007008	-1.38382	1	492.888
7403	0.231769	3.1436	0.007008	-0.966925	1	492.888
7404	-0.385499	2.53488	0.007008	0.906153	1	492.888
7405	0.604444	0.0441327	0.007008	-1.55146	1	492.888
7406	0.204752	2.06315	0.007008	-1.11524	1	492.888
7407	0.411632	0.985277	0.007008	-1.51434	1	492.888
7408	0.109579	4.00363	0.007008	-0.842949	1	492.889
7409	0.609661	2.323e-05	0.007008	-1.52304	1	492.889
7410	0.333671	3.61604	0.007008	-1.16318	1	492.889
7411	0.321339	2.16266	0.007008	-1.15403	1	492.889
7412	0.538991	1.42005	0.007008	-1.42409	1	492.889
7413	0.327546	0.826531	0.007008	-1.43919	1	492.89
7414	0.472102	1.74854	0.007008	-1.44549	1	492.89
7415	0.507645	0.137867	0.007008	-1.4426	1	492.89
7416	0.456364	1.31913	0.007008	-1.30278	1	492.891
7417	0.241307	4.4561	0.007008	-0.894973	1	492.891
7418	0.391873	1.77322	0.007008	-1.44567	1	492.891
7419	0.589598	0.649993	0.007008	-1.45802	1	492.891
7420	0.36451	2.28886	0.007008	-1.17248	1	492.891
7421	-0.629409	1.5963	0.007008	1.77772	1	492.891
7422	-0.452686	2.2803	0.007008	1.19186	1	492.891
7423	0.598772	2.323e-05	0.007008	-1.49937	1	492.892
7424	0.537351	1.09934	0.007008	-1.49512	1	492.892
7425	0.521211	1.65091	0.007008	-1.37317	1	492.892
7426	0.128353	3.52702	0.007008	-0.996667	1	492.893
7427	0.509318	1.54824	0.007008	-1.34185	1	492.893
7428	0.539211	2.323e-05	0.007008	-1.56725	1	492.893
7429	0.429089	2.59994	0.007008	-1.22043	1	492.893
7430	0.543666	2.323e-05	0.007008	-1.47643	1	492.894
7431	-0.401799	2.30159	0.007008	0.416712	1	492.894
7432	0.546536	0.0212379	0.007008	-1.57014	1	492.894
7433	0.56963	0.684586	0.007008	-1.52404	1	492.894
7434	-0.0336384	3.18083	0.007008	-0.57756	1	492.894
7435	0.233874	4.31476	0.007008	-0.826648	1	492.895
7436	0.129875	2.92632	0.007008	-1.11318	1	492.895
7437	0.498807	2.323e-05	0.007008	-1.54454	1	492.895
7438	0.505361	1.60769	0.007008	-1.44574	1	492.895
7439	0.487962	2.323e-05	0.007008	-1.52349	1	492.895
7440	0.0830501	2.60295	0.007008	-0.926201	1	492.896
7441	0.381024	3.2458	0.007008	-1.13487	1	492.896
7442	0.525116	0.371966	0.007008	-1.40828	1	492.896
7443	0.49235	1.06705	0.007008	-1.51905	1	492.897
7444	-0.0158738	3.61075	0.007008	-0.445348	1	492.897
7445	0.374318	1.22564	0.007008	-1.48393	1	492.897
7446	0.593795	0.61518	0.007008	-1.46843	1	492.897
7447	0.311103	1.70384	0.007008	-1.41519	1	492.897
7448	0.408446	2.31798	0.007008	-1.20732	1	492.897
7449	-0.542057	1.90641	0.007008	1.36408	1	492.898
7450	0.268629	2.9582	0.007008	-1.02699	1	492.898
7451	0.536589	2.323e-05	0.007008	-1.47634	1	492.898
7452	0.343857	3.70417	0.007008	-1.06386	1	492.898
7453	-0.141067	3.14625	0.007008	-0.455898	1	492.898
7454	0.489433	2.323e-05	0.007008	-1.50422	1	492.899
7455	0.55253	2.323e-05	0.007008	-1.47664	1	492.899
7456	0.582899	0.753958	0.007008	-1.44842	1	492.9
7457	0.56231	0.961605	0.007008	-1.48888	1	492.9
7458	-0.43338	2.1765	0.007008	0.454586	1	492.901
7459	0.575707	0.893648	0.007008	-1.44661	1	492.901
7460	-0.492546	2.0984	0.007008	1.36882	1	492.901
7461	0.167536	1.9886	0.007008	-1.12983	1	492.901
7462	0.165588	3.90893	0.007008	-0.96478	1	492.901
7463	0.302882	2.44943	0.007008	-1.33719	1	492.902
7464	0.595811	2.323e-05	0.007008	-1.49522	1	492.902
7465	0.497432	0.00407236	0.007008	-1.54436	1	492.903
7466	0.157979	3.16763	0.007008	-1.10838	1	492.903
7467	0.508835	2.323e-05	0.007008	-1.48352	1	492.903
7468	0.559275	2.323e-05	0.007008	-1.56973	1	492.903
7469	-0.0955688	2.75678	0.007008	-0.649667	1	492.903
7470	0.567443	2.323e-05	0.007008	-1.47939	1	492.904
7471	0.510649	2.323e-05	0.007008	-1.48253	1	492.904
7472	0.374622	1.16476	0.007008	-1.48775	1	492.904
7473	-0.0317257	2.95585	0.007008	-0.667581	1	492.904
7474	0.360695	3.00311	0.007008	-1.11529	1	492.905
7475	0.536284	0.0179848	0.007008	-1.5689	1	492.905
7476	0.3631	2.04345	0.007008	-1.4098	1	492.905
7477	0.292135	4.13802	0.007008	-1.02562	1	492.905
7478	0.522763	1.5956	0.007008	-1.36847	1	492.905
7479	-0.459352	2.22807	0.007008	1.21171	1	492.906
7480	0.137003	2.06769	0.007008	-1.19479	1	492.906
7481	0.163659	2.18617	0.007008	-1.23795	1	492.906
7482	0.274043	1.72591	0.007008	-1.19134	1	492.906
7483	-0.555579	1.7807	0.007008	0.842231	1	492.906
7484	0.232214	1.76294	0.007008	-1.18087	1	492.907
7485	0.329403	0.776645	0.007008	-1.43284	1	492.907
7486	0.383012	0.444347	0.007008	-1.47617	1	492.907
7487	0.129591	2.98616	0.007008	-1.10351	1	492.907
7488	0.270842	3.11563	0.007008	-1.22536	1	492.907
7489	0.301902	2.01798	0.007008	-1.3834	1	492.907
7490	0.444728	2.5655	0.007008	-1.32783	1	492.907
7491	0.234354	1.5844	0.007008	-1.22287	1	492.908
7492	0.572475	0.547417	0.007008	-1.42504	1	492.908
7493	0.363788	0.70937	0.007008	-1.48569	1	492.908
7494	0.390939	0.408734	0.007008	-1.48571	1	492.908
7495	0.605194	2.323e-05	0.007008	-1.50568	1	492.908
7496	0.61144	2.323e-05	0.007008	-1.53165	1	492.909
7497	0.571336	0.96742	0.007008	-1.44295	1	492.909
7498	0.163405	1.94746	0.007008	-1.23945	1	492.91
7499	0.589742	2.323e-05	0.007008	-1.4896	1	492.91
7500	-0.1554	2.77104	0.007008	-0.52765	1	492.91
7501	0.603516	2.323e-05	0.007008	-1.50288	1	492.91
7502	0.501297	2.323e-05	0.007008	-1.54897	1	492.91
7503	0.207997	2.43229	0.007008	-1.26708	1	492.91
7504	0.486467	2.323e-05	0.007008	-1.51003	1	492.911
7505	-0.348118	2.43728	0.007008	0.0962415	1	492.911
7506	0.318319	3.38078	0.007008	-1.20699	1	492.911
7507	-0.625378	1.60855	0.007008	1.6	1	492.911
7508	0.489383	0.158838	0.007008	-1.56407	1	492.911
7509	0.535687	2.323e-05	0.007008	-1.56779	1	492.911
7510	0.259108	4.05811	0.007008	-0.892733	1	492.912
7511	0.219565	1.49059	0.007008	-1.29329	1	492.912
7512	0.335519	0.776389	0.007008	-1.44926	1	492.913
7513	-0.238195	2.95317	0.007008	-0.124169	1	492.914
7514	0.531622	1.23195	0.007008	-1.48206	1	492.914
7515	0.455332	1.40358	0.007008	-1.49016	1	492.914
7516	0.162904	1.88874	0.007008	-1.23201	1	492.914
7517	-0.548999	1.89284	0.007008	1.65407	1	492.915
7518	0.351777	2.92786	0.007008	-1.29149	1	492.915
7519	-0.421086	2.30409	0.007008	0.517783	1	492.915
7520	0.582398	2.323e-05	0.007008	-1.48464	1	492.915
7521	0.40705	1.6139	0.007008	-1.25257	1	492.915
7522	0.361204	1.85609	0.007008	-1.42889	1	492.916
7523	0.174393	4.11151	0.007008	-0.926632	1	492.916
7524	0.0813678	2.38308	0.007008	-1.10123	1	492.916
7525	0.54597	2.323e-05	0.007008	-1.57012	1	492.917
7526	0.605016	2.323e-05	0.007008	-1.50404	1	492.917
7527	0.0547757	2.45878	0.007008	-0.957795	1	492.917
7528	-0.0026739	3.0874	0.007008	-0.861049	1	492.917
7529	0.396791	1.61723	0.007008	-1.24673	1	492.917
7530	0.196632	4.14053	0.007008	-0.773316	1	492.918
7531	0.265543	1.62924	0.007008	-1.20737	1	492.918
7532	0.418634	2.33564	0.007008	-1.3805	1	492.919
7533	0.506876	2.323e-05	0.007008	-1.48313	1	492.919
7534	0.490342	2.323e-05	0.007008	-1.53613	1	492.92
7535	0.461203	1.27001	0.007008	-1.30789	1	492.92
7536	0.456045	2.0286	0.007008	-1.26739	1	492.921
7537	0.18619	2.13609	0.007008	-1.09369	1	492.921
7538	-0.285892	2.97309	0.007008	0.322708	1	492.921
7539	0.507632	2.323e-05	0.007008	-1.48257	1	492.921
7540	0.492313	2.323e-05	0.007008	-1.49511	1	492.921
7541	0.466243	0.63193	0.007008	-1.55136	1	492.921
7542	0.444479	2.21909	0.007008	-1.39071	1	492.921
7543	0.514999	1.49871	0.007008	-1.45617	1	492.921
7544	-0.29986	2.83368	0.007008	0.212079	1	492.922
7545	0.26652	2.00014	0.007008	-1.14546	1	492.922
7546	0.471164	0.049209	0.007008	-1.51819	1	492.922
7547	0.461381	0.580641	0.007008	-1.55232	1	492.922
7548	-0.424299	2.3099	0.007008	0.802692	1	492.922
7549	-0.622894	1.6173	0.007008	1.75694	1	492.922
7550	0.385127	1.7435	0.007008	-1.22956	1	492.922
7551	0.46957	1.35963	0.007008	-1.30788	1	492.922
7552	0.587048	0.182617	0.007008	-1.56463	1	492.923
7553	0.550674	0.738592	0.007008	-1.5336	1	492.923
7554	-0.367715	2.39116	0.007008	0.237373	1	492.923
7555	-0.119832	2.87402	0.007008	-0.51831	1	492.923
7556	-0.568564	1.81893	0.007008	1.72586	1	492.923
7557	0.53109	2.323e-05	0.007008	-1.47515	1	492.923
7558	0.296236	2.73131	0.007008	-1.29791	1	492.923
7559	0.415208	0.950388	0.007008	-1.51892	1	492.923
7560	0.230106	1.42015	0.007008	-1.31132	1	492.923
7561	0.310968	3.62148	0.007008	-1.00811	1	492.924
7562	0.29742	1.37628	0.007008	-1.25304	1	492.924
7563	-0.17781	2.92919	0.007008	-0.283747	1	492.924
7564	0.252902	2.71057	0.007008	-1.27213	1	492.924
7565	0.496281	1.39134	0.007008	-1.328	1	492.924
7566	0.0202161	4.41545	0.007008	-0.395908	1	492.924
7567	0.391127	0.673113	0.007008	-1.51272	1	492.925
7568	0.122695	3.04188	0.007008	-1.08532	1	492.925
7569	-0.0959876	3.41902	0.007008	-0.490811	1	492.925
7570	0.299472	3.95943	0.007008	-0.97026	1	492.925
7571	0.346558	1.48903	0.007008	-1.24035	1	492.925
7572	0.393569	1.67466	0.007008	-1.23991	1	492.925
7573	0.435334	2.74339	0.007008	-1.30013	1	492.926
7574	0.371802	2.99376	0.007008	-1.28353	1	492.926
7575	0.574429	2.323e-05	0.007008	-1.48021	1	492.926
7576	0.577908	0.432635	0.007008	-1.54958	1	492.926
7577	0.0783437	2.27545	0.007008	-1.05437	1	492.926
7578	0.257099	2.44308	0.007008	-1.07908	1	492.926
7579	0.257844	4.42742	0.007008	-0.908263	1	492.926
7580	0.486249	1.25236	0.007008	-1.5026	1	492.927
7581	0.490098	0.919322	0.007008	-1.34693	1	492.927
7582	0.12763	3.24372	0.007008	-1.055	1	492.927
7583	0.611355	2.323e-05	0.007008	-1.53933	1	492.927
7584	0.47102	1.48181	0.007008	-1.48051	1	492.927
7585	-0.2559	3.15719	0.007008	0.526649	1	492.927
7586	0.563323	2.323e-05	0.007008	-1.57122	1	492.927
7587	0.280092	4.05271	0.007008	-1.04984	1	492.927
7588	0.403353	3.08821	0.007008	-1.25471	1	492.927
7589	0.53979	0.0701925	0.007008	-1.45542	1	492.927
7590	0.563351	0.736015	0.007008	-1.52513	1	492.927
7591	0.224053	2.50756	0.007008	-1.04724	1	492.928
7592	0.465096	0.610411	0.007008	-1.55234	1	492.928
7593	0.144645	2.10373	0.007008	-1.21267	1	492.928
7594	0.514679	1.72624	0.007008	-1.35678	1	492.928
7595	-0.0527957	2.89385	0.007008	-0.653418	1	492.928
7596	0.20748	4.62633	0.007008	-0.771096	1	492.928
7597	0.0573254	3.75348	0.007008	-0.580422	1	492.928
7598	0.396463	0.789918	0.007008	-1.51581	1	492.929
7599	0.427716	2.34359	0.007008	-1.22437	1	492.929
7600	0.153358	4.71763	0.007008	-0.632075	1	492.929
7601	0.315649	3.48554	0.007008	-1.02434	1	492.929
7602	0.597161	2.323e-05	0.007008	-1.49366	1	492.929
7603	0.436843	2.77178	0.007008	-1.23823	1	492.93
7604	0.534	2.323e-05	0.007008	-1.56872	1	492.93
7605	0.0619691	3.0777	0.007008	-0.985976	1	492.931
7606	0.349668	0.933605	0.007008	-1.32574	1	492.931
7607	0.61226	2.323e-05	0.007008	-1.53773	1	492.931
7608	0.351696	3.64173	0.007008	-1.07722	1	492.931
7609	-0.206732	3.35805	0.007008	0.326296	1	492.931
7610	0.312435	1.14165	0.007008	-1.44067	1	492.931
7611	0.523024	2.323e-05	0.007008	-1.56511	1	492.933
7612	0.413734	2.6283	0.007008	-1.33767	1	492.933
7613	0.538112	1.15618	0.007008	-1.37773	1	492.933
7614	0.489762	2.323e-05	0.007008	-1.49675	1	492.933
7615	0.392209	1.97403	0.007008	-1.42589	1	492.934
7616	0.378719	1.11819	0.007008	-1.2937	1	492.934
7617	-0.55425	1.86151	0.007008	1.59843	1	492.934
7618	0.478814	0.128315	0.007008	-1.45128	1	492.934
7619	0.601449	0.439422	0.007008	-1.46579	1	492.934
7620	0.396201	1.3003	0.007008	-1.27589	1	492.935
7621	-0.566538	1.82223	0.007008	1.70079	1	492.935
7622	-0.655353	1.51444	0.007008	1.82568	1	492.935
7623	0.57758	0.28592	0.007008	-1.44019	1	492.936
7624	0.602986	0.511148	0.007008	-1.48306	1	492.936
7625	0.234993	2.86362	0.007008	-1.00685	1	492.936
7626	0.407091	0.629507	0.007008	-1.52521	1	492.936
7627	0.251385	1.66491	0.007008	-1.36704	1	492.936
7628	0.500691	1.61342	0.007008	-1.45127	1	492.936
7629	0.264589	3.96838	0.007008	-0.908586	1	492.936
7630	-0.196094	3.48742	0.007008	0.386617	1	492.937
7631	0.528724	2.323e-05	0.007008	-1.47449	1	492.937
7632	0.54437	0.388072	0.007008	-1.56821	1	492.937
7633	0.48165	1.17854	0.007008	-1.5114	1	492.938
7634	-0.257516	3.14856	0.007008	0.53073	1	492.938
7635	0.184341	2.00513	0.007008	-1.1229	1	492.938
7636	-0.573892	1.79941	0.007008	1.71519	1	492.938
7637	0.250932	4.41956	0.007008	-0.861785	1	492.939
7638	-0.672336	1.45569	0.007008	1.74222	1	492.94
7639	0.494563	2.323e-05	0.007008	-1.49014	1	492.94
7640	-0.293913	2.91744	0.007008	0.533009	1	492.94
7641	0.393076	3.35019	0.007008	-1.18139	1	492.94
7642	0.496177	1.17282	0.007008	-1.50931	1	492.94
7643	0.401054	3.10335	0.007008	-1.16903	1	492.941
7644	0.425186	2.93952	0.007008	-1.26328	1	492.941
7645	-0.294751	2.68827	0.007008	-0.023442	1	492.941
7646	0.615111	0.127075	0.007008	-1.54114	1	492.941
7647	0.149526	4.66558	0.007008	-0.684634	1	492.941
7648	-0.208602	2.75045	0.007008	-0.352811	1	492.942
7649	0.2925	1.33077	0.007008	-1.262	1	492.942
7650	0.482964	2.323e-05	0.007008	-1.51839	1	492.942
7651	0.614708	2.323e-05	0.007008	-1.52962	1	492.942
7652	0.553571	2.323e-05	0.007008	-1.57254	1	492.942
7653	0.52909	0.29742	0.007008	-1.57479	1	492.942
7654	0.613804	2.323e-05	0.007008	-1.51858	1	492.942
7655	0.483572	1.41637	0.007008	-1.48567	1	492.942
7656	0.487023	1.91044	0.007008	-1.41429	1	492.943
7657	0.201988	1.59369	0.007008	-1.26012	1	492.943
7658	0.249385	3.69117	0.007008	-1.10927	1	492.943
7659	0.556396	0.969288	0.007008	-1.40127	1	492.944
7660	0.0557482	4.53971	0.007008	-0.467614	1	492.944
7661	0.23731	2.36995	0.007008	-1.30167	1	492.944
7662	0.579747	2.323e-05	0.007008	-1.48113	1	492.944
7663	0.540337	1.00729	0.007008	-1.50849	1	492.945
7664	0.500862	2.323e-05	0.007008	-1.55221	1	492.945
7665	-0.543806	1.90786	0.007008	1.63359	1	492.945
7666	0.615181	0.217257	0.007008	-1.48968	1	492.946
7667	0.593047	2.323e-05	0.007008	-1.56333	1	492.946
7668	0.152898	2.35124	0.007008	-1.03201	1	492.947
7669	0.438236	1.11279	0.007008	-1.30814	1	492.947
7670	0.35789	0.752465	0.007008	-1.48327	1	492.947
7671	0.327922	3.28235	0.007008	-1.22907	1	492.947
7672	0.486493	1.7609	0.007008	-1.43929	1	492.947
7673	-0.438584	2.29722	0.007008	1.04832	1	492.947
7674	0.218976	1.51126	0.007008	-1.3096	1	492.948
7675	0.595081	2.323e-05	0.007008	-1.56215	1	492.948
7676	0.175191	1.85187	0.007008	-1.16903	1	492.948
7677	0.581223	2.323e-05	0.007008	-1.56899	1	492.948
7678	0.263282	1.55563	0.007008	-1.22083	1	492.948
7679	-0.66566	1.47892	0.007008	1.73899	1	492.948
7680	-0.514291	2.00799	0.007008	1.41284	1	492.949
7681	0.615078	2.323e-05	0.007008	-1.53249	1	492.949
7682	0.56746	2.323e-05	0.007008	-1.47625	1	492.949
7683	-0.0512064	3.52333	0.007008	-0.599589	1	492.949
7684	0.492079	2.323e-05	0.007008	-1.54339	1	492.95
7685	0.445774	2.62505	0.007008	-1.31649	1	492.95
7686	0.388096	2.87017	0.007008	-1.15379	1	492.95
7687	0.276504	2.99359	0.007008	-1.02874	1	492.951
7688	0.282984	4.08379	0.007008	-1.04425	1	492.951
7689	0.504544	0.764825	0.007008	-1.54666	1	492.951
7690	0.323691	1.83074	0.007008	-1.4146	1	492.951
7691	0.0946484	2.28033	0.007008	-1.03529	1	492.951
7692	0.609986	0.324365	0.007008	-1.52622	1	492.952
7693	0.0467001	4.00127	0.007008	-0.478302	1	492.952
7694	0.462027	0.6204	0.007008	-1.55203	1	492.952
7695	0.485537	2.323e-05	0.007008	-1.53268	1	492.952
7696	0.477435	0.0943555	0.007008	-1.55055	1	492.953
7697	0.500907	2.323e-05	0.007008	-1.55304	1	492.953
7698	0.415234	2.80405	0.007008	-1.30758	1	492.953
7699	0.546125	0.708967	0.007008	-1.54076	1	492.953
7700	-0.506965	2.03775	0.007008	1.19108	1	492.953
7701	0.248546	4.33057	0.007008	-0.953448	1	492.953
7702	-0.0255969	3.50317	0.007008	-0.684344	1	492.953
7703	0.456185	1.92863	0.007008	-1.26966	1	492.953
7704	-0.503653	2.02885	0.007008	1.22308	1	492.954
7705	-0.249187	2.9124	0.007008	0.104034	1	492.955
7706	-0.642653	1.55197	0.007008	1.78642	1	492.955
7707	0.498705	2.323e-05	0.007008	-1.48503	1	492.955
7708	0.137524	4.15325	0.007008	-0.854541	1	492.955
7709	0.481713	2.323e-05	0.007008	-1.51666	1	492.955
7710	0.534263	1.10938	0.007008	-1.49985	1	492.955
7711	-0.0137285	2.83419	0.007008	-0.892939	1	492.955
7712	0.298351	0.961813	0.007008	-1.36298	1	492.955
7713	0.505211	0.374405	0.007008	-1.57103	1	492.956
7714	-0.0609622	2.85957	0.007008	-0.784836	1	492.956
7715	0.558056	0.117022	0.007008	-1.57833	1	492.956
7716	0.168719	2.4435	0.007008	-1.02091	1	492.956
7717	-0.0762129	3.27363	0.007008	-0.419794	1	492.956
7718	-0.657307	1.50768	0.007008	1.78962	1	492.956
7719	-0.596957	1.64851	0.007008	1.03162	1	492.957
7720	0.52712	1.62511	0.007008	-1.38276	1	492.957
7721	0.428194	1.06262	0.007008	-1.3093	1	492.957
7722	0.380855	0.63158	0.007008	-1.37499	1	492.957
7723	0.612662	2.323e-05	0.007008	-1.54337	1	492.958
7724	0.590463	2.323e-05	0.007008	-1.56584	1	492.958
7725	0.304118	1.377	0.007008	-1.25116	1	492.958
7726	-0.0793491	2.84327	0.007008	-0.743743	1	492.958
7727	-0.379405	2.56804	0.007008	0.908772	1	492.959
7728	0.542716	1.41023	0.007008	-1.40409	1	492.959
7729	0.310584	2.40317	0.007008	-1.34869	1	492.959
7730	0.0984811	3.73908	0.007008	-0.89776	1	492.959
7731	0.16904	2.77528	0.007008	-1.18558	1	492.959
7732	0.394732	1.20402	0.007008	-1.49686	1	492.959
7733	0.495828	2.323e-05	0.007008	-1.54889	1	492.96
7734	0.347531	1.43344	0.007008	-1.45865	1	492.96
7735	0.461887	2.00815	0.007008	-1.41681	1	492.96
7736	0.263715	3.47695	0.007008	-1.16146	1	492.96
7737	0.112972	4.66087	0.007008	-0.508909	1	492.961
7738	-0.497162	2.0562	0.007008	0.988866	1	492.961
7739	0.478215	1.43407	0.007008	-1.48578	1	492.961
7740	0.39643	1.4736	0.007008	-1.25815	1	492.961
7741	0.506681	2.323e-05	0.007008	-1.47965	1	492.961
7742	0.377328	3.52777	0.007008	-1.14492	1	492.961
7743	0.242587	4.2666	0.007008	-0.843861	1	492.962
7744	0.0932434	3.7763	0.007008	-0.649206	1	492.962
7745	0.0455532	3.70425	0.007008	-0.798221	1	492.962
7746	0.208706	1.66443	0.007008	-1.30957	1	492.962
7747	0.507702	0.457012	0.007008	-1.39184	1	492.963
7748	0.247115	1.39063	0.007008	-1.26797	1	492.963
7749	0.373658	3.54207	0.007008	-1.163	1	492.963
7750	0.354743	2.41592	0.007008	-1.36563	1	492.963
7751	0.476184	1.02682	0.007008	-1.33113	1	492.964
7752	0.237701	4.21945	0.007008	-0.978298	1	492.964
7753	0.489156	2.323e-05	0.007008	-1.54119	1	492.964
7754	0.23029	4.55291	0.007008	-0.817385	1	492.965
7755	0.517357	1.29323	0.007008	-1.48717	1	492.965
7756	0.357773	0.569576	0.007008	-1.45512	1	492.965
7757	0.557254	0.448085	0.007008	-1.56127	1	492.965
7758	0.353172	1.60945	0.007008	-1.44907	1	492.965
7759	0.424626	2.78789	0.007008	-1.30524	1	492.965
7760	0.499295	2.323e-05	0.007008	-1.55288	1	492.966
7761	0.0897793	2.29306	0.007008	-1.11795	1	492.966
7762	0.585286	2.323e-05	0.007008	-1.5689	1	492.966
7763	-0.0651	2.67308	0.007008	-0.763755	1	492.966
7764	-0.0730931	2.90136	0.007008	-0.608547	1	492.967
7765	0.425412	0.941468	0.007008	-1.52475	1	492.968
7766	0.186912	3.82111	0.007008	-1.01677	1	492.968
7767	0.313888	1.11832	0.007008	-1.29879	1	492.968
7768	-0.49013	2.07944	0.007008	1.1666	1	492.968
7769	-0.638913	1.55147	0.007008	1.5832	1	492.968
7770	0.17073	4.57349	0.007008	-0.663757	1	492.968
7771	0.569996	0.340116	0.007008	-1.56491	1	492.968
7772	0.155404	3.41437	0.007008	-1.06097	1	492.969
7773	0.278066	2.23497	0.007008	-1.34817	1	492.969
7774	0.228535	3.03123	0.007008	-0.977186	1	492.969
7775	0.123859	3.529	0.007008	-0.991821	1	492.969
7776	0.415399	0.251413	0.007008	-1.47259	1	492.969
7777	0.318176	0.82705	0.007008	-1.3827	1	492.969
7778	0.46049	0.311235	0.007008	-1.55772	1	492.97
7779	-0.0771055	3.62364	0.007008	-0.457885	1	492.97
7780	0.162297	2.62729	0.007008	-0.98051	1	492.97
7781	0.534444	0.546725	0.007008	-1.56029	1	492.971
7782	0.57102	0.869756	0.007008	-1.42097	1	492.971
7783	0.460523	2.54441	0.007008	-1.28614	1	492.971
7784	-0.360086	2.67921	0.007008	0.919285	1	492.971
7785	0.27085	1.4348	0.007008	-1.39521	1	492.971
7786	0.178358	1.74134	0.007008	-1.21694	1	492.971
7787	0.440885	0.233479	0.007008	-1.53735	1	492.971
7788	0.538672	1.10239	0.007008	-1.37637	1	492.971
7789	0.267046	3.96111	0.007008	-1.06687	1	492.972
7790	0.169516	1.78613	0.007008	-1.22368	1	492.972
7791	0.54203	0.689833	0.007008	-1.39031	1	492.972
7792	0.401237	1.07433	0.007008	-1.30124	1	492.972
7793	0.336434	2.55675	0.007008	-1.34165	1	492.972
7794	0.303827	2.26371	0.007008	-1.36145	1	492.972
7795	0.246297	1.35412	0.007008	-1.35334	1	492.973
7796	-0.0113879	3.03384	0.007008	-0.857589	1	492.973
7797	0.0290776	3.28295	0.007008	-0.880277	1	492.973
7798	0.589007	0.759158	0.007008	-1.46706	1	492.973
7799	-0.50033	1.95349	0.007008	0.682959	1	492.973
7800	0.431957	1.99375	0.007008	-1.42707	1	492.973
7801	0.0706684	2.69928	0.007008	-0.88534	1	492.973
7802	-0.677241	1.43396	0.007008	1.60225	1	492.973
7803	0.402988	2.65748	0.007008	-1.18069	1	492.973
7804	0.527389	2.323e-05	0.007008	-1.56982	1	492.974
7805	0.560733	2.323e-05	0.007008	-1.57471	1	492.974
7806	0.563309	0.122916	0.007008	-1.57848	1	492.974
7807	0.0651471	2.46069	0.007008	-1.07435	1	492.974
7808	0.0911321	3.29197	0.007008	-0.991369	1	492.975
7809	0.301721	1.60554	0.007008	-1.41774	1	492.975
7810	0.270868	1.81204	0.007008	-1.37977	1	492.976
7811	0.539195	0.182027	0.007008	-1.5797	1	492.976
7812	-0.32572	2.70206	0.007008	0.469584	1	492.977
7813	0.137288	2.64339	0.007008	-1.16589	1	492.977
7814	0.110073	2.23757	0.007008	-1.04941	1	492.977
7815	-0.499714	2.08831	0.007008	1.48486	1	492.978
7816	-0.0574948	3.47663	0.007008	-0.600021	1	492.978
[truncated: 695,042 more chars]
