# Supplementary material for: Correspondence on “Mortality Pattern of Poecilus cupreus Beetles after Repeated Topical Exposure to Insecticide—Stochastic Death or Individual Tolerance?”
Source: Environ Sci Technol. 2024 Jun 6;58(24):10874–6. doi: 10.1021/acs.est.4c03056 (PMC11191583; doi:10.1021/acs.est.4c03056)
Supplement: Supplementary file 5 — es4c03056_si_005.zip [file es4c03056_si_005.zip › GUTS_M-all-guts-corrected_v2-orig_controls.ogp]

##################################################
#                                                #
#          openGUTS                              #
#          Version: 1.1                          #
#                                                #
#          Developed by:                         #
#          WSC Scientific GmbH                   #
#          Dossenheimer Landstr. 9/1             #
#          69121 Heidelberg                      #
#          Germany                               #
#                                                #
##################################################
#                                                #
#               GUTS project file                #
#        do not modify this file manually        #
#                                                #
##################################################
Project file version: 1.4
##################################################
###############   INFORMATION   ##################
##################################################
#-------------------------------------------------
# Lines starting with '#' are comments
# Missing data is represented by '-'
# Columns are tab-seperated
#-------------------------------------------------
##################################################
#-------------------------------------------------
# Project description:
#-------------------------------------------------
Meadows: Data recalculated to correct for the number of beetles moved to acetone control after the 2nd and 3rd dosing to enable GUTS estimation throughout the whole experiment.
#-------------------------------------------------
##################################################
#############   CALIBRATION DATA   ###############
##################################################
#-------------------------------------------------
Number of data sets:	1
#-------------------------------------------------
Meadows: Data recalculated to correct for the number of beetles 

moved to acetone control after the 2nd and 3rd dosing to enable 

GUTS estimation throughout the whole experiment.

Survival time [d]	M-A-corrrected	M-P-corrected
0	40	160
0.5	40	131
1	39	110
2	39	110
3	39	110
4	39	107
5	39	107
6	38	104
7	38	104
8	38	102
9	36	101
10	36	97
11	36	94
12	35	93
13	35	93
14	35	88
15	35	88
16	35	87
17	34	86
18	34	85
19	34	85
20	34	83
21	34	81
22	34	80
23	34	77
24	33	77
25	33	77
26	33	77
27	33	76
28	33	74
29	33	74
29.5	33	68
30	33	68
31	33	66
32	33	64
33	33	64
34	32	64
35	32	64
36	32	64
37	32	64
38	32	64
39	32	64
40	31	64
41	31	64
42	30	62
43	30	60
44	30	60
45	30	60
46	30	60
47	30	60
48	30	60
49	30	60
50	30	60
51	30	60
52	30	60
53	30	60
54	30	60
55	30	60
56	30	60
57	30	60
58	30	60
59	30	60
60	29	60
61	29	60
62	29	60
63	29	60
64	29	60
65	29	60
66	29	60
66.5	29	56
67	29	56
68	29	56
69	29	56
70	29	56
71	29	56
72	29	56
73	29	56
74	21	56
75	21	56
76	21	56
77	21	56
78	21	56
79	21	56
80	21	56
81	21	56
82	21	56
83	21	56
84	21	56
85	21	56
86	21	56
87	21	56
88	21	56
89	21	56
90	21	56
91	21	56
Concentration unit:	%RFD
Concentration time [d]	M-A-corrrected	M-P-corrected
0	0	30
0.5	0	0
29	0	0
29	0	30
29.5	0	0
66	0	0
66	0	30
66.5	0	0
91	0	0
#-------------------------------------------------
##################################################
######   CALIBRATION SETTINGS / RESULTS   ########
##################################################
#-------------------------------------------------
Calibration performed: Yes
Parameter ranges changed manually: No
Pre-fit background mortality to control: Yes
Expert settings: No
#-------------------------------------------------
# Parameter settings for GUTS-RED-SD:
Parameter	fit y/n	Min	Max	norm/log
kd	1	0.0005637	143.8	0
mw	1	2.323e-05	29.7	1
hb	0	0.006915	0.006915	1
bw	1	3.859e-05	33200	0
Fs	0	1	1	1
#-------------------------------------------------
# Parameter settings for GUTS-RED-IT:
Parameter	fit y/n	Min	Max	norm/log
kd	1	0.0005637	143.8	0
mw	1	2.323e-05	60	0
hb	0	0.006915	0.006915	1
bw	0	-1	-1	1
Fs	1	1.05	20	0
#-------------------------------------------------
# Estimated parameters for GUTS-RED-SD:
Parameter	Value	Lower CI	Lower CI warning	Upper CI	Upper CI warning
kd	1.75236	0.211711		4.13157	
mw	2.6463	2.323e-05	*	4.7098	
hb	0.006915	0		0	
bw	0.0703925	0.0267952		68.6444	
Fs	1	0		0	
#-------------------------------------------------
# Goodness of fit for GUTS-RED-SD:
Model efficiency (NSE, r-square): 0.8251
Normalised root-means-square error (NRMSE): 24.4 %
Minus log-likelihood (MLL): 562.75
AIC: 1131.5
Survival probability prediction error (SPPE) for each treatment:
Data set	Treatment	Value
1	M-A-corrrected	-0.8 %
1	M-P-corrected	7.691 %
#-------------------------------------------------
# GUTS-RED-SD results table for LCx,t [[C]], with 95% CI:
Time [d]	LC50	LC20	LC10
1	23.48 (8.501 - 38.12)	10.62 (8.118 - 13.08)	7.242 (4.167 - 9.043)
2	10.32 (4.564 - 15.78)	5.548 (3.729 - 6.63)	4.269 (1.798 - 5.965)
3	7.18 (3.304 - 10.06)	4.319 (2.405 - 5.675)	3.548 (1.14 - 5.306)
4	5.837 (2.685 - 7.524)	3.799 (1.768 - 5.32)	3.252 (0.8349 - 5.068)
7	4.319 (1.933 - 5.473)	3.228 (0.9785 - 4.982)	2.939 (0.462 - 4.861)
14	3.429 (1.488 - 5.026)	2.909 (0.4791 - 4.83)	2.775 (0.2262 - 4.778)
21	3.154 (0.9853 - 4.915)	2.815 (0.3172 - 4.79)	2.728 (0.1498 - 4.758)
28	3.022 (0.7364 - 4.864)	2.77 (0.2371 - 4.773)	2.706 (0.112 - 4.749)
42	2.892 (0.4893 - 4.816)	2.727 (0.1575 - 4.756)	2.685 (0.07439 - 4.741)
50	2.852 (0.4106 - 4.801)	2.713 (0.1322 - 4.751)	2.678 (0.06242 - 4.739)
100	2.747 (0.2047 - 4.763)	2.679 (0.06592 - 4.739)	2.662 (0.03114 - 4.733)
#-------------------------------------------------
# Estimated parameters for GUTS-RED-IT:
Parameter	Value	Lower CI	Lower CI warning	Upper CI	Upper CI warning
kd	0.0171827	0.00536404		0.0292338	
mw	0.474615	0.170064		0.81214	
hb	0.006915	0		0	
bw	-1	0		0	
Fs	20	6.1864		20	*
#-------------------------------------------------
# Goodness of fit for GUTS-RED-IT:
Model efficiency (NSE, r-square): 0.7086
Normalised root-means-square error (NRMSE): 32.78 %
Minus log-likelihood (MLL): 607.07
AIC: 1220.14
Survival probability prediction error (SPPE) for each treatment:
Data set	Treatment	Value
1	M-A-corrrected	-0.8 %
1	M-P-corrected	-2.32 %
#-------------------------------------------------
# GUTS-RED-IT results table for LCx,t [[C]], with 95% CI:
Time [d]	LC50	LC20	LC10
1	27.86 (16.6 - 39.88)	8.967 (6.51 - 12.84)	4.62 (3.354 - 6.619)
2	14.05 (8.407 - 20.05)	4.522 (3.286 - 6.453)	2.33 (1.693 - 3.334)
3	9.447 (5.676 - 13.44)	3.041 (2.211 - 4.326)	1.567 (1.139 - 2.24)
4	7.145 (4.31 - 10.14)	2.3 (1.674 - 3.262)	1.185 (0.8625 - 1.692)
7	4.188 (2.554 - 5.888)	1.348 (0.9836 - 1.895)	0.6946 (0.5068 - 0.9922)
14	2.22 (1.387 - 3.093)	0.7145 (0.5243 - 0.9957)	0.3681 (0.2701 - 0.5342)
21	1.567 (1.002 - 2.173)	0.5043 (0.3721 - 0.6993)	0.2599 (0.1917 - 0.3828)
28	1.243 (0.8119 - 1.72)	0.4 (0.2944 - 0.5535)	0.2061 (0.1517 - 0.3094)
42	0.9233 (0.6213 - 1.277)	0.2972 (0.2169 - 0.4162)	0.1531 (0.1117 - 0.2405)
50	0.8233 (0.56 - 1.159)	0.265 (0.1916 - 0.3748)	0.1365 (0.09872 - 0.22)
100	0.5784 (0.3671 - 0.8932)	0.1862 (0.1185 - 0.288)	0.09592 (0.06115 - 0.1739)
#-------------------------------------------------
##################################################
##############   VALIDATION DATA   ###############
##################################################
#-------------------------------------------------
SD validation performed: No
IT validation performed: No
Pre-fit background mortality to control: Yes
#-------------------------------------------------
Survival time [d]	Control	Group1	Group2	Group3
Concentration unit:	%RFD
Concentration time [d]	Control	Group1	Group2	Group3
#-------------------------------------------------
##################################################
##############   PREDICTIONS DATA   ##############
##################################################
#-------------------------------------------------
No data in grid
##################################################
############   BATCH PREDICTIONS DATA   ##########
##################################################
#-------------------------------------------------
No batch prediction performed.
#-------------------------------------------------
##################################################
##############   PARAMETER SPACES   ##############
##################################################
#-------------------------------------------------
Number of parameter sets for SD:	14935
#-------------------------------------------------
Parameter set	kd	mw	hb	bw	Fs	log-likelihood
1	0.243623	2.6463	0.006915	-1.15247	1	562.748
2	0.239015	2.66241	0.006915	-1.14667	1	562.748
3	0.245206	2.60583	0.006915	-1.15898	1	562.748
4	0.238038	2.71007	0.006915	-1.13962	1	562.75
5	0.262861	2.49183	0.006915	-1.18651	1	562.751
6	0.262861	2.49183	0.006915	-1.18651	1	562.751
7	0.262861	2.49183	0.006915	-1.18651	1	562.751
8	0.262861	2.49183	0.006915	-1.18651	1	562.751
9	0.260361	2.5016	0.006915	-1.1835	1	562.751
10	0.258454	2.54357	0.006915	-1.17695	1	562.751
11	0.227518	2.74895	0.006915	-1.12432	1	562.752
12	0.274511	2.3876	0.006915	-1.20718	1	562.756
13	0.222177	2.8143	0.006915	-1.11179	1	562.757
14	0.279631	2.41093	0.006915	-1.20792	1	562.757
15	0.21517	2.83525	0.006915	-1.10252	1	562.757
16	0.277054	2.38315	0.006915	-1.21154	1	562.757
17	0.277054	2.38315	0.006915	-1.21179	1	562.757
18	0.278552	2.36941	0.006915	-1.21191	1	562.757
19	0.246376	2.52502	0.006915	-1.17478	1	562.76
20	0.207675	2.91853	0.006915	-1.08342	1	562.763
21	0.200029	2.93512	0.006915	-1.07168	1	562.766
22	0.287536	2.28337	0.006915	-1.22777	1	562.767
23	0.292083	2.30602	0.006915	-1.22365	1	562.77
24	0.235138	2.7101	0.006915	-1.14919	1	562.772
25	0.217126	2.80625	0.006915	-1.11856	1	562.773
26	0.296254	2.24514	0.006915	-1.23914	1	562.773
27	0.191325	2.91274	0.006915	-1.06829	1	562.773
28	0.207613	2.99744	0.006915	-1.072	1	562.773
29	0.252995	2.69546	0.006915	-1.14367	1	562.775
30	0.200386	3.02276	0.006915	-1.06051	1	562.776
31	0.267996	2.56132	0.006915	-1.19256	1	562.776
32	0.303476	2.21906	0.006915	-1.24476	1	562.777
33	0.300764	2.17913	0.006915	-1.24751	1	562.778
34	0.263434	2.70549	0.006915	-1.16151	1	562.781
35	0.181636	2.99743	0.006915	-1.04757	1	562.782
36	0.196625	2.78085	0.006915	-1.09058	1	562.782
37	0.182439	3.127	0.006915	-1.0249	1	562.783
38	0.177927	3.12568	0.006915	-1.01905	1	562.784
39	0.196916	3.09808	0.006915	-1.0412	1	562.785
40	0.209074	2.88872	0.006915	-1.1018	1	562.785
41	0.26559	2.50816	0.006915	-1.1715	1	562.786
42	-0.404811	2.4244	0.006915	0.763411	1	562.787
43	-0.316496	2.79747	0.006915	0.45475	1	562.787
44	-0.360817	2.61094	0.006915	0.612657	1	562.788
45	-0.391636	2.48	0.006915	0.717928	1	562.788
46	-0.309429	2.82871	0.006915	0.431854	1	562.788
47	-0.333275	2.72834	0.006915	0.51707	1	562.788
48	-0.258133	3.0354	0.006915	0.244208	1	562.788
49	-0.28591	2.92727	0.006915	0.349479	1	562.788
50	-0.208906	3.2345	0.006915	0.0863014	1	562.788
51	0.193747	3.11718	0.006915	-1.04402	1	562.788
52	-0.285584	2.91949	0.006915	0.331832	1	562.789
53	-0.261739	3.02821	0.006915	0.268028	1	562.789
54	0.311501	2.14753	0.006915	-1.25294	1	562.789
55	0.185377	3.18189	0.006915	-1.01938	1	562.789
56	-0.214048	3.20991	0.006915	0.0972598	1	562.789
57	-0.237893	3.11502	0.006915	0.17362	1	562.789
58	-0.190202	3.30085	0.006915	0.0215073	1	562.789
59	-0.337822	2.69908	0.006915	0.507386	1	562.789
60	-0.159113	3.4169	0.006915	-0.0716053	1	562.789
61	-0.109538	3.56274	0.006915	-0.229512	1	562.789
62	0.309333	2.10206	0.006915	-1.26087	1	562.79
63	-0.428657	2.32604	0.006915	0.848277	1	562.79
64	-0.166357	3.38457	0.006915	-0.0555071	1	562.79
65	-0.0928171	3.60195	0.006915	-0.282148	1	562.79
66	-0.0709751	3.65599	0.006915	-0.343842	1	562.79
67	-0.0948205	3.59389	0.006915	-0.278257	1	562.79
68	-0.142511	3.46359	0.006915	-0.129974	1	562.79
69	-0.346607	2.66964	0.006915	0.560022	1	562.79
70	-0.0232842	3.71658	0.006915	-0.486401	1	562.79
71	-0.0203808	3.72367	0.006915	-0.49269	1	562.79
72	-0.406689	2.41624	0.006915	0.770564	1	562.79
73	-0.436067	2.296	0.006915	0.875835	1	562.79
74	-0.0471297	3.6959	0.006915	-0.414579	1	562.79
75	0.0244066	3.72523	0.006915	-0.619431	1	562.79
76	0.180936	2.90937	0.006915	-1.05702	1	562.79
77	0.184731	2.98853	0.006915	-1.05867	1	562.79
78	-0.00188289	3.73245	0.006915	-0.545325	1	562.79
79	0.000561193	3.73375	0.006915	-0.551859	1	562.791
80	-0.118666	3.54084	0.006915	-0.199381	1	562.791
81	0.167479	3.25201	0.006915	-0.985971	1	562.791
82	0.0720975	3.66452	0.006915	-0.745892	1	562.791
83	0.0482521	3.71165	0.006915	-0.681244	1	562.791
84	-0.376821	2.5414	0.006915	0.665293	1	562.791
85	-0.141916	3.47367	0.006915	-0.124241	1	562.791
86	0.160906	3.31407	0.006915	-0.96641	1	562.791
87	0.0959429	3.60109	0.006915	-0.807496	1	562.791
88	0.112199	3.54393	0.006915	-0.848835	1	562.791
89	0.137286	3.43969	0.006915	-0.90995	1	562.791
90	0.0176102	3.73421	0.006915	-0.597961	1	562.791
91	0.157895	3.33546	0.006915	-0.958547	1	562.791
92	0.138998	3.43317	0.006915	-0.913774	1	562.791
93	0.0959559	3.5999	0.006915	-0.808503	1	562.791
94	-0.0395281	3.70058	0.006915	-0.440054	1	562.791
95	-0.304625	2.84316	0.006915	0.402115	1	562.791
96	0.115255	3.51019	0.006915	-0.861139	1	562.791
97	0.171937	3.23123	0.006915	-0.994998	1	562.791
98	0.00241823	3.75239	0.006915	-0.550045	1	562.791
99	-0.238534	3.12305	0.006915	0.191573	1	562.791
100	0.179503	3.00306	0.006915	-1.03416	1	562.791
101	-0.35712	2.6314	0.006915	0.613649	1	562.791
102	0.143634	3.42919	0.006915	-0.921082	1	562.791
103	0.234401	2.57472	0.006915	-1.14012	1	562.791
104	0.119788	3.50955	0.006915	-0.86875	1	562.791
105	-0.0750172	3.64064	0.006915	-0.334783	1	562.792
106	-0.224503	3.17613	0.006915	0.138937	1	562.792
107	0.0661115	3.64816	0.006915	-0.738295	1	562.792
108	-0.175491	3.3618	0.006915	-0.0189697	1	562.792
109	0.00312234	3.72524	0.006915	-0.561827	1	562.792
110	0.317066	2.11654	0.006915	-1.264	1	562.792
111	0.0760789	3.66002	0.006915	-0.755868	1	562.793
112	-0.250086	3.07076	0.006915	0.221912	1	562.793
113	-0.26315	3.02622	0.006915	0.277166	1	562.793
114	-0.380966	2.51791	0.006915	0.658697	1	562.793
115	-0.421265	2.35709	0.006915	0.823199	1	562.793
116	0.0346657	3.70468	0.006915	-0.650596	1	562.793
117	-0.194648	3.28094	0.006915	0.0336659	1	562.794
118	-0.126205	3.51936	0.006915	-0.176876	1	562.794
119	0.0554075	3.69388	0.006915	-0.703232	1	562.794
120	0.313688	2.0749	0.006915	-1.26621	1	562.794
121	0.229516	2.59661	0.006915	-1.13325	1	562.794
122	0.171299	3.06931	0.006915	-1.01626	1	562.794
123	-0.0580046	3.67097	0.006915	-0.387419	1	562.794
124	0.229176	2.64259	0.006915	-1.12521	1	562.794
125	-0.360846	2.60381	0.006915	0.59133	1	562.795
126	0.0992143	3.56394	0.006915	-0.824005	1	562.796
127	0.177506	3.11144	0.006915	-1.01342	1	562.796
128	0.266459	2.70992	0.006915	-1.16969	1	562.796
129	-0.457317	2.21081	0.006915	0.954788	1	562.796
130	0.0779677	3.6602	0.006915	-0.754511	1	562.796
131	-0.27169	2.98481	0.006915	0.296844	1	562.796
132	-0.132609	3.50939	0.006915	-0.142311	1	562.797
133	-0.464425	2.18183	0.006915	0.976312	1	562.798
134	-0.439918	2.27932	0.006915	0.87947	1	562.798
135	-0.0206247	3.69137	0.006915	-0.510668	1	562.798
136	-0.464478	2.1824	0.006915	0.981106	1	562.798
137	-0.304542	2.85241	0.006915	0.429109	1	562.798
138	-0.452502	2.233	0.006915	0.952275	1	562.798
139	0.161562	3.38309	0.006915	-0.958915	1	562.799
140	0.212482	2.92389	0.006915	-1.10252	1	562.799
141	-0.274952	2.97702	0.006915	0.313556	1	562.8
142	0.290692	2.50679	0.006915	-1.21242	1	562.801
143	0.305004	2.2495	0.006915	-1.23053	1	562.801
144	0.110062	3.44607	0.006915	-0.867575	1	562.801
145	-0.285156	2.92177	0.006915	0.321487	1	562.803
146	0.262548	2.79128	0.006915	-1.15063	1	562.804
147	0.0190024	3.65334	0.006915	-0.633555	1	562.804
148	0.239953	2.6274	0.006915	-1.133	1	562.804
149	0.0519749	3.76962	0.006915	-0.678575	1	562.805
150	0.14915	3.27586	0.006915	-0.951461	1	562.805
151	0.327322	2.05544	0.006915	-1.27568	1	562.806
152	0.200523	2.75628	0.006915	-1.08692	1	562.806
153	0.0098228	3.79463	0.006915	-0.562157	1	562.806
154	-0.449152	2.24458	0.006915	0.92847	1	562.807
155	-0.476347	2.13144	0.006915	0.999529	1	562.807
156	-0.254905	3.04763	0.006915	0.242853	1	562.808
157	0.151089	3.29508	0.006915	-0.966566	1	562.809
158	0.293024	2.18405	0.006915	-1.25612	1	562.809
159	0.0136448	3.71542	0.006915	-0.584553	1	562.81
160	0.182761	3.03614	0.006915	-1.05488	1	562.811
161	-0.235981	3.1029	0.006915	0.147323	1	562.811
162	-0.277167	2.95136	0.006915	0.290421	1	562.812
163	-0.101668	3.53246	0.006915	-0.278308	1	562.812
164	0.231468	2.48245	0.006915	-1.17481	1	562.812
165	0.274866	2.21624	0.006915	-1.21772	1	562.813
166	0.190969	2.7974	0.006915	-1.07265	1	562.813
167	0.25648	2.86016	0.006915	-1.13972	1	562.814
168	0.264767	2.67574	0.006915	-1.14926	1	562.814
169	0.326126	1.97067	0.006915	-1.28381	1	562.814
170	0.01988	3.79567	0.006915	-0.574113	1	562.814
171	0.203971	3.23816	0.006915	-1.03163	1	562.815
172	0.066671	3.77649	0.006915	-0.697393	1	562.815
173	-0.00129497	3.82118	0.006915	-0.516046	1	562.815
174	-0.48827	2.09109	0.006915	1.07997	1	562.815
175	0.131492	3.31193	0.006915	-0.922486	1	562.816
176	0.0917012	3.74706	0.006915	-0.763542	1	562.816
177	-0.492078	2.0751	0.006915	1.08638	1	562.816
178	-0.463047	2.19352	0.006915	1.00742	1	562.817
179	0.080537	3.65666	0.006915	-0.752809	1	562.817
180	-0.0642192	3.72822	0.006915	-0.324621	1	562.817
181	2.16073e-05	3.62027	0.006915	-0.59023	1	562.818
182	-0.0111854	3.70573	0.006915	-0.541408	1	562.819
183	0.211082	2.62909	0.006915	-1.14158	1	562.819
184	0.264975	2.5559	0.006915	-1.15976	1	562.82
185	0.226705	2.86096	0.006915	-1.09002	1	562.82
186	0.168722	3.43668	0.006915	-0.94582	1	562.82
187	0.326042	2.04479	0.006915	-1.28622	1	562.821
188	0.33083	1.96151	0.006915	-1.29178	1	562.821
189	-0.486238	2.09724	0.006915	1.06006	1	562.821
190	-0.387619	2.48344	0.006915	0.651843	1	562.822
191	-0.500193	2.04226	0.006915	1.10355	1	562.822
192	0.31239	2.18435	0.006915	-1.23839	1	562.822
193	0.104542	3.74232	0.006915	-0.791394	1	562.823
194	0.0171976	3.85662	0.006915	-0.553142	1	562.823
195	-0.33345	2.70576	0.006915	0.473701	1	562.824
196	-0.226618	3.15888	0.006915	0.122104	1	562.824
197	0.204061	2.626	0.006915	-1.13074	1	562.824
198	0.148469	3.28952	0.006915	-0.968596	1	562.825
199	0.134744	3.22157	0.006915	-0.94918	1	562.825
200	0.063935	3.82991	0.006915	-0.685107	1	562.825
201	0.307755	2.40809	0.006915	-1.23505	1	562.826
202	0.292246	2.25744	0.006915	-1.2147	1	562.826
203	-0.45724	2.21578	0.006915	0.985201	1	562.826
204	0.158902	3.53463	0.006915	-0.916251	1	562.826
205	0.168644	3.44285	0.006915	-0.961882	1	562.828
206	0.0893741	3.76681	0.006915	-0.744868	1	562.828
207	-0.185543	3.34589	0.006915	0.0217253	1	562.829
208	-0.473891	2.14801	0.006915	1.03374	1	562.829
209	0.111722	3.72822	0.006915	-0.810156	1	562.829
210	0.336486	2.08424	0.006915	-1.27915	1	562.829
211	-0.318188	2.79485	0.006915	0.483799	1	562.83
212	0.204927	3.03841	0.006915	-1.04451	1	562.83
213	-0.47339	2.14972	0.006915	1.03224	1	562.83
214	0.0531195	3.73264	0.006915	-0.702052	1	562.831
215	-0.194387	3.24794	0.006915	0.00623488	1	562.831
216	0.170647	3.01519	0.006915	-1.01417	1	562.831
217	0.272356	2.56915	0.006915	-1.20508	1	562.832
218	0.333772	1.92879	0.006915	-1.28496	1	562.833
219	0.0159643	3.58212	0.006915	-0.643979	1	562.834
220	-0.0242012	3.8197	0.006915	-0.427586	1	562.836
221	-0.168721	3.33548	0.006915	-0.0977574	1	562.836
222	0.312932	1.93889	0.006915	-1.27852	1	562.836
223	0.308292	2.44743	0.006915	-1.22948	1	562.836
224	-0.239429	3.10354	0.006915	0.18862	1	562.837
225	0.138273	3.58531	0.006915	-0.89368	1	562.837
226	-0.185833	3.32097	0.006915	-0.00648886	1	562.838
227	0.284274	2.4276	0.006915	-1.18701	1	562.838
228	0.338982	1.86644	0.006915	-1.30087	1	562.838
229	-0.512116	1.99478	0.006915	1.1302	1	562.839
230	0.20938	3.27776	0.006915	-1.02528	1	562.839
231	-0.29375	2.8571	0.006915	0.308364	1	562.839
232	-0.472165	2.14339	0.006915	0.947928	1	562.84
233	0.153778	2.94502	0.006915	-1.01943	1	562.84
234	-0.066287	3.55577	0.006915	-0.421753	1	562.84
235	-0.476313	2.12894	0.006915	0.994549	1	562.84
236	0.32219	1.9647	0.006915	-1.29508	1	562.84
237	0.101024	3.48136	0.006915	-0.829095	1	562.84
238	0.155547	3.18963	0.006915	-0.966499	1	562.84
239	-0.379327	2.55002	0.006915	0.733028	1	562.84
240	0.0956009	3.45071	0.006915	-0.829735	1	562.841
241	-0.00186007	3.82386	0.006915	-0.495765	1	562.841
242	-0.498775	2.05315	0.006915	1.13901	1	562.842
243	0.318612	1.90162	0.006915	-1.28754	1	562.842
244	0.211854	2.93568	0.006915	-1.06243	1	562.843
245	0.135853	3.4059	0.006915	-0.933412	1	562.843
246	-0.490433	2.08648	0.006915	1.11269	1	562.843
247	0.227998	2.74655	0.006915	-1.15125	1	562.844
248	0.258994	2.75801	0.006915	-1.13055	1	562.844
249	0.0952001	3.36638	0.006915	-0.86236	1	562.844
250	0.0853587	3.4704	0.006915	-0.833779	1	562.844
251	-0.413691	2.36873	0.006915	0.72052	1	562.845
252	-0.407001	2.42667	0.006915	0.826388	1	562.845
253	0.253287	2.71682	0.006915	-1.12796	1	562.845
254	0.347442	1.88479	0.006915	-1.29969	1	562.845
255	0.13994	3.20618	0.006915	-0.946565	1	562.846
256	0.295383	2.61092	0.006915	-1.19105	1	562.846
257	0.150876	3.55581	0.006915	-0.919673	1	562.847
258	0.176318	3.46588	0.006915	-0.96847	1	562.847
259	0.261381	2.83297	0.006915	-1.1281	1	562.847
260	0.157015	3.24237	0.006915	-0.956414	1	562.848
261	0.247045	3.02636	0.006915	-1.10511	1	562.848
262	-0.0631215	3.57508	0.006915	-0.430106	1	562.848
263	0.228075	2.70033	0.006915	-1.15829	1	562.848
264	0.101353	3.7956	0.006915	-0.775171	1	562.848
265	-0.142068	3.38402	0.006915	-0.195314	1	562.85
266	0.226793	2.84297	0.006915	-1.13644	1	562.85
267	-0.0204892	3.84796	0.006915	-0.446329	1	562.85
268	0.351167	1.86165	0.006915	-1.30721	1	562.85
269	-0.0975323	3.56314	0.006915	-0.304186	1	562.851
270	0.345174	2.0477	0.006915	-1.28527	1	562.851
271	0.342606	2.05466	0.006915	-1.2912	1	562.852
272	0.102871	3.54513	0.006915	-0.813449	1	562.852
273	0.306298	1.98826	0.006915	-1.25833	1	562.852
274	-0.319498	2.75716	0.006915	0.3901	1	562.852
275	0.22637	2.85818	0.006915	-1.08513	1	562.852
276	-0.489086	2.08328	0.006915	1.0432	1	562.853
277	0.12444	3.67864	0.006915	-0.852588	1	562.853
278	-0.175165	3.42091	0.006915	0.0303404	1	562.853
279	0.106247	3.57358	0.006915	-0.852011	1	562.853
280	0.0392404	3.55567	0.006915	-0.720737	1	562.854
281	0.065763	3.49497	0.006915	-0.76705	1	562.854
282	0.17191	3.48078	0.006915	-0.962322	1	562.854
283	0.165686	3.58455	0.006915	-0.918699	1	562.854
284	0.0630277	3.46691	0.006915	-0.774588	1	562.855
285	-0.330529	2.74882	0.006915	0.509859	1	562.855
286	0.278744	2.78781	0.006915	-1.16086	1	562.855
287	0.250202	2.65794	0.006915	-1.1302	1	562.856
288	0.286328	2.40108	0.006915	-1.23865	1	562.856
289	-0.0646203	3.55427	0.006915	-0.409288	1	562.856
290	0.202801	2.55646	0.006915	-1.13541	1	562.856
291	0.129217	3.34083	0.006915	-0.900727	1	562.856
292	0.219967	3.07108	0.006915	-1.09233	1	562.857
293	-0.497587	2.05918	0.006915	1.13732	1	562.857
294	0.0456085	3.6751	0.006915	-0.665703	1	562.857
295	0.332108	2.04104	0.006915	-1.29695	1	562.858
296	0.222792	2.78001	0.006915	-1.09112	1	562.859
297	0.145366	3.01944	0.006915	-0.990687	1	562.859
298	0.319319	1.97634	0.006915	-1.26245	1	562.859
299	-0.20263	3.26714	0.006915	0.0970591	1	562.86
300	0.327448	1.99822	0.006915	-1.26355	1	562.861
301	0.251253	3.02361	0.006915	-1.10963	1	562.861
302	-0.483391	2.11716	0.006915	1.11315	1	562.861
303	-0.406207	2.40137	0.006915	0.717839	1	562.861
304	0.347424	1.7622	0.006915	-1.31522	1	562.862
305	0.162708	2.8172	0.006915	-1.05456	1	562.862
306	-0.198952	3.23326	0.006915	0.0303049	1	562.863
307	0.326074	2.01336	0.006915	-1.26039	1	562.863
308	-0.509477	2.01033	0.006915	1.16533	1	562.863
309	-0.525913	1.94806	0.006915	1.21797	1	562.863
310	0.099546	3.83821	0.006915	-0.757867	1	562.864
311	-0.524038	1.95545	0.006915	1.21428	1	562.864
312	-0.110427	3.52147	0.006915	-0.23297	1	562.864
313	-0.161545	3.48109	0.006915	-0.00599687	1	562.864
314	-0.418583	2.38343	0.006915	0.890924	1	562.865
315	-0.341234	2.71685	0.006915	0.61647	1	562.866
316	0.320483	1.88792	0.006915	-1.27783	1	562.866
317	-0.0373747	3.63796	0.006915	-0.495848	1	562.866
318	-0.0913022	3.49444	0.006915	-0.362502	1	562.866
319	-0.519655	1.97106	0.006915	1.19165	1	562.866
320	0.309316	2.40924	0.006915	-1.21029	1	562.867
321	0.191266	3.40019	0.006915	-1.00182	1	562.867
322	0.347142	2.08449	0.006915	-1.28382	1	562.867
323	0.0863312	3.39379	0.006915	-0.853448	1	562.869
324	0.126419	3.18272	0.006915	-0.935702	1	562.869
325	0.166999	2.88703	0.006915	-1.02958	1	562.87
326	-0.492073	2.07032	0.006915	1.03918	1	562.87
327	-0.130933	3.4498	0.006915	-0.182788	1	562.87
328	0.319402	2.40224	0.006915	-1.22594	1	562.871
329	0.345676	1.85412	0.006915	-1.31889	1	562.871
330	-0.261587	2.96885	0.006915	0.178235	1	562.871
331	0.279304	2.81239	0.006915	-1.15516	1	562.872
332	0.262474	2.43342	0.006915	-1.16571	1	562.872
333	0.163741	2.94006	0.006915	-1.05523	1	562.874
334	-0.489691	2.06959	0.006915	0.984175	1	562.874
335	0.306073	1.90611	0.006915	-1.2856	1	562.874
336	0.158521	3.41769	0.006915	-0.92135	1	562.875
337	0.0431098	3.68659	0.006915	-0.700966	1	562.875
338	0.161114	3.141	0.006915	-0.975809	1	562.875
339	0.0877637	3.3927	0.006915	-0.829913	1	562.877
340	0.0933221	3.61237	0.006915	-0.824022	1	562.877
341	-0.203951	3.29785	0.006915	0.103869	1	562.877
342	0.240653	2.3082	0.006915	-1.18271	1	562.877
343	0.0873552	3.5756	0.006915	-0.775029	1	562.877
344	-0.51293	1.99657	0.006915	1.17701	1	562.878
345	-0.019561	3.78274	0.006915	-0.492617	1	562.878
346	-0.309337	2.85463	0.006915	0.501527	1	562.878
347	-0.12702	3.59391	0.006915	-0.098058	1	562.879
348	-0.535961	1.90788	0.006915	1.22749	1	562.879
349	0.157452	3.28436	0.006915	-0.944012	1	562.879
350	-0.51667	1.9775	0.006915	1.13224	1	562.879
351	0.164157	2.77946	0.006915	-1.06745	1	562.88
352	-0.0444968	3.63287	0.006915	-0.431764	1	562.881
353	0.223389	3.26328	0.006915	-1.05546	1	562.881
354	0.166917	3.575	0.006915	-0.910766	1	562.882
355	-0.328112	2.72478	0.006915	0.46088	1	562.882
356	-0.289151	2.90421	0.006915	0.318112	1	562.883
357	0.0264484	3.91615	0.006915	-0.569446	1	562.883
358	0.0679692	3.41089	0.006915	-0.815755	1	562.883
359	-0.253821	3.06157	0.006915	0.217784	1	562.884
360	0.299147	2.55969	0.006915	-1.22194	1	562.884
361	0.224205	2.66565	0.006915	-1.16349	1	562.885
362	0.174297	3.59909	0.006915	-0.931488	1	562.885
363	0.33896	2.02821	0.006915	-1.26562	1	562.885
364	0.304236	2.14346	0.006915	-1.27972	1	562.885
365	0.34701	1.83267	0.006915	-1.29233	1	562.885
366	-0.0058692	3.52413	0.006915	-0.60476	1	562.885
367	0.356784	1.75239	0.006915	-1.33142	1	562.886
368	0.255569	3.0485	0.006915	-1.10903	1	562.886
369	-0.164214	3.31724	0.006915	-0.11202	1	562.886
370	-0.428849	2.3425	0.006915	0.935282	1	562.887
371	0.0390817	3.91208	0.006915	-0.580134	1	562.887
372	-0.0377349	3.6772	0.006915	-0.432022	1	562.887
373	0.344365	2.15592	0.006915	-1.26594	1	562.888
374	0.327398	2.34294	0.006915	-1.25691	1	562.888
375	0.331118	1.82022	0.006915	-1.31648	1	562.888
376	0.362617	1.75302	0.006915	-1.33229	1	562.888
377	0.340646	1.8521	0.006915	-1.32099	1	562.888
378	0.337735	2.24082	0.006915	-1.25339	1	562.889
379	0.172075	2.70812	0.006915	-1.08644	1	562.889
380	0.317694	2.43683	0.006915	-1.21738	1	562.889
381	0.210806	2.45264	0.006915	-1.15061	1	562.89
382	0.162229	3.39045	0.006915	-0.928992	1	562.89
383	0.157055	3.14834	0.006915	-1.01659	1	562.89
384	0.358983	1.65797	0.006915	-1.33048	1	562.891
385	0.0208294	3.70016	0.006915	-0.644877	1	562.891
386	0.27125	2.28864	0.006915	-1.18956	1	562.891
387	0.240988	2.74749	0.006915	-1.16756	1	562.891
388	0.352876	1.77808	0.006915	-1.30185	1	562.891
389	0.314819	2.38384	0.006915	-1.21425	1	562.892
390	0.103133	3.83938	0.006915	-0.773699	1	562.892
391	0.0650875	3.40104	0.006915	-0.793621	1	562.892
392	-0.287987	2.93233	0.006915	0.359155	1	562.893
393	-0.320984	2.81621	0.006915	0.564088	1	562.894
394	0.0745765	3.72034	0.006915	-0.761516	1	562.894
395	0.19572	3.16524	0.006915	-1.0595	1	562.894
396	0.290408	2.62686	0.006915	-1.21111	1	562.895
397	-0.522797	1.96418	0.006915	1.24428	1	562.895
398	0.164883	2.73833	0.006915	-1.06843	1	562.895
399	-0.526318	1.94392	0.006915	1.20944	1	562.896
400	0.234728	2.29706	0.006915	-1.18814	1	562.896
401	-0.427318	2.3496	0.006915	0.934265	1	562.896
402	0.144299	2.92931	0.006915	-1.00261	1	562.897
403	0.354826	2.00951	0.006915	-1.30541	1	562.897
404	-0.430878	2.32999	0.006915	0.931164	1	562.897
405	0.169217	3.06097	0.006915	-1.04818	1	562.897
406	0.2719	2.50157	0.006915	-1.16138	1	562.897
407	-0.0667711	3.48585	0.006915	-0.447868	1	562.898
408	0.0324672	3.96086	0.006915	-0.558456	1	562.899
409	0.214794	3.38766	0.006915	-1.02074	1	562.899
410	0.0301062	3.4616	0.006915	-0.72246	1	562.899
411	0.0956522	3.27311	0.006915	-0.875839	1	562.9
412	0.261808	2.15494	0.006915	-1.23889	1	562.9
413	0.0601706	3.84968	0.006915	-0.645298	1	562.9
414	0.0940879	3.79639	0.006915	-0.733682	1	562.9
415	0.311923	2.56437	0.006915	-1.21804	1	562.901
416	-0.533393	1.92311	0.006915	1.2706	1	562.902
417	0.0153365	3.50155	0.006915	-0.659915	1	562.902
418	0.33718	1.72782	0.006915	-1.30378	1	562.902
419	0.336792	2.10806	0.006915	-1.25412	1	562.902
420	0.330263	1.87072	0.006915	-1.31702	1	562.904
421	-0.459496	2.21468	0.006915	1.04123	1	562.904
422	0.0297252	3.92298	0.006915	-0.579829	1	562.904
423	0.375012	1.69179	0.006915	-1.33411	1	562.905
424	0.125754	3.55594	0.006915	-0.89521	1	562.905
425	0.371714	1.63948	0.006915	-1.34148	1	562.905
426	0.238842	2.493	0.006915	-1.13945	1	562.905
427	0.255109	2.91108	0.006915	-1.15028	1	562.905
428	-0.243025	3.02993	0.006915	0.112421	1	562.905
429	0.1279	3.1191	0.006915	-0.943381	1	562.906
430	0.125765	3.77802	0.006915	-0.802809	1	562.906
431	0.0655109	3.37974	0.006915	-0.799843	1	562.906
432	-2.34715e-06	3.69803	0.006915	-0.536465	1	562.907
433	0.349454	1.76589	0.006915	-1.33354	1	562.908
434	-0.0158908	3.52994	0.006915	-0.597619	1	562.908
435	0.185098	3.33694	0.006915	-1.0176	1	562.908
436	0.36933	1.63409	0.006915	-1.34442	1	562.908
437	0.201534	3.4717	0.006915	-0.996796	1	562.909
438	0.242208	3.11941	0.006915	-1.07034	1	562.909
439	-0.118073	3.52509	0.006915	-0.241936	1	562.909
440	0.0513758	3.79365	0.006915	-0.689767	1	562.909
441	0.050726	3.45624	0.006915	-0.745283	1	562.91
442	0.245397	3.04546	0.006915	-1.12056	1	562.91
443	0.225731	3.29115	0.006915	-1.03244	1	562.911
444	0.297833	2.69529	0.006915	-1.17656	1	562.911
445	0.331793	2.24565	0.006915	-1.27858	1	562.911
446	0.146913	3.4741	0.006915	-0.889236	1	562.911
447	-0.511459	2.0074	0.006915	1.19807	1	562.911
448	0.24372	3.17178	0.006915	-1.07055	1	562.911
449	0.151641	3.7238	0.006915	-0.861593	1	562.912
450	-0.00420895	3.7856	0.006915	-0.544549	1	562.913
451	-0.547884	1.86428	0.006915	1.26729	1	562.913
452	0.316874	2.5483	0.006915	-1.21721	1	562.913
453	0.245285	2.55573	0.006915	-1.13308	1	562.914
454	0.0748476	3.39286	0.006915	-0.80526	1	562.914
455	0.22891	3.26927	0.006915	-1.06367	1	562.914
456	-0.178932	3.26908	0.006915	-0.103111	1	562.914
457	-0.00671074	3.75827	0.006915	-0.549237	1	562.915
458	-0.354656	2.62166	0.006915	0.57639	1	562.915
459	0.333191	2.36704	0.006915	-1.24068	1	562.915
460	0.127468	3.84046	0.006915	-0.81148	1	562.915
461	0.347126	2.07066	0.006915	-1.30355	1	562.916
462	-0.17386	3.45546	0.006915	0.0760779	1	562.916
463	-0.0544851	3.52555	0.006915	-0.452474	1	562.916
464	-0.335746	2.68414	0.006915	0.423035	1	562.916
465	0.234782	3.03114	0.006915	-1.11881	1	562.916
466	0.136904	2.88915	0.006915	-1.0144	1	562.917
467	-0.523263	1.96288	0.006915	1.25986	1	562.917
468	0.339143	1.88161	0.006915	-1.27633	1	562.917
469	0.201151	3.19331	0.006915	-1.00668	1	562.918
470	0.286769	2.18776	0.006915	-1.26803	1	562.918
471	-0.475736	2.14653	0.006915	1.09424	1	562.919
472	0.301546	2.65283	0.006915	-1.18081	1	562.92
473	-0.272905	3.03468	0.006915	0.401954	1	562.921
474	0.259778	2.20395	0.006915	-1.24125	1	562.922
475	0.293072	2.16849	0.006915	-1.2748	1	562.922
476	0.195128	2.64209	0.006915	-1.13636	1	562.922
477	0.362104	1.87919	0.006915	-1.32794	1	562.923
478	0.370928	1.55374	0.006915	-1.34532	1	562.923
479	0.322344	1.74524	0.006915	-1.29981	1	562.924
480	0.186801	2.66693	0.006915	-1.07914	1	562.924
481	0.290109	2.66572	0.006915	-1.1628	1	562.924
482	-0.520593	1.9643	0.006915	1.18639	1	562.925
483	-0.497206	2.0596	0.006915	1.10991	1	562.925
484	-0.304361	2.7903	0.006915	0.300814	1	562.925
485	0.305209	2.25845	0.006915	-1.27305	1	562.926
486	-0.401615	2.46032	0.006915	0.857225	1	562.926
487	0.128206	3.40389	0.006915	-0.934298	1	562.927
488	0.165967	3.68674	0.006915	-0.912805	1	562.927
489	0.264424	2.87766	0.006915	-1.16349	1	562.927
490	-0.23448	3.2043	0.006915	0.259	1	562.927
491	0.238051	2.23687	0.006915	-1.20058	1	562.929
492	-0.346574	2.62998	0.006915	0.442432	1	562.929
493	0.34931	2.20427	0.006915	-1.28006	1	562.929
494	0.319096	1.9771	0.006915	-1.30753	1	562.93
495	0.252979	2.25603	0.006915	-1.18472	1	562.93
496	-0.228241	3.11303	0.006915	0.116739	1	562.93
497	0.118968	3.10498	0.006915	-0.969452	1	562.93
498	-0.185178	3.3517	0.006915	0.0100958	1	562.931
499	-0.0919334	3.60062	0.006915	-0.318088	1	562.931
500	0.0996408	3.90505	0.006915	-0.723934	1	562.931
501	0.325855	1.81084	0.006915	-1.32059	1	562.931
502	-0.542448	1.88872	0.006915	1.29692	1	562.931
503	0.209272	3.1799	0.006915	-1.01687	1	562.932
504	-0.0213328	3.90949	0.006915	-0.390555	1	562.932
505	0.192354	2.55717	0.006915	-1.13686	1	562.932
506	0.204424	2.53763	0.006915	-1.15764	1	562.934
507	0.299811	2.71065	0.006915	-1.17455	1	562.935
508	0.278291	2.88073	0.006915	-1.16616	1	562.935
509	-0.179782	3.40559	0.006915	0.0809951	1	562.935
510	0.298418	2.1592	0.006915	-1.28075	1	562.936
511	-0.255145	3.06411	0.006915	0.227846	1	562.937
512	0.284833	2.1164	0.006915	-1.21723	1	562.937
513	0.292095	2.06737	0.006915	-1.2274	1	562.938
514	-0.495998	2.04882	0.006915	1.04605	1	562.939
515	-0.0154114	3.51396	0.006915	-0.60931	1	562.939
516	0.19407	2.85247	0.006915	-1.11401	1	562.94
517	0.206783	3.15551	0.006915	-1.07717	1	562.94
518	0.346392	1.80496	0.006915	-1.28642	1	562.94
519	-0.51609	1.96806	0.006915	1.05752	1	562.942
520	-0.485456	2.08408	0.006915	0.943888	1	562.943
521	0.248188	3.15076	0.006915	-1.10405	1	562.943
522	-0.374275	2.57719	0.006915	0.716056	1	562.944
523	0.386886	1.55478	0.006915	-1.34734	1	562.944
524	0.307414	1.81655	0.006915	-1.28061	1	562.944
525	0.252406	2.97676	0.006915	-1.14197	1	562.944
526	0.0121712	3.57584	0.006915	-0.613111	1	562.945
527	0.185959	2.76506	0.006915	-1.11591	1	562.945
528	0.113213	3.08342	0.006915	-0.934067	1	562.945
529	0.160333	2.79812	0.006915	-1.03378	1	562.947
530	0.111652	3.04703	0.006915	-0.9435	1	562.947
531	-0.27562	2.97835	0.006915	0.295947	1	562.947
532	0.0205958	3.80886	0.006915	-0.610915	1	562.948
533	-0.464549	2.18174	0.006915	1.01018	1	562.948
534	-0.267403	2.92368	0.006915	0.157334	1	562.948
535	0.177784	3.13923	0.006915	-1.05112	1	562.948
536	0.0229534	3.49675	0.006915	-0.669415	1	562.948
537	0.0941973	3.78983	0.006915	-0.784638	1	562.948
538	0.218658	2.52374	0.006915	-1.11914	1	562.948
539	0.274309	2.70958	0.006915	-1.19928	1	562.949
540	-0.125944	3.41828	0.006915	-0.224154	1	562.95
541	-0.428057	2.3462	0.006915	0.949046	1	562.951
542	-0.159688	3.35585	0.006915	-0.0920484	1	562.951
543	0.350387	1.98066	0.006915	-1.27037	1	562.951
544	0.229395	3.36856	0.006915	-1.0441	1	562.951
545	0.165825	2.99132	0.006915	-1.06119	1	562.952
546	0.194073	3.3161	0.006915	-1.0361	1	562.953
547	-0.00427059	3.80288	0.006915	-0.542063	1	562.954
548	0.222012	2.31347	0.006915	-1.18277	1	562.954
549	0.36841	1.75453	0.006915	-1.30435	1	562.956
550	0.373552	1.85911	0.006915	-1.30264	1	562.956
551	0.18751	3.12362	0.006915	-0.997349	1	562.957
552	0.281164	2.92765	0.006915	-1.13409	1	562.957
553	-0.193836	3.37611	0.006915	0.116136	1	562.957
554	-0.376583	2.52184	0.006915	0.62849	1	562.958
555	0.0916195	3.29481	0.006915	-0.851887	1	562.958
556	0.250106	3.00028	0.006915	-1.13826	1	562.958
557	0.319696	2.49865	0.006915	-1.2437	1	562.958
558	0.20228	2.88808	0.006915	-1.1194	1	562.959
559	0.23631	2.85717	0.006915	-1.15402	1	562.959
560	0.304993	1.85193	0.006915	-1.268	1	562.959
561	-0.383225	2.49078	0.006915	0.582651	1	562.959
562	0.216229	2.3415	0.006915	-1.1721	1	562.961
563	0.246161	3.21874	0.006915	-1.06155	1	562.961
564	-0.261815	3.0856	0.006915	0.34863	1	562.961
565	0.195306	2.69044	0.006915	-1.07419	1	562.961
566	0.383379	1.44951	0.006915	-1.35979	1	562.961
567	-0.246867	3.04263	0.006915	0.122788	1	562.962
568	0.34772	1.92128	0.006915	-1.27179	1	562.963
569	-0.302338	2.86834	0.006915	0.460455	1	562.963
570	-0.0237826	3.44822	0.006915	-0.598582	1	562.963
571	0.340876	2.21845	0.006915	-1.28992	1	562.964
572	0.160127	3.00728	0.006915	-1.05261	1	562.964
573	-0.479795	2.13886	0.006915	1.14572	1	562.964
574	0.0831151	3.98052	0.006915	-0.692245	1	562.964
575	-0.219592	3.15826	0.006915	0.0463478	1	562.965
576	-0.491325	2.05811	0.006915	0.945626	1	562.966
577	-0.173521	3.2294	0.006915	-0.153338	1	562.966
578	0.0482263	3.63595	0.006915	-0.737757	1	562.966
579	0.113936	3.04742	0.006915	-0.974193	1	562.966
580	0.372725	1.45476	0.006915	-1.35664	1	562.966
581	-0.550656	1.85894	0.006915	1.32324	1	562.967
582	-0.1354	3.5166	0.006915	-0.0945632	1	562.967
583	0.142445	3.80206	0.006915	-0.822644	1	562.968
584	0.306219	2.18033	0.006915	-1.28657	1	562.969
585	-0.290529	2.83284	0.006915	0.226271	1	562.969
586	0.164219	2.66909	0.006915	-1.06748	1	562.97
587	0.270827	2.26425	0.006915	-1.25471	1	562.97
588	0.357238	1.80049	0.006915	-1.34297	1	562.97
589	0.362175	2.13215	0.006915	-1.2798	1	562.97
590	-0.154858	3.34705	0.006915	-0.126309	1	562.97
591	0.251478	2.16887	0.006915	-1.19931	1	562.971
592	-0.396568	2.48947	0.006915	0.86224	1	562.971
593	0.315924	2.53083	0.006915	-1.24064	1	562.972
594	-0.408944	2.43546	0.006915	0.905345	1	562.972
595	0.385671	1.73012	0.006915	-1.32207	1	562.972
596	0.262689	3.14789	0.006915	-1.09511	1	562.972
597	-0.380118	2.55607	0.006915	0.753259	1	562.972
598	-0.143124	3.32316	0.006915	-0.216944	1	562.972
599	0.190711	3.46478	0.006915	-1.00348	1	562.972
600	0.239102	2.60759	0.006915	-1.19299	1	562.972
601	0.125462	3.39097	0.006915	-0.937613	1	562.973
602	0.236978	3.0441	0.006915	-1.12463	1	562.973
603	0.134844	3.60945	0.006915	-0.838179	1	562.973
604	-0.136998	3.48549	0.006915	-0.108889	1	562.974
605	0.0428778	4.00475	0.006915	-0.558404	1	562.975
606	0.0165141	3.72119	0.006915	-0.565856	1	562.976
607	0.0794391	3.26868	0.006915	-0.842636	1	562.976
608	0.379296	1.63055	0.006915	-1.32189	1	562.976
609	0.0503307	3.31663	0.006915	-0.800961	1	562.976
610	0.158592	3.66593	0.006915	-0.920544	1	562.976
611	0.175863	2.79085	0.006915	-1.04074	1	562.976
612	0.375411	1.88018	0.006915	-1.33344	1	562.977
613	0.199206	3.51693	0.006915	-0.956868	1	562.977
614	0.398858	1.52388	0.006915	-1.3589	1	562.977
615	0.0738642	3.21356	0.006915	-0.865322	1	562.977
616	-0.43658	2.26147	0.006915	0.742948	1	562.977
617	0.1721	3.27115	0.006915	-0.953485	1	562.977
618	0.36764	2.01394	0.006915	-1.28568	1	562.977
619	0.329258	2.49993	0.006915	-1.21892	1	562.978
620	-0.559806	1.82425	0.006915	1.33562	1	562.978
621	-0.422673	2.34567	0.006915	0.840304	1	562.978
622	-0.556882	1.8369	0.006915	1.34956	1	562.979
623	-0.0956382	3.77538	0.006915	-0.150799	1	562.979
624	0.370299	1.49028	0.006915	-1.33741	1	562.979
625	0.332248	2.33189	0.006915	-1.27486	1	562.979
626	0.328182	2.07814	0.006915	-1.30809	1	562.98
627	-0.334022	2.66361	0.006915	0.374882	1	562.98
628	0.351718	2.03622	0.006915	-1.31742	1	562.98
629	-0.253698	3.01569	0.006915	0.20518	1	562.98
630	0.298223	2.31236	0.006915	-1.26886	1	562.981
631	-0.301992	2.91286	0.006915	0.509442	1	562.981
632	0.360161	2.09676	0.006915	-1.27133	1	562.982
633	-0.198523	3.20433	0.006915	0.00762019	1	562.982
634	0.322948	1.67932	0.006915	-1.30236	1	562.982
635	0.166251	2.88656	0.006915	-1.01439	1	562.984
636	0.120983	2.9114	0.006915	-0.981779	1	562.984
637	0.275831	2.76782	0.006915	-1.19414	1	562.984
638	0.309738	2.55418	0.006915	-1.18555	1	562.985
639	0.318302	1.80723	0.006915	-1.32184	1	562.985
640	-0.0965633	3.77018	0.006915	-0.142508	1	562.985
641	0.218318	3.20909	0.006915	-1.08174	1	562.985
642	0.324037	1.6741	0.006915	-1.32497	1	562.985
643	0.355601	2.25009	0.006915	-1.27602	1	562.986
644	-0.128955	3.50756	0.006915	-0.134563	1	562.987
645	0.167907	2.65788	0.006915	-1.1028	1	562.987
646	0.401864	1.50399	0.006915	-1.36144	1	562.987
647	-0.501567	2.0223	0.006915	1.03299	1	562.988
648	0.244732	3.16768	0.006915	-1.05767	1	562.988
649	0.344824	1.57312	0.006915	-1.31899	1	562.988
650	-0.0896302	3.74658	0.006915	-0.178935	1	562.989
651	0.348499	1.933	0.006915	-1.26849	1	562.989
652	-0.236687	3.14901	0.006915	0.175392	1	562.989
653	0.245673	3.21656	0.006915	-1.09631	1	562.989
654	0.0223675	4.02634	0.006915	-0.510822	1	562.99
655	0.317239	2.36454	0.006915	-1.20572	1	562.99
656	0.302687	2.27962	0.006915	-1.27575	1	562.99
657	0.316051	2.65517	0.006915	-1.19257	1	562.991
658	0.313246	1.90764	0.006915	-1.25329	1	562.993
659	-0.514577	1.97533	0.006915	1.04536	1	562.993
660	-0.425201	2.32566	0.006915	0.742442	1	562.994
661	-0.185285	3.39491	0.006915	0.116616	1	562.994
662	0.145121	3.71229	0.006915	-0.893489	1	562.994
663	0.163838	2.7253	0.006915	-1.04641	1	562.995
664	-0.365235	2.57706	0.006915	0.618649	1	562.996
665	0.241223	3.24764	0.006915	-1.08852	1	562.996
666	-0.154584	3.28632	0.006915	-0.220785	1	562.996
667	0.326642	2.27658	0.006915	-1.28496	1	562.996
668	0.237224	2.78182	0.006915	-1.16995	1	562.997
669	-0.422318	2.31516	0.006915	0.683586	1	562.997
670	0.258681	2.81899	0.006915	-1.10683	1	562.997
671	0.20636	2.76798	0.006915	-1.06542	1	562.998
672	0.0841265	3.11433	0.006915	-0.907079	1	562.998
673	0.274666	2.02988	0.006915	-1.22528	1	562.999
674	0.200985	2.90795	0.006915	-1.03963	1	562.999
675	-0.547819	1.87024	0.006915	1.3362	1	562.999
676	0.352628	2.24817	0.006915	-1.28577	1	562.999
677	0.393664	1.34527	0.006915	-1.373	1	563
678	0.218716	2.89735	0.006915	-1.05775	1	563
679	0.334806	1.57357	0.006915	-1.32887	1	563.001
680	0.108165	3.57638	0.006915	-0.872423	1	563.001
681	-0.37228	2.50885	0.006915	0.499762	1	563.001
682	0.276871	2.10508	0.006915	-1.27402	1	563.002
683	-0.398723	2.43031	0.006915	0.640544	1	563.002
684	0.309696	2.4864	0.006915	-1.25174	1	563.002
685	0.0913981	3.05488	0.006915	-0.929353	1	563.003
686	-0.0970258	3.50376	0.006915	-0.290312	1	563.003
687	0.339516	1.78963	0.006915	-1.34047	1	563.004
688	0.140702	3.20932	0.006915	-0.925678	1	563.004
689	-0.55414	1.85014	0.006915	1.37587	1	563.004
690	-0.556537	1.83937	0.006915	1.35401	1	563.004
691	0.0346502	3.55109	0.006915	-0.73396	1	563.004
692	0.382705	1.92441	0.006915	-1.32393	1	563.004
693	-0.0410545	3.5533	0.006915	-0.533234	1	563.004
694	-0.37016	2.51676	0.006915	0.492165	1	563.005
695	0.101587	3.14514	0.006915	-0.897056	1	563.006
696	0.28542	2.61497	0.006915	-1.22482	1	563.007
697	-0.254805	3.12441	0.006915	0.375361	1	563.007
698	-0.510287	1.9985	0.006915	1.06906	1	563.008
699	-0.490946	2.05478	0.006915	0.938661	1	563.008
700	0.343119	2.41026	0.006915	-1.25758	1	563.008
701	0.108945	3.62689	0.006915	-0.861911	1	563.009
702	-0.311142	2.85831	0.006915	0.492519	1	563.009
703	-0.571729	1.78115	0.006915	1.36682	1	563.009
704	-0.145951	3.35233	0.006915	-0.227999	1	563.01
705	0.273742	2.76428	0.006915	-1.12668	1	563.011
706	-0.405026	2.41139	0.006915	0.755871	1	563.011
707	0.127974	2.95759	0.006915	-1.01684	1	563.011
708	0.124413	2.99676	0.006915	-1.00638	1	563.011
709	0.218049	2.50005	0.006915	-1.11698	1	563.012
710	-0.231516	3.11246	0.006915	0.0806357	1	563.012
711	0.30857	2.16173	0.006915	-1.21546	1	563.013
712	0.136053	3.68857	0.006915	-0.889424	1	563.013
713	0.306493	2.817	0.006915	-1.17876	1	563.013
714	0.371905	1.3836	0.006915	-1.35733	1	563.013
715	-0.224183	3.24792	0.006915	0.260891	1	563.013
716	0.137824	3.93255	0.006915	-0.805289	1	563.014
717	0.148667	3.17972	0.006915	-0.939531	1	563.014
718	0.318837	1.72084	0.006915	-1.28618	1	563.014
719	-0.216007	3.23446	0.006915	0.180426	1	563.014
720	0.0886666	3.59172	0.006915	-0.835961	1	563.014
721	0.139152	3.34505	0.006915	-0.894387	1	563.014
722	-0.334209	2.764	0.006915	0.64797	1	563.015
723	0.223529	2.31413	0.006915	-1.15886	1	563.015
724	0.321269	2.30431	0.006915	-1.28184	1	563.015
725	-0.35117	2.68976	0.006915	0.706368	1	563.015
726	-0.151651	3.494	0.006915	-0.0138726	1	563.015
727	0.233772	2.3697	0.006915	-1.21467	1	563.016
728	0.211841	2.50856	0.006915	-1.17935	1	563.016
729	-0.123184	3.57795	0.006915	-0.186168	1	563.016
730	-0.270941	2.93674	0.006915	0.181437	1	563.016
731	-0.456431	2.19127	0.006915	0.864768	1	563.016
732	0.303362	2.52345	0.006915	-1.24603	1	563.016
733	0.0447421	4.06509	0.006915	-0.556066	1	563.017
734	0.317672	1.91074	0.006915	-1.25184	1	563.017
735	-0.31486	2.79162	0.006915	0.380993	1	563.017
736	0.200767	2.49377	0.006915	-1.16583	1	563.018
737	0.370873	2.09537	0.006915	-1.28406	1	563.019
738	0.176196	2.55879	0.006915	-1.09264	1	563.02
739	0.210048	3.15954	0.006915	-1.01187	1	563.02
740	0.102342	3.42563	0.006915	-0.823543	1	563.02
741	0.3834	1.54149	0.006915	-1.32792	1	563.02
742	0.401408	1.57107	0.006915	-1.34168	1	563.021
743	-0.530616	1.91127	0.006915	1.08417	1	563.021
744	0.348944	2.30394	0.006915	-1.28122	1	563.022
745	-0.181774	3.27792	0.006915	-0.0936928	1	563.022
746	0.405616	1.53616	0.006915	-1.34952	1	563.023
747	-0.521078	1.97355	0.006915	1.28726	1	563.024
748	0.395154	1.72211	0.006915	-1.32532	1	563.024
749	0.282179	2.91629	0.006915	-1.17351	1	563.025
750	0.290689	2.38547	0.006915	-1.17746	1	563.025
751	0.41264	1.36549	0.006915	-1.38141	1	563.026
752	0.270386	2.31395	0.006915	-1.25501	1	563.026
753	0.0855816	3.96974	0.006915	-0.665365	1	563.026
754	-0.487964	2.10785	0.006915	1.18626	1	563.027
755	0.247581	2.92759	0.006915	-1.15677	1	563.027
756	0.271065	2.69792	0.006915	-1.1287	1	563.027
757	-0.244962	3.16684	0.006915	0.296834	1	563.027
758	0.304752	2.84032	0.006915	-1.1664	1	563.027
759	0.383887	1.77617	0.006915	-1.35348	1	563.028
760	0.221975	2.38827	0.006915	-1.2005	1	563.029
761	0.147499	3.90132	0.006915	-0.836749	1	563.029
762	-0.564585	1.81149	0.006915	1.40219	1	563.03
763	0.0773869	4.04975	0.006915	-0.635891	1	563.031
764	0.299993	2.80372	0.006915	-1.15521	1	563.031
765	0.323749	1.83869	0.006915	-1.33031	1	563.031
766	0.315762	2.44167	0.006915	-1.19461	1	563.031
767	0.307395	2.27074	0.006915	-1.20164	1	563.032
768	-0.389308	2.5266	0.006915	0.855091	1	563.032
769	0.379027	1.33898	0.006915	-1.37719	1	563.033
770	-0.256291	3.11658	0.006915	0.383113	1	563.033
771	0.385105	1.76853	0.006915	-1.35479	1	563.033
772	0.347857	2.41758	0.006915	-1.24678	1	563.033
773	-0.459189	2.20521	0.006915	1.01034	1	563.033
774	0.19427	2.64357	0.006915	-1.14786	1	563.034
775	0.397807	1.78689	0.006915	-1.33379	1	563.034
776	0.340314	1.59833	0.006915	-1.35129	1	563.034
777	0.201498	2.7419	0.006915	-1.14535	1	563.035
778	-0.390752	2.43323	0.006915	0.559613	1	563.035
779	0.411723	1.43187	0.006915	-1.36194	1	563.035
780	-0.44704	2.26391	0.006915	1.0139	1	563.035
781	-0.345856	2.62427	0.006915	0.409164	1	563.036
782	0.321966	2.45352	0.006915	-1.26192	1	563.036
783	0.121034	3.39358	0.006915	-0.936062	1	563.036
784	0.376655	1.36892	0.006915	-1.35126	1	563.036
785	0.351	1.4641	0.006915	-1.35613	1	563.037
786	-0.0665174	3.5086	0.006915	-0.404376	1	563.037
787	0.256237	2.76196	0.006915	-1.18994	1	563.037
788	-0.184351	3.41227	0.006915	0.130217	1	563.037
789	0.0906779	3.5986	0.006915	-0.758723	1	563.038
790	0.203491	3.6065	0.006915	-0.985555	1	563.038
791	0.285524	2.94605	0.006915	-1.1693	1	563.038
792	0.311354	2.78226	0.006915	-1.19771	1	563.038
793	0.0984347	3.14646	0.006915	-0.889411	1	563.038
794	0.404415	1.26457	0.006915	-1.37759	1	563.039
795	0.265599	2.47225	0.006915	-1.14771	1	563.04
796	-0.0192554	3.52634	0.006915	-0.608995	1	563.04
797	0.328132	2.12202	0.006915	-1.23079	1	563.041
798	0.346146	1.69881	0.006915	-1.35368	1	563.042
799	0.228638	2.92468	0.006915	-1.06074	1	563.042
800	0.404976	1.24104	0.006915	-1.38615	1	563.043
801	0.35992	2.18282	0.006915	-1.25917	1	563.043
802	0.400236	1.41083	0.006915	-1.35038	1	563.043
803	0.155516	2.68175	0.006915	-1.0891	1	563.044
804	-0.556537	1.82256	0.006915	1.19805	1	563.045
805	0.399847	1.58518	0.006915	-1.37379	1	563.045
806	0.27538	2.05704	0.006915	-1.21444	1	563.045
807	-0.0765369	3.52975	0.006915	-0.353942	1	563.045
808	-0.190936	3.37501	0.006915	0.0744163	1	563.046
809	-0.101899	3.59119	0.006915	-0.206923	1	563.046
810	-0.440888	2.26746	0.006915	0.810712	1	563.047
811	-0.314461	2.77666	0.006915	0.346312	1	563.047
812	0.253714	3.01902	0.006915	-1.07707	1	563.047
813	-0.37098	2.6031	0.006915	0.743605	1	563.048
814	-0.0124262	3.44682	0.006915	-0.649321	1	563.048
815	-0.235957	3.15565	0.006915	0.252308	1	563.048
816	-0.211139	3.32963	0.006915	0.242898	1	563.048
817	-0.310275	2.75747	0.006915	0.325224	1	563.048
818	-0.1001	3.34693	0.006915	-0.402697	1	563.048
819	0.265639	2.19512	0.006915	-1.26244	1	563.048
820	0.218292	2.29869	0.006915	-1.19878	1	563.049
821	0.191739	2.63273	0.006915	-1.14722	1	563.049
822	0.230413	2.20066	0.006915	-1.21585	1	563.049
823	-0.100243	3.36155	0.006915	-0.405761	1	563.05
824	0.213623	3.31269	0.006915	-0.993126	1	563.05
825	0.38763	1.26581	0.006915	-1.38065	1	563.05
826	0.252257	3.19339	0.006915	-1.11241	1	563.05
827	0.247088	2.37602	0.006915	-1.14919	1	563.05
828	0.184889	3.75084	0.006915	-0.930324	1	563.051
829	-0.0222452	3.45782	0.006915	-0.568099	1	563.051
830	0.383389	1.82579	0.006915	-1.30097	1	563.052
831	-0.234223	3.23352	0.006915	0.315414	1	563.052
832	0.131398	2.74928	0.006915	-1.03228	1	563.053
833	-0.113109	3.68292	0.006915	-0.0930141	1	563.054
834	-0.270867	3.00072	0.006915	0.274363	1	563.054
835	-0.0554764	3.45658	0.006915	-0.526075	1	563.054
836	0.419847	1.31666	0.006915	-1.37833	1	563.055
837	0.409212	1.26435	0.006915	-1.39705	1	563.056
838	-0.179689	3.47081	0.006915	0.141587	1	563.056
839	0.380481	1.71768	0.006915	-1.30464	1	563.056
840	0.294456	1.79438	0.006915	-1.2712	1	563.057
841	0.159855	2.60399	0.006915	-1.09758	1	563.057
842	0.17368	2.62396	0.006915	-1.06766	1	563.057
843	0.233634	2.18674	0.006915	-1.22273	1	563.057
844	-0.211843	3.25849	0.006915	0.178696	1	563.057
845	-0.0244208	3.84072	0.006915	-0.389248	1	563.057
846	0.346443	2.30094	0.006915	-1.23489	1	563.058
847	-0.561868	1.81024	0.006915	1.25592	1	563.058
848	0.325021	1.70983	0.006915	-1.28187	1	563.058
849	0.260023	2.5533	0.006915	-1.13245	1	563.059
850	0.17395	3.27205	0.006915	-1.03295	1	563.059
851	0.243476	2.08177	0.006915	-1.22543	1	563.059
852	0.371176	1.40313	0.006915	-1.3399	1	563.059
853	-0.138811	3.2847	0.006915	-0.265933	1	563.059
854	-0.384454	2.54945	0.006915	0.846255	1	563.059
855	0.34702	2.07619	0.006915	-1.32069	1	563.059
856	0.350578	1.45663	0.006915	-1.36066	1	563.059
857	0.141474	2.72735	0.006915	-1.06349	1	563.059
858	0.422703	1.3259	0.006915	-1.38456	1	563.06
859	0.377917	1.46163	0.006915	-1.38308	1	563.061
860	-0.087414	3.35881	0.006915	-0.448225	1	563.061
861	0.194568	2.46048	0.006915	-1.16278	1	563.062
862	0.319767	1.6565	0.006915	-1.29386	1	563.062
863	0.25226	2.25997	0.006915	-1.16987	1	563.063
864	0.146407	3.29242	0.006915	-0.910702	1	563.064
865	0.306251	2.70483	0.006915	-1.16389	1	563.064
866	0.322227	2.68661	0.006915	-1.18989	1	563.064
867	0.342074	2.11002	0.006915	-1.24101	1	563.065
868	-0.573618	1.76897	0.006915	1.31424	1	563.065
869	0.278315	2.26557	0.006915	-1.18078	1	563.066
870	-0.158153	3.32009	0.006915	-0.122831	1	563.066
871	0.201413	3.37528	0.006915	-1.04247	1	563.066
872	0.261146	2.30925	0.006915	-1.25119	1	563.066
873	-0.528974	1.94796	0.006915	1.33043	1	563.067
874	-0.0789262	3.40043	0.006915	-0.425885	1	563.067
875	0.349026	2.35367	0.006915	-1.27892	1	563.067
876	0.386965	2.00128	0.006915	-1.31238	1	563.067
877	-0.303627	2.87242	0.006915	0.410239	1	563.067
878	-0.147546	3.25791	0.006915	-0.248916	1	563.067
879	0.261836	2.95245	0.006915	-1.16467	1	563.067
880	0.13528	3.4559	0.006915	-0.94754	1	563.069
881	-0.572438	1.78342	0.006915	1.42851	1	563.069
882	-0.456258	2.23353	0.006915	1.08282	1	563.069
883	-0.326732	2.70598	0.006915	0.415769	1	563.071
884	0.163097	3.49978	0.006915	-0.975441	1	563.071
885	0.401755	1.51914	0.006915	-1.38422	1	563.071
886	0.314539	2.81637	0.006915	-1.17789	1	563.071
887	0.300853	2.10261	0.006915	-1.29978	1	563.071
888	0.218593	2.58659	0.006915	-1.09732	1	563.072
889	-0.193086	3.37555	0.006915	0.0925146	1	563.072
890	0.0809541	3.53884	0.006915	-0.754318	1	563.073
891	0.126739	4.00276	0.006915	-0.77714	1	563.073
892	0.416286	1.32713	0.006915	-1.36683	1	563.074
893	0.337976	2.25125	0.006915	-1.29791	1	563.074
894	0.202663	2.53198	0.006915	-1.17189	1	563.074
895	0.34007	1.87614	0.006915	-1.34085	1	563.074
896	0.385041	1.66111	0.006915	-1.31092	1	563.074
897	-0.40527	2.37766	0.006915	0.591129	1	563.074
898	0.380256	1.35506	0.006915	-1.38855	1	563.075
899	-0.480925	2.12866	0.006915	1.07387	1	563.075
900	-0.353371	2.68881	0.006915	0.740616	1	563.075
901	-0.295651	2.79789	0.006915	0.209437	1	563.076
902	-0.583652	1.73797	0.006915	1.38726	1	563.076
903	-0.560184	1.82384	0.006915	1.37168	1	563.076
904	0.0880264	3.18147	0.006915	-0.922822	1	563.076
905	0.233263	2.16203	0.006915	-1.19124	1	563.077
906	0.287843	3.09405	0.006915	-1.12917	1	563.078
907	-0.103976	3.77636	0.006915	-0.0963274	1	563.078
908	0.341473	1.83103	0.006915	-1.34565	1	563.078
909	0.39905	1.62228	0.006915	-1.32596	1	563.079
910	-0.0799108	3.67831	0.006915	-0.337534	1	563.08
911	0.302706	1.70328	0.006915	-1.31107	1	563.08
912	-0.205995	3.33612	0.006915	0.218611	1	563.081
913	0.354155	1.96518	0.006915	-1.26135	1	563.081
914	0.175196	3.50811	0.006915	-0.909309	1	563.081
915	0.0387255	3.6994	0.006915	-0.707828	1	563.081
916	-0.126973	3.61712	0.006915	-0.133598	1	563.082
917	0.271217	2.67624	0.006915	-1.21508	1	563.082
918	0.427067	1.30959	0.006915	-1.38222	1	563.082
919	0.385016	1.66605	0.006915	-1.37249	1	563.082
920	0.152094	3.92881	0.006915	-0.842567	1	563.083
921	0.103012	2.87642	0.006915	-0.974496	1	563.083
922	0.249148	2.78506	0.006915	-1.09412	1	563.084
923	0.336131	2.59422	0.006915	-1.21314	1	563.084
924	0.248364	3.30069	0.006915	-1.09126	1	563.084
925	0.313372	2.80091	0.006915	-1.20219	1	563.084
926	0.145001	2.68729	0.006915	-1.07455	1	563.085
927	-0.00395383	3.90161	0.006915	-0.432491	1	563.085
928	0.398332	1.18799	0.006915	-1.38241	1	563.086
929	0.340764	2.23229	0.006915	-1.22913	1	563.086
930	0.426894	1.27418	0.006915	-1.39804	1	563.086
931	0.363511	1.9247	0.006915	-1.27161	1	563.086
932	-0.20708	3.35847	0.006915	0.217933	1	563.086
933	-0.0229933	3.38603	0.006915	-0.638219	1	563.087
934	-0.239466	2.99657	0.006915	0.0529626	1	563.088
935	-0.172071	3.43386	0.006915	-0.0108613	1	563.088
936	0.120858	3.33748	0.006915	-0.951146	1	563.088
937	0.286309	3.04811	0.006915	-1.15376	1	563.088
938	-0.540087	1.90532	0.006915	1.34449	1	563.088
939	0.031376	3.44599	0.006915	-0.760604	1	563.089
940	-0.217927	3.154	0.006915	0.0188013	1	563.089
941	0.25717	2.50273	0.006915	-1.13444	1	563.089
942	0.248907	2.25622	0.006915	-1.16729	1	563.09
943	-0.0202916	3.8486	0.006915	-0.479821	1	563.091
944	0.415826	1.13681	0.006915	-1.39872	1	563.091
945	0.11843	3.26417	0.006915	-0.961386	1	563.091
946	0.395304	1.21002	0.006915	-1.37421	1	563.091
947	0.25307	2.05847	0.006915	-1.25544	1	563.092
948	0.30716	2.30857	0.006915	-1.28292	1	563.092
949	0.388781	1.27437	0.006915	-1.3964	1	563.092
950	-0.0976902	3.5289	0.006915	-0.349357	1	563.092
951	-0.288177	2.82678	0.006915	0.222251	1	563.093
952	0.330227	1.56796	0.006915	-1.30691	1	563.094
953	0.404057	1.78933	0.006915	-1.34697	1	563.094
954	0.29366	3.02827	0.006915	-1.15657	1	563.095
955	0.06066	3.12579	0.006915	-0.853439	1	563.095
956	0.200134	2.48745	0.006915	-1.10465	1	563.095
957	0.306582	1.68416	0.006915	-1.28891	1	563.095
958	-0.349652	2.70666	0.006915	0.731882	1	563.095
959	0.296882	1.83208	0.006915	-1.31303	1	563.095
960	0.246314	2.30367	0.006915	-1.24011	1	563.096
961	0.217326	2.21593	0.006915	-1.18498	1	563.096
962	-0.201397	3.23164	0.006915	-0.0172527	1	563.096
963	0.416672	1.13736	0.006915	-1.40512	1	563.097
964	0.105672	3.32264	0.006915	-0.930182	1	563.098
965	0.213194	2.82537	0.006915	-1.0554	1	563.098
966	0.394723	1.94539	0.006915	-1.32444	1	563.098
967	0.420919	1.12844	0.006915	-1.39706	1	563.098
968	0.38435	1.75441	0.006915	-1.36478	1	563.099
969	-0.24669	3.14548	0.006915	0.265897	1	563.1
970	0.051867	3.1868	0.006915	-0.820903	1	563.1
971	0.403693	1.83096	0.006915	-1.3338	1	563.101
972	-0.556512	1.84335	0.006915	1.38325	1	563.101
973	0.359943	2.37551	0.006915	-1.26726	1	563.102
974	-0.583353	1.73651	0.006915	1.34959	1	563.102
975	0.318189	1.85677	0.006915	-1.33201	1	563.102
976	0.376937	2.1627	0.006915	-1.30032	1	563.102
977	0.430893	1.33365	0.006915	-1.38231	1	563.103
978	0.41481	1.60144	0.006915	-1.37197	1	563.103
979	0.0555431	3.27435	0.006915	-0.846213	1	563.104
980	-0.519962	1.98417	0.006915	1.31482	1	563.104
981	0.159678	2.9487	0.006915	-0.986749	1	563.104
982	0.116147	2.90046	0.006915	-1.01446	1	563.105
983	0.243147	2.79747	0.006915	-1.08559	1	563.105
984	-0.0998246	3.79979	0.006915	-0.101405	1	563.105
985	0.357663	2.38899	0.006915	-1.24768	1	563.106
986	-0.447093	2.27663	0.006915	1.0701	1	563.106
987	0.426751	1.45656	0.006915	-1.378	1	563.106
988	0.111541	4.05021	0.006915	-0.739657	1	563.106
989	-0.510655	1.97929	0.006915	1.00309	1	563.106
990	-0.435924	2.30735	0.006915	0.884476	1	563.107
991	0.377841	1.23555	0.006915	-1.37615	1	563.107
992	0.382412	1.76001	0.006915	-1.36507	1	563.107
993	0.235916	3.14138	0.006915	-1.03724	1	563.108
994	0.220811	2.7524	0.006915	-1.16865	1	563.109
995	0.00213992	3.78806	0.006915	-0.490648	1	563.109
996	0.246001	3.22795	0.006915	-1.04062	1	563.109
997	0.226035	2.24984	0.006915	-1.16303	1	563.109
998	-0.560765	1.82298	0.006915	1.33232	1	563.109
999	0.198185	3.07001	0.006915	-1.09873	1	563.11
1000	0.12966	3.72335	0.006915	-0.879453	1	563.11
1001	0.327311	1.51055	0.006915	-1.33353	1	563.11
1002	-0.28357	2.88795	0.006915	0.296798	1	563.11
1003	-0.267446	3.03921	0.006915	0.38895	1	563.11
1004	0.00114989	3.66635	0.006915	-0.534216	1	563.112
1005	0.14137	3.97939	0.006915	-0.782375	1	563.112
1006	0.216682	2.50071	0.006915	-1.1079	1	563.112
1007	0.168487	3.40353	0.006915	-1.00574	1	563.113
1008	0.249279	3.11685	0.006915	-1.13272	1	563.114
1009	0.0426933	3.18258	0.006915	-0.814044	1	563.114
1010	-0.140435	3.30706	0.006915	-0.227483	1	563.114
1011	0.402306	1.75011	0.006915	-1.36132	1	563.114
1012	0.241683	2.73362	0.006915	-1.18949	1	563.114
1013	0.302895	1.72016	0.006915	-1.32065	1	563.114
1014	0.369548	1.2989	0.006915	-1.35529	1	563.115
1015	0.0972989	4.10125	0.006915	-0.669541	1	563.115
1016	0.27154	3.0011	0.006915	-1.09408	1	563.115
1017	0.0389982	3.47861	0.006915	-0.691352	1	563.115
1018	-0.0259582	3.69963	0.006915	-0.532602	1	563.115
1019	-0.33762	2.74332	0.006915	0.584396	1	563.115
1020	0.421605	1.13293	0.006915	-1.38905	1	563.116
1021	-0.109969	3.52997	0.006915	-0.204256	1	563.116
1022	-0.122699	3.61923	0.006915	-0.0777189	1	563.116
1023	0.389525	1.22076	0.006915	-1.36688	1	563.117
1024	-0.453974	2.2415	0.006915	1.07303	1	563.117
1025	0.296986	2.4618	0.006915	-1.16822	1	563.117
1026	0.129537	3.51962	0.006915	-0.928783	1	563.117
1027	0.418454	1.6347	0.006915	-1.35308	1	563.118
1028	-0.29165	2.92963	0.006915	0.376658	1	563.118
1029	0.332035	2.18947	0.006915	-1.30878	1	563.119
1030	0.235408	2.59875	0.006915	-1.10374	1	563.12
1031	0.299012	2.24062	0.006915	-1.1925	1	563.121
1032	0.300453	2.67498	0.006915	-1.23113	1	563.121
1033	0.234423	3.23524	0.006915	-1.1016	1	563.122
1034	0.402506	1.25293	0.006915	-1.40824	1	563.122
1035	0.297322	1.81307	0.006915	-1.31667	1	563.123
1036	0.35736	1.54801	0.006915	-1.30608	1	563.123
1037	0.151706	3.13962	0.006915	-1.03391	1	563.123
1038	-0.337646	2.70002	0.006915	0.459927	1	563.123
1039	0.213669	2.30166	0.006915	-1.14902	1	563.123
1040	0.408199	1.64925	0.006915	-1.32926	1	563.124
1041	0.416854	1.57374	0.006915	-1.34425	1	563.124
1042	-0.0973396	3.4566	0.006915	-0.390606	1	563.125
1043	0.202591	3.4253	0.006915	-0.957215	1	563.125
1044	0.381734	1.30784	0.006915	-1.39692	1	563.125
1045	0.437817	1.2248	0.006915	-1.40004	1	563.125
1046	0.399442	1.31761	0.006915	-1.40539	1	563.125
1047	0.25959	2.89336	0.006915	-1.17841	1	563.126
1048	0.28646	2.99505	0.006915	-1.17098	1	563.126
1049	0.290596	3.08688	0.006915	-1.11792	1	563.126
1050	0.0625464	3.28908	0.006915	-0.795233	1	563.126
1051	0.408682	1.15739	0.006915	-1.37794	1	563.127
1052	-0.112783	3.47564	0.006915	-0.317211	1	563.127
1053	0.427848	1.47869	0.006915	-1.38035	1	563.127
1054	0.168725	3.68871	0.006915	-0.943087	1	563.127
1055	-0.484586	2.09733	0.006915	0.970961	1	563.127
1056	0.342221	2.5815	0.006915	-1.2167	1	563.129
1057	0.0288732	3.35649	0.006915	-0.77751	1	563.129
1058	0.231826	2.69632	0.006915	-1.08693	1	563.129
1059	0.378241	1.5926	0.006915	-1.38259	1	563.129
1060	-0.192728	3.37438	0.006915	0.082056	1	563.129
1061	0.218156	3.03485	0.006915	-1.0294	1	563.129
1062	-0.143831	3.31728	0.006915	-0.198555	1	563.13
1063	0.2307	3.42382	0.006915	-1.06078	1	563.13
1064	-0.57656	1.76964	0.006915	1.45483	1	563.131
1065	0.426959	1.52177	0.006915	-1.37078	1	563.131
1066	0.24256	3.25228	0.006915	-1.10427	1	563.131
1067	0.416925	1.08965	0.006915	-1.3931	1	563.132
1068	0.330893	1.48532	0.006915	-1.32528	1	563.132
1069	0.0421267	3.50452	0.006915	-0.774138	1	563.132
1070	0.396353	1.12658	0.006915	-1.39296	1	563.132
1071	0.227923	2.59881	0.006915	-1.09756	1	563.132
1072	0.215055	2.92613	0.006915	-1.13991	1	563.133
1073	0.232437	2.34667	0.006915	-1.22537	1	563.133
1074	-0.318799	2.78309	0.006915	0.498377	1	563.134
1075	0.366402	2.06235	0.006915	-1.2614	1	563.134
1076	0.347551	1.37089	0.006915	-1.35645	1	563.136
1077	0.216542	3.51068	0.006915	-1.03187	1	563.136
1078	0.416911	1.07959	0.006915	-1.41358	1	563.136
1079	0.160904	2.88575	0.006915	-0.997208	1	563.136
1080	0.27357	3.29539	0.006915	-1.08938	1	563.136
1081	-0.127091	3.70177	0.006915	-0.0384261	1	563.137
1082	0.357882	2.40875	0.006915	-1.27197	1	563.137
1083	0.0911166	2.96533	0.006915	-0.921734	1	563.137
1084	0.372543	2.2441	0.006915	-1.29532	1	563.138
1085	-0.26212	3.11109	0.006915	0.398492	1	563.138
1086	-0.303172	2.76981	0.006915	0.277644	1	563.138
1087	0.423132	1.06418	0.006915	-1.39875	1	563.138
1088	0.29624	1.77088	0.006915	-1.31664	1	563.138
1089	-0.436441	2.31935	0.006915	1.034	1	563.139
1090	0.264921	2.80315	0.006915	-1.10371	1	563.139
1091	-0.569546	1.77525	0.006915	1.23086	1	563.139
1092	0.248961	2.25867	0.006915	-1.163	1	563.139
1093	0.240689	3.23194	0.006915	-1.03043	1	563.139
1094	0.255479	1.99626	0.006915	-1.26357	1	563.139
1095	0.281911	3.02899	0.006915	-1.16506	1	563.14
1096	0.107507	3.75526	0.006915	-0.745797	1	563.14
1097	0.419139	1.53353	0.006915	-1.34589	1	563.14
1098	-0.366996	2.55955	0.006915	0.515991	1	563.14
1099	0.0147468	3.26416	0.006915	-0.75562	1	563.14
1100	0.393756	2.0062	0.006915	-1.32363	1	563.14
1101	0.173132	2.59014	0.006915	-1.13407	1	563.14
1102	-0.274625	2.8659	0.006915	0.162477	1	563.14
1103	0.108689	3.88587	0.006915	-0.721322	1	563.141
1104	0.177357	3.4797	0.006915	-0.912321	1	563.141
1105	0.0971042	3.23337	0.006915	-0.936222	1	563.141
1106	0.289029	3.08405	0.006915	-1.11181	1	563.142
1107	-0.102919	3.76944	0.006915	-0.144444	1	563.142
1108	0.254948	2.15078	0.006915	-1.26238	1	563.143
1109	0.254941	2.27714	0.006915	-1.25426	1	563.143
1110	0.153017	2.69797	0.006915	-1.03157	1	563.143
1111	0.040949	3.15299	0.006915	-0.819875	1	563.143
1112	0.15817	3.53289	0.006915	-0.875062	1	563.143
1113	0.319632	1.53007	0.006915	-1.32549	1	563.143
1114	0.233845	2.90361	0.006915	-1.1601	1	563.144
1115	0.406713	1.73113	0.006915	-1.32208	1	563.144
1116	-0.184785	3.14047	0.006915	-0.174005	1	563.144
1117	0.191456	3.71673	0.006915	-0.960523	1	563.144
1118	0.20546	3.68457	0.006915	-0.980092	1	563.145
1119	0.0391784	3.38215	0.006915	-0.796653	1	563.145
1120	0.428212	1.03258	0.006915	-1.41136	1	563.145
1121	0.323469	2.55727	0.006915	-1.18535	1	563.145
1122	-0.274727	2.96131	0.006915	0.241272	1	563.145
1123	-0.466836	2.18627	0.006915	1.02556	1	563.145
1124	0.435652	1.20284	0.006915	-1.38473	1	563.145
1125	0.43828	1.06613	0.006915	-1.41504	1	563.146
1126	0.433863	1.3735	0.006915	-1.37284	1	563.146
1127	0.442631	1.19216	0.006915	-1.40327	1	563.146
1128	0.378946	2.17866	0.006915	-1.27678	1	563.146
1129	0.212359	2.26928	0.006915	-1.20194	1	563.147
1130	0.289041	3.11252	0.006915	-1.11078	1	563.147
1131	0.067823	3.81597	0.006915	-0.74155	1	563.147
1132	0.23711	2.14227	0.006915	-1.18506	1	563.147
1133	0.285271	2.3708	0.006915	-1.26817	1	563.147
1134	0.163565	3.88759	0.006915	-0.832538	1	563.148
1135	-0.579713	1.75857	0.006915	1.45592	1	563.148
1136	0.220541	3.29577	0.006915	-1.08198	1	563.149
1137	-0.0427402	3.34712	0.006915	-0.564838	1	563.149
1138	0.366388	1.43301	0.006915	-1.38794	1	563.15
1139	0.41974	1.10703	0.006915	-1.38526	1	563.151
1140	0.394752	1.30911	0.006915	-1.40716	1	563.151
1141	0.318935	2.80368	0.006915	-1.16858	1	563.151
1142	0.347055	2.58775	0.006915	-1.2369	1	563.151
1143	0.201357	2.66122	0.006915	-1.16375	1	563.152
1144	0.400568	1.12141	0.006915	-1.3819	1	563.152
1145	-0.575414	1.77267	0.006915	1.45195	1	563.152
1146	0.203989	3.30046	0.006915	-0.974232	1	563.152
1147	0.0198909	4.05415	0.006915	-0.455751	1	563.152
1148	0.367487	1.27074	0.006915	-1.35711	1	563.153
1149	0.299064	3.08648	0.006915	-1.13662	1	563.153
1150	0.399773	1.95829	0.006915	-1.32712	1	563.153
1151	0.270958	2.54497	0.006915	-1.2383	1	563.153
1152	0.315447	2.66574	0.006915	-1.23835	1	563.153
1153	-0.39474	2.50935	0.006915	0.890528	1	563.153
1154	-0.498725	2.06276	0.006915	1.24222	1	563.153
1155	0.257716	3.17902	0.006915	-1.12885	1	563.153
1156	0.322429	2.55314	0.006915	-1.25789	1	563.153
1157	0.217387	3.61394	0.006915	-0.957958	1	563.154
1158	0.335982	1.72425	0.006915	-1.27266	1	563.154
1159	0.155047	2.58338	0.006915	-1.10495	1	563.154
1160	0.29118	1.74789	0.006915	-1.30975	1	563.154
1161	-0.13619	3.43655	0.006915	-0.233533	1	563.154
1162	0.321257	1.80149	0.006915	-1.2575	1	563.155
1163	0.396463	1.14221	0.006915	-1.37703	1	563.155
1164	0.0488761	4.15117	0.006915	-0.542065	1	563.155
1165	-0.532192	1.92727	0.006915	1.30276	1	563.155
1166	-0.101135	3.54226	0.006915	-0.331749	1	563.155
1167	0.263961	2.88487	0.006915	-1.18472	1	563.156
1168	-0.223614	3.25777	0.006915	0.282186	1	563.156
1169	0.265277	3.21891	0.006915	-1.06434	1	563.156
1170	-0.235568	2.99644	0.006915	-0.0117999	1	563.157
1171	0.35859	2.15753	0.006915	-1.24568	1	563.158
1172	-0.503922	2.00982	0.006915	1.03317	1	563.159
1173	0.042657	3.35825	0.006915	-0.736992	1	563.159
1174	0.207415	3.07447	0.006915	-1.01078	1	563.159
1175	0.333091	1.61873	0.006915	-1.35921	1	563.159
1176	0.194391	2.50304	0.006915	-1.09342	1	563.16
1177	0.200705	3.21568	0.006915	-0.9824	1	563.16
1178	-0.284365	2.82165	0.006915	0.176144	1	563.161
1179	0.38678	2.11197	0.006915	-1.31282	1	563.161
1180	-0.520321	1.97707	0.006915	1.22717	1	563.161
1181	0.289783	2.8541	0.006915	-1.12412	1	563.162
1182	-0.109307	3.76826	0.006915	-0.0580768	1	563.162
1183	0.27798	3.22729	0.006915	-1.08575	1	563.162
1184	0.335174	1.9087	0.006915	-1.34277	1	563.163
1185	0.446549	1.13791	0.006915	-1.4077	1	563.163
1186	0.0500537	3.2016	0.006915	-0.803188	1	563.163
1187	0.187838	3.8055	0.006915	-0.886729	1	563.164
1188	0.300073	3.06507	0.006915	-1.13139	1	563.164
1189	-0.229459	3.11863	0.006915	0.155085	1	563.165
1190	0.268512	2.4585	0.006915	-1.24827	1	563.165
1191	0.386102	1.95098	0.006915	-1.3455	1	563.165
1192	0.172985	3.19718	0.006915	-0.953173	1	563.165
1193	0.348563	2.49707	0.006915	-1.22047	1	563.166
1194	-0.0260211	4.02337	0.006915	-0.351651	1	563.166
1195	0.103983	2.84366	0.006915	-1.00291	1	563.166
1196	0.0497364	3.75953	0.006915	-0.720722	1	563.166
1197	-0.0167993	3.31988	0.006915	-0.641166	1	563.166
1198	-0.0206747	3.79699	0.006915	-0.509787	1	563.166
1199	0.300949	2.69874	0.006915	-1.1484	1	563.167
1200	0.193609	2.9489	0.006915	-1.01465	1	563.167
1201	0.213888	3.57921	0.006915	-0.952883	1	563.167
1202	-0.578541	1.7522	0.006915	1.30882	1	563.167
1203	-0.298676	2.77666	0.006915	0.242974	1	563.167
1204	0.148663	4.01882	0.006915	-0.790156	1	563.168
1205	-0.595575	1.69635	0.006915	1.41517	1	563.168
1206	0.440511	1.20485	0.006915	-1.38584	1	563.168
1207	0.287169	2.29896	0.006915	-1.17497	1	563.168
1208	0.248237	1.96966	0.006915	-1.2364	1	563.168
1209	0.0787453	4.08877	0.006915	-0.664565	1	563.168
1210	0.312983	2.9431	0.006915	-1.15619	1	563.169
1211	0.336976	2.28145	0.006915	-1.21537	1	563.169
1212	0.091341	3.38155	0.006915	-0.900266	1	563.169
1213	0.213924	3.01524	0.006915	-1.12725	1	563.17
1214	0.11483	2.89354	0.006915	-0.955118	1	563.17
1215	0.193494	2.35214	0.006915	-1.174	1	563.17
1216	-0.472268	2.16167	0.006915	1.11433	1	563.17
1217	0.293222	1.68078	0.006915	-1.29313	1	563.171
1218	-0.478358	2.14164	0.006915	1.16035	1	563.171
1219	0.317652	2.69134	0.006915	-1.16818	1	563.172
1220	0.327403	2.82155	0.006915	-1.20065	1	563.172
1221	-0.565074	1.81391	0.006915	1.45697	1	563.173
1222	0.383484	1.36997	0.006915	-1.40208	1	563.173
1223	-0.204571	3.24896	0.006915	0.0179831	1	563.173
1224	0.363783	2.30436	0.006915	-1.24538	1	563.174
1225	0.207293	2.79192	0.006915	-1.15499	1	563.174
1226	0.43815	1.07392	0.006915	-1.42558	1	563.174
1227	0.309083	1.57997	0.006915	-1.3084	1	563.175
1228	0.213028	2.70156	0.006915	-1.17264	1	563.175
1229	0.0907955	3.41215	0.006915	-0.797559	1	563.175
1230	0.305937	1.59156	0.006915	-1.3126	1	563.175
1231	-0.411392	2.43245	0.006915	0.915997	1	563.176
1232	0.43405	1.06273	0.006915	-1.39424	1	563.176
1233	-0.523871	1.96777	0.006915	1.34342	1	563.176
1234	0.238409	2.9493	0.006915	-1.05834	1	563.176
1235	0.196627	3.72897	0.006915	-0.965063	1	563.177
1236	0.117624	3.21234	0.006915	-0.883822	1	563.177
1237	0.0581677	4.16932	0.006915	-0.557744	1	563.178
1238	0.178568	2.38771	0.006915	-1.13037	1	563.178
1239	0.325701	1.56333	0.006915	-1.29839	1	563.178
1240	-0.554363	1.85103	0.006915	1.42217	1	563.178
1241	0.232221	2.71546	0.006915	-1.18873	1	563.179
1242	-0.0954043	3.28662	0.006915	-0.447166	1	563.179
1243	0.246196	3.50624	0.006915	-1.05085	1	563.181
1244	0.0837206	4.02395	0.006915	-0.634045	1	563.182
1245	-0.193528	3.41982	0.006915	0.213447	1	563.182
1246	-0.519526	1.94705	0.006915	0.993107	1	563.182
1247	0.399547	1.99107	0.006915	-1.30786	1	563.182
1248	0.0583738	4.04429	0.006915	-0.636683	1	563.182
1249	0.183992	2.34998	0.006915	-1.14542	1	563.184
1250	0.326793	1.71558	0.006915	-1.26959	1	563.184
1251	0.258143	3.28798	0.006915	-1.0457	1	563.184
1252	0.315734	2.89272	0.006915	-1.1574	1	563.184
1253	-0.0176914	3.63107	0.006915	-0.590083	1	563.185
1254	0.350823	1.39152	0.006915	-1.32859	1	563.186
1255	0.325339	2.29953	0.006915	-1.20225	1	563.186
1256	0.231703	3.29093	0.006915	-1.09436	1	563.186
1257	0.335934	1.80596	0.006915	-1.35342	1	563.187
1258	-0.261936	3.05695	0.006915	0.267843	1	563.187
1259	-0.273425	3.06834	0.006915	0.487505	1	563.187
1260	0.336855	2.74155	0.006915	-1.20182	1	563.187
1261	-0.00872323	3.93698	0.006915	-0.4827	1	563.187
1262	0.434149	1.03069	0.006915	-1.42917	1	563.187
1263	-0.086151	3.63969	0.006915	-0.341344	1	563.188
1264	0.308548	1.95606	0.006915	-1.22866	1	563.189
1265	0.0456575	3.83178	0.006915	-0.688079	1	563.189
1266	-0.519302	1.98722	0.006915	1.29792	1	563.189
1267	0.20678	3.80975	0.006915	-0.931441	1	563.19
1268	0.115772	3.93595	0.006915	-0.800913	1	563.191
1269	-0.362827	2.53246	0.006915	0.460599	1	563.191
1270	0.021859	4.1183	0.006915	-0.485437	1	563.191
1271	-0.0499965	3.72015	0.006915	-0.341704	1	563.191
1272	0.384664	1.22503	0.006915	-1.40741	1	563.191
1273	0.320231	1.53293	0.006915	-1.34625	1	563.191
1274	0.0164022	3.41558	0.006915	-0.663039	1	563.191
1275	0.0575592	3.61269	0.006915	-0.680464	1	563.192
1276	0.404541	1.84774	0.006915	-1.31052	1	563.192
1277	0.142945	3.14397	0.006915	-1.0265	1	563.192
1278	0.266943	2.97704	0.006915	-1.08458	1	563.192
1279	0.30675	2.74717	0.006915	-1.14952	1	563.193
1280	-0.26087	3.09286	0.006915	0.410328	1	563.194
1281	-0.497185	2.06051	0.006915	1.09072	1	563.194
1282	0.137795	2.67265	0.006915	-1.02766	1	563.195
1283	-0.116295	3.76378	0.006915	-0.0518071	1	563.197
1284	-0.00172525	3.77725	0.006915	-0.580994	1	563.197
1285	0.375361	2.08813	0.006915	-1.33101	1	563.197
1286	0.243875	2.18794	0.006915	-1.17037	1	563.197
1287	0.378182	1.16502	0.006915	-1.39664	1	563.197
1288	0.211683	3.7152	0.006915	-0.935553	1	563.198
1289	0.388294	2.13465	0.006915	-1.31314	1	563.198
1290	0.416999	1.00597	0.006915	-1.42333	1	563.198
1291	0.351052	2.40345	0.006915	-1.22178	1	563.198
1292	0.343557	1.89433	0.006915	-1.35039	1	563.199
1293	0.163673	3.68753	0.006915	-0.943301	1	563.199
1294	0.316426	1.91466	0.006915	-1.33454	1	563.199
1295	0.22322	2.2946	0.006915	-1.22341	1	563.201
1296	-0.486112	2.09896	0.006915	1.11833	1	563.202
1297	0.341762	2.02968	0.006915	-1.33633	1	563.202
1298	0.242537	2.06919	0.006915	-1.19706	1	563.202
1299	0.0502122	4.03439	0.006915	-0.621232	1	563.203
1300	0.411211	1.27555	0.006915	-1.4191	1	563.203
1301	0.4183	1.50203	0.006915	-1.39881	1	563.204
1302	0.145556	2.56373	0.006915	-1.08949	1	563.204
1303	0.302882	2.46763	0.006915	-1.26896	1	563.204
1304	-0.185651	3.14853	0.006915	-0.178013	1	563.204
1305	-0.283374	3.02189	0.006915	0.49355	1	563.204
1306	-0.297628	2.94226	0.006915	0.56128	1	563.204
1307	0.203047	2.3046	0.006915	-1.13987	1	563.204
1308	0.444095	0.96686	0.006915	-1.43132	1	563.205
1309	0.425083	1.13734	0.006915	-1.3749	1	563.205
1310	0.299889	3.12321	0.006915	-1.14666	1	563.205
1311	0.43942	0.928344	0.006915	-1.42325	1	563.205
1312	-0.204416	3.29537	0.006915	0.172637	1	563.206
1313	-0.3273	2.78364	0.006915	0.616993	1	563.206
1314	-0.565018	1.80006	0.006915	1.33169	1	563.206
1315	0.174379	3.97942	0.006915	-0.851252	1	563.206
1316	0.340662	2.42521	0.006915	-1.28403	1	563.207
1317	-0.54042	1.88636	0.006915	1.1538	1	563.207
1318	-0.129762	3.24633	0.006915	-0.326027	1	563.208
1319	0.0516487	3.02159	0.006915	-0.878448	1	563.208
1320	0.358907	1.26742	0.006915	-1.3826	1	563.209
1321	0.0213785	3.17538	0.006915	-0.774493	1	563.209
1322	0.395707	2.09644	0.006915	-1.3069	1	563.21
1323	0.299029	1.64151	0.006915	-1.32266	1	563.21
1324	0.265077	1.89633	0.006915	-1.28452	1	563.21
1325	0.220701	3.52198	0.006915	-1.03959	1	563.211
1326	0.268873	3.33304	0.006915	-1.10365	1	563.211
1327	0.174944	2.66535	0.006915	-1.13661	1	563.211
1328	0.116508	2.72836	0.006915	-1.00297	1	563.212
1329	0.403286	1.98647	0.006915	-1.32898	1	563.212
1330	0.392921	1.30717	0.006915	-1.41288	1	563.213
1331	0.450422	1.27724	0.006915	-1.39847	1	563.213
1332	0.242781	2.55019	0.006915	-1.22075	1	563.213
1333	0.269361	2.85098	0.006915	-1.09834	1	563.213
1334	-0.028005	3.72663	0.006915	-0.520811	1	563.213
1335	0.302169	2.37102	0.006915	-1.1751	1	563.214
1336	0.192505	3.80091	0.006915	-0.945336	1	563.214
1337	0.44134	1.23106	0.006915	-1.37684	1	563.214
1338	0.37849	2.09684	0.006915	-1.26631	1	563.214
1339	-0.575021	1.77813	0.006915	1.48114	1	563.215
1340	0.261957	3.47386	0.006915	-1.05204	1	563.215
1341	0.367019	1.27333	0.006915	-1.39554	1	563.215
1342	0.436077	0.940425	0.006915	-1.43196	1	563.215
1343	0.394649	1.26337	0.006915	-1.34695	1	563.215
1344	-0.591747	1.71568	0.006915	1.4828	1	563.215
1345	-0.364166	2.51943	0.006915	0.403639	1	563.216
1346	-0.044759	3.9683	0.006915	-0.251204	1	563.216
1347	0.259693	2.03636	0.006915	-1.20176	1	563.216
1348	0.147352	3.90252	0.006915	-0.790672	1	563.217
1349	0.357328	2.02321	0.006915	-1.24886	1	563.218
1350	0.400339	1.68421	0.006915	-1.30868	1	563.218
1351	0.114616	3.07107	0.006915	-0.999325	1	563.218
1352	0.324466	2.06209	0.006915	-1.32738	1	563.22
1353	0.16635	3.31127	0.006915	-1.02848	1	563.22
1354	0.317676	2.59904	0.006915	-1.25562	1	563.22
1355	0.248111	2.82965	0.006915	-1.18747	1	563.22
1356	0.421687	0.955722	0.006915	-1.4263	1	563.22
1357	0.243031	2.2433	0.006915	-1.15789	1	563.221
1358	-0.434785	2.26593	0.006915	0.762123	1	563.221
1359	0.0740751	3.44082	0.006915	-0.860104	1	563.221
1360	0.139546	2.72326	0.006915	-1.08149	1	563.221
1361	0.394852	1.59059	0.006915	-1.31075	1	563.221
1362	0.397015	1.76161	0.006915	-1.37455	1	563.221
1363	0.252975	2.42162	0.006915	-1.13426	1	563.222
1364	0.233214	2.74759	0.006915	-1.0757	1	563.222
1365	-0.454604	2.18993	0.006915	0.756512	1	563.223
1366	0.434536	1.54365	0.006915	-1.38215	1	563.223
1367	0.247739	2.77507	0.006915	-1.08512	1	563.223
1368	-0.0520621	3.28223	0.006915	-0.585499	1	563.223
1369	0.264848	2.85826	0.006915	-1.19422	1	563.223
1370	0.155299	4.0337	0.006915	-0.795904	1	563.224
1371	-0.593323	1.70504	0.006915	1.39833	1	563.225
1372	0.406985	1.59556	0.006915	-1.31971	1	563.225
1373	0.328136	1.42399	0.006915	-1.33249	1	563.225
1374	-0.267008	3.0948	0.006915	0.420757	1	563.225
1375	0.0377023	4.02743	0.006915	-0.508866	1	563.225
1376	-0.225998	3.23186	0.006915	0.276395	1	563.225
1377	-0.247656	2.94323	0.006915	0.011845	1	563.226
1378	-0.297574	2.91364	0.006915	0.511343	1	563.226
1379	0.454326	1.20311	0.006915	-1.39778	1	563.226
1380	0.396495	1.15976	0.006915	-1.41963	1	563.226
1381	-0.251577	2.98059	0.006915	0.150989	1	563.226
1382	0.302388	2.25868	0.006915	-1.29586	1	563.228
1383	-0.41197	2.35798	0.006915	0.612674	1	563.228
1384	0.429594	1.65908	0.006915	-1.36288	1	563.228
1385	0.271645	1.83121	0.006915	-1.29402	1	563.229
1386	0.406161	1.42891	0.006915	-1.4096	1	563.229
1387	0.126273	2.70923	0.006915	-1.00832	1	563.229
1388	0.364852	1.60657	0.006915	-1.38516	1	563.229
1389	0.312794	2.89341	0.006915	-1.20338	1	563.23
1390	-0.369046	2.61889	0.006915	0.751872	1	563.23
1391	0.352583	1.74581	0.006915	-1.36941	1	563.23
1392	-0.449101	2.25665	0.006915	1.04177	1	563.231
1393	-0.0551228	3.32925	0.006915	-0.580554	1	563.231
1394	-0.195076	3.13034	0.006915	-0.0798795	1	563.231
1395	0.316209	1.55712	0.006915	-1.29758	1	563.231
1396	0.288938	2.03051	0.006915	-1.20795	1	563.231
1397	0.174905	3.90874	0.006915	-0.897094	1	563.232
1398	0.458307	0.979671	0.006915	-1.4296	1	563.232
1399	0.377104	2.3256	0.006915	-1.28775	1	563.232
1400	-0.190968	3.36071	0.006915	0.143032	1	563.232
1401	-0.0640069	3.95248	0.006915	-0.215647	1	563.233
1402	0.312723	2.69583	0.006915	-1.24015	1	563.233
1403	0.414317	1.83026	0.006915	-1.35481	1	563.233
1404	0.288672	3.02344	0.006915	-1.17697	1	563.233
1405	0.416987	1.41536	0.006915	-1.33974	1	563.233
1406	-0.334674	2.62424	0.006915	0.319813	1	563.233
1407	0.324651	2.30462	0.006915	-1.1981	1	563.234
1408	-0.251821	2.91657	0.006915	0.0218729	1	563.235
1409	0.218115	3.62031	0.006915	-0.949694	1	563.235
1410	0.253	2.01152	0.006915	-1.27207	1	563.235
1411	-0.523599	1.96275	0.006915	1.21356	1	563.236
1412	0.453857	1.03002	0.006915	-1.4037	1	563.236
1413	-0.138288	3.58898	0.006915	-0.0988682	1	563.236
1414	-0.316073	2.86083	0.006915	0.633913	1	563.236
1415	-0.552464	1.86357	0.006915	1.45227	1	563.236
1416	0.310821	2.03304	0.006915	-1.32396	1	563.236
1417	0.410034	0.96485	0.006915	-1.41661	1	563.237
1418	-0.58498	1.73102	0.006915	1.39513	1	563.238
1419	-0.583634	1.7475	0.006915	1.50746	1	563.238
1420	0.245973	2.12089	0.006915	-1.18124	1	563.238
1421	0.151617	3.07279	0.006915	-0.947033	1	563.238
1422	0.384514	1.15075	0.006915	-1.41138	1	563.239
1423	0.174134	2.38768	0.006915	-1.14525	1	563.239
1424	-0.19627	3.42738	0.006915	0.201833	1	563.239
1425	0.0126076	3.47722	0.006915	-0.722236	1	563.24
1426	0.39792	1.07277	0.006915	-1.42004	1	563.24
1427	0.188278	3.33329	0.006915	-0.944013	1	563.24
1428	-0.427884	2.34204	0.006915	0.954233	1	563.24
1429	-0.274689	2.93316	0.006915	0.190053	1	563.24
1430	-0.425116	2.37981	0.006915	1.03375	1	563.241
1431	-0.503508	2.02909	0.006915	1.0579	1	563.242
1432	0.181925	2.35044	0.006915	-1.12737	1	563.242
1433	0.256775	2.76359	0.006915	-1.20475	1	563.242
1434	-0.0833757	3.28841	0.006915	-0.469523	1	563.242
1435	-0.551035	1.84076	0.006915	1.13637	1	563.242
1436	0.237676	2.68891	0.006915	-1.08599	1	563.243
1437	0.459894	1.11547	0.006915	-1.40757	1	563.243
1438	-0.253478	3.08507	0.006915	0.220964	1	563.243
1439	0.388711	1.87222	0.006915	-1.28483	1	563.243
1440	0.404668	1.43531	0.006915	-1.32896	1	563.243
1441	-0.336306	2.63404	0.006915	0.314029	1	563.243
1442	0.0919909	2.80536	0.006915	-0.987001	1	563.244
1443	0.350551	1.27913	0.006915	-1.35307	1	563.244
1444	0.446151	1.40816	0.006915	-1.39461	1	563.244
1445	0.383006	2.02933	0.006915	-1.27126	1	563.245
1446	-0.258729	3.06187	0.006915	0.237199	1	563.245
1447	0.179573	2.96955	0.006915	-1.10416	1	563.245
1448	0.229005	2.04593	0.006915	-1.21043	1	563.245
1449	0.418145	0.930197	0.006915	-1.41105	1	563.245
1450	0.397932	1.51365	0.006915	-1.31755	1	563.246
1451	0.248858	1.91078	0.006915	-1.25125	1	563.247
1452	0.267446	2.80624	0.006915	-1.20542	1	563.247
1453	-0.172135	3.24819	0.006915	-0.187585	1	563.248
1454	0.454822	0.877901	0.006915	-1.42817	1	563.248
1455	-0.159076	3.51942	0.006915	0.0712704	1	563.248
1456	0.322984	2.5435	0.006915	-1.1773	1	563.248
1457	-0.0675606	3.60626	0.006915	-0.330624	1	563.249
1458	0.26914	2.63085	0.006915	-1.23179	1	563.249
1459	0.345568	2.72978	0.006915	-1.21917	1	563.25
1460	0.292532	3.16132	0.006915	-1.14942	1	563.251
1461	0.331314	2.24374	0.006915	-1.2077	1	563.251
1462	0.16717	4.00359	0.006915	-0.820058	1	563.251
1463	-0.00122922	3.31995	0.006915	-0.661994	1	563.251
1464	-0.116299	3.24087	0.006915	-0.408989	1	563.252
1465	0.370128	1.97526	0.006915	-1.35176	1	563.252
1466	0.262079	3.4201	0.006915	-1.03809	1	563.252
1467	0.0390154	3.59939	0.006915	-0.641836	1	563.252
1468	-0.455234	2.24616	0.006915	1.06985	1	563.252
1469	0.38562	2.05897	0.006915	-1.27272	1	563.253
1470	-0.43347	2.34195	0.006915	1.02763	1	563.254
1471	-0.564873	1.78966	0.006915	1.22014	1	563.254
1472	0.401863	2.07197	0.006915	-1.31572	1	563.254
1473	-0.106298	3.6668	0.006915	-0.226792	1	563.254
1474	-0.0760914	3.54249	0.006915	-0.439343	1	563.254
1475	0.18056	3.69569	0.006915	-0.876871	1	563.254
1476	0.453116	0.941048	0.006915	-1.41025	1	563.254
1477	0.027077	3.97016	0.006915	-0.492272	1	563.255
1478	0.293513	1.61813	0.006915	-1.30049	1	563.256
1479	0.219526	2.83538	0.006915	-1.05005	1	563.256
1480	0.280139	3.30871	0.006915	-1.11471	1	563.256
1481	0.179648	3.86751	0.006915	-0.917941	1	563.256
1482	-0.0618408	3.34457	0.006915	-0.560112	1	563.256
1483	0.0796947	2.8833	0.006915	-0.926501	1	563.257
1484	0.177816	3.06169	0.006915	-1.08822	1	563.257
1485	-0.0561921	3.26455	0.006915	-0.575414	1	563.257
1486	0.456791	0.861275	0.006915	-1.43172	1	563.257
1487	0.0943692	3.38409	0.006915	-0.805215	1	563.258
1488	0.179401	2.86748	0.006915	-1.11993	1	563.258
1489	0.448539	1.36787	0.006915	-1.37694	1	563.259
1490	0.41485	1.89215	0.006915	-1.32294	1	563.259
1491	-0.119458	3.69311	0.006915	-0.0360535	1	563.259
1492	0.455051	0.854556	0.006915	-1.43659	1	563.259
1493	0.000688896	3.35439	0.006915	-0.649753	1	563.259
1494	-0.174715	3.2829	0.006915	-0.0448292	1	563.259
1495	-0.279999	2.85936	0.006915	0.218463	1	563.26
1496	0.206032	3.37769	0.006915	-0.958881	1	563.26
1497	0.366951	1.33609	0.006915	-1.4011	1	563.26
1498	-0.306872	2.7211	0.006915	0.199276	1	563.261
1499	0.106067	4.17378	0.006915	-0.662903	1	563.261
1500	0.285576	1.96792	0.006915	-1.21492	1	563.262
1501	0.460493	1.09256	0.006915	-1.42799	1	563.262
1502	0.368232	2.19993	0.006915	-1.32191	1	563.262
1503	0.251599	3.29051	0.006915	-1.11324	1	563.262
1504	0.34043	1.32606	0.006915	-1.34521	1	563.262
1505	-0.034448	3.86385	0.006915	-0.431422	1	563.263
1506	0.426535	1.34001	0.006915	-1.42033	1	563.263
1507	0.436574	1.25909	0.006915	-1.36416	1	563.263
1508	0.173986	2.41299	0.006915	-1.15231	1	563.264
1509	-0.146404	3.65822	0.006915	0.0632221	1	563.264
1510	0.039996	4.17101	0.006915	-0.482746	1	563.264
1511	-0.370376	2.56578	0.006915	0.687414	1	563.265
1512	-0.584055	1.72467	0.006915	1.25287	1	563.265
1513	0.239294	3.54835	0.006915	-1.04952	1	563.265
1514	0.194622	2.52622	0.006915	-1.17794	1	563.265
1515	0.234889	3.47034	0.006915	-0.987679	1	563.265
1516	0.204046	2.81474	0.006915	-1.15445	1	563.266
1517	-0.306888	2.74361	0.006915	0.209916	1	563.266
1518	0.253455	3.27112	0.006915	-1.11838	1	563.266
1519	0.314688	1.48507	0.006915	-1.34126	1	563.266
1520	0.423014	1.79204	0.006915	-1.33524	1	563.266
1521	0.300297	2.14309	0.006915	-1.19579	1	563.266
1522	0.107957	3.09487	0.006915	-0.89274	1	563.267
1523	-0.509237	1.97477	0.006915	0.935367	1	563.267
1524	-0.411004	2.44167	0.006915	0.961783	1	563.267
1525	0.178557	2.59023	0.006915	-1.05939	1	563.267
1526	0.333335	1.81458	0.006915	-1.35699	1	563.268
1527	0.110454	3.57311	0.006915	-0.896888	1	563.268
1528	0.373124	2.237	0.006915	-1.31529	1	563.268
1529	0.284634	2.05556	0.006915	-1.30579	1	563.269
1530	0.0414811	4.12866	0.006915	-0.492304	1	563.269
1531	0.363171	1.52793	0.006915	-1.29886	1	563.269
1532	0.216756	2.16583	0.006915	-1.22218	1	563.27
1533	0.376118	1.10736	0.006915	-1.38036	1	563.27
1534	0.434027	0.853189	0.006915	-1.43363	1	563.271
1535	0.431441	0.856397	0.006915	-1.43001	1	563.271
1536	-0.317518	2.74752	0.006915	0.309375	1	563.271
1537	0.35672	1.80008	0.006915	-1.26466	1	563.271
1538	0.0655449	3.11347	0.006915	-0.838037	1	563.271
1539	0.434947	0.916161	0.006915	-1.40397	1	563.271
1540	-0.223034	3.24334	0.006915	0.267815	1	563.271
1541	-0.273001	2.98331	0.006915	0.251617	1	563.271
1542	0.449844	0.824112	0.006915	-1.43466	1	563.271
1543	0.0327163	3.34488	0.006915	-0.801517	1	563.272
1544	0.151801	3.811	0.006915	-0.901353	1	563.272
1545	-0.261262	3.04096	0.006915	0.338704	1	563.272
1546	-0.276413	3.05853	0.006915	0.516817	1	563.272
1547	-0.406197	2.41625	0.006915	0.7009	1	563.273
1548	0.451778	1.11198	0.006915	-1.43534	1	563.274
1549	0.0774318	2.86134	0.006915	-0.959864	1	563.275
1550	0.291683	1.64783	0.006915	-1.31989	1	563.275
1551	0.325721	2.16419	0.006915	-1.32055	1	563.275
1552	0.393188	2.07045	0.006915	-1.28084	1	563.276
1553	0.0393795	3.99856	0.006915	-0.517824	1	563.276
1554	0.156178	2.93149	0.006915	-1.08397	1	563.277
1555	0.450254	0.828288	0.006915	-1.44175	1	563.277
1556	0.0331136	4.07162	0.006915	-0.480029	1	563.277
1557	0.183266	3.99018	0.006915	-0.857583	1	563.277
1558	0.411969	1.85107	0.006915	-1.31102	1	563.277
1559	0.301181	3.17487	0.006915	-1.11589	1	563.277
1560	-0.256565	3.14011	0.006915	0.438468	1	563.278
1561	0.194871	2.83279	0.006915	-1.1432	1	563.278
1562	-0.59372	1.71183	0.006915	1.53378	1	563.278
1563	0.247112	3.5101	0.006915	-1.00341	1	563.278
1564	0.294613	2.44608	0.006915	-1.15779	1	563.278
1565	0.329027	2.87652	0.006915	-1.16864	1	563.279
1566	0.42379	0.873303	0.006915	-1.41994	1	563.279
1567	-0.106986	3.39901	0.006915	-0.392703	1	563.279
1568	0.257924	2.62765	0.006915	-1.22662	1	563.279
1569	0.379432	1.52817	0.006915	-1.39993	1	563.279
1570	0.053246	3.27763	0.006915	-0.77164	1	563.28
1571	-0.0954141	3.33738	0.006915	-0.385417	1	563.28
1572	0.316523	2.26672	0.006915	-1.30509	1	563.28
1573	0.289738	3.31402	0.006915	-1.10524	1	563.28
1574	0.467448	1.05019	0.006915	-1.42488	1	563.28
1575	-0.500885	2.05597	0.006915	1.18537	1	563.281
1576	0.30769	2.86182	0.006915	-1.13569	1	563.282
1577	0.17249	4.02642	0.006915	-0.856383	1	563.283
1578	0.297585	3.16262	0.006915	-1.15234	1	563.283
1579	0.412705	1.92258	0.006915	-1.34591	1	563.283
1580	-0.201593	3.30245	0.006915	0.163533	1	563.283
1581	0.433111	1.41476	0.006915	-1.4128	1	563.284
1582	0.253141	1.86557	0.006915	-1.26527	1	563.284
1583	-0.421879	2.37944	0.006915	0.985319	1	563.284
1584	0.309665	1.93813	0.006915	-1.33414	1	563.285
1585	0.390553	1.09274	0.006915	-1.42079	1	563.285
1586	-0.588151	1.71136	0.006915	1.2798	1	563.285
1587	-0.152176	3.46788	0.006915	-0.127742	1	563.286
1588	0.425306	1.79353	0.006915	-1.33757	1	563.287
1589	0.369336	2.48093	0.006915	-1.26847	1	563.287
1590	-0.410476	2.43138	0.006915	0.871058	1	563.287
1591	0.286212	1.64725	0.006915	-1.30603	1	563.287
1592	-0.202049	3.06979	0.006915	-0.150474	1	563.288
1593	0.0431408	3.03102	0.006915	-0.877218	1	563.288
1594	0.470394	0.962383	0.006915	-1.42837	1	563.288
1595	0.204643	3.81676	0.006915	-0.958186	1	563.288
1596	0.219442	2.65509	0.006915	-1.19193	1	563.289
1597	0.0980407	2.75345	0.006915	-1.00753	1	563.289
1598	-0.132906	3.21128	0.006915	-0.369092	1	563.289
1599	-0.256349	3.15686	0.006915	0.452313	1	563.289
1600	0.417174	1.61743	0.006915	-1.32255	1	563.29
1601	0.0930068	4.19984	0.006915	-0.656532	1	563.291
1602	0.0449811	3.87467	0.006915	-0.567708	1	563.292
1603	0.285983	2.94	0.006915	-1.19622	1	563.293
1604	0.247339	2.18802	0.006915	-1.16449	1	563.293
1605	-0.0583322	3.87261	0.006915	-0.228251	1	563.293
1606	-0.574516	1.77983	0.006915	1.4525	1	563.294
1607	0.224997	2.1288	0.006915	-1.23788	1	563.294
1608	0.172947	4.05485	0.006915	-0.834456	1	563.294
1609	0.189743	2.24792	0.006915	-1.1612	1	563.294
1610	0.125835	4.16028	0.006915	-0.741185	1	563.295
1611	0.451778	0.884832	0.006915	-1.44969	1	563.295
1612	-0.53288	1.93798	0.006915	1.37016	1	563.296
1613	0.463928	1.01372	0.006915	-1.43989	1	563.297
1614	0.357936	1.213	0.006915	-1.39052	1	563.297
1615	-0.173605	3.54543	0.006915	0.177984	1	563.297
1616	0.370077	1.61125	0.006915	-1.39173	1	563.298
1617	-0.228489	3.22824	0.006915	0.298218	1	563.298
1618	0.336327	2.8134	0.006915	-1.17948	1	563.298
1619	0.0881069	4.22998	0.006915	-0.614304	1	563.298
1620	-0.53619	1.89458	0.006915	1.0818	1	563.299
1621	0.309787	1.98488	0.006915	-1.33141	1	563.299
1622	0.0548848	3.79169	0.006915	-0.73082	1	563.299
1623	0.41125	1.99154	0.006915	-1.3336	1	563.301
1624	-0.152672	3.16413	0.006915	-0.311402	1	563.301
1625	0.370983	1.13644	0.006915	-1.36799	1	563.301
1626	0.243175	2.07227	0.006915	-1.26465	1	563.301
1627	-0.578369	1.74199	0.006915	1.2438	1	563.302
1628	0.236298	3.16419	0.006915	-1.02165	1	563.302
1629	0.278066	2.07799	0.006915	-1.19256	1	563.302
1630	-0.140915	3.38838	0.006915	-0.252914	1	563.302
1631	-0.0871994	3.72838	0.006915	-0.175042	1	563.302
1632	0.344586	1.86886	0.006915	-1.3601	1	563.303
1633	0.408553	1.09173	0.006915	-1.43529	1	563.303
1634	0.457586	0.958768	0.006915	-1.44799	1	563.303
1635	0.134135	3.56705	0.006915	-0.822009	1	563.304
1636	0.27812	3.30323	0.006915	-1.12322	1	563.304
1637	0.438859	0.892445	0.006915	-1.40404	1	563.304
1638	0.0487482	3.36217	0.006915	-0.833744	1	563.304
1639	0.345023	2.79343	0.006915	-1.21431	1	563.305
1640	0.379148	2.41346	0.006915	-1.26709	1	563.305
1641	0.216035	2.56727	0.006915	-1.20001	1	563.305
1642	0.418721	1.92026	0.006915	-1.33313	1	563.305
1643	0.261907	2.96805	0.006915	-1.1803	1	563.305
1644	-0.497989	2.06061	0.006915	1.21677	1	563.306
1645	0.147864	2.48069	0.006915	-1.103	1	563.306
1646	-0.607497	1.65985	0.006915	1.49918	1	563.306
1647	0.266609	3.42484	0.006915	-1.03952	1	563.306
1648	-0.515782	1.9593	0.006915	0.958894	1	563.306
1649	0.426936	1.12691	0.006915	-1.44024	1	563.306
1650	0.331346	2.0504	0.006915	-1.33716	1	563.307
1651	0.392784	2.24285	0.006915	-1.29816	1	563.307
1652	0.404165	1.59628	0.006915	-1.40004	1	563.308
1653	-0.0131507	3.89432	0.006915	-0.497775	1	563.308
1654	0.304622	2.04147	0.006915	-1.20842	1	563.308
1655	-0.318368	2.79632	0.006915	0.416316	1	563.308
1656	0.292107	2.33573	0.006915	-1.28638	1	563.309
1657	0.258529	2.32183	0.006915	-1.26441	1	563.309
1658	0.107113	3.1457	0.006915	-0.877402	1	563.309
1659	-0.549773	1.85412	0.006915	1.19273	1	563.31
1660	-0.343102	2.58876	0.006915	0.349145	1	563.311
1661	0.403027	0.944986	0.006915	-1.40074	1	563.311
1662	0.243493	3.20107	0.006915	-1.12886	1	563.311
1663	0.375776	1.60302	0.006915	-1.29223	1	563.311
1664	-0.168682	3.4678	0.006915	0.093711	1	563.311
1665	0.247292	3.34797	0.006915	-1.10291	1	563.312
1666	-0.583511	1.7329	0.006915	1.35905	1	563.312
1667	0.33953	2.1836	0.006915	-1.2157	1	563.312
1668	-0.513278	2.01479	0.006915	1.31999	1	563.312
1669	0.321063	2.97711	0.006915	-1.19228	1	563.312
1670	0.463034	0.900834	0.006915	-1.41297	1	563.312
1671	0.250321	2.7361	0.006915	-1.20839	1	563.312
1672	0.276502	3.18214	0.006915	-1.14971	1	563.313
1673	0.168618	3.68765	0.006915	-0.957692	1	563.313
1674	0.43781	0.873909	0.006915	-1.44919	1	563.313
1675	0.456188	0.86007	0.006915	-1.41389	1	563.313
1676	0.371277	2.16543	0.006915	-1.24637	1	563.313
1677	-0.300515	2.79331	0.006915	0.312383	1	563.314
1678	0.0243178	3.06876	0.006915	-0.804704	1	563.314
1679	0.248244	3.61884	0.006915	-0.998177	1	563.314
1680	0.416671	1.54414	0.006915	-1.40506	1	563.314
1681	-0.545224	1.88968	0.006915	1.4462	1	563.314
1682	-0.247261	2.91131	0.006915	0.000288777	1	563.314
1683	0.243887	2.30837	0.006915	-1.14117	1	563.315
1684	0.453857	0.813858	0.006915	-1.42103	1	563.315
1685	-0.153813	3.60951	0.006915	0.0462788	1	563.315
1686	0.308392	3.13204	0.006915	-1.124	1	563.315
1687	0.240515	2.08484	0.006915	-1.18269	1	563.316
1688	-0.223425	3.25998	0.006915	0.193537	1	563.316
1689	0.20577	2.28738	0.006915	-1.1334	1	563.317
1690	0.320483	2.79276	0.006915	-1.15314	1	563.318
1691	0.300462	1.57824	0.006915	-1.33584	1	563.318
1692	0.470941	0.998612	0.006915	-1.41306	1	563.318
1693	0.26301	2.7631	0.006915	-1.09525	1	563.318
1694	0.313944	1.6779	0.006915	-1.26465	1	563.318
1695	0.316162	1.43715	0.006915	-1.32508	1	563.318
1696	0.137704	4.10283	0.006915	-0.73662	1	563.318
1697	0.447565	0.867679	0.006915	-1.45291	1	563.318
1698	-0.482389	2.07589	0.006915	0.880858	1	563.319
1699	0.412133	1.97173	0.006915	-1.34203	1	563.319
1700	-0.271154	2.95743	0.006915	0.304572	1	563.319
1701	0.265914	2.421	0.006915	-1.13736	1	563.32
1702	0.265752	2.06361	0.006915	-1.19012	1	563.32
1703	0.473919	0.856951	0.006915	-1.44479	1	563.321
1704	0.385388	2.19775	0.006915	-1.26269	1	563.321
1705	0.105495	3.53992	0.006915	-0.780576	1	563.322
1706	0.35191	2.24929	0.006915	-1.22112	1	563.322
1707	0.107526	2.98356	0.006915	-0.914123	1	563.322
1708	0.440765	0.925149	0.006915	-1.39652	1	563.322
1709	0.296859	3.00002	0.006915	-1.10881	1	563.323
1710	-0.490813	2.04001	0.006915	0.831798	1	563.323
1711	0.075418	2.84408	0.006915	-0.963865	1	563.323
1712	0.344556	2.79915	0.006915	-1.19429	1	563.323
1713	0.143744	2.48876	0.006915	-1.08283	1	563.323
1714	0.259758	2.62313	0.006915	-1.2311	1	563.324
1715	-0.592143	1.70961	0.006915	1.45768	1	563.324
1716	-0.27221	3.07017	0.006915	0.426826	1	563.324
1717	-0.486585	2.0904	0.006915	1.08433	1	563.325
1718	0.46185	1.29505	0.006915	-1.39279	1	563.325
1719	0.42585	0.856743	0.006915	-1.44243	1	563.326
1720	-0.0138666	3.97998	0.006915	-0.450161	1	563.326
1721	-0.338063	2.64299	0.006915	0.336248	1	563.327
1722	0.399362	1.87802	0.006915	-1.36805	1	563.327
1723	0.436027	1.21591	0.006915	-1.36113	1	563.327
1724	-0.534645	1.90868	0.006915	1.24169	1	563.327
1725	-0.16334	3.43146	0.006915	-0.0917945	1	563.327
1726	0.256078	2.56241	0.006915	-1.11223	1	563.328
1727	0.0974484	3.71961	0.006915	-0.841119	1	563.329
1728	0.443085	1.08754	0.006915	-1.37696	1	563.33
1729	0.454478	1.42644	0.006915	-1.37955	1	563.33
1730	0.0106105	3.9457	0.006915	-0.446142	1	563.33
1731	-0.261483	3.01583	0.006915	0.304559	1	563.33
1732	0.471174	0.764173	0.006915	-1.44154	1	563.331
1733	0.228372	3.76055	0.006915	-0.951331	1	563.331
1734	-0.520346	1.98887	0.006915	1.38356	1	563.331
1735	0.465331	0.979881	0.006915	-1.40402	1	563.331
1736	0.26894	1.74335	0.006915	-1.2666	1	563.332
1737	-0.023481	4.0773	0.006915	-0.340369	1	563.332
1738	-0.506735	1.98091	0.006915	0.89709	1	563.332
1739	0.100887	2.87237	0.006915	-0.935357	1	563.332
1740	0.286051	1.62066	0.006915	-1.31008	1	563.333
1741	0.33834	2.60481	0.006915	-1.26563	1	563.333
1742	0.348794	2.30503	0.006915	-1.21373	1	563.333
1743	-0.205233	3.27285	0.006915	0.161178	1	563.333
1744	0.381849	1.17076	0.006915	-1.3509	1	563.334
1745	0.237613	2.08955	0.006915	-1.1801	1	563.335
1746	0.428934	1.54625	0.006915	-1.40322	1	563.335
1747	0.230002	3.80392	0.006915	-0.959926	1	563.335
1748	0.297879	2.98973	0.006915	-1.19427	1	563.335
1749	0.395523	1.83005	0.006915	-1.37581	1	563.336
1750	0.424915	0.827188	0.006915	-1.43819	1	563.336
1751	0.36642	1.10831	0.006915	-1.38052	1	563.336
1752	0.463557	0.743947	0.006915	-1.43715	1	563.336
1753	0.157191	3.36143	0.006915	-1.01449	1	563.336
1754	0.267421	2.05796	0.006915	-1.1905	1	563.337
1755	0.459361	1.36584	0.006915	-1.38878	1	563.337
1756	-0.274263	3.01223	0.006915	0.430621	1	563.337
1757	0.326018	2.02698	0.006915	-1.21982	1	563.337
1758	0.478855	0.864806	0.006915	-1.4377	1	563.337
1759	0.0143655	3.15591	0.006915	-0.751544	1	563.337
1760	0.20848	2.2649	0.006915	-1.21658	1	563.338
1761	-0.569026	1.80337	0.006915	1.51227	1	563.338
1762	0.177298	2.42944	0.006915	-1.16629	1	563.338
1763	-0.0254173	3.84014	0.006915	-0.367224	1	563.339
1764	0.147811	2.98672	0.006915	-0.953286	1	563.339
1765	-0.554357	1.82859	0.006915	1.22025	1	563.339
1766	0.373035	2.04417	0.006915	-1.25296	1	563.339
1767	0.354887	1.24876	0.006915	-1.39611	1	563.34
1768	-0.178831	3.30796	0.006915	0.0105438	1	563.34
1769	0.15969	2.83949	0.006915	-1.10537	1	563.34
1770	-0.499355	2.01057	0.006915	0.916141	1	563.34
1771	-0.0664234	3.91294	0.006915	-0.171945	1	563.342
1772	0.242489	3.62037	0.006915	-0.982498	1	563.342
1773	-0.52451	1.91898	0.006915	0.955855	1	563.342
1774	0.00100824	3.63065	0.006915	-0.533654	1	563.342
1775	0.161431	3.03925	0.006915	-0.95756	1	563.342
1776	-0.230002	3.28989	0.006915	0.348022	1	563.342
1777	0.372254	2.37185	0.006915	-1.23804	1	563.343
1778	-0.597777	1.69857	0.006915	1.5601	1	563.343
1779	0.401935	1.51678	0.006915	-1.31295	1	563.343
1780	0.461585	0.719879	0.006915	-1.44608	1	563.343
1781	0.216105	2.28701	0.006915	-1.22623	1	563.343
1782	0.469464	1.20286	0.006915	-1.40735	1	563.344
1783	0.0481531	3.255	0.006915	-0.857706	1	563.344
1784	0.434732	1.47985	0.006915	-1.41027	1	563.344
1785	0.312818	3.05061	0.006915	-1.18293	1	563.345
1786	0.265447	3.51931	0.006915	-1.03118	1	563.345
1787	0.109033	2.71913	0.006915	-0.986065	1	563.345
1788	0.199183	2.19641	0.006915	-1.15934	1	563.345
1789	0.468713	1.01919	0.006915	-1.44416	1	563.345
1790	0.12793	2.55561	0.006915	-1.05988	1	563.345
1791	0.130284	4.19587	0.006915	-0.73707	1	563.345
1792	0.375717	1.06164	0.006915	-1.40656	1	563.346
1793	0.441239	0.824343	0.006915	-1.45401	1	563.346
1794	0.400056	1.06176	0.006915	-1.36787	1	563.346
1795	-0.602139	1.68114	0.006915	1.51262	1	563.346
1796	0.310561	1.62741	0.006915	-1.27224	1	563.346
1797	0.340919	2.28191	0.006915	-1.31529	1	563.346
1798	0.0511986	4.17653	0.006915	-0.503681	1	563.346
1799	0.465677	0.879846	0.006915	-1.41219	1	563.346
1800	0.26028	3.11068	0.006915	-1.05283	1	563.347
1801	0.331803	1.87003	0.006915	-1.24015	1	563.347
1802	0.023045	3.04362	0.006915	-0.809366	1	563.347
1803	0.358528	1.14382	0.006915	-1.37857	1	563.347
1804	-0.0635597	3.80618	0.006915	-0.348082	1	563.348
1805	0.39809	1.88684	0.006915	-1.36896	1	563.348
1806	0.217112	2.2486	0.006915	-1.14138	1	563.348
1807	0.239545	2.9863	0.006915	-1.16468	1	563.349
1808	0.451716	0.786974	0.006915	-1.41969	1	563.349
1809	0.372696	1.6669	0.006915	-1.39141	1	563.349
1810	0.163726	4.06536	0.006915	-0.843019	1	563.35
1811	0.382331	2.25237	0.006915	-1.31712	1	563.35
1812	0.425163	0.903445	0.006915	-1.4488	1	563.35
1813	0.44308	1.25918	0.006915	-1.36128	1	563.351
1814	0.162142	2.58911	0.006915	-1.13665	1	563.351
1815	0.441896	1.10798	0.006915	-1.3723	1	563.352
1816	0.433751	1.28151	0.006915	-1.35227	1	563.352
1817	0.319858	2.19	0.006915	-1.31976	1	563.352
1818	0.334175	1.54219	0.006915	-1.28642	1	563.352
1819	0.368551	1.19596	0.006915	-1.34708	1	563.353
1820	0.405644	1.26073	0.006915	-1.43152	1	563.353
1821	0.374969	2.42367	0.006915	-1.28823	1	563.353
1822	-0.139859	3.19611	0.006915	-0.307534	1	563.353
1823	0.428297	1.75946	0.006915	-1.37214	1	563.353
1824	-0.307823	2.8218	0.006915	0.335478	1	563.354
1825	-0.602949	1.66752	0.006915	1.4129	1	563.354
1826	0.430024	1.73707	0.006915	-1.33122	1	563.354
1827	0.2827	3.08768	0.006915	-1.17336	1	563.355
1828	-0.316747	2.79552	0.006915	0.512625	1	563.355
1829	0.436499	0.75691	0.006915	-1.43905	1	563.355
1830	0.364673	2.58394	0.006915	-1.26038	1	563.355
1831	-0.184967	3.07459	0.006915	-0.220122	1	563.356
1832	-0.399332	2.48182	0.006915	0.834958	1	563.356
1833	0.267982	3.07951	0.006915	-1.1682	1	563.356
1834	0.31859	1.53488	0.006915	-1.36386	1	563.357
1835	0.389451	2.13641	0.006915	-1.33448	1	563.357
1836	-0.418697	2.37433	0.006915	0.903148	1	563.357
1837	0.198945	2.48921	0.006915	-1.19264	1	563.358
1838	-0.296889	2.77697	0.006915	0.242826	1	563.358
1839	-0.0548234	4.02995	0.006915	-0.195838	1	563.359
1840	0.313674	1.97496	0.006915	-1.33825	1	563.359
1841	0.0226322	4.16871	0.006915	-0.475801	1	563.359
1842	-0.579085	1.74853	0.006915	1.27562	1	563.359
1843	0.398649	1.02926	0.006915	-1.43464	1	563.36
1844	0.428215	1.26622	0.006915	-1.34916	1	563.36
1845	0.473256	0.710741	0.006915	-1.45049	1	563.36
1846	0.215088	2.56403	0.006915	-1.20268	1	563.36
1847	-0.491388	2.06474	0.006915	1.05768	1	563.361
1848	-0.336914	2.74118	0.006915	0.546169	1	563.361
1849	-0.132392	3.32008	0.006915	-0.335813	1	563.361
1850	0.410938	0.853651	0.006915	-1.42503	1	563.361
1851	-0.012449	3.20481	0.006915	-0.729861	1	563.361
1852	0.319746	2.51395	0.006915	-1.16905	1	563.361
1853	0.470623	0.888971	0.006915	-1.45574	1	563.362
1854	0.376685	2.49059	0.006915	-1.26841	1	563.362
1855	-0.0559867	3.81775	0.006915	-0.37522	1	563.362
1856	-0.294243	2.96798	0.006915	0.500197	1	563.362
1857	-0.593976	1.70363	0.006915	1.39631	1	563.362
1858	0.3763	1.10495	0.006915	-1.41627	1	563.362
1859	0.329789	2.05596	0.006915	-1.33926	1	563.363
1860	-0.464215	2.14952	0.006915	0.765355	1	563.364
1861	-0.099958	3.66101	0.006915	-0.151397	1	563.364
1862	0.475136	1.0093	0.006915	-1.44247	1	563.365
1863	0.305284	2.33728	0.006915	-1.29643	1	563.365
1864	0.270826	1.73423	0.006915	-1.26117	1	563.365
1865	0.403904	0.903996	0.006915	-1.40274	1	563.365
1866	0.114686	2.96991	0.006915	-1.02609	1	563.366
1867	0.388473	1.06172	0.006915	-1.4275	1	563.367
1868	-0.32784	2.77943	0.006915	0.508742	1	563.367
1869	-0.00577523	3.1853	0.006915	-0.704529	1	563.368
1870	0.482092	0.957056	0.006915	-1.42934	1	563.368
1871	0.386791	1.87873	0.006915	-1.37263	1	563.368
1872	0.0336939	3.31094	0.006915	-0.722326	1	563.369
1873	0.0316032	3.59446	0.006915	-0.742024	1	563.369
1874	0.289111	2.01229	0.006915	-1.20263	1	563.369
1875	0.422174	1.46005	0.006915	-1.41801	1	563.369
1876	0.393866	1.66408	0.006915	-1.29396	1	563.369
1877	-0.51284	1.95758	0.006915	0.909737	1	563.369
1878	0.0727414	4.13981	0.006915	-0.647887	1	563.369
1879	-0.428824	2.30771	0.006915	0.832252	1	563.37
1880	0.196083	3.26889	0.006915	-0.956434	1	563.37
1881	0.263175	3.40685	0.006915	-1.10302	1	563.37
1882	0.412067	1.29475	0.006915	-1.33716	1	563.37
1883	0.277848	3.31639	0.006915	-1.0569	1	563.371
1884	-0.106151	3.8181	0.006915	-0.0285925	1	563.371
1885	0.276051	1.67069	0.006915	-1.28003	1	563.371
1886	0.199083	2.48391	0.006915	-1.08499	1	563.371
1887	-0.260811	3.11759	0.006915	0.370013	1	563.371
1888	0.10475	4.18574	0.006915	-0.642981	1	563.372
1889	0.12361	3.37337	0.006915	-0.844041	1	563.372
1890	0.0253251	3.63058	0.006915	-0.593435	1	563.372
1891	0.255654	2.60844	0.006915	-1.10397	1	563.372
1892	0.334212	2.98316	0.006915	-1.18128	1	563.373
1893	0.166064	2.45192	0.006915	-1.15074	1	563.373
1894	0.388304	1.7066	0.006915	-1.39251	1	563.374
1895	0.409449	2.07128	0.006915	-1.29835	1	563.374
1896	0.212296	3.34533	0.006915	-0.964658	1	563.374
1897	0.412179	1.93651	0.006915	-1.29967	1	563.375
1898	0.393318	1.2947	0.006915	-1.42687	1	563.375
1899	0.431766	0.862904	0.006915	-1.45458	1	563.375
1900	0.388397	0.969197	0.006915	-1.41806	1	563.375
1901	0.254121	1.88731	0.006915	-1.28595	1	563.375
1902	0.41158	2.02177	0.006915	-1.34125	1	563.376
1903	0.253036	2.7511	0.006915	-1.08452	1	563.376
1904	0.334153	1.73723	0.006915	-1.37003	1	563.376
1905	0.439516	0.728763	0.006915	-1.44347	1	563.376
1906	0.411385	0.973095	0.006915	-1.38025	1	563.376
1907	0.197608	2.50539	0.006915	-1.07979	1	563.377
1908	0.44083	0.76607	0.006915	-1.4551	1	563.377
1909	-0.349402	2.71247	0.006915	0.690683	1	563.377
1910	0.082221	4.27355	0.006915	-0.589448	1	563.378
1911	-0.0835491	3.31818	0.006915	-0.432834	1	563.378
1912	-0.317742	2.77619	0.006915	0.483731	1	563.379
1913	0.399039	1.46787	0.006915	-1.41671	1	563.379
1914	-0.233055	3.08629	0.006915	0.154375	1	563.38
1915	0.256212	2.25232	0.006915	-1.273	1	563.38
1916	0.395348	0.915162	0.006915	-1.41498	1	563.38
1917	0.0456887	3.54187	0.006915	-0.788749	1	563.381
1918	0.19835	2.92396	0.006915	-1.01109	1	563.381
1919	0.00486072	3.54461	0.006915	-0.693008	1	563.381
1920	0.262644	2.33403	0.006915	-1.27064	1	563.382
1921	-0.0457582	3.63625	0.006915	-0.511688	1	563.382
1922	0.415876	1.28915	0.006915	-1.33866	1	563.382
1923	0.450733	0.698931	0.006915	-1.43792	1	563.383
1924	0.261662	3.57289	0.006915	-1.06132	1	563.383
1925	0.47635	1.01691	0.006915	-1.40795	1	563.383
1926	-0.166843	3.53893	0.006915	0.0583847	1	563.383
1927	0.0923409	4.19383	0.006915	-0.671505	1	563.383
1928	0.354606	2.7339	0.006915	-1.20377	1	563.384
1929	0.124463	3.06376	0.006915	-0.910811	1	563.384
1930	0.43867	0.746393	0.006915	-1.45189	1	563.384
1931	0.481466	0.92879	0.006915	-1.42046	1	563.384
1932	0.292629	2.31556	0.006915	-1.29326	1	563.384
1933	0.228143	3.76845	0.006915	-0.997547	1	563.385
1934	-0.276053	3.05746	0.006915	0.450945	1	563.385
1935	0.350933	2.1233	0.006915	-1.2255	1	563.386
1936	0.0129246	4.1286	0.006915	-0.393757	1	563.386
1937	-0.129781	3.72637	0.006915	-0.0132069	1	563.386
1938	0.189389	2.33834	0.006915	-1.11298	1	563.386
1939	0.483018	0.809469	0.006915	-1.45577	1	563.386
1940	-0.182157	3.32763	0.006915	0.0547857	1	563.386
1941	0.101101	2.93955	0.006915	-1.01061	1	563.386
1942	0.480329	0.69221	0.006915	-1.44921	1	563.386
1943	0.267785	2.83016	0.006915	-1.21062	1	563.387
1944	0.306945	1.45898	0.006915	-1.34185	1	563.387
1945	0.269807	3.06314	0.006915	-1.06639	1	563.387
1946	0.437808	1.41969	0.006915	-1.34423	1	563.387
1947	-0.26455	3.0643	0.006915	0.299565	1	563.387
1948	0.321135	2.04342	0.006915	-1.33782	1	563.388
1949	0.399551	1.84987	0.006915	-1.37674	1	563.388
1950	0.0873344	4.08321	0.006915	-0.614851	1	563.388
1951	0.47473	0.988342	0.006915	-1.40604	1	563.388
1952	0.396682	0.915369	0.006915	-1.42454	1	563.388
1953	0.323926	2.63977	0.006915	-1.26304	1	563.388
1954	0.277999	1.91484	0.006915	-1.31627	1	563.389
1955	0.227896	2.27512	0.006915	-1.24398	1	563.389
1956	-0.0907339	3.74224	0.006915	-0.145191	1	563.389
1957	0.438398	1.11902	0.006915	-1.44906	1	563.39
1958	0.340722	1.2265	0.006915	-1.36776	1	563.39
1959	0.369107	1.56003	0.006915	-1.40117	1	563.39
1960	0.470965	0.873376	0.006915	-1.46076	1	563.39
1961	0.222137	3.51623	0.006915	-0.95504	1	563.39
1962	0.386752	1.21113	0.006915	-1.33939	1	563.39
1963	-0.0533268	3.96013	0.006915	-0.289228	1	563.39
1964	0.122728	2.92439	0.006915	-1.0463	1	563.391
1965	0.307617	3.26287	0.006915	-1.12523	1	563.391
1966	0.15022	2.97584	0.006915	-1.07641	1	563.391
1967	-0.243209	2.95747	0.006915	-0.0220901	1	563.391
1968	0.418858	1.96708	0.006915	-1.34589	1	563.391
1969	0.421095	0.941671	0.006915	-1.45176	1	563.392
1970	-0.538751	1.87284	0.006915	1.01566	1	563.392
1971	-0.0697422	3.39281	0.006915	-0.432961	1	563.392
1972	0.15638	3.96691	0.006915	-0.872128	1	563.392
1973	0.433134	1.16218	0.006915	-1.44599	1	563.392
1974	0.467667	1.2063	0.006915	-1.42938	1	563.393
1975	-0.470756	2.18826	0.006915	1.18387	1	563.393
1976	-0.534501	1.92441	0.006915	1.37296	1	563.393
1977	0.000743009	4.13856	0.006915	-0.412583	1	563.394
1978	0.46116	0.863143	0.006915	-1.40524	1	563.394
1979	-0.248546	3.19108	0.006915	0.369116	1	563.394
1980	-0.273984	2.82207	0.006915	0.0990043	1	563.394
1981	0.190886	3.71969	0.006915	-0.9812	1	563.394
1982	0.315375	2.13766	0.006915	-1.1986	1	563.394
1983	0.205584	3.87029	0.006915	-0.954692	1	563.394
1984	0.231052	3.56002	0.006915	-0.963192	1	563.396
1985	0.307132	3.17192	0.006915	-1.16219	1	563.396
1986	0.361883	2.0984	0.006915	-1.34566	1	563.396
1987	-0.118861	3.8004	0.006915	0.0119321	1	563.396
1988	-0.554942	1.82512	0.006915	1.21205	1	563.397
1989	0.408484	0.852314	0.006915	-1.43365	1	563.397
1990	0.116535	2.83057	0.006915	-0.954373	1	563.397
1991	0.211491	3.54118	0.006915	-1.04222	1	563.397
1992	0.129427	2.75771	0.006915	-0.982007	1	563.398
1993	0.321054	3.14208	0.006915	-1.15279	1	563.398
1994	-0.0631572	3.81653	0.006915	-0.228838	1	563.398
1995	-0.233507	3.05022	0.006915	0.110644	1	563.398
1996	0.485034	0.858543	0.006915	-1.45283	1	563.398
1997	0.151106	3.0699	0.006915	-0.938161	1	563.399
1998	-0.564698	1.8201	0.006915	1.49696	1	563.399
1999	0.0777883	3.92534	0.006915	-0.744197	1	563.399
2000	0.273548	1.7575	0.006915	-1.24798	1	563.399
2001	0.134432	2.67223	0.006915	-1.0069	1	563.399
2002	0.322576	1.48965	0.006915	-1.3718	1	563.4
2003	0.414209	1.34459	0.006915	-1.3314	1	563.4
2004	0.144209	2.9107	0.006915	-0.960957	1	563.401
2005	-0.100124	3.70804	0.006915	-0.119346	1	563.401
2006	0.0114354	3.68584	0.006915	-0.664903	1	563.401
2007	-0.481196	2.12722	0.006915	1.16784	1	563.401
2008	0.401268	2.24905	0.006915	-1.29287	1	563.401
2009	0.475665	1.16987	0.006915	-1.42378	1	563.402
2010	-0.311394	2.82966	0.006915	0.52068	1	563.402
2011	0.168511	2.32715	0.006915	-1.15246	1	563.403
2012	-0.351439	2.54159	0.006915	0.33068	1	563.404
2013	0.322898	2.18809	0.006915	-1.19792	1	563.404
2014	0.308618	2.57025	0.006915	-1.15155	1	563.404
2015	0.313668	1.4947	0.006915	-1.2956	1	563.405
2016	0.204084	3.06422	0.006915	-1.12407	1	563.405
2017	0.139237	3.78184	0.006915	-0.782944	1	563.405
2018	0.197163	2.62543	0.006915	-1.05635	1	563.405
2019	-0.572757	1.78046	0.006915	1.45043	1	563.407
2020	0.468608	0.79438	0.006915	-1.41642	1	563.407
2021	0.442499	0.86408	0.006915	-1.46258	1	563.407
2022	0.411494	0.833694	0.006915	-1.4371	1	563.407
2023	0.1273	2.80063	0.006915	-1.07027	1	563.407
2024	-0.174412	3.55968	0.006915	0.192777	1	563.407
2025	0.327944	1.33206	0.006915	-1.33165	1	563.407
2026	0.165936	3.27872	0.006915	-1.04515	1	563.408
2027	0.399161	1.03299	0.006915	-1.43998	1	563.408
2028	0.468113	1.06584	0.006915	-1.4486	1	563.408
2029	0.439707	1.52653	0.006915	-1.34054	1	563.409
2030	0.165994	2.36413	0.006915	-1.15256	1	563.409
2031	0.0313738	3.84481	0.006915	-0.535168	1	563.409
2032	0.484726	0.924851	0.006915	-1.42103	1	563.41
2033	0.434201	1.37475	0.006915	-1.34171	1	563.41
2034	-0.138334	3.1468	0.006915	-0.372246	1	563.41
2035	0.176606	2.94277	0.006915	-1.11462	1	563.41
2036	0.353505	1.15521	0.006915	-1.39305	1	563.41
2037	0.377815	1.02419	0.006915	-1.3795	1	563.411
2038	0.238839	3.48926	0.006915	-1.07591	1	563.411
2039	0.33618	2.95921	0.006915	-1.20015	1	563.411
2040	-0.592442	1.69825	0.006915	1.33641	1	563.412
2041	0.439293	1.75395	0.006915	-1.36365	1	563.412
2042	0.274144	3.55041	0.006915	-1.04409	1	563.412
2043	0.141739	3.19002	0.006915	-1.03035	1	563.412
2044	0.311169	1.9232	0.006915	-1.22116	1	563.412
2045	0.187067	4.08235	0.006915	-0.857583	1	563.413
2046	0.165137	2.47215	0.006915	-1.15239	1	563.413
2047	0.457007	1.51197	0.006915	-1.3859	1	563.413
2048	-0.38513	2.42254	0.006915	0.43193	1	563.413
2049	0.0272204	3.21513	0.006915	-0.741404	1	563.414
2050	0.128637	3.80471	0.006915	-0.758789	1	563.414
2051	-0.222257	3.20636	0.006915	0.222881	1	563.414
2052	0.198555	2.37073	0.006915	-1.20476	1	563.414
2053	0.153921	2.39011	0.006915	-1.12446	1	563.415
2054	0.373557	2.18746	0.006915	-1.33544	1	563.415
2055	0.424565	0.966971	0.006915	-1.37804	1	563.415
2056	0.298712	2.24628	0.006915	-1.30612	1	563.415
2057	0.331397	3.03452	0.006915	-1.18266	1	563.415
2058	0.402182	1.17005	0.006915	-1.43948	1	563.415
2059	-0.320771	2.70426	0.006915	0.261679	1	563.416
2060	0.359139	1.3697	0.006915	-1.31146	1	563.416
2061	0.273746	3.3037	0.006915	-1.04757	1	563.416
2062	0.408783	1.89093	0.006915	-1.37098	1	563.416
2063	0.432783	1.78001	0.006915	-1.32875	1	563.417
2064	0.277279	3.45029	0.006915	-1.09955	1	563.417
2065	0.37004	1.05326	0.006915	-1.40864	1	563.418
2066	0.302789	1.90081	0.006915	-1.22102	1	563.418
2067	-0.493799	2.07397	0.006915	1.19013	1	563.418
2068	-0.177187	3.40142	0.006915	-0.0310366	1	563.419
2069	0.44089	0.689933	0.006915	-1.43965	1	563.419
2070	-0.540234	1.88569	0.006915	1.24236	1	563.419
2071	0.312627	3.12973	0.006915	-1.11787	1	563.419
2072	0.286325	3.17354	0.006915	-1.16313	1	563.419
2073	-0.578036	1.76676	0.006915	1.44252	1	563.419
2074	0.415182	1.22992	0.006915	-1.44077	1	563.419
2075	0.105946	4.24222	0.006915	-0.681127	1	563.419
2076	0.13622	2.86759	0.006915	-1.07539	1	563.42
2077	0.275319	3.15237	0.006915	-1.16309	1	563.42
2078	0.193521	3.86561	0.006915	-0.948203	1	563.42
2079	0.140584	2.87009	0.006915	-1.08114	1	563.421
2080	-0.3134	2.84463	0.006915	0.457951	1	563.421
2081	0.192401	2.18022	0.006915	-1.19231	1	563.421
2082	0.223475	3.25324	0.006915	-0.988535	1	563.421
2083	0.454669	1.33493	0.006915	-1.36309	1	563.421
2084	0.468357	0.794409	0.006915	-1.46894	1	563.421
2085	0.457273	1.21446	0.006915	-1.43964	1	563.421
2086	0.484219	0.639541	0.006915	-1.45657	1	563.422
2087	0.312959	2.80851	0.006915	-1.23582	1	563.422
2088	0.414304	1.67039	0.006915	-1.39942	1	563.422
2089	0.280358	3.27397	0.006915	-1.0589	1	563.423
2090	0.305846	2.53136	0.006915	-1.27515	1	563.423
2091	-0.61942	1.61972	0.006915	1.52699	1	563.423
2092	0.303828	2.69021	0.006915	-1.25166	1	563.423
2093	-0.40492	2.38079	0.006915	0.666427	1	563.423
2094	0.2159	3.40722	0.006915	-0.958151	1	563.423
2095	0.348595	1.9141	0.006915	-1.36453	1	563.423
2096	0.0469613	2.87022	0.006915	-0.905912	1	563.424
2097	0.216463	2.01963	0.006915	-1.20503	1	563.424
2098	0.297307	2.3884	0.006915	-1.15831	1	563.424
2099	0.222943	2.76397	0.006915	-1.05431	1	563.424
2100	-0.582343	1.75602	0.006915	1.54007	1	563.424
2101	0.358163	2.78084	0.006915	-1.21651	1	563.425
2102	0.47315	0.615647	0.006915	-1.45719	1	563.425
2103	0.337585	2.9921	0.006915	-1.17235	1	563.425
2104	0.133728	4.23634	0.006915	-0.733061	1	563.425
2105	-0.221784	3.08439	0.006915	0.0660517	1	563.425
2106	0.298303	1.66606	0.006915	-1.34678	1	563.425
2107	-0.0872046	3.62325	0.006915	-0.361206	1	563.426
2108	0.0323744	3.98702	0.006915	-0.608057	1	563.426
2109	0.3233	1.73979	0.006915	-1.36584	1	563.426
2110	0.128787	2.53139	0.006915	-1.04991	1	563.427
2111	-0.602614	1.68271	0.006915	1.58642	1	563.427
2112	0.180883	2.39976	0.006915	-1.18024	1	563.428
2113	0.457244	1.25053	0.006915	-1.43616	1	563.428
2114	0.469301	1.1567	0.006915	-1.38637	1	563.428
2115	0.365267	1.48851	0.006915	-1.40647	1	563.429
2116	0.136555	2.6055	0.006915	-1.10257	1	563.429
2117	0.465068	0.618848	0.006915	-1.45879	1	563.429
2118	0.0886118	3.81835	0.006915	-0.802332	1	563.43
2119	-0.363018	2.65217	0.006915	0.829342	1	563.43
2120	-0.200597	3.25107	0.006915	-0.0239706	1	563.431
2121	-0.560502	1.83632	0.006915	1.51703	1	563.431
2122	-0.0638062	3.62871	0.006915	-0.323292	1	563.431
2123	0.49424	0.775711	0.006915	-1.44867	1	563.432
2124	0.355821	2.78473	0.006915	-1.23003	1	563.432
2125	0.239943	3.77019	0.006915	-0.963024	1	563.432
2126	0.309489	2.0653	0.006915	-1.33182	1	563.433
2127	0.306378	2.60475	0.006915	-1.14483	1	563.433
2128	-0.520297	1.99014	0.006915	1.40371	1	563.433
2129	0.153626	3.11423	0.006915	-0.931024	1	563.434
2130	0.419414	1.09148	0.006915	-1.35848	1	563.434
2131	0.487245	0.900358	0.006915	-1.42141	1	563.434
2132	0.44139	0.724036	0.006915	-1.42162	1	563.434
2133	0.481475	0.785728	0.006915	-1.46756	1	563.434
2134	0.117135	2.56447	0.006915	-1.05812	1	563.434
2135	0.327802	3.04636	0.006915	-1.1462	1	563.435
2136	0.327563	1.64124	0.006915	-1.37494	1	563.435
2137	0.25428	2.68104	0.006915	-1.09104	1	563.435
2138	-0.000112797	4.11926	0.006915	-0.426893	1	563.435
2139	0.218864	3.91008	0.006915	-0.95253	1	563.435
2140	0.0927169	3.11646	0.006915	-0.859235	1	563.435
2141	-0.0246411	3.38469	0.006915	-0.668187	1	563.435
2142	-0.17298	3.56689	0.006915	0.200801	1	563.436
2143	0.274243	1.91859	0.006915	-1.21052	1	563.436
2144	0.34576	2.84978	0.006915	-1.22495	1	563.436
2145	0.494467	0.75908	0.006915	-1.45479	1	563.437
2146	0.0348954	3.79291	0.006915	-0.559596	1	563.438
2147	0.334953	2.22508	0.006915	-1.32637	1	563.438
2148	-0.548685	1.87917	0.006915	1.4255	1	563.438
2149	0.227418	2.06861	0.006915	-1.17756	1	563.438
2150	0.0834197	3.15064	0.006915	-0.94983	1	563.438
2151	0.271398	2.78354	0.006915	-1.09462	1	563.439
2152	0.19238	3.48853	0.006915	-1.03685	1	563.439
2153	0.319429	3.13855	0.006915	-1.17026	1	563.44
2154	0.413783	0.812445	0.006915	-1.44378	1	563.44
2155	-0.318612	2.65427	0.006915	0.208461	1	563.44
2156	0.207163	3.28334	0.006915	-1.09145	1	563.44
2157	0.369149	1.93633	0.006915	-1.25109	1	563.441
2158	0.456418	0.889967	0.006915	-1.46744	1	563.441
2159	-0.525978	1.96827	0.006915	1.41669	1	563.441
2160	-0.520905	1.93881	0.006915	0.957166	1	563.441
2161	0.301885	3.14748	0.006915	-1.17326	1	563.442
2162	0.197766	2.14621	0.006915	-1.16598	1	563.442
2163	0.067496	3.40776	0.006915	-0.869021	1	563.443
2164	-0.572344	1.79372	0.006915	1.54618	1	563.443
2165	0.423673	1.94831	0.006915	-1.35196	1	563.443
2166	0.216496	2.21153	0.006915	-1.23758	1	563.443
2167	0.36878	2.66954	0.006915	-1.22833	1	563.443
2168	0.422131	1.9302	0.006915	-1.35804	1	563.443
2169	0.392127	0.952884	0.006915	-1.43392	1	563.443
2170	0.161668	4.18715	0.006915	-0.795506	1	563.443
2171	0.321396	2.40476	0.006915	-1.29917	1	563.443
2172	0.264718	1.73145	0.006915	-1.30093	1	563.444
2173	0.148575	2.75657	0.006915	-1.10779	1	563.444
2174	0.488918	0.730362	0.006915	-1.46732	1	563.444
2175	0.325972	2.31791	0.006915	-1.18629	1	563.444
2176	0.0448028	4.14208	0.006915	-0.574618	1	563.445
2177	0.327281	1.47269	0.006915	-1.38052	1	563.445
2178	0.30092	2.11356	0.006915	-1.32267	1	563.445
2179	0.241395	1.85741	0.006915	-1.23737	1	563.445
2180	0.250727	2.80805	0.006915	-1.07237	1	563.445
2181	0.391771	1.03639	0.006915	-1.43787	1	563.445
2182	0.294816	1.56521	0.006915	-1.28369	1	563.446
2183	0.404306	1.72442	0.006915	-1.39594	1	563.447
2184	0.334718	2.64262	0.006915	-1.17001	1	563.447
2185	0.461509	0.657673	0.006915	-1.43272	1	563.448
2186	0.0205364	2.989	0.006915	-0.814929	1	563.448
2187	0.43921	1.24129	0.006915	-1.4438	1	563.448
2188	-0.363148	2.62104	0.006915	0.743859	1	563.449
2189	-0.458998	2.23325	0.006915	1.17554	1	563.45
2190	0.00384582	3.01825	0.006915	-0.797392	1	563.45
2191	0.482662	1.11167	0.006915	-1.43248	1	563.45
2192	0.408046	1.98689	0.006915	-1.35958	1	563.451
2193	-0.568677	1.78824	0.006915	1.26405	1	563.451
2194	-0.203536	3.11433	0.006915	-0.0254229	1	563.451
2195	0.280257	3.00582	0.006915	-1.19331	1	563.451
2196	0.0479559	3.13123	0.006915	-0.889307	1	563.451
2197	0.0140508	4.05261	0.006915	-0.520827	1	563.452
2198	-0.0134563	3.54978	0.006915	-0.521583	1	563.452
2199	0.495704	0.825735	0.006915	-1.43939	1	563.452
2200	-0.469284	2.14488	0.006915	0.83704	1	563.452
2201	0.185618	3.34289	0.006915	-0.927653	1	563.452
2202	0.360442	2.11341	0.006915	-1.34706	1	563.452
2203	0.0866239	4.20277	0.006915	-0.66058	1	563.452
2204	0.480797	1.19177	0.006915	-1.41394	1	563.453
2205	-0.0212786	4.04352	0.006915	-0.38837	1	563.453
2206	0.249785	2.35867	0.006915	-1.26155	1	563.454
2207	0.16174	3.40283	0.006915	-1.01871	1	563.454
2208	-0.070019	4.00064	0.006915	-0.131063	1	563.454
2209	0.446954	1.53332	0.006915	-1.34563	1	563.454
2210	0.342097	2.72481	0.006915	-1.17407	1	563.454
2211	0.233948	2.08072	0.006915	-1.17312	1	563.454
2212	0.278643	2.37688	0.006915	-1.14479	1	563.455
2213	0.425627	0.785659	0.006915	-1.40856	1	563.455
2214	-0.0547796	3.45902	0.006915	-0.559568	1	563.456
2215	0.305491	2.31271	0.006915	-1.17067	1	563.456
2216	0.460392	1.51409	0.006915	-1.38761	1	563.456
2217	-0.599696	1.67126	0.006915	1.28795	1	563.456
2218	0.243214	2.29147	0.006915	-1.26217	1	563.456
2219	0.245815	2.41397	0.006915	-1.25255	1	563.456
2220	0.34776	1.2365	0.006915	-1.3366	1	563.457
2221	0.447857	0.677289	0.006915	-1.4656	1	563.457
2222	-0.32277	2.84946	0.006915	0.710758	1	563.457
2223	0.315477	2.93328	0.006915	-1.12744	1	563.458
2224	-0.219826	3.06648	0.006915	-0.076428	1	563.458
2225	0.288121	1.55914	0.006915	-1.32936	1	563.458
2226	0.451603	0.83272	0.006915	-1.39905	1	563.459
2227	0.168232	2.92225	0.006915	-0.978786	1	563.459
2228	0.473996	1.04518	0.006915	-1.39312	1	563.459
2229	-0.209375	3.33574	0.006915	0.162316	1	563.459
2230	0.174246	3.99888	0.006915	-0.891097	1	563.459
2231	0.392337	1.2751	0.006915	-1.32689	1	563.46
2232	0.255136	3.71102	0.006915	-0.994002	1	563.46
2233	0.187619	2.63722	0.006915	-1.04481	1	563.46
2234	0.232185	1.95064	0.006915	-1.20797	1	563.46
2235	0.189025	2.19919	0.006915	-1.1939	1	563.462
2236	0.325109	1.61174	0.006915	-1.26735	1	563.462
2237	0.369335	2.15721	0.006915	-1.23485	1	563.462
2238	0.216491	3.82243	0.006915	-0.983607	1	563.462
2239	-0.0644064	3.46296	0.006915	-0.408044	1	563.463
2240	0.356159	1.63528	0.006915	-1.39426	1	563.463
2241	0.337554	1.85811	0.006915	-1.23821	1	563.463
2242	-0.24102	2.96343	0.006915	0.0543074	1	563.463
2243	0.450147	0.721842	0.006915	-1.41665	1	563.463
2244	0.0063082	3.0348	0.006915	-0.813003	1	563.464
2245	0.143147	2.41234	0.006915	-1.10368	1	563.465
2246	0.41354	1.8786	0.006915	-1.37508	1	563.465
2247	-0.0909293	3.72701	0.006915	-0.276234	1	563.465
2248	0.362137	1.40949	0.006915	-1.41118	1	563.466
2249	0.412248	1.18439	0.006915	-1.44598	1	563.466
2250	-0.420155	2.40883	0.006915	1.05162	1	563.466
2251	0.363282	1.54572	0.006915	-1.28483	1	563.466
2252	0.280524	1.78203	0.006915	-1.23528	1	563.466
2253	0.378621	1.09645	0.006915	-1.42944	1	563.466
2254	-0.251986	3.19073	0.006915	0.471319	1	563.467
2255	0.487563	1.00019	0.006915	-1.44651	1	563.467
2256	0.415019	2.06999	0.006915	-1.29579	1	563.467
2257	-0.381435	2.44392	0.006915	0.492565	1	563.467
2258	0.361019	2.78655	0.006915	-1.21279	1	563.467
2259	0.266235	3.37455	0.006915	-1.02741	1	563.467
2260	0.219336	2.37203	0.006915	-1.11058	1	563.468
2261	0.283906	1.60746	0.006915	-1.27723	1	563.468
2262	0.103573	3.93142	0.006915	-0.679668	1	563.469
2263	0.336915	3.04178	0.006915	-1.16675	1	563.469
2264	-0.507432	2.0285	0.006915	1.17655	1	563.47
2265	-0.112396	3.31975	0.006915	-0.421771	1	563.47
2266	0.380741	1.60507	0.006915	-1.28548	1	563.471
2267	0.391287	2.0686	0.006915	-1.26114	1	563.472
2268	0.392236	1.75437	0.006915	-1.28006	1	563.472
2269	0.45888	1.38917	0.006915	-1.42106	1	563.472
2270	0.030288	4.19993	0.006915	-0.425387	1	563.472
2271	0.48684	1.11077	0.006915	-1.41845	1	563.472
2272	0.342915	1.16436	0.006915	-1.36919	1	563.472
2273	0.284079	2.08105	0.006915	-1.31551	1	563.473
2274	-0.0789907	3.84559	0.006915	-0.138383	1	563.473
2275	0.296474	2.74329	0.006915	-1.24353	1	563.474
2276	-0.285431	2.83124	0.006915	0.131434	1	563.474
2277	0.46014	0.789189	0.006915	-1.4062	1	563.474
2278	0.273015	1.62563	0.006915	-1.2875	1	563.474
2279	0.355348	1.80736	0.006915	-1.38019	1	563.474
2280	0.368844	2.23399	0.006915	-1.33321	1	563.474
2281	0.386086	1.34876	0.006915	-1.31531	1	563.474
2282	-0.601873	1.68564	0.006915	1.59758	1	563.475
2283	-0.270422	3.0625	0.006915	0.480742	1	563.475
2284	0.434541	0.710282	0.006915	-1.42184	1	563.476
2285	0.484384	0.776422	0.006915	-1.47265	1	563.476
2286	-0.508317	1.99228	0.006915	0.947541	1	563.476
2287	0.442172	1.09838	0.006915	-1.45746	1	563.477
2288	-0.618086	1.62619	0.006915	1.53937	1	563.477
2289	0.202039	3.02387	0.006915	-0.995367	1	563.477
2290	0.411752	1.20561	0.006915	-1.44537	1	563.477
2291	-0.0894898	3.22021	0.006915	-0.531149	1	563.478
2292	0.370602	1.01355	0.006915	-1.41325	1	563.478
2293	0.185812	4.12669	0.006915	-0.850785	1	563.478
2294	0.251823	2.28491	0.006915	-1.2717	1	563.478
2295	0.211726	2.17995	0.006915	-1.23478	1	563.478
2296	0.261895	1.7799	0.006915	-1.30447	1	563.478
2297	0.155377	2.35582	0.006915	-1.13539	1	563.479
2298	0.487568	0.905056	0.006915	-1.41414	1	563.479
2299	0.477632	1.10289	0.006915	-1.39315	1	563.479
2300	-0.361627	2.53436	0.006915	0.37598	1	563.48
2301	-0.304455	2.78355	0.006915	0.346297	1	563.48
2302	-0.316702	2.67319	0.006915	0.248846	1	563.48
2303	0.284731	2.67489	0.006915	-1.11617	1	563.481
2304	0.0295749	2.96797	0.006915	-0.878222	1	563.481
2305	0.300842	2.94115	0.006915	-1.21433	1	563.481
2306	-0.0637607	3.37882	0.006915	-0.454614	1	563.481
2307	0.442959	0.643152	0.006915	-1.45901	1	563.481
2308	0.277426	2.49593	0.006915	-1.12895	1	563.482
2309	-0.281131	2.85379	0.006915	0.234676	1	563.482
2310	0.355261	1.22813	0.006915	-1.33279	1	563.483
2311	0.36263	1.8324	0.006915	-1.38082	1	563.484
2312	0.0417162	3.27289	0.006915	-0.850684	1	563.484
2313	0.0858156	3.32437	0.006915	-0.922458	1	563.485
2314	0.423215	1.84019	0.006915	-1.30556	1	563.485
2315	0.391715	2.40383	0.006915	-1.25737	1	563.485
2316	0.157439	3.44952	0.006915	-1.00544	1	563.485
2317	0.488667	0.727656	0.006915	-1.42823	1	563.485
2318	0.106471	3.69021	0.006915	-0.738899	1	563.486
2319	0.104497	3.48819	0.006915	-0.918921	1	563.486
2320	0.405995	1.59307	0.006915	-1.30088	1	563.486
2321	0.324732	1.60901	0.006915	-1.26634	1	563.487
2322	0.382879	1.51957	0.006915	-1.41513	1	563.488
2323	-0.462477	2.22627	0.006915	1.19342	1	563.488
2324	-0.503155	2.05595	0.006915	1.27749	1	563.489
2325	0.265647	2.39003	0.006915	-1.13298	1	563.489
2326	0.453956	1.25605	0.006915	-1.35955	1	563.49
2327	-0.265687	2.87331	0.006915	0.124409	1	563.491
2328	0.314608	1.49688	0.006915	-1.3706	1	563.491
2329	0.365333	1.29815	0.006915	-1.31817	1	563.491
2330	0.339009	2.84169	0.006915	-1.16171	1	563.492
2331	0.128323	4.2372	0.006915	-0.736788	1	563.492
2332	-0.494922	2.03078	0.006915	0.943298	1	563.492
2333	-0.605248	1.67341	0.006915	1.60003	1	563.492
2334	-0.296282	2.92835	0.006915	0.539549	1	563.492
2335	-0.251489	2.91311	0.006915	0.0657521	1	563.492
2336	-0.160156	3.12976	0.006915	-0.257998	1	563.492
2337	-0.361394	2.57873	0.006915	0.596203	1	563.492
2338	-0.488418	2.11201	0.006915	1.18805	1	563.492
2339	0.140827	2.58977	0.006915	-1.02519	1	563.493
2340	0.358923	1.3167	0.006915	-1.41405	1	563.493
2341	-0.508983	1.9808	0.006915	0.904267	1	563.493
2342	0.448477	0.64868	0.006915	-1.43021	1	563.493
2343	0.169613	2.47921	0.006915	-1.16484	1	563.496
2344	0.251524	1.92064	0.006915	-1.29363	1	563.496
2345	0.300259	2.51946	0.006915	-1.14415	1	563.496
2346	0.266674	1.72146	0.006915	-1.3106	1	563.496
2347	0.360843	1.63781	0.006915	-1.39806	1	563.496
2348	0.0878759	2.74372	0.006915	-1.01539	1	563.496
2349	0.490021	0.560508	0.006915	-1.47446	1	563.496
2350	-0.0420331	3.19947	0.006915	-0.612353	1	563.496
2351	0.370611	2.34036	0.006915	-1.31902	1	563.498
2352	0.232428	2.01868	0.006915	-1.2671	1	563.498
2353	0.21866	1.97917	0.006915	-1.23789	1	563.498
2354	0.234067	2.14383	0.006915	-1.15703	1	563.498
2355	-0.131879	3.4708	0.006915	-0.115731	1	563.498
2356	0.485069	0.561468	0.006915	-1.45159	1	563.498
2357	0.29165	2.16384	0.006915	-1.17683	1	563.499
2358	0.237931	2.32303	0.006915	-1.25672	1	563.499
2359	0.173101	2.30246	0.006915	-1.17439	1	563.499
2360	0.388765	1.66554	0.006915	-1.28304	1	563.499
2361	0.146587	3.40354	0.006915	-1.00105	1	563.5
2362	0.376124	2.59516	0.006915	-1.26761	1	563.5
2363	0.013262	3.07927	0.006915	-0.761856	1	563.5
2364	-0.33805	2.63241	0.006915	0.414132	1	563.501
2365	0.46399	1.23929	0.006915	-1.44108	1	563.501
2366	0.439814	0.896543	0.006915	-1.46971	1	563.502
2367	0.122839	3.34783	0.006915	-0.978382	1	563.502
2368	0.0527167	3.99544	0.006915	-0.54158	1	563.503
2369	0.367457	1.21788	0.006915	-1.33074	1	563.503
2370	0.193291	4.03653	0.006915	-0.845602	1	563.503
2371	0.150737	3.02074	0.006915	-1.07603	1	563.503
2372	-0.0210098	3.84151	0.006915	-0.507677	1	563.504
2373	0.0175667	3.84359	0.006915	-0.628662	1	563.504
2374	0.130536	2.4842	0.006915	-1.09665	1	563.504
2375	0.454683	1.30597	0.006915	-1.43789	1	563.505
2376	0.0961264	2.61956	0.006915	-1.0183	1	563.505
2377	0.23635	1.91573	0.006915	-1.21136	1	563.505
2378	0.3289	2.42059	0.006915	-1.17717	1	563.506
2379	-0.61374	1.64285	0.006915	1.55197	1	563.506
2380	-0.236037	3.00909	0.006915	0.0812485	1	563.506
2381	0.217545	3.99727	0.006915	-0.92659	1	563.506
2382	-0.584287	1.74777	0.006915	1.57455	1	563.508
2383	0.338146	2.05758	0.006915	-1.21571	1	563.508
2384	0.309249	2.73062	0.006915	-1.25259	1	563.508
2385	-0.374811	2.45289	0.006915	0.374831	1	563.508
2386	0.251251	2.76316	0.006915	-1.07522	1	563.508
2387	0.0393673	3.68527	0.006915	-0.601708	1	563.508
2388	-0.590138	1.72081	0.006915	1.51605	1	563.508
2389	-0.103357	3.49942	0.006915	-0.232859	1	563.509
2390	-0.159107	3.18704	0.006915	-0.207413	1	563.509
2391	-0.0237082	3.4651	0.006915	-0.650536	1	563.51
2392	-0.565494	1.81948	0.006915	1.55441	1	563.51
2393	0.371354	1.54694	0.006915	-1.41013	1	563.51
2394	0.377568	2.64147	0.006915	-1.23961	1	563.51
2395	0.127954	3.1996	0.006915	-0.880621	1	563.51
2396	0.0441339	3.91564	0.006915	-0.673551	1	563.511
2397	0.00244749	4.05557	0.006915	-0.371747	1	563.511
2398	0.351264	1.61834	0.006915	-1.26962	1	563.511
2399	0.502088	0.746967	0.006915	-1.46595	1	563.512
2400	0.37555	2.62692	0.006915	-1.22732	1	563.512
2401	0.284715	3.49782	0.006915	-1.09698	1	563.513
2402	0.400984	1.62559	0.006915	-1.29351	1	563.513
2403	0.431283	0.688756	0.006915	-1.42466	1	563.513
2404	-0.620804	1.61805	0.006915	1.56627	1	563.513
2405	0.296081	1.70995	0.006915	-1.24584	1	563.513
2406	0.420463	0.855773	0.006915	-1.46234	1	563.514
2407	0.481147	1.1235	0.006915	-1.39372	1	563.514
2408	0.105124	2.92526	0.006915	-0.913754	1	563.514
2409	0.269579	3.02099	0.006915	-1.18869	1	563.514
2410	-0.325433	2.6419	0.006915	0.213379	1	563.514
2411	-0.59701	1.70482	0.006915	1.61273	1	563.514
2412	0.384253	2.37696	0.006915	-1.23925	1	563.515
2413	-0.620604	1.61971	0.006915	1.59162	1	563.515
2414	0.460123	0.61026	0.006915	-1.43366	1	563.516
2415	0.280143	3.56402	0.006915	-1.07842	1	563.517
2416	0.373853	2.48485	0.006915	-1.22144	1	563.518
2417	0.362865	1.90294	0.006915	-1.24547	1	563.518
2418	0.484556	0.511414	0.006915	-1.46802	1	563.518
2419	0.228964	2.40812	0.006915	-1.24104	1	563.518
2420	0.350142	2.90865	0.006915	-1.21754	1	563.519
2421	0.252938	1.72827	0.006915	-1.27112	1	563.519
2422	-0.334445	2.74726	0.006915	0.647687	1	563.519
2423	-0.207751	3.08422	0.006915	-0.0278945	1	563.52
2424	0.100623	3.03437	0.006915	-1.00348	1	563.52
2425	-0.227606	3.13677	0.006915	0.0447248	1	563.521
2426	0.451665	1.22821	0.006915	-1.35693	1	563.521
2427	-0.508026	1.98154	0.006915	0.980143	1	563.521
2428	0.312196	1.7073	0.006915	-1.24716	1	563.521
2429	0.362016	2.77176	0.006915	-1.20063	1	563.521
2430	-0.177372	3.39958	0.006915	-0.0372125	1	563.521
2431	-0.476158	2.11078	0.006915	0.82239	1	563.521
2432	0.420581	1.01453	0.006915	-1.46075	1	563.521
2433	0.148624	3.07702	0.006915	-0.92807	1	563.522
2434	0.142977	2.42754	0.006915	-1.07487	1	563.522
2435	0.42992	1.26914	0.006915	-1.33913	1	563.523
2436	-0.475632	2.09509	0.006915	0.839346	1	563.523
2437	0.449644	1.27943	0.006915	-1.35201	1	563.524
2438	0.247103	2.70225	0.006915	-1.07829	1	563.525
2439	0.459115	1.59931	0.006915	-1.36451	1	563.525
2440	0.354	1.1261	0.006915	-1.40795	1	563.526
2441	0.417173	0.743209	0.006915	-1.45262	1	563.526
2442	0.295332	1.46167	0.006915	-1.30924	1	563.526
2443	-0.50103	2.02148	0.006915	0.929944	1	563.526
2444	-0.296595	2.74389	0.006915	0.186365	1	563.526
2445	-0.564494	1.82359	0.006915	1.52924	1	563.526
2446	0.445932	0.669446	0.006915	-1.42094	1	563.526
2447	0.425549	0.699584	0.006915	-1.42366	1	563.526
2448	0.463896	0.822689	0.006915	-1.39879	1	563.527
2449	0.446239	0.637893	0.006915	-1.42867	1	563.528
2450	-0.00153918	3.03741	0.006915	-0.757234	1	563.528
2451	0.428861	1.84889	0.006915	-1.37706	1	563.529
2452	0.437267	1.71692	0.006915	-1.32269	1	563.53
2453	0.48936	0.742814	0.006915	-1.42171	1	563.53
2454	0.386866	0.99471	0.006915	-1.44031	1	563.53
2455	0.452674	0.728324	0.006915	-1.40869	1	563.53
2456	0.380682	1.52209	0.006915	-1.4166	1	563.53
2457	0.458278	1.49712	0.006915	-1.35487	1	563.53
2458	0.423651	1.21219	0.006915	-1.34064	1	563.53
2459	-0.441228	2.27474	0.006915	0.960558	1	563.53
2460	0.155794	2.40334	0.006915	-1.08044	1	563.531
2461	0.368568	2.70664	0.006915	-1.25244	1	563.531
2462	0.206572	3.1292	0.006915	-1.12242	1	563.531
2463	0.27261	1.61489	0.006915	-1.31329	1	563.531
2464	0.44401	0.795411	0.006915	-1.397	1	563.531
2465	-0.354486	2.54165	0.006915	0.31797	1	563.532
2466	0.488768	0.504296	0.006915	-1.46311	1	563.532
2467	0.273402	1.87498	0.006915	-1.32264	1	563.532
2468	0.288439	2.45161	0.006915	-1.28249	1	563.532
2469	0.475584	0.923234	0.006915	-1.47114	1	563.532
2470	0.503332	0.658647	0.006915	-1.44423	1	563.532
2471	0.179498	2.78851	0.006915	-1.14668	1	563.533
2472	0.419513	0.698377	0.006915	-1.44404	1	563.533
2473	-0.496093	2.06658	0.006915	1.214	1	563.533
2474	0.0897547	3.83719	0.006915	-0.668999	1	563.533
2475	0.389494	1.39883	0.006915	-1.42898	1	563.534
2476	0.310709	2.76822	0.006915	-1.24883	1	563.534
2477	0.441326	1.50212	0.006915	-1.42153	1	563.534
2478	0.442941	0.70334	0.006915	-1.41308	1	563.535
2479	-0.426746	2.38081	0.006915	1.06034	1	563.535
2480	0.185303	2.46247	0.006915	-1.18947	1	563.535
2481	0.281011	2.87103	0.006915	-1.22024	1	563.535
2482	0.112355	3.4315	0.006915	-0.946505	1	563.535
2483	0.439022	1.39006	0.006915	-1.33601	1	563.536
2484	0.340817	2.65386	0.006915	-1.273	1	563.536
2485	0.267029	1.65774	0.006915	-1.26936	1	563.537
2486	0.367794	1.02773	0.006915	-1.36984	1	563.539
2487	-0.203311	3.10592	0.006915	-0.144177	1	563.539
2488	0.393219	2.09851	0.006915	-1.35451	1	563.539
2489	-0.0111031	3.26179	0.006915	-0.644493	1	563.539
2490	0.144089	2.40411	0.006915	-1.08224	1	563.54
2491	0.124994	2.71782	0.006915	-0.97965	1	563.54
2492	0.502302	0.928449	0.006915	-1.44039	1	563.541
2493	0.0696764	3.38034	0.006915	-0.752065	1	563.541
2494	0.300621	3.44596	0.006915	-1.08495	1	563.541
2495	0.446036	1.46597	0.006915	-1.3385	1	563.541
2496	-0.57104	1.79568	0.006915	1.54693	1	563.541
2497	0.151563	3.98106	0.006915	-0.871576	1	563.541
2498	0.466803	1.52249	0.006915	-1.37938	1	563.542
2499	0.327517	1.45225	0.006915	-1.29017	1	563.542
2500	0.165757	3.08133	0.006915	-1.08659	1	563.542
2501	0.305727	2.02778	0.006915	-1.19906	1	563.542
2502	0.40447	0.843039	0.006915	-1.39392	1	563.542
2503	0.403967	1.42142	0.006915	-1.31087	1	563.542
2504	-0.588813	1.73505	0.006915	1.60409	1	563.542
2505	0.316824	2.1228	0.006915	-1.33578	1	563.543
2506	0.186232	4.14006	0.006915	-0.824142	1	563.543
2507	0.101584	3.04028	0.006915	-0.881865	1	563.543
2508	-0.200533	3.14764	0.006915	-0.00310208	1	563.543
2509	0.45926	0.805058	0.006915	-1.48038	1	563.544
2510	0.359976	1.16913	0.006915	-1.33874	1	563.544
2511	0.238506	1.87242	0.006915	-1.21955	1	563.544
2512	0.50406	0.593467	0.006915	-1.47908	1	563.545
2513	0.242642	3.78129	0.006915	-0.954832	1	563.545
2514	-0.285494	2.93606	0.006915	0.430418	1	563.546
2515	0.403321	0.815421	0.006915	-1.40224	1	563.546
2516	0.349906	1.08191	0.006915	-1.37684	1	563.546
2517	0.457069	0.817301	0.006915	-1.39547	1	563.546
2518	0.333844	3.14066	0.006915	-1.15079	1	563.547
2519	-0.0535022	4.02923	0.006915	-0.240475	1	563.547
2520	0.147192	2.61013	0.006915	-1.12731	1	563.547
2521	0.43391	1.25436	0.006915	-1.34125	1	563.547
2522	0.464568	0.881156	0.006915	-1.47713	1	563.547
2523	-0.312509	2.90917	0.006915	0.69272	1	563.547
2524	-0.588883	1.71729	0.006915	1.31879	1	563.548
2525	0.507254	0.602091	0.006915	-1.4538	1	563.548
2526	-0.0677018	3.37738	0.006915	-0.555062	1	563.548
2527	0.460165	1.48456	0.006915	-1.41334	1	563.548
2528	0.400022	1.01296	0.006915	-1.45231	1	563.548
2529	0.327906	1.32715	0.006915	-1.3165	1	563.548
2530	0.495227	0.826162	0.006915	-1.47181	1	563.548
2531	-0.29999	2.9314	0.006915	0.477257	1	563.549
2532	0.361364	1.91352	0.006915	-1.24209	1	563.549
2533	0.410066	1.57215	0.006915	-1.41891	1	563.549
2534	-0.291896	2.97916	0.006915	0.585533	1	563.549
2535	0.0703991	2.99677	0.006915	-0.961422	1	563.549
2536	0.154006	3.78473	0.006915	-0.928802	1	563.549
2537	0.237713	2.02016	0.006915	-1.18044	1	563.55
2538	0.368533	1.4616	0.006915	-1.41689	1	563.55
2539	-0.0361328	3.49388	0.006915	-0.608281	1	563.55
2540	0.310001	3.13652	0.006915	-1.10106	1	563.55
2541	0.240984	2.77133	0.006915	-1.20889	1	563.551
2542	0.0758717	3.90812	0.006915	-0.754354	1	563.552
2543	0.383656	1.59129	0.006915	-1.28417	1	563.552
2544	-0.0610636	3.90257	0.006915	-0.186944	1	563.552
2545	-0.160977	3.26526	0.006915	-0.250999	1	563.553
2546	0.19732	2.31599	0.006915	-1.21551	1	563.553
2547	0.49407	0.524643	0.006915	-1.48446	1	563.553
2548	0.177661	4.08793	0.006915	-0.874214	1	563.553
2549	0.368395	1.86028	0.006915	-1.38339	1	563.553
2550	0.436403	1.22786	0.006915	-1.4524	1	563.554
2551	0.340722	1.17229	0.006915	-1.39415	1	563.554
2552	0.350708	2.05208	0.006915	-1.35771	1	563.554
2553	-0.00461436	3.68968	0.006915	-0.484673	1	563.554
2554	-0.281681	2.91348	0.006915	0.208512	1	563.554
2555	0.258136	2.44431	0.006915	-1.11811	1	563.554
2556	0.416074	1.27828	0.006915	-1.44626	1	563.554
2557	0.338791	2.74813	0.006915	-1.25861	1	563.555
2558	0.269994	3.41842	0.006915	-1.11825	1	563.555
2559	0.379142	0.898819	0.006915	-1.40485	1	563.555
2560	0.488874	0.581472	0.006915	-1.43895	1	563.555
2561	0.438835	0.964866	0.006915	-1.37132	1	563.555
2562	-0.104655	3.50175	0.006915	-0.363785	1	563.555
2563	0.267545	1.62216	0.006915	-1.28283	1	563.557
2564	-0.0645408	3.37935	0.006915	-0.447515	1	563.557
2565	0.336842	1.3921	0.006915	-1.29931	1	563.557
2566	-0.0345043	3.84775	0.006915	-0.4573	1	563.557
2567	0.0168469	3.18121	0.006915	-0.822685	1	563.558
2568	0.228381	3.86339	0.006915	-0.988619	1	563.558
2569	0.365567	1.21983	0.006915	-1.3269	1	563.558
2570	0.0734898	2.69849	0.006915	-0.964404	1	563.558
2571	-0.618383	1.6168	0.006915	1.46145	1	563.559
2572	-0.445671	2.26072	0.006915	0.997028	1	563.559
2573	0.249531	2.44735	0.006915	-1.11178	1	563.559
2574	0.476762	0.540263	0.006915	-1.48532	1	563.559
2575	-0.493938	2.05871	0.006915	0.962744	1	563.559
2576	0.483611	0.492737	0.006915	-1.48154	1	563.559
2577	0.313977	2.66007	0.006915	-1.26772	1	563.56
2578	0.0963371	2.59189	0.006915	-1.02416	1	563.56
2579	0.140816	3.21289	0.006915	-0.891462	1	563.56
2580	-0.102675	3.68345	0.006915	-0.114125	1	563.56
2581	0.364312	2.76188	0.006915	-1.24754	1	563.56
2582	0.411002	2.05123	0.006915	-1.35739	1	563.561
2583	0.424081	0.760939	0.006915	-1.46663	1	563.561
2584	-0.00470673	3.60627	0.006915	-0.517154	1	563.561
2585	0.426363	0.74932	0.006915	-1.46798	1	563.561
2586	0.166718	2.25505	0.006915	-1.13016	1	563.562
2587	0.140115	2.72426	0.006915	-1.10708	1	563.562
2588	-0.485697	2.10577	0.006915	1.16856	1	563.562
2589	0.0798531	2.71433	0.006915	-0.953653	1	563.562
2590	0.0224594	3.7423	0.006915	-0.682511	1	563.562
2591	0.355537	2.66306	0.006915	-1.27248	1	563.562
2592	0.325216	1.35784	0.006915	-1.30913	1	563.563
2593	0.476656	1.18635	0.006915	-1.44553	1	563.563
2594	-0.587648	1.73516	0.006915	1.58008	1	563.563
2595	0.413553	0.825795	0.006915	-1.46114	1	563.564
2596	-0.614929	1.62221	0.006915	1.37189	1	563.564
2597	0.0805136	3.87454	0.006915	-0.638426	1	563.564
2598	0.00864593	3.05264	0.006915	-0.75962	1	563.564
2599	-0.00741461	2.99302	0.006915	-0.792785	1	563.564
2600	-0.459167	2.24251	0.006915	1.21102	1	563.564
2601	-0.425199	2.38962	0.006915	1.07767	1	563.564
2602	0.437704	1.66184	0.006915	-1.4039	1	563.564
2603	0.186979	3.64544	0.006915	-1.0043	1	563.564
2604	0.436018	1.10804	0.006915	-1.46233	1	563.564
2605	0.31936	1.56612	0.006915	-1.2687	1	563.565
2606	0.379358	1.60468	0.006915	-1.41134	1	563.565
2607	0.168969	2.24846	0.006915	-1.13007	1	563.565
2608	0.236092	2.2525	0.006915	-1.13407	1	563.565
2609	-0.421737	2.40464	0.006915	1.0801	1	563.565
2610	-0.457234	2.24864	0.006915	1.16222	1	563.566
2611	0.489131	0.514199	0.006915	-1.48664	1	563.566
2612	0.124734	2.94519	0.006915	-1.05647	1	563.566
2613	0.0949396	3.18974	0.006915	-0.969121	1	563.567
2614	0.322209	1.30725	0.006915	-1.32436	1	563.567
2615	0.0624827	2.83237	0.006915	-0.96796	1	563.567
2616	0.331107	1.40223	0.006915	-1.39386	1	563.567
2617	-0.174887	3.42356	0.006915	0.107981	1	563.567
2618	0.0131379	3.8161	0.006915	-0.487249	1	563.567
2619	-0.102413	3.7236	0.006915	-0.221199	1	563.568
2620	0.052144	3.22043	0.006915	-0.887294	1	563.568
2621	-0.0239684	3.45211	0.006915	-0.529265	1	563.568
2622	-0.131661	3.47492	0.006915	-0.110593	1	563.569
2623	0.190752	2.09412	0.006915	-1.18859	1	563.569
2624	0.503785	0.944786	0.006915	-1.44375	1	563.569
2625	0.395315	2.3487	0.006915	-1.25177	1	563.569
2626	-0.602202	1.66439	0.006915	1.35716	1	563.57
2627	-0.0540127	3.43712	0.006915	-0.449682	1	563.57
2628	0.382363	0.952658	0.006915	-1.37586	1	563.57
2629	0.453945	1.26497	0.006915	-1.44793	1	563.571
2630	-0.619733	1.62283	0.006915	1.5701	1	563.571
2631	0.211884	2.00976	0.006915	-1.23821	1	563.571
2632	-0.451692	2.17596	0.006915	0.720578	1	563.571
2633	0.148042	2.47432	0.006915	-1.13841	1	563.572
2634	-0.165049	3.61119	0.006915	0.146505	1	563.572
2635	0.231529	3.10871	0.006915	-1.15057	1	563.572
2636	0.467056	0.568251	0.006915	-1.43517	1	563.572
2637	0.458969	0.518265	0.006915	-1.457	1	563.573
2638	0.406885	1.20961	0.006915	-1.33232	1	563.573
2639	0.347794	1.29732	0.006915	-1.41074	1	563.573
2640	-0.04565	4.04537	0.006915	-0.273895	1	563.574
2641	-0.605553	1.65191	0.006915	1.29278	1	563.574
2642	-0.420047	2.32147	0.006915	0.72554	1	563.574
2643	0.218281	1.92949	0.006915	-1.21957	1	563.575
2644	-0.308653	2.92333	0.006915	0.682486	1	563.575
2645	0.228063	1.95782	0.006915	-1.26583	1	563.575
2646	0.506854	0.487546	0.006915	-1.4709	1	563.575
2647	0.479933	0.694086	0.006915	-1.41681	1	563.575
2648	0.315423	1.31918	0.006915	-1.36841	1	563.575
2649	0.143076	4.10914	0.006915	-0.820415	1	563.576
2650	0.358473	1.10634	0.006915	-1.35109	1	563.576
2651	0.497834	0.906339	0.006915	-1.41509	1	563.577
2652	-0.107009	3.60566	0.006915	-0.142656	1	563.579
2653	0.147991	4.10671	0.006915	-0.735826	1	563.579
2654	-0.166265	3.56245	0.006915	0.0736378	1	563.579
2655	0.377905	2.63322	0.006915	-1.22228	1	563.58
2656	-0.602112	1.68586	0.006915	1.62068	1	563.58
2657	-0.531176	1.8911	0.006915	0.934667	1	563.581
2658	-0.133434	3.58332	0.006915	-0.156739	1	563.581
2659	0.223197	3.1614	0.006915	-1.1349	1	563.582
2660	-0.324816	2.735	0.006915	0.348185	1	563.582
2661	0.0925382	3.69186	0.006915	-0.853072	1	563.582
2662	0.278341	3.65776	0.006915	-1.0555	1	563.582
2663	0.0481993	3.19711	0.006915	-0.769268	1	563.582
2664	0.27153	1.7696	0.006915	-1.23103	1	563.583
2665	-0.304718	2.72562	0.006915	0.238535	1	563.583
2666	0.297843	3.51673	0.006915	-1.08266	1	563.583
2667	0.202494	4.07127	0.006915	-0.905369	1	563.583
2668	-0.553768	1.8427	0.006915	1.34756	1	563.583
2669	0.371574	1.30712	0.006915	-1.31187	1	563.584
2670	0.474438	0.484016	0.006915	-1.48083	1	563.584
2671	0.196459	2.45635	0.006915	-1.20608	1	563.584
2672	0.334972	2.14847	0.006915	-1.20157	1	563.584
2673	0.244772	2.12489	0.006915	-1.28345	1	563.585
2674	0.455357	1.25996	0.006915	-1.44909	1	563.585
2675	0.0717222	3.00483	0.006915	-0.853538	1	563.585
2676	0.420957	0.680727	0.006915	-1.45696	1	563.585
2677	-0.0902513	3.49972	0.006915	-0.284988	1	563.585
2678	0.0724289	4.34585	0.006915	-0.553315	1	563.586
2679	-0.0322156	4.04691	0.006915	-0.344633	1	563.586
2680	0.469383	1.17511	0.006915	-1.45353	1	563.586
2681	0.269632	3.13035	0.006915	-1.04826	1	563.586
2682	-0.152709	3.53409	0.006915	-0.075515	1	563.587
2683	0.415929	1.09956	0.006915	-1.4596	1	563.587
2684	0.388563	0.896335	0.006915	-1.44206	1	563.587
2685	0.453638	0.813197	0.006915	-1.48261	1	563.588
2686	0.457779	1.63035	0.006915	-1.35094	1	563.588
2687	0.318405	3.281	0.006915	-1.15264	1	563.588
2688	0.389951	2.05081	0.006915	-1.25332	1	563.588
2689	0.284005	3.00888	0.006915	-1.20269	1	563.588
2690	0.415594	0.693147	0.006915	-1.42749	1	563.588
2691	0.515198	0.571894	0.006915	-1.47448	1	563.589
2692	0.492312	0.86464	0.006915	-1.40889	1	563.589
2693	-0.51421	2.0176	0.006915	1.40411	1	563.589
2694	0.243633	1.9846	0.006915	-1.18577	1	563.59
2695	0.280283	2.18898	0.006915	-1.16348	1	563.59
2696	0.440882	1.54379	0.006915	-1.42063	1	563.59
2697	0.158899	4.0314	0.006915	-0.768183	1	563.591
2698	0.295379	2.16081	0.006915	-1.32197	1	563.591
2699	0.319012	2.91574	0.006915	-1.23021	1	563.591
2700	0.294491	3.22983	0.006915	-1.16727	1	563.591
2701	-0.631343	1.58046	0.006915	1.55463	1	563.591
2702	0.296624	3.05101	0.006915	-1.20103	1	563.591
2703	0.0454219	3.73426	0.006915	-0.743053	1	563.592
2704	0.138413	3.88142	0.006915	-0.882276	1	563.592
2705	-0.544644	1.84821	0.006915	1.07555	1	563.592
2706	0.358777	2.62861	0.006915	-1.28028	1	563.593
2707	0.436413	0.584513	0.006915	-1.45109	1	563.593
2708	-0.355442	2.69292	0.006915	0.828318	1	563.593
2709	0.458335	1.57244	0.006915	-1.34896	1	563.593
2710	0.358673	2.93218	0.006915	-1.1969	1	563.594
2711	0.212793	2.55314	0.006915	-1.21401	1	563.595
2712	0.0672061	3.11066	0.006915	-0.938619	1	563.595
2713	0.422048	0.747659	0.006915	-1.46782	1	563.595
2714	0.316596	1.2732	0.006915	-1.36138	1	563.595
2715	0.494536	0.47445	0.006915	-1.48904	1	563.596
2716	0.111293	3.72299	0.006915	-0.735294	1	563.597
2717	0.0268564	3.14871	0.006915	-0.853779	1	563.597
2718	0.0143317	3.56422	0.006915	-0.579908	1	563.597
2719	-0.288445	2.76956	0.006915	0.0800152	1	563.597
2720	-0.282204	3.03002	0.006915	0.459018	1	563.598
2721	0.390038	0.818675	0.006915	-1.41164	1	563.598
2722	-0.403035	2.35129	0.006915	0.535179	1	563.598
2723	0.0259412	3.48795	0.006915	-0.771639	1	563.598
2724	0.238561	1.8419	0.006915	-1.22373	1	563.598
2725	0.396385	1.7985	0.006915	-1.27334	1	563.598
2726	0.382215	2.19791	0.006915	-1.23733	1	563.599
2727	0.45586	1.71232	0.006915	-1.37765	1	563.599
2728	0.357772	2.80823	0.006915	-1.24675	1	563.599
2729	0.499628	0.911009	0.006915	-1.41482	1	563.599
2730	0.0951201	4.35867	0.006915	-0.609927	1	563.599
2731	0.373004	1.95835	0.006915	-1.37603	1	563.599
2732	0.334366	2.98908	0.006915	-1.14049	1	563.6
2733	0.155526	2.74694	0.006915	-0.993347	1	563.6
2734	0.437572	0.676267	0.006915	-1.47695	1	563.6
2735	0.15982	3.88566	0.006915	-0.913928	1	563.6
2736	0.461447	0.612688	0.006915	-1.42302	1	563.6
2737	0.471054	0.569251	0.006915	-1.49052	1	563.6
2738	0.151305	2.78195	0.006915	-1.11705	1	563.6
2739	-0.588641	1.70096	0.006915	1.17688	1	563.6
2740	0.303079	1.3865	0.006915	-1.31524	1	563.601
2741	0.498774	1.06677	0.006915	-1.4397	1	563.601
2742	-0.513146	1.9756	0.006915	1.09078	1	563.601
2743	0.51224	0.476015	0.006915	-1.47568	1	563.601
2744	0.172651	3.095	0.006915	-1.09543	1	563.601
2745	0.375294	0.927136	0.006915	-1.42712	1	563.601
2746	0.518085	0.612676	0.006915	-1.46607	1	563.601
2747	-0.057029	3.55888	0.006915	-0.519272	1	563.601
2748	-0.170302	3.51851	0.006915	0.16707	1	563.602
2749	-0.430548	2.34714	0.006915	0.931788	1	563.602
2750	-0.25535	3.11016	0.006915	0.404034	1	563.602
2751	0.276204	3.24214	0.006915	-1.15896	1	563.602
2752	0.345334	1.20451	0.006915	-1.3322	1	563.603
2753	0.367884	1.81354	0.006915	-1.39061	1	563.603
2754	0.400417	0.884222	0.006915	-1.38013	1	563.603
2755	0.344666	1.1562	0.006915	-1.34485	1	563.604
2756	0.123866	3.16746	0.006915	-1.01942	1	563.605
2757	0.304353	2.32544	0.006915	-1.16187	1	563.605
2758	0.160355	2.69028	0.006915	-1.00801	1	563.605
2759	0.417662	1.98235	0.006915	-1.36901	1	563.605
2760	0.121714	2.6227	0.006915	-1.09144	1	563.605
2761	0.370343	1.45997	0.006915	-1.42092	1	563.605
2762	0.0934287	4.14248	0.006915	-0.603918	1	563.606
2763	0.230644	2.60123	0.006915	-1.22554	1	563.606
2764	0.461673	0.500489	0.006915	-1.47789	1	563.607
2765	0.341061	1.10218	0.006915	-1.38213	1	563.607
2766	0.451113	1.53985	0.006915	-1.41774	1	563.607
2767	0.349633	2.1528	0.006915	-1.3486	1	563.607
2768	0.371875	1.93811	0.006915	-1.37857	1	563.607
2769	0.377497	2.73025	0.006915	-1.22917	1	563.608
2770	0.473885	0.815768	0.006915	-1.39791	1	563.608
2771	-0.285422	2.75294	0.006915	0.0970897	1	563.609
2772	0.415267	2.25981	0.006915	-1.2887	1	563.609
2773	-0.593878	1.68279	0.006915	1.19821	1	563.61
2774	0.459694	0.934503	0.006915	-1.47855	1	563.61
2775	-0.428894	2.35758	0.006915	0.948549	1	563.61
2776	-0.376102	2.46708	0.006915	0.49537	1	563.61
2777	0.151197	2.69835	0.006915	-0.999344	1	563.611
2778	0.354878	1.38656	0.006915	-1.4164	1	563.611
2779	0.138982	4.30878	0.006915	-0.696539	1	563.612
2780	0.471416	0.532674	0.006915	-1.43806	1	563.612
2781	-0.00469965	3.28499	0.006915	-0.64347	1	563.613
2782	0.258197	3.78729	0.006915	-1.02532	1	563.613
2783	-0.401908	2.47966	0.006915	0.880302	1	563.613
2784	0.13599	3.57114	0.006915	-0.956046	1	563.614
2785	0.439152	1.85241	0.006915	-1.37623	1	563.614
2786	0.452205	0.5189	0.006915	-1.47127	1	563.614
2787	0.131594	3.6085	0.006915	-0.941187	1	563.614
2788	0.463573	1.30162	0.006915	-1.35749	1	563.614
2789	-0.200424	3.08221	0.006915	-0.180314	1	563.615
2790	0.504922	0.752029	0.006915	-1.42635	1	563.615
2791	0.492316	0.590054	0.006915	-1.43221	1	563.616
2792	0.49576	1.16755	0.006915	-1.42127	1	563.616
2793	0.0902766	3.51019	0.006915	-0.748356	1	563.616
2794	-0.564337	1.79695	0.006915	1.30174	1	563.616
2795	0.308106	2.76086	0.006915	-1.12355	1	563.617
2796	0.459191	0.506857	0.006915	-1.44924	1	563.617
2797	0.246481	1.87205	0.006915	-1.20951	1	563.617
2798	-0.540601	1.86691	0.006915	1.00488	1	563.617
2799	-0.606637	1.67137	0.006915	1.63905	1	563.618
2800	0.485421	0.788959	0.006915	-1.40634	1	563.618
2801	0.258028	2.55481	0.006915	-1.10138	1	563.618
2802	0.512799	0.838817	0.006915	-1.4561	1	563.618
2803	0.303421	3.12402	0.006915	-1.08794	1	563.619
2804	0.445707	1.5246	0.006915	-1.42346	1	563.619
2805	0.499069	1.07985	0.006915	-1.44043	1	563.619
2806	0.458938	1.66151	0.006915	-1.35096	1	563.619
2807	0.335875	1.55338	0.006915	-1.26932	1	563.619
2808	0.401086	1.49411	0.006915	-1.42927	1	563.62
2809	0.264343	3.21456	0.006915	-1.15865	1	563.62
2810	0.366514	1.28528	0.006915	-1.31262	1	563.621
2811	0.0966475	4.37779	0.006915	-0.594982	1	563.621
2812	0.370778	0.980085	0.006915	-1.37146	1	563.622
2813	0.0133767	2.9551	0.006915	-0.799407	1	563.622
2814	-0.591941	1.7097	0.006915	1.35748	1	563.623
2815	0.195453	2.05909	0.006915	-1.1798	1	563.623
2816	0.432184	1.98239	0.006915	-1.35893	1	563.623
2817	-0.264607	3.13105	0.006915	0.451416	1	563.625
2818	0.00718958	2.91266	0.006915	-0.842455	1	563.625
2819	0.358496	0.987269	0.006915	-1.3883	1	563.625
2820	0.383665	2.27072	0.006915	-1.33678	1	563.625
2821	-0.113644	3.21825	0.006915	-0.374293	1	563.625
2822	0.129458	2.75421	0.006915	-1.09245	1	563.625
2823	0.120535	4.36393	0.006915	-0.65357	1	563.626
2824	-0.195676	3.27092	0.006915	0.101073	1	563.626
2825	0.497452	0.407182	0.006915	-1.47892	1	563.626
2826	0.458089	1.08636	0.006915	-1.4682	1	563.626
2827	-0.556537	1.85296	0.006915	1.48754	1	563.626
2828	0.442462	1.55453	0.006915	-1.42135	1	563.626
2829	-0.482949	2.10862	0.006915	1.11123	1	563.627
2830	0.458271	0.481737	0.006915	-1.46562	1	563.627
2831	0.478433	0.45251	0.006915	-1.48725	1	563.627
2832	-0.629751	1.58114	0.006915	1.49655	1	563.628
2833	0.264347	2.62504	0.006915	-1.24972	1	563.629
2834	0.256796	3.6831	0.006915	-0.978381	1	563.629
2835	-0.269355	3.12518	0.006915	0.542076	1	563.629
2836	0.450651	0.693057	0.006915	-1.4061	1	563.629
2837	-0.0489865	3.93889	0.006915	-0.217425	1	563.629
2838	0.232385	2.41354	0.006915	-1.10304	1	563.629
2839	0.488603	0.426982	0.006915	-1.46384	1	563.63
2840	-0.166247	3.59769	0.006915	0.128748	1	563.63
2841	0.343612	1.59653	0.006915	-1.39929	1	563.63
2842	0.0295317	3.61705	0.006915	-0.744146	1	563.63
2843	0.390565	1.51584	0.006915	-1.29108	1	563.63
2844	0.43716	1.95022	0.006915	-1.31557	1	563.631
2845	0.396513	2.52348	0.006915	-1.25768	1	563.631
2846	0.491643	1.1071	0.006915	-1.3961	1	563.631
2847	-0.000718214	3.23877	0.006915	-0.775996	1	563.632
2848	-0.11875	3.40354	0.006915	-0.222888	1	563.632
2849	-0.448925	2.24467	0.006915	0.849051	1	563.632
2850	0.477002	0.599745	0.006915	-1.42387	1	563.633
2851	0.0848797	4.27888	0.006915	-0.555085	1	563.633
2852	0.0903022	3.27552	0.006915	-0.807665	1	563.633
2853	0.454252	1.11288	0.006915	-1.35948	1	563.633
2854	0.46383	0.793716	0.006915	-1.48841	1	563.633
2855	-0.622535	1.61159	0.006915	1.59529	1	563.634
2856	0.451982	1.67534	0.006915	-1.33523	1	563.634
2857	0.47084	0.823682	0.006915	-1.39379	1	563.634
2858	0.336427	3.18066	0.006915	-1.17045	1	563.634
2859	0.353218	1.37045	0.006915	-1.29816	1	563.634
2860	0.393	2.06266	0.006915	-1.25303	1	563.634
2861	0.497887	1.14915	0.006915	-1.42777	1	563.634
2862	0.480603	0.92146	0.006915	-1.47852	1	563.635
2863	0.241124	3.40637	0.006915	-1.10839	1	563.635
2864	0.348955	2.324	0.006915	-1.32833	1	563.635
2865	0.492022	0.701292	0.006915	-1.49195	1	563.636
2866	0.466386	0.599943	0.006915	-1.49343	1	563.636
2867	0.418334	0.729455	0.006915	-1.46759	1	563.637
2868	-0.133826	3.45217	0.006915	-0.11348	1	563.637
2869	-0.521079	1.97873	0.006915	1.24615	1	563.638
2870	0.25501	2.96853	0.006915	-1.0488	1	563.638
2871	0.402288	2.37945	0.006915	-1.25787	1	563.638
2872	0.295532	1.65068	0.006915	-1.24958	1	563.638
2873	0.245326	2.56126	0.006915	-1.24417	1	563.638
2874	0.522501	0.544233	0.006915	-1.46969	1	563.639
2875	-0.202485	3.25064	0.006915	-0.0212591	1	563.639
2876	0.17663	2.8225	0.006915	-0.995585	1	563.639
2877	0.123851	3.1763	0.006915	-0.874601	1	563.639
2878	0.435347	1.61934	0.006915	-1.41619	1	563.639
2879	0.397557	0.830457	0.006915	-1.39104	1	563.639
2880	-0.457691	2.24935	0.006915	1.18494	1	563.639
2881	0.498707	1.13338	0.006915	-1.41365	1	563.639
2882	0.290927	1.45089	0.006915	-1.34541	1	563.639
2883	0.449161	1.84732	0.006915	-1.33856	1	563.64
2884	-0.329701	2.77255	0.006915	0.647626	1	563.64
2885	-0.407212	2.47106	0.006915	1.04419	1	563.641
2886	0.314031	3.35824	0.006915	-1.09553	1	563.641
2887	0.411701	2.23126	0.006915	-1.2723	1	563.641
2888	0.510013	0.905652	0.006915	-1.42851	1	563.642
2889	0.282736	3.59179	0.006915	-1.08668	1	563.642
2890	-0.13855	3.15439	0.006915	-0.405919	1	563.643
2891	0.166448	3.46335	0.006915	-0.873123	1	563.643
2892	0.437394	1.91534	0.006915	-1.36926	1	563.644
2893	0.0330628	3.25724	0.006915	-0.723006	1	563.644
2894	0.205436	4.00712	0.006915	-0.859247	1	563.644
2895	-0.565196	1.82149	0.006915	1.52359	1	563.645
2896	0.488848	1.05069	0.006915	-1.46211	1	563.646
2897	-0.585127	1.74816	0.006915	1.56184	1	563.646
2898	-0.205436	3.30955	0.006915	0.0741379	1	563.647
2899	0.42368	0.958906	0.006915	-1.47238	1	563.647
2900	0.0749281	2.68574	0.006915	-1.00445	1	563.647
2901	-0.523774	1.97554	0.006915	1.43461	1	563.647
2902	0.163778	3.46614	0.006915	-1.01832	1	563.647
2903	-0.246398	2.864	0.006915	-0.0834649	1	563.648
2904	-0.520076	1.9603	0.006915	1.04978	1	563.648
2905	0.202927	2.51434	0.006915	-1.21083	1	563.648
2906	0.501815	0.617096	0.006915	-1.49489	1	563.649
2907	0.406665	2.42059	0.006915	-1.28734	1	563.649
2908	0.291727	2.7456	0.006915	-1.25029	1	563.649
2909	0.319997	2.10093	0.006915	-1.34482	1	563.649
2910	0.0401748	3.48742	0.006915	-0.805642	1	563.649
2911	0.355824	1.97617	0.006915	-1.37238	1	563.649
2912	0.434998	0.651448	0.006915	-1.41511	1	563.65
2913	0.417582	0.63933	0.006915	-1.44016	1	563.65
2914	0.241474	2.27149	0.006915	-1.27244	1	563.65
2915	-0.345784	2.69747	0.006915	0.69421	1	563.65
2916	0.424314	1.16025	0.006915	-1.46203	1	563.651
2917	0.35753	1.92534	0.006915	-1.37841	1	563.651
2918	0.374257	1.10806	0.006915	-1.44024	1	563.651
2919	0.210051	1.94978	0.006915	-1.20797	1	563.651
2920	0.0369112	3.87861	0.006915	-0.675653	1	563.651
2921	0.345138	1.32157	0.006915	-1.30542	1	563.652
2922	-0.113762	3.09719	0.006915	-0.476627	1	563.652
2923	0.314582	2.12135	0.006915	-1.34009	1	563.652
2924	0.387723	1.67818	0.006915	-1.41135	1	563.652
2925	0.490386	1.08859	0.006915	-1.45669	1	563.653
2926	0.312122	1.31631	0.006915	-1.37208	1	563.653
2927	-0.00757302	3.12172	0.006915	-0.700661	1	563.653
2928	0.229014	2.56508	0.006915	-1.23067	1	563.653
2929	0.514338	0.50008	0.006915	-1.45525	1	563.653
2930	-0.513115	1.97714	0.006915	1.10388	1	563.653
2931	0.0828902	4.04723	0.006915	-0.727844	1	563.653
2932	0.42895	2.0568	0.006915	-1.29965	1	563.653
2933	0.353236	2.65267	0.006915	-1.28124	1	563.654
2934	0.425571	0.698447	0.006915	-1.47407	1	563.654
2935	0.471315	1.54643	0.006915	-1.36876	1	563.654
2936	0.373635	1.11784	0.006915	-1.33778	1	563.654
2937	0.353369	1.01031	0.006915	-1.40455	1	563.655
2938	0.358025	2.90318	0.006915	-1.23091	1	563.655
2939	-0.455866	2.16199	0.006915	0.749614	1	563.656
2940	0.349378	1.30038	0.006915	-1.30849	1	563.656
2941	0.365865	1.8768	0.006915	-1.38626	1	563.656
2942	0.37877	1.87765	0.006915	-1.38913	1	563.656
2943	0.355704	1.86533	0.006915	-1.23816	1	563.656
2944	0.314739	2.98145	0.006915	-1.11047	1	563.656
2945	-0.596385	1.70892	0.006915	1.62658	1	563.656
2946	-0.602339	1.66489	0.006915	1.37765	1	563.657
2947	-0.444258	2.28754	0.006915	0.968872	1	563.658
2948	0.241088	2.62374	0.006915	-1.23389	1	563.658
2949	0.455325	0.630011	0.006915	-1.4915	1	563.658
2950	0.478635	0.997805	0.006915	-1.47404	1	563.658
2951	0.354255	1.40548	0.006915	-1.41785	1	563.659
2952	0.202853	2.14196	0.006915	-1.23627	1	563.659
2953	0.508426	0.899671	0.006915	-1.42156	1	563.659
2954	0.310286	1.58551	0.006915	-1.37656	1	563.659
2955	0.271825	1.93963	0.006915	-1.19437	1	563.659
2956	0.500693	1.14159	0.006915	-1.42327	1	563.66
2957	0.193946	4.19084	0.006915	-0.858718	1	563.66
2958	0.503233	0.378134	0.006915	-1.48305	1	563.66
2959	0.0794957	2.99734	0.006915	-0.983721	1	563.66
2960	0.233127	1.91141	0.006915	-1.1999	1	563.66
2961	-0.335108	2.80108	0.006915	0.78825	1	563.66
2962	0.252265	3.38383	0.006915	-1.12187	1	563.66
2963	0.145151	2.38918	0.006915	-1.14083	1	563.661
2964	0.0821967	2.79213	0.006915	-0.919448	1	563.661
2965	0.227061	3.31034	0.006915	-0.97358	1	563.661
2966	0.428998	2.15389	0.006915	-1.32006	1	563.661
2967	0.488987	0.705991	0.006915	-1.49454	1	563.661
2968	-0.243459	3.1473	0.006915	0.197195	1	563.662
2969	0.170005	4.06723	0.006915	-0.781201	1	563.662
2970	0.0875174	3.45717	0.006915	-0.755416	1	563.662
2971	0.497518	0.486023	0.006915	-1.49982	1	563.662
2972	0.287382	3.30349	0.006915	-1.05034	1	563.662
2973	0.0879698	4.02266	0.006915	-0.614381	1	563.663
2974	-0.462213	2.19409	0.006915	0.909765	1	563.663
2975	-0.572657	1.74749	0.006915	1.08405	1	563.663
2976	0.519431	0.797888	0.006915	-1.45013	1	563.663
2977	0.460625	1.69038	0.006915	-1.35065	1	563.663
2978	0.448688	1.87926	0.006915	-1.33646	1	563.663
2979	0.102309	3.57696	0.006915	-0.903134	1	563.664
2980	0.0824267	2.93213	0.006915	-0.880512	1	563.664
2981	0.502451	0.50519	0.006915	-1.49956	1	563.664
2982	0.515638	0.878962	0.006915	-1.44256	1	563.664
2983	-0.566983	1.76642	0.006915	1.08833	1	563.664
2984	-0.353214	2.56516	0.006915	0.332771	1	563.664
2985	-0.395942	2.42274	0.006915	0.532381	1	563.665
2986	0.436693	0.765785	0.006915	-1.39145	1	563.665
2987	-0.598509	1.70074	0.006915	1.60277	1	563.665
2988	0.327568	1.27039	0.006915	-1.39481	1	563.665
2989	-0.418117	2.32706	0.006915	0.586029	1	563.666
2990	0.16638	2.19676	0.006915	-1.14506	1	563.667
2991	0.301122	1.37677	0.006915	-1.31228	1	563.667
2992	0.317614	1.2373	0.006915	-1.3699	1	563.667
2993	0.106736	2.58971	0.006915	-0.998748	1	563.667
2994	0.451853	0.726825	0.006915	-1.49052	1	563.667
2995	-0.00178875	3.87782	0.006915	-0.415196	1	563.667
2996	0.331189	3.13371	0.006915	-1.12552	1	563.668
2997	-0.582993	1.72372	0.006915	1.26147	1	563.668
2998	-0.268412	2.96353	0.006915	0.153453	1	563.668
2999	0.476555	0.996954	0.006915	-1.47558	1	563.669
3000	0.000297454	3.3133	0.006915	-0.762918	1	563.669
3001	0.492606	0.376939	0.006915	-1.47648	1	563.669
3002	0.367644	1.09831	0.006915	-1.43585	1	563.67
3003	-0.499407	2.06666	0.006915	1.2013	1	563.67
3004	0.357286	1.0401	0.006915	-1.42123	1	563.67
3005	0.308403	2.87872	0.006915	-1.23829	1	563.67
3006	0.351255	1.29556	0.006915	-1.42016	1	563.67
3007	0.461641	0.644174	0.006915	-1.41145	1	563.67
3008	-0.420061	2.39118	0.006915	0.885506	1	563.67
3009	0.402171	1.97429	0.006915	-1.26439	1	563.67
3010	0.328348	2.01615	0.006915	-1.35848	1	563.67
3011	0.307498	3.4236	0.006915	-1.0787	1	563.67
3012	-0.22255	3.24466	0.006915	0.139907	1	563.67
3013	0.386796	0.962505	0.006915	-1.36302	1	563.671
3014	0.30404	3.3376	0.006915	-1.15226	1	563.671
3015	0.313435	1.44859	0.006915	-1.38268	1	563.671
3016	-0.179068	3.54179	0.006915	0.251311	1	563.671
3017	-0.386382	2.47605	0.006915	0.688317	1	563.671
3018	0.402058	0.706874	0.006915	-1.43578	1	563.672
3019	0.395579	2.06155	0.006915	-1.25353	1	563.672
3020	0.368165	2.2596	0.006915	-1.21583	1	563.673
3021	0.215798	4.0134	0.006915	-0.877752	1	563.673
3022	0.518132	0.412643	0.006915	-1.49032	1	563.673
3023	0.365928	1.20269	0.006915	-1.32283	1	563.673
3024	0.0273064	3.31769	0.006915	-0.690984	1	563.673
3025	0.339004	1.70772	0.006915	-1.24682	1	563.673
3026	0.392977	1.07062	0.006915	-1.34319	1	563.674
3027	-0.373527	2.55544	0.006915	0.727206	1	563.674
3028	-0.452871	2.23432	0.006915	0.890542	1	563.674
3029	0.328403	2.08467	0.006915	-1.35169	1	563.674
3030	0.279753	3.48032	0.006915	-1.02575	1	563.675
3031	-0.0287261	3.0027	0.006915	-0.753499	1	563.675
3032	0.436687	1.66015	0.006915	-1.31241	1	563.675
3033	0.260562	3.8558	0.006915	-0.985251	1	563.675
3034	0.376079	1.1549	0.006915	-1.44244	1	563.676
3035	0.323038	1.71467	0.006915	-1.38092	1	563.676
3036	0.00833775	3.33198	0.006915	-0.776903	1	563.676
3037	-0.569037	1.80201	0.006915	1.43706	1	563.676
3038	0.479288	0.537268	0.006915	-1.50023	1	563.677
3039	0.207445	2.88582	0.006915	-1.16885	1	563.678
3040	0.128628	3.58354	0.006915	-0.94535	1	563.678
3041	0.446537	0.505551	0.006915	-1.47335	1	563.678
3042	-0.58796	1.7365	0.006915	1.61473	1	563.679
3043	0.216181	2.48906	0.006915	-1.22853	1	563.68
3044	0.34606	1.2225	0.006915	-1.41669	1	563.68
3045	-0.443026	2.30056	0.006915	1.01824	1	563.68
3046	-0.137627	3.14962	0.006915	-0.4138	1	563.68
3047	0.217291	2.99233	0.006915	-1.00645	1	563.68
3048	0.159378	2.22326	0.006915	-1.14656	1	563.68
3049	0.299689	1.74629	0.006915	-1.23087	1	563.68
3050	-0.251049	3.17952	0.006915	0.355674	1	563.681
3051	0.272385	3.51171	0.006915	-1.01174	1	563.681
3052	0.493965	0.44263	0.006915	-1.50054	1	563.681
3053	-0.280724	2.91981	0.006915	0.202958	1	563.681
3054	0.275983	2.54671	0.006915	-1.11358	1	563.682
3055	0.272042	2.74189	0.006915	-1.24133	1	563.682
3056	0.494311	0.509653	0.006915	-1.50232	1	563.682
3057	-0.607678	1.65587	0.006915	1.40476	1	563.682
3058	0.32507	1.51782	0.006915	-1.27062	1	563.682
3059	0.458365	1.53872	0.006915	-1.41977	1	563.683
3060	-0.265005	2.89102	0.006915	0.158216	1	563.683
3061	0.0906701	3.77832	0.006915	-0.678823	1	563.683
3062	0.437049	1.90441	0.006915	-1.37607	1	563.684
3063	0.407383	0.720679	0.006915	-1.459	1	563.684
3064	0.146984	3.83381	0.006915	-0.913162	1	563.684
3065	0.370658	0.880415	0.006915	-1.4152	1	563.684
3066	0.448078	0.595345	0.006915	-1.42033	1	563.684
3067	0.45762	1.42376	0.006915	-1.43635	1	563.685
3068	0.366452	0.937265	0.006915	-1.42462	1	563.685
3069	0.201528	4.15344	0.006915	-0.842569	1	563.685
3070	-0.276359	3.04328	0.006915	0.39561	1	563.686
3071	0.139863	2.43029	0.006915	-1.05732	1	563.686
3072	0.299061	1.87699	0.006915	-1.35335	1	563.686
3073	0.336159	1.52918	0.006915	-1.40126	1	563.686
3074	-0.0433524	3.16125	0.006915	-0.612384	1	563.686
3075	0.434575	0.572928	0.006915	-1.43372	1	563.687
3076	0.179388	3.49784	0.006915	-1.03312	1	563.687
3077	-0.457196	2.2407	0.006915	1.18392	1	563.688
3078	0.514929	0.809595	0.006915	-1.47257	1	563.689
3079	0.251884	2.48286	0.006915	-1.26104	1	563.689
3080	0.514963	0.766058	0.006915	-1.43001	1	563.689
3081	0.386935	1.90296	0.006915	-1.38912	1	563.689
3082	0.317046	2.61867	0.006915	-1.1411	1	563.689
3083	0.429549	0.723572	0.006915	-1.48129	1	563.689
3084	0.442917	0.815075	0.006915	-1.38294	1	563.689
3085	-0.204363	3.17785	0.006915	0.0630863	1	563.689
3086	0.366774	2.31016	0.006915	-1.33574	1	563.69
3087	0.0635098	4.24581	0.006915	-0.596962	1	563.69
3088	0.31451	1.76673	0.006915	-1.2306	1	563.69
3089	0.145863	2.78283	0.006915	-0.973845	1	563.69
3090	0.223693	1.92738	0.006915	-1.19681	1	563.69
3091	0.318276	1.40545	0.006915	-1.29167	1	563.691
3092	0.36054	2.85244	0.006915	-1.17843	1	563.691
3093	0.130079	2.66015	0.006915	-0.988895	1	563.692
3094	0.487398	0.801578	0.006915	-1.40093	1	563.692
3095	0.0917494	4.109	0.006915	-0.602314	1	563.694
3096	-0.168312	3.59188	0.006915	0.218357	1	563.694
3097	0.243405	2.38866	0.006915	-1.26487	1	563.695
3098	-0.523952	1.9723	0.006915	1.30623	1	563.695
3099	-0.243009	3.24263	0.006915	0.393185	1	563.695
3100	-0.163394	3.07103	0.006915	-0.282226	1	563.696
3101	0.238356	2.82375	0.006915	-1.04827	1	563.696
3102	0.287705	2.34226	0.006915	-1.30275	1	563.696
3103	-0.549392	1.83086	0.006915	1.09059	1	563.698
3104	0.433332	1.35714	0.006915	-1.44943	1	563.699
3105	0.424129	0.75088	0.006915	-1.47896	1	563.699
3106	0.35617	1.30232	0.006915	-1.42552	1	563.699
3107	0.378545	2.23633	0.006915	-1.34685	1	563.7
3108	-0.120625	3.65664	0.006915	-0.176416	1	563.7
3109	0.354708	2.86452	0.006915	-1.24615	1	563.701
3110	0.39271	2.25861	0.006915	-1.23994	1	563.701
3111	0.375947	2.82937	0.006915	-1.22904	1	563.701
3112	-0.273734	3.07589	0.006915	0.550561	1	563.702
3113	-0.567069	1.81614	0.006915	1.57616	1	563.702
3114	0.395725	1.15145	0.006915	-1.33037	1	563.702
3115	0.402619	1.03619	0.006915	-1.46354	1	563.703
3116	0.499104	0.454806	0.006915	-1.50414	1	563.703
3117	-0.589059	1.72425	0.006915	1.40402	1	563.703
3118	0.302685	2.18758	0.006915	-1.32891	1	563.703
3119	0.409027	2.30841	0.006915	-1.325	1	563.703
3120	-0.0299763	2.97772	0.006915	-0.754094	1	563.704
3121	0.12675	3.62952	0.006915	-0.933037	1	563.704
3122	0.491821	0.355647	0.006915	-1.48933	1	563.705
3123	0.332582	2.75898	0.006915	-1.26584	1	563.705
3124	-0.506809	2.0011	0.006915	1.08922	1	563.706
3125	0.350386	1.79744	0.006915	-1.24003	1	563.706
3126	0.290864	2.46867	0.006915	-1.29007	1	563.706
3127	0.41657	1.47504	0.006915	-1.43786	1	563.707
3128	0.188681	4.04346	0.006915	-0.818018	1	563.707
3129	-0.314345	2.78335	0.006915	0.317175	1	563.708
3130	0.0256785	4.31262	0.006915	-0.372714	1	563.708
3131	0.18658	2.05922	0.006915	-1.18223	1	563.708
3132	0.243247	1.71718	0.006915	-1.25412	1	563.708
3133	-0.578823	1.77041	0.006915	1.60795	1	563.708
3134	0.333223	3.28447	0.006915	-1.15129	1	563.708
3135	0.340843	1.05256	0.006915	-1.38182	1	563.709
3136	0.293028	1.8457	0.006915	-1.35192	1	563.709
3137	-0.630806	1.57366	0.006915	1.42916	1	563.709
3138	0.36329	2.53814	0.006915	-1.30305	1	563.709
3139	0.389537	1.25694	0.006915	-1.4477	1	563.71
3140	0.512134	1.00307	0.006915	-1.42916	1	563.71
3141	0.406969	1.94368	0.006915	-1.38507	1	563.71
3142	0.424136	2.23802	0.006915	-1.31978	1	563.71
3143	0.120185	4.23881	0.006915	-0.74087	1	563.711
3144	0.382949	2.73293	0.006915	-1.22268	1	563.711
3145	0.401199	1.99924	0.006915	-1.25998	1	563.711
3146	0.432593	0.648819	0.006915	-1.48287	1	563.711
3147	0.500083	0.703423	0.006915	-1.41611	1	563.712
3148	0.27264	1.73195	0.006915	-1.33714	1	563.712
3149	0.166887	3.73237	0.006915	-0.967682	1	563.712
3150	0.355403	1.70001	0.006915	-1.40176	1	563.712
3151	0.420734	1.16383	0.006915	-1.46442	1	563.713
3152	0.243811	3.59078	0.006915	-0.959695	1	563.713
3153	0.362366	2.89534	0.006915	-1.18009	1	563.713
3154	0.44916	1.85023	0.006915	-1.32583	1	563.714
3155	0.28588	1.43489	0.006915	-1.30609	1	563.715
3156	0.498015	0.837224	0.006915	-1.4048	1	563.715
3157	0.240615	4.0104	0.006915	-0.936468	1	563.715
3158	0.0577453	4.04132	0.006915	-0.671638	1	563.715
3159	-0.626736	1.59682	0.006915	1.59652	1	563.716
3160	0.397015	0.908409	0.006915	-1.36775	1	563.716
3161	0.208645	3.12364	0.006915	-0.977272	1	563.717
3162	0.256626	1.6796	0.006915	-1.25016	1	563.717
3163	0.167039	3.15424	0.006915	-1.08397	1	563.717
3164	0.346259	1.08457	0.006915	-1.35255	1	563.717
3165	0.510791	0.332218	0.006915	-1.48851	1	563.717
3166	0.124079	3.54048	0.006915	-0.94984	1	563.717
3167	-0.0110968	3.62502	0.006915	-0.640805	1	563.717
3168	0.217416	2.95522	0.006915	-1.01024	1	563.719
3169	-0.287329	3.02567	0.006915	0.620178	1	563.719
3170	0.0685584	2.6906	0.006915	-0.999223	1	563.719
3171	-0.522498	1.98304	0.006915	1.45046	1	563.72
3172	0.311177	2.49672	0.006915	-1.29742	1	563.72
3173	0.28583	1.77541	0.006915	-1.22213	1	563.72
3174	-0.0787412	3.07862	0.006915	-0.606744	1	563.72
3175	-0.439369	2.2005	0.006915	0.577247	1	563.721
3176	-0.0835326	3.47271	0.006915	-0.470798	1	563.721
3177	0.213644	4.12393	0.006915	-0.908355	1	563.721
3178	0.432152	2.13286	0.006915	-1.33615	1	563.721
3179	0.187478	2.0534	0.006915	-1.20357	1	563.722
3180	0.2771	2.78724	0.006915	-1.08671	1	563.722
3181	0.269662	3.15621	0.006915	-1.03901	1	563.722
3182	0.25801	2.72797	0.006915	-1.07634	1	563.723
3183	0.0391528	3.25679	0.006915	-0.729492	1	563.723
3184	0.511614	1.00729	0.006915	-1.42301	1	563.723
3185	0.0736652	3.026	0.006915	-0.97254	1	563.723
3186	0.325109	3.34787	0.006915	-1.1457	1	563.724
3187	0.4055	1.44563	0.006915	-1.30061	1	563.724
3188	0.486579	0.45536	0.006915	-1.44221	1	563.724
3189	-0.549302	1.87761	0.006915	1.4169	1	563.724
3190	0.157531	3.00608	0.006915	-0.941803	1	563.724
3191	0.150311	2.25378	0.006915	-1.13234	1	563.724
3192	0.471761	0.387598	0.006915	-1.48379	1	563.724
3193	0.251331	1.6409	0.006915	-1.28686	1	563.725
3194	0.466329	0.899976	0.006915	-1.48848	1	563.725
3195	-0.544477	1.83684	0.006915	0.9641	1	563.725
3196	0.301095	2.57793	0.006915	-1.28222	1	563.725
3197	0.399013	0.703503	0.006915	-1.44413	1	563.725
3198	-0.292427	2.7042	0.006915	0.0633314	1	563.726
3199	0.166546	2.38395	0.006915	-1.07331	1	563.726
3200	0.266238	1.54107	0.006915	-1.29929	1	563.726
3201	0.283673	2.9714	0.006915	-1.07355	1	563.727
3202	0.23467	1.79074	0.006915	-1.28108	1	563.727
3203	-0.0395512	4.14495	0.006915	-0.226115	1	563.728
3204	0.235203	3.78832	0.006915	-0.926134	1	563.728
3205	0.353859	1.89382	0.006915	-1.23137	1	563.728
3206	-0.0873797	3.95762	0.006915	-0.0308428	1	563.728
3207	0.321449	2.37653	0.006915	-1.1646	1	563.728
3208	0.341427	1.72362	0.006915	-1.24345	1	563.729
3209	0.395391	1.3467	0.006915	-1.30568	1	563.729
3210	0.516701	0.396397	0.006915	-1.46254	1	563.73
3211	-0.167823	3.34288	0.006915	-0.00797454	1	563.731
3212	-0.620066	1.60951	0.006915	1.45788	1	563.731
3213	-0.173282	3.30388	0.006915	-0.0104952	1	563.731
3214	0.486711	0.626324	0.006915	-1.50425	1	563.732
3215	0.283311	2.12202	0.006915	-1.32411	1	563.733
3216	-0.563843	1.81634	0.006915	1.35207	1	563.733
3217	0.40469	0.662994	0.006915	-1.43526	1	563.733
3218	0.224301	1.84793	0.006915	-1.21983	1	563.733
3219	0.282471	2.27552	0.006915	-1.30834	1	563.733
3220	0.17507	2.25317	0.006915	-1.10909	1	563.734
3221	-0.274748	3.03154	0.006915	0.342608	1	563.734
3222	0.5158	0.380459	0.006915	-1.50346	1	563.734
3223	0.402559	1.00428	0.006915	-1.35	1	563.735
3224	-0.615452	1.64168	0.006915	1.66537	1	563.735
3225	0.102518	3.08534	0.006915	-1.00908	1	563.735
3226	0.304127	3.48804	0.006915	-1.06434	1	563.735
3227	0.0375994	3.34636	0.006915	-0.697592	1	563.736
3228	0.20962	2.28238	0.006915	-1.11007	1	563.736
3229	-0.0641445	3.37484	0.006915	-0.442224	1	563.736
3230	-0.190733	3.50633	0.006915	0.306398	1	563.736
3231	0.315187	2.66328	0.006915	-1.13341	1	563.737
3232	0.442644	1.7823	0.006915	-1.39724	1	563.737
3233	0.526768	0.35534	0.006915	-1.49111	1	563.737
3234	-0.0641176	3.91375	0.006915	-0.158035	1	563.737
3235	0.483003	0.971239	0.006915	-1.38274	1	563.738
3236	0.452997	1.8994	0.006915	-1.33978	1	563.738
3237	-0.609421	1.66281	0.006915	1.66388	1	563.738
3238	0.443168	2.03275	0.006915	-1.34001	1	563.738
3239	-0.545203	1.89777	0.006915	1.53381	1	563.738
3240	0.468923	0.775763	0.006915	-1.49701	1	563.738
3241	0.517019	0.348252	0.006915	-1.4731	1	563.738
3242	0.00767799	3.53489	0.006915	-0.568561	1	563.738
3243	0.456001	0.567421	0.006915	-1.49755	1	563.738
3244	0.492367	0.811541	0.006915	-1.40023	1	563.739
3245	0.532156	0.609089	0.006915	-1.47808	1	563.739
3246	0.114766	2.65235	0.006915	-0.978278	1	563.739
3247	0.142494	2.54592	0.006915	-1.13764	1	563.739
3248	0.282768	3.74598	0.006915	-1.02757	1	563.739
3249	0.0961474	3.96071	0.006915	-0.789975	1	563.739
3250	0.331153	3.30199	0.006915	-1.15658	1	563.74
3251	-0.3991	2.50044	0.006915	0.913057	1	563.74
3252	0.275518	2.26279	0.006915	-1.30517	1	563.74
3253	0.533877	0.469862	0.006915	-1.47236	1	563.74
3254	0.528045	0.492307	0.006915	-1.49654	1	563.741
3255	0.440354	1.75217	0.006915	-1.30934	1	563.741
3256	0.187142	2.1135	0.006915	-1.21623	1	563.742
3257	0.331292	1.56434	0.006915	-1.39896	1	563.742
3258	0.371632	2.21258	0.006915	-1.21865	1	563.743
3259	0.320065	2.06743	0.006915	-1.35261	1	563.744
3260	0.423275	1.41625	0.006915	-1.31192	1	563.744
3261	-0.565092	1.82102	0.006915	1.49596	1	563.744
3262	-0.314041	2.79081	0.006915	0.326717	1	563.744
3263	0.426555	1.13359	0.006915	-1.46951	1	563.744
3264	0.29518	1.49105	0.006915	-1.36646	1	563.744
3265	0.189445	4.05297	0.006915	-0.914665	1	563.745
3266	0.474186	1.5943	0.006915	-1.3953	1	563.745
3267	0.429539	0.714814	0.006915	-1.48557	1	563.745
3268	-0.274343	2.95205	0.006915	0.188505	1	563.745
3269	0.449507	1.25216	0.006915	-1.46137	1	563.746
3270	0.216864	2.68175	0.006915	-1.20919	1	563.746
3271	0.358698	2.97065	0.006915	-1.17023	1	563.746
3272	0.526689	0.54443	0.006915	-1.49572	1	563.746
3273	-0.0238141	3.10515	0.006915	-0.758903	1	563.746
3274	0.498923	1.255	0.006915	-1.42325	1	563.747
3275	-0.612945	1.63894	0.006915	1.42703	1	563.747
3276	0.521957	0.888098	0.006915	-1.4468	1	563.747
3277	0.499975	0.385137	0.006915	-1.45612	1	563.747
3278	0.207325	2.45463	0.006915	-1.22637	1	563.748
3279	0.301077	2.31017	0.006915	-1.31644	1	563.748
3280	0.169775	2.68308	0.006915	-1.1596	1	563.748
3281	0.330602	1.56456	0.006915	-1.39877	1	563.748
3282	0.479446	1.54893	0.006915	-1.37944	1	563.749
3283	-0.1934	3.09719	0.006915	-0.0912618	1	563.75
3284	0.390481	1.06065	0.006915	-1.34052	1	563.75
3285	-0.156334	3.0981	0.006915	-0.285034	1	563.75
3286	0.420567	0.583548	0.006915	-1.46245	1	563.75
3287	0.232069	3.79219	0.006915	-0.919094	1	563.75
3288	0.306732	2.95653	0.006915	-1.22962	1	563.751
3289	0.00816818	3.3095	0.006915	-0.653138	1	563.751
3290	0.47544	1.36382	0.006915	-1.43924	1	563.751
3291	0.0211906	2.88751	0.006915	-0.895247	1	563.751
3292	0.489753	0.336655	0.006915	-1.49505	1	563.751
3293	0.107856	3.34719	0.006915	-0.8106	1	563.751
3294	0.117354	3.30372	0.006915	-0.833879	1	563.751
3295	0.0937645	2.66619	0.006915	-1.05215	1	563.751
3296	0.181179	2.1916	0.006915	-1.12553	1	563.752
3297	0.429489	2.02475	0.006915	-1.36723	1	563.752
3298	0.487955	1.43644	0.006915	-1.39714	1	563.753
3299	0.448155	1.54743	0.006915	-1.32346	1	563.753
3300	0.42848	0.762125	0.006915	-1.48575	1	563.753
3301	0.509672	0.30295	0.006915	-1.48953	1	563.753
3302	0.507477	0.966174	0.006915	-1.40785	1	563.753
3303	0.476941	0.391816	0.006915	-1.49832	1	563.753
3304	0.447163	0.890985	0.006915	-1.48884	1	563.754
3305	0.294709	1.38763	0.006915	-1.35933	1	563.754
3306	0.306891	3.02679	0.006915	-1.09226	1	563.754
3307	0.398556	0.840042	0.006915	-1.46526	1	563.754
3308	-0.427002	2.3816	0.006915	1.12755	1	563.755
3309	0.371687	1.71305	0.006915	-1.25724	1	563.755
3310	0.0724482	2.89664	0.006915	-0.874438	1	563.755
3311	0.243719	3.72851	0.006915	-0.944058	1	563.756
3312	0.418718	1.88065	0.006915	-1.28029	1	563.756
3313	0.463944	0.524959	0.006915	-1.42584	1	563.756
3314	0.412423	2.44363	0.006915	-1.27599	1	563.757
3315	0.50278	0.811476	0.006915	-1.40724	1	563.757
3316	-0.570885	1.79625	0.006915	1.56137	1	563.757
3317	-0.291388	2.71541	0.006915	0.0942876	1	563.757
3318	0.373528	0.927834	0.006915	-1.37031	1	563.758
3319	0.227573	2.1746	0.006915	-1.27161	1	563.758
3320	0.268194	3.29205	0.006915	-1.02123	1	563.759
3321	-0.227494	3.33374	0.006915	0.431612	1	563.759
3322	-0.615724	1.61864	0.006915	1.38176	1	563.759
3323	0.152782	3.25113	0.006915	-1.05097	1	563.76
3324	0.201579	3.87423	0.006915	-0.977857	1	563.76
3325	0.419796	2.12708	0.006915	-1.35665	1	563.761
3326	-0.616518	1.63643	0.006915	1.65605	1	563.761
3327	0.392434	0.817636	0.006915	-1.4585	1	563.761
3328	0.274647	2.58197	0.006915	-1.10542	1	563.762
3329	0.318139	2.065	0.006915	-1.35268	1	563.762
3330	-0.137962	3.17641	0.006915	-0.299222	1	563.762
3331	-0.0604055	3.88602	0.006915	-0.331473	1	563.762
3332	0.283249	2.14522	0.006915	-1.32323	1	563.763
3333	0.478142	0.367661	0.006915	-1.49598	1	563.763
3334	0.40317	1.74537	0.006915	-1.27407	1	563.763
3335	0.421571	1.58518	0.006915	-1.42973	1	563.763
3336	0.121615	2.53569	0.006915	-1.10704	1	563.763
3337	0.160461	2.3922	0.006915	-1.06727	1	563.763
3338	0.455786	0.916977	0.006915	-1.48926	1	563.764
3339	0.16093	2.27025	0.006915	-1.10276	1	563.764
3340	0.532918	0.368012	0.006915	-1.49403	1	563.764
3341	-0.300795	2.74826	0.006915	0.253281	1	563.764
3342	-0.234421	3.17309	0.006915	0.300657	1	563.765
3343	0.416755	2.27945	0.006915	-1.26945	1	563.765
3344	-0.539855	1.86117	0.006915	1.04209	1	563.765
3345	0.532346	0.509785	0.006915	-1.49464	1	563.765
3346	0.459912	1.80326	0.006915	-1.37523	1	563.765
3347	0.47936	0.776245	0.006915	-1.39393	1	563.766
3348	-0.0572817	4.09657	0.006915	-0.116879	1	563.766
3349	0.262995	3.88044	0.006915	-1.01215	1	563.766
3350	0.419687	0.99251	0.006915	-1.35163	1	563.766
3351	0.338116	1.55991	0.006915	-1.26194	1	563.766
3352	0.479336	0.715151	0.006915	-1.40002	1	563.767
3353	0.179797	2.97611	0.006915	-0.968006	1	563.767
3354	0.00818671	3.66988	0.006915	-0.518702	1	563.767
3355	0.449325	0.590241	0.006915	-1.49696	1	563.767
3356	0.537705	0.487031	0.006915	-1.4847	1	563.767
3357	0.14448	4.29795	0.006915	-0.767056	1	563.768
3358	0.418583	2.31419	0.006915	-1.2748	1	563.768
3359	0.342067	1.02018	0.006915	-1.39562	1	563.768
3360	0.496854	0.540376	0.006915	-1.50991	1	563.769
3361	-0.138888	3.09127	0.006915	-0.434529	1	563.769
3362	0.493381	0.65914	0.006915	-1.50508	1	563.769
3363	0.151047	3.26399	0.006915	-0.885327	1	563.769
3364	0.236724	3.51682	0.006915	-0.954951	1	563.769
3365	0.37017	2.95598	0.006915	-1.20632	1	563.769
3366	0.532224	0.705153	0.006915	-1.45551	1	563.77
3367	0.186652	3.83717	0.006915	-0.837225	1	563.77
3368	0.471364	0.377717	0.006915	-1.49267	1	563.77
3369	-0.35981	2.68405	0.006915	0.796338	1	563.771
3370	-0.444753	2.21911	0.006915	0.7906	1	563.771
3371	-0.0324656	3.16448	0.006915	-0.726543	1	563.771
3372	-0.246912	3.00228	0.006915	0.0227531	1	563.771
3373	0.0631	2.64869	0.006915	-0.95856	1	563.772
3374	0.430072	1.73333	0.006915	-1.29702	1	563.772
3375	-0.564686	1.82489	0.006915	1.5936	1	563.772
3376	0.184717	2.63172	0.006915	-1.18387	1	563.772
3377	0.147528	2.25462	0.006915	-1.12074	1	563.772
3378	0.509556	1.12897	0.006915	-1.42512	1	563.772
3379	0.256386	3.80675	0.006915	-1.03726	1	563.773
3380	0.44499	1.15818	0.006915	-1.47146	1	563.773
3381	0.327314	1.14263	0.006915	-1.39214	1	563.773
3382	0.0393805	2.76857	0.006915	-0.941772	1	563.774
3383	0.453398	0.563623	0.006915	-1.49912	1	563.775
3384	0.356785	1.45875	0.006915	-1.42265	1	563.775
3385	0.28466	2.5368	0.006915	-1.11783	1	563.775
3386	-0.625016	1.60478	0.006915	1.63152	1	563.775
3387	0.0523179	3.16497	0.006915	-0.910749	1	563.775
3388	0.511887	0.678189	0.006915	-1.49886	1	563.776
3389	0.184136	3.10617	0.006915	-0.951238	1	563.776
3390	-0.578246	1.77601	0.006915	1.61469	1	563.776
3391	-0.0846748	3.75288	0.006915	-0.305152	1	563.776
3392	-0.245062	2.94223	0.006915	-0.0499691	1	563.776
3393	0.400788	1.04494	0.006915	-1.46655	1	563.776
3394	0.250339	3.98585	0.006915	-0.974626	1	563.777
3395	0.234172	3.58505	0.006915	-1.07498	1	563.777
3396	0.521571	0.305804	0.006915	-1.50074	1	563.777
3397	-0.59998	1.68131	0.006915	1.48683	1	563.777
3398	0.253213	1.95514	0.006915	-1.18239	1	563.777
3399	0.481919	1.32945	0.006915	-1.36628	1	563.778
3400	0.489163	1.35877	0.006915	-1.42744	1	563.778
3401	0.494588	1.34355	0.006915	-1.41801	1	563.778
3402	0.349295	2.63448	0.006915	-1.29176	1	563.778
3403	0.414299	1.08566	0.006915	-1.4707	1	563.778
3404	0.425981	1.52228	0.006915	-1.30467	1	563.778
3405	0.476511	1.18672	0.006915	-1.36351	1	563.778
3406	0.475377	1.399	0.006915	-1.35676	1	563.778
3407	-0.325061	2.85543	0.006915	0.772354	1	563.779
3408	0.281622	3.78656	0.006915	-1.03439	1	563.779
3409	-0.50205	2.05087	0.006915	1.29852	1	563.779
3410	0.0737497	2.63016	0.006915	-1.01424	1	563.78
3411	-0.231194	3.1886	0.006915	0.293161	1	563.78
3412	-0.577792	1.73967	0.006915	1.23687	1	563.78
3413	-0.156721	3.05735	0.006915	-0.31951	1	563.78
3414	0.261018	1.55397	0.006915	-1.29155	1	563.78
3415	0.0629457	2.86056	0.006915	-0.982549	1	563.78
3416	0.417808	2.23599	0.006915	-1.26919	1	563.78
3417	0.374372	2.80043	0.006915	-1.25645	1	563.781
3418	0.10423	4.39277	0.006915	-0.582412	1	563.781
3419	0.530962	0.51096	0.006915	-1.45382	1	563.781
3420	-0.00286531	2.99508	0.006915	-0.747549	1	563.781
3421	0.167253	3.52861	0.006915	-1.0162	1	563.782
3422	-0.323951	2.75452	0.006915	0.532163	1	563.782
3423	0.205769	4.19578	0.006915	-0.842451	1	563.782
3424	0.485562	1.43445	0.006915	-1.4179	1	563.782
3425	0.153928	3.94708	0.006915	-0.898657	1	563.783
3426	-0.400737	2.41601	0.006915	0.579734	1	563.783
3427	0.360011	1.34134	0.006915	-1.43114	1	563.783
3428	0.422121	1.82191	0.006915	-1.4028	1	563.783
3429	-0.0946041	3.68167	0.006915	-0.145415	1	563.783
3430	0.450437	0.951708	0.006915	-1.48762	1	563.783
3431	0.186625	3.13723	0.006915	-1.11233	1	563.783
3432	0.233663	1.89733	0.006915	-1.29057	1	563.783
3433	0.276928	2.81493	0.006915	-1.23855	1	563.784
3434	0.43972	0.618987	0.006915	-1.49318	1	563.784
3435	0.443565	1.99266	0.006915	-1.31184	1	563.784
3436	0.413749	0.644804	0.006915	-1.4161	1	563.784
3437	0.262253	2.11126	0.006915	-1.31076	1	563.785
3438	-0.18043	3.45402	0.006915	0.0404474	1	563.785
3439	0.190151	3.42361	0.006915	-1.06466	1	563.785
3440	0.503103	1.23013	0.006915	-1.40734	1	563.786
3441	0.00562457	3.40301	0.006915	-0.75782	1	563.786
3442	-0.61173	1.64718	0.006915	1.5849	1	563.786
3443	-0.629726	1.5784	0.006915	1.47431	1	563.786
3444	-0.321692	2.68525	0.006915	0.35231	1	563.786
3445	-0.595186	1.67483	0.006915	1.16392	1	563.787
3446	-0.60707	1.67159	0.006915	1.67253	1	563.787
3447	0.398891	1.47899	0.006915	-1.43864	1	563.787
3448	0.305767	3.0769	0.006915	-1.21115	1	563.787
3449	0.164059	2.4439	0.006915	-1.17781	1	563.787
3450	-0.0120798	4.02664	0.006915	-0.317153	1	563.788
3451	0.465868	1.77684	0.006915	-1.36002	1	563.789
3452	0.377147	2.27757	0.006915	-1.34622	1	563.789
3453	0.242911	1.70996	0.006915	-1.2962	1	563.789
3454	0.470739	0.538854	0.006915	-1.42042	1	563.79
3455	0.445574	1.69664	0.006915	-1.41235	1	563.79
3456	-0.462479	2.22513	0.006915	1.23972	1	563.79
3457	-0.322014	2.72818	0.006915	0.449086	1	563.79
3458	0.434447	0.696953	0.006915	-1.39481	1	563.791
3459	0.187259	2.07634	0.006915	-1.21853	1	563.791
3460	0.508136	1.16556	0.006915	-1.42951	1	563.791
3461	0.417201	1.51515	0.006915	-1.43837	1	563.791
3462	0.244178	2.78723	0.006915	-1.22023	1	563.792
3463	0.173853	2.70552	0.006915	-1.16359	1	563.792
3464	0.0241381	3.49015	0.006915	-0.776381	1	563.793
3465	-0.528866	1.93585	0.006915	1.29428	1	563.793
3466	0.30725	2.5446	0.006915	-1.29274	1	563.794
3467	0.428388	0.599814	0.006915	-1.48367	1	563.794
3468	-0.344956	2.61428	0.006915	0.328561	1	563.794
3469	0.388604	1.02349	0.006915	-1.46099	1	563.795
3470	0.179667	4.09948	0.006915	-0.788199	1	563.796
3471	0.0195819	3.35512	0.006915	-0.802585	1	563.796
3472	-0.632854	1.57725	0.006915	1.61462	1	563.796
3473	-0.0574514	2.9961	0.006915	-0.666703	1	563.797
3474	0.487115	1.4675	0.006915	-1.40752	1	563.798
3475	0.433678	2.12149	0.006915	-1.29465	1	563.798
3476	0.487711	0.699416	0.006915	-1.50544	1	563.799
3477	0.409006	0.702669	0.006915	-1.4016	1	563.799
3478	0.54193	0.457524	0.006915	-1.48202	1	563.8
3479	-0.337753	2.58916	0.006915	0.223018	1	563.8
3480	-0.485992	2.12526	0.006915	1.31068	1	563.801
3481	-0.0257878	3.92136	0.006915	-0.309544	1	563.801
3482	0.267929	2.01647	0.006915	-1.32384	1	563.802
3483	0.066174	3.95216	0.006915	-0.729491	1	563.802
3484	0.243084	2.84649	0.006915	-1.21126	1	563.802
3485	-0.00474154	3.44659	0.006915	-0.569652	1	563.802
3486	0.295736	2.98401	0.006915	-1.0814	1	563.804
3487	0.32375	3.17535	0.006915	-1.19745	1	563.804
3488	0.128606	2.41935	0.006915	-1.0507	1	563.805
3489	0.120637	4.43773	0.006915	-0.633768	1	563.805
3490	-0.028435	3.69515	0.006915	-0.399376	1	563.805
3491	-0.098698	3.24679	0.006915	-0.398791	1	563.805
3492	0.402186	1.47213	0.006915	-1.44086	1	563.805
3493	0.48248	0.325373	0.006915	-1.49735	1	563.805
3494	0.215472	2.44698	0.006915	-1.23804	1	563.805
3495	0.449588	2.01041	0.006915	-1.34256	1	563.806
3496	0.491725	0.410647	0.006915	-1.44349	1	563.806
3497	-0.354528	2.52032	0.006915	0.359225	1	563.806
3498	0.246332	3.38043	0.006915	-0.982082	1	563.806
3499	0.454553	0.538212	0.006915	-1.50162	1	563.806
3500	0.429708	1.2181	0.006915	-1.46709	1	563.807
3501	0.268754	3.61379	0.006915	-1.09281	1	563.807
3502	0.452505	0.546955	0.006915	-1.4191	1	563.807
3503	0.211479	4.19921	0.006915	-0.88511	1	563.807
3504	0.427174	0.516063	0.006915	-1.45109	1	563.808
3505	0.343687	2.24878	0.006915	-1.18983	1	563.808
3506	0.514407	0.518451	0.006915	-1.43534	1	563.808
3507	-0.489135	2.07156	0.006915	0.90154	1	563.808
3508	-0.0146002	2.91578	0.006915	-0.815244	1	563.809
3509	-0.293426	2.84867	0.006915	0.207555	1	563.809
3510	0.529618	0.714667	0.006915	-1.48287	1	563.809
3511	0.212124	2.3179	0.006915	-1.24677	1	563.81
3512	0.150638	3.18505	0.006915	-0.898263	1	563.81
3513	-0.0476895	2.95766	0.006915	-0.71125	1	563.811
3514	0.0589874	3.42508	0.006915	-0.708851	1	563.811
3515	-0.21119	2.95282	0.006915	-0.216912	1	563.811
3516	0.513008	1.07574	0.006915	-1.41532	1	563.811
3517	0.379036	1.85698	0.006915	-1.39907	1	563.812
3518	0.013788	3.26423	0.006915	-0.813088	1	563.812
3519	0.131986	2.42462	0.006915	-1.04844	1	563.812
3520	0.415492	0.946638	0.006915	-1.35495	1	563.812
3521	-0.0744144	3.48001	0.006915	-0.504679	1	563.813
3522	0.490255	1.06778	0.006915	-1.37936	1	563.813
3523	-0.643265	1.53901	0.006915	1.53462	1	563.813
3524	0.355518	2.8658	0.006915	-1.25474	1	563.813
3525	0.270815	2.6282	0.006915	-1.09523	1	563.813
3526	0.33745	1.24978	0.006915	-1.31076	1	563.814
3527	0.425518	2.2803	0.006915	-1.28354	1	563.814
3528	0.522654	0.47917	0.006915	-1.44478	1	563.814
3529	-0.150388	3.42296	0.006915	-0.203386	1	563.814
3530	0.121533	2.7668	0.006915	-0.950995	1	563.814
3531	0.22116	1.79717	0.006915	-1.25152	1	563.814
3532	-0.0720777	3.09468	0.006915	-0.639636	1	563.814
3533	0.542142	0.380619	0.006915	-1.49144	1	563.815
3534	0.512412	1.11172	0.006915	-1.43884	1	563.815
3535	0.43883	1.63698	0.006915	-1.42432	1	563.815
3536	0.0123656	3.85608	0.006915	-0.62362	1	563.816
3537	0.312028	2.25813	0.006915	-1.16566	1	563.816
3538	0.451237	1.36139	0.006915	-1.33121	1	563.817
3539	-0.471761	2.10126	0.006915	0.695973	1	563.817
3540	0.252462	3.62781	0.006915	-1.08165	1	563.817
3541	0.434479	0.997014	0.006915	-1.48382	1	563.818
3542	-0.167686	3.03172	0.006915	-0.290846	1	563.818
3543	0.457293	1.65166	0.006915	-1.41443	1	563.818
3544	0.225988	3.37905	0.006915	-1.1104	1	563.819
3545	0.456285	1.60007	0.006915	-1.42285	1	563.82
3546	0.283264	1.38418	0.006915	-1.32444	1	563.82
3547	0.416167	1.51211	0.006915	-1.44005	1	563.82
3548	0.465449	1.76629	0.006915	-1.3452	1	563.821
3549	0.196111	2.45492	0.006915	-1.06699	1	563.821
3550	-0.163758	3.65069	0.006915	0.2292	1	563.821
3551	0.0620001	2.6394	0.006915	-0.955539	1	563.822
3552	0.209084	2.46201	0.006915	-1.07327	1	563.822
3553	0.321027	1.77729	0.006915	-1.22561	1	563.823
3554	0.394321	1.07059	0.006915	-1.46473	1	563.823
3555	-0.554231	1.80233	0.006915	0.974977	1	563.823
3556	0.251386	2.49513	0.006915	-1.09613	1	563.823
3557	0.540185	0.505057	0.006915	-1.49398	1	563.824
3558	0.0248215	3.49563	0.006915	-0.618426	1	563.824
3559	0.170924	3.83611	0.006915	-0.808513	1	563.824
3560	0.309654	3.36389	0.006915	-1.06939	1	563.825
3561	-0.493189	2.09009	0.006915	1.15783	1	563.825
3562	0.398191	2.45956	0.006915	-1.31517	1	563.825
3563	0.414168	1.76456	0.006915	-1.41319	1	563.825
3564	0.351613	0.931081	0.006915	-1.3951	1	563.826
3565	-0.144367	3.46716	0.006915	-0.202439	1	563.826
3566	0.494011	1.05152	0.006915	-1.47416	1	563.826
3567	0.378987	2.75049	0.006915	-1.26876	1	563.827
3568	0.381669	1.12762	0.006915	-1.45565	1	563.828
3569	0.227546	2.60535	0.006915	-1.23219	1	563.828
3570	0.32306	1.59655	0.006915	-1.25117	1	563.828
3571	0.315705	3.42704	0.006915	-1.14365	1	563.828
3572	0.410442	1.17025	0.006915	-1.32537	1	563.829
3573	0.140195	2.35862	0.006915	-1.1462	1	563.829
3574	0.0383288	2.80419	0.006915	-0.866111	1	563.831
3575	-0.167443	3.07337	0.006915	-0.249436	1	563.832
3576	0.15555	2.28326	0.006915	-1.17309	1	563.832
3577	-0.112783	3.61069	0.006915	-0.0999988	1	563.832
3578	0.439343	2.05766	0.006915	-1.3592	1	563.832
3579	0.431663	2.077	0.006915	-1.36333	1	563.832
3580	-0.466462	2.21274	0.006915	1.27877	1	563.833
3581	0.424848	0.836566	0.006915	-1.48791	1	563.833
3582	0.372789	2.07613	0.006915	-1.22493	1	563.833
3583	0.507887	0.874463	0.006915	-1.4033	1	563.833
3584	0.257591	3.12438	0.006915	-1.18029	1	563.833
3585	0.383174	1.83431	0.006915	-1.2505	1	563.833
3586	0.446113	2.07399	0.006915	-1.32252	1	563.833
3587	0.254673	4.00641	0.006915	-0.965525	1	563.833
3588	0.460034	1.89684	0.006915	-1.34948	1	563.833
3589	-0.589253	1.73632	0.006915	1.65631	1	563.833
3590	0.342334	1.32408	0.006915	-1.42176	1	563.834
3591	0.219191	3.63914	0.006915	-0.912137	1	563.834
3592	0.396027	1.81058	0.006915	-1.26115	1	563.835
3593	0.405208	2.37406	0.006915	-1.24387	1	563.835
3594	0.521914	0.494812	0.006915	-1.44049	1	563.836
3595	0.213159	2.3514	0.006915	-1.24624	1	563.836
3596	0.170996	3.04283	0.006915	-1.11283	1	563.836
3597	0.162913	2.4825	0.006915	-1.04278	1	563.836
3598	-0.520111	1.92786	0.006915	0.866294	1	563.836
3599	-0.206713	2.92077	0.006915	-0.240629	1	563.836
3600	0.412153	2.36771	0.006915	-1.3238	1	563.837
3601	0.396853	0.668038	0.006915	-1.45065	1	563.837
3602	0.347342	2.11185	0.006915	-1.20296	1	563.837
3603	0.208897	1.91208	0.006915	-1.25223	1	563.837
3604	-0.346653	2.55205	0.006915	0.343384	1	563.837
3605	-0.281997	3.03912	0.006915	0.467991	1	563.838
3606	-0.166434	3.53097	0.006915	0.162342	1	563.839
3607	0.408886	0.774893	0.006915	-1.4786	1	563.839
3608	-0.257688	2.89186	0.006915	0.105967	1	563.839
3609	0.215073	2.15756	0.006915	-1.26293	1	563.84
3610	-0.208287	3.16786	0.006915	-0.0762864	1	563.84
3611	-0.173685	3.59492	0.006915	0.263136	1	563.84
3612	-0.29027	3.02724	0.006915	0.598337	1	563.84
3613	0.038226	3.92177	0.006915	-0.509979	1	563.84
3614	0.325285	3.24539	0.006915	-1.09817	1	563.84
3615	0.272578	1.48004	0.006915	-1.3351	1	563.841
3616	-0.582489	1.71771	0.006915	1.18397	1	563.841
3617	0.316837	2.90501	0.006915	-1.24599	1	563.841
3618	-0.276627	3.01299	0.006915	0.322101	1	563.841
3619	0.435871	1.29331	0.006915	-1.32417	1	563.841
3620	0.218029	4.10636	0.006915	-0.932741	1	563.841
3621	0.358039	2.87649	0.006915	-1.16158	1	563.842
3622	-0.61075	1.65752	0.006915	1.67382	1	563.842
3623	0.400699	0.796663	0.006915	-1.47252	1	563.842
3624	0.463797	1.49943	0.006915	-1.33605	1	563.842
3625	0.0818613	2.99789	0.006915	-0.854443	1	563.842
3626	0.422845	0.679204	0.006915	-1.48745	1	563.842
3627	-0.604744	1.67917	0.006915	1.67363	1	563.843
3628	-0.254541	3.01043	0.006915	0.253499	1	563.843
3629	-0.619891	1.62751	0.006915	1.69169	1	563.844
3630	-0.106426	3.45357	0.006915	-0.397224	1	563.844
3631	0.439294	0.799225	0.006915	-1.37587	1	563.844
3632	0.269046	3.75067	0.006915	-1.06259	1	563.844
3633	0.0728021	3.56437	0.006915	-0.693575	1	563.844
3634	0.450382	0.831741	0.006915	-1.49775	1	563.845
3635	0.504475	0.5932	0.006915	-1.51265	1	563.845
3636	0.396973	1.27515	0.006915	-1.30897	1	563.845
3637	0.0394874	3.65382	0.006915	-0.598089	1	563.845
3638	0.523239	0.498763	0.006915	-1.44017	1	563.846
3639	-0.293446	2.7053	0.006915	0.0395221	1	563.846
3640	0.333717	3.37595	0.006915	-1.12016	1	563.846
3641	0.468907	1.54135	0.006915	-1.34153	1	563.846
3642	0.365908	2.96866	0.006915	-1.23077	1	563.846
3643	0.493525	0.801232	0.006915	-1.5006	1	563.847
3644	0.0193276	2.93862	0.006915	-0.893056	1	563.847
3645	0.365937	2.52629	0.006915	-1.18857	1	563.847
3646	0.506683	0.421823	0.006915	-1.44095	1	563.847
3647	0.393404	1.49273	0.006915	-1.28513	1	563.848
3648	0.33433	2.11175	0.006915	-1.19377	1	563.848
3649	-0.636297	1.56903	0.006915	1.65241	1	563.848
3650	0.285798	1.68965	0.006915	-1.23136	1	563.848
3651	0.329268	2.67652	0.006915	-1.14073	1	563.848
3652	-0.210602	3.13142	0.006915	0.0610924	1	563.849
3653	0.44777	0.404345	0.006915	-1.47288	1	563.849
3654	0.293288	1.43564	0.006915	-1.28383	1	563.849
3655	0.147648	4.35961	0.006915	-0.752751	1	563.849
3656	0.429241	1.73527	0.006915	-1.41625	1	563.849
3657	0.422226	1.70195	0.006915	-1.42126	1	563.85
3658	-0.581288	1.76544	0.006915	1.62034	1	563.85
3659	0.365552	0.857433	0.006915	-1.43062	1	563.85
3660	0.342286	3.28346	0.006915	-1.13439	1	563.85
3661	0.50402	1.01414	0.006915	-1.47399	1	563.85
3662	0.50113	1.32081	0.006915	-1.4205	1	563.85
3663	-0.175707	3.27508	0.006915	-0.018146	1	563.851
3664	0.522984	0.955445	0.006915	-1.4579	1	563.851
3665	0.14264	2.41876	0.006915	-1.04965	1	563.851
3666	-0.303572	2.7948	0.006915	0.375633	1	563.851
3667	0.373843	1.25061	0.006915	-1.44727	1	563.852
3668	0.410383	1.13584	0.006915	-1.32824	1	563.852
3669	-0.056024	3.02827	0.006915	-0.700154	1	563.853
3670	0.437826	1.44612	0.006915	-1.31437	1	563.853
3671	0.397224	2.61681	0.006915	-1.28552	1	563.853
3672	0.510676	0.791265	0.006915	-1.4956	1	563.853
3673	0.336203	1.73339	0.006915	-1.23524	1	563.854
3674	0.0601553	2.64221	0.006915	-0.991917	1	563.854
3675	0.4157	2.46318	0.006915	-1.29596	1	563.854
3676	0.380668	0.895116	0.006915	-1.45763	1	563.854
3677	0.24632	2.50544	0.006915	-1.26115	1	563.855
3678	-0.230943	3.18816	0.006915	0.293257	1	563.855
3679	0.120513	3.91787	0.006915	-0.699651	1	563.855
3680	0.207123	2.11506	0.006915	-1.25584	1	563.855
3681	0.386653	2.11983	0.006915	-1.23272	1	563.855
3682	0.25571	1.8282	0.006915	-1.20376	1	563.855
3683	0.379576	1.47382	0.006915	-1.43625	1	563.856
3684	0.515765	0.252765	0.006915	-1.50933	1	563.856
3685	-0.510043	1.96316	0.006915	0.828529	1	563.856
3686	0.546737	0.514817	0.006915	-1.47675	1	563.856
3687	0.223002	3.02743	0.006915	-1.16943	1	563.856
3688	0.409145	1.81483	0.006915	-1.40905	1	563.857
3689	0.439421	1.67019	0.006915	-1.42251	1	563.857
3690	0.413474	1.6536	0.006915	-1.28349	1	563.857
3691	0.491261	0.938597	0.006915	-1.48961	1	563.857
3692	-0.0096965	2.84438	0.006915	-0.807774	1	563.858
3693	-0.0245421	3.64716	0.006915	-0.430808	1	563.858
3694	0.446775	0.71833	0.006915	-1.50174	1	563.859
3695	0.220751	2.04245	0.006915	-1.15655	1	563.859
3696	0.477335	0.798697	0.006915	-1.50344	1	563.859
3697	-0.053666	3.37695	0.006915	-0.467519	1	563.859
3698	0.448496	1.97461	0.006915	-1.36833	1	563.859
3699	0.286299	1.57527	0.006915	-1.25328	1	563.86
3700	0.185617	2.54424	0.006915	-1.19868	1	563.86
3701	-0.57354	1.78324	0.006915	1.40414	1	563.86
3702	0.116338	2.81099	0.006915	-0.934288	1	563.86
3703	0.111032	4.46394	0.006915	-0.600835	1	563.86
3704	0.452705	0.395263	0.006915	-1.48808	1	563.86
3705	0.361412	3.11518	0.006915	-1.18973	1	563.86
3706	0.448075	1.24817	0.006915	-1.46816	1	563.86
3707	-0.424052	2.34128	0.006915	0.89788	1	563.86
3708	0.314111	1.18491	0.006915	-1.34237	1	563.86
3709	0.245333	2.05455	0.006915	-1.15864	1	563.861
3710	0.51733	0.676782	0.006915	-1.50354	1	563.861
3711	0.547369	0.3901	0.006915	-1.49534	1	563.861
3712	0.382598	2.88607	0.006915	-1.22555	1	563.861
3713	0.451615	0.916773	0.006915	-1.49424	1	563.861
3714	0.435268	0.652695	0.006915	-1.39807	1	563.861
3715	-0.579434	1.76017	0.006915	1.3934	1	563.862
3716	-0.0500313	3.22782	0.006915	-0.671285	1	563.862
3717	0.34097	2.924	0.006915	-1.13495	1	563.862
3718	0.209689	2.17841	0.006915	-1.25657	1	563.862
3719	0.121024	2.38451	0.006915	-1.11053	1	563.862
3720	0.354277	1.00483	0.006915	-1.35487	1	563.862
3721	0.249097	3.18486	0.006915	-1.16548	1	563.863
3722	-0.467356	2.20925	0.006915	1.28529	1	563.863
3723	0.542153	0.552084	0.006915	-1.4574	1	563.863
3724	-0.519541	1.95178	0.006915	1.12204	1	563.864
3725	-0.417729	2.34053	0.006915	0.611437	1	563.864
3726	-0.61568	1.61305	0.006915	1.30382	1	563.864
3727	0.322789	3.24656	0.006915	-1.18738	1	563.864
3728	-0.155689	3.59314	0.006915	0.00267261	1	563.864
3729	0.171473	2.17329	0.006915	-1.12422	1	563.866
3730	0.311225	1.26257	0.006915	-1.31747	1	563.866
3731	0.542656	0.466158	0.006915	-1.50152	1	563.866
3732	0.326914	2.97179	0.006915	-1.1144	1	563.867
3733	0.358487	2.71221	0.006915	-1.28486	1	563.867
3734	0.283957	3.45411	0.006915	-1.1374	1	563.867
3735	0.527418	0.878135	0.006915	-1.42965	1	563.867
3736	-0.245377	3.21409	0.006915	0.468256	1	563.867
3737	0.414024	0.935019	0.006915	-1.48195	1	563.867
3738	0.411476	0.850998	0.006915	-1.3665	1	563.868
3739	0.420454	0.522361	0.006915	-1.44772	1	563.868
3740	-0.0994822	3.20408	0.006915	-0.419725	1	563.869
3741	-0.0162528	4.26223	0.006915	-0.232242	1	563.869
3742	-0.520129	1.99402	0.006915	1.46549	1	563.87
3743	0.251025	4.02991	0.006915	-0.971672	1	563.87
3744	0.519552	0.51429	0.006915	-1.43399	1	563.87
3745	0.448712	0.485267	0.006915	-1.5002	1	563.87
3746	0.421034	2.43022	0.006915	-1.29274	1	563.87
3747	-0.490864	2.07129	0.006915	0.941763	1	563.871
3748	0.466332	1.01273	0.006915	-1.48855	1	563.871
3749	0.228638	1.78638	0.006915	-1.28432	1	563.871
3750	0.397891	2.53707	0.006915	-1.22786	1	563.871
3751	0.53054	0.741706	0.006915	-1.43235	1	563.871
3752	0.3273	1.29342	0.006915	-1.41053	1	563.871
3753	0.52422	0.697754	0.006915	-1.49805	1	563.871
3754	0.50786	0.46069	0.006915	-1.51987	1	563.872
3755	-0.451186	2.27966	0.006915	1.16532	1	563.872
3756	0.436816	1.78619	0.006915	-1.29618	1	563.872
3757	0.307509	3.09442	0.006915	-1.2134	1	563.872
3758	-0.500298	2.05493	0.006915	1.11811	1	563.873
3759	0.293532	1.77535	0.006915	-1.21642	1	563.873
3760	-0.589329	1.73577	0.006915	1.61993	1	563.873
3761	0.510289	0.460097	0.006915	-1.4349	1	563.873
3762	0.114258	2.98447	0.006915	-1.05049	1	563.874
3763	0.478079	0.288896	0.006915	-1.48432	1	563.874
3764	0.347718	1.70993	0.006915	-1.24171	1	563.874
3765	0.355848	2.85524	0.006915	-1.15724	1	563.874
3766	-0.0220292	2.86817	0.006915	-0.800437	1	563.874
3767	0.539473	0.733813	0.006915	-1.46542	1	563.874
3768	0.166064	3.22777	0.006915	-0.906413	1	563.875
3769	-0.591784	1.72609	0.006915	1.60064	1	563.875
3770	-0.591657	1.70102	0.006915	1.36856	1	563.875
3771	0.505034	1.08709	0.006915	-1.46527	1	563.875
3772	-0.335304	2.78298	0.006915	0.765479	1	563.875
3773	0.146401	3.98477	0.006915	-0.736436	1	563.876
3774	0.160932	4.19299	0.006915	-0.841178	1	563.876
3775	0.507595	0.544856	0.006915	-1.42352	1	563.877
3776	-0.61499	1.6135	0.006915	1.24971	1	563.877
3777	-0.01994	4.16091	0.006915	-0.233073	1	563.877
3778	0.116527	3.16347	0.006915	-0.858354	1	563.877
3779	0.438881	1.83871	0.006915	-1.29659	1	563.877
3780	0.528653	0.222143	0.006915	-1.49853	1	563.877
3781	0.21596	3.55227	0.006915	-1.07037	1	563.878
3782	0.517008	0.249028	0.006915	-1.51323	1	563.878
3783	0.373404	2.8068	0.006915	-1.18445	1	563.878
3784	0.369413	1.9542	0.006915	-1.22989	1	563.878
3785	0.537466	0.451069	0.006915	-1.45432	1	563.878
3786	0.252117	3.82297	0.006915	-0.943207	1	563.878
3787	0.527869	0.805108	0.006915	-1.48161	1	563.879
3788	-0.467779	2.20857	0.006915	1.29106	1	563.879
3789	-0.373484	2.60127	0.006915	0.736021	1	563.879
3790	0.365154	1.14183	0.006915	-1.44672	1	563.879
3791	0.198521	1.96373	0.006915	-1.18283	1	563.879
3792	0.366564	3.01998	0.006915	-1.22012	1	563.879
3793	-0.243511	2.83695	0.006915	-0.0835121	1	563.88
3794	0.22845	3.3765	0.006915	-1.11582	1	563.88
3795	-0.62027	1.62695	0.006915	1.69678	1	563.88
3796	0.103953	2.47647	0.006915	-1.08274	1	563.88
3797	0.548191	0.386144	0.006915	-1.47692	1	563.88
3798	0.43489	1.22163	0.006915	-1.32763	1	563.881
3799	-0.64086	1.54269	0.006915	1.48312	1	563.881
3800	0.441904	1.13244	0.006915	-1.47904	1	563.881
3801	0.371221	0.795041	0.006915	-1.40622	1	563.881
3802	0.464153	1.3562	0.006915	-1.45523	1	563.882
3803	0.425062	1.34522	0.006915	-1.31229	1	563.882
3804	0.197044	3.922	0.006915	-0.837938	1	563.882
3805	0.295457	2.27709	0.006915	-1.15022	1	563.883
3806	0.35897	2.56829	0.006915	-1.3084	1	563.883
3807	-0.608298	1.65682	0.006915	1.43365	1	563.883
3808	0.48644	0.898204	0.006915	-1.38118	1	563.883
3809	-0.61192	1.65376	0.006915	1.68148	1	563.884
3810	-0.453857	2.24067	0.006915	0.946378	1	563.884
3811	0.328308	2.41145	0.006915	-1.16078	1	563.884
3812	0.385625	2.74197	0.006915	-1.20584	1	563.884
3813	0.398851	0.690279	0.006915	-1.40487	1	563.884
3814	0.182867	2.00566	0.006915	-1.18874	1	563.885
3815	0.397218	0.745099	0.006915	-1.46993	1	563.885
3816	0.261235	3.31929	0.006915	-1.15163	1	563.885
3817	0.446302	1.05186	0.006915	-1.48581	1	563.886
3818	0.181879	4.35398	0.006915	-0.801412	1	563.886
3819	0.528866	0.797243	0.006915	-1.48234	1	563.886
3820	-0.31795	2.63724	0.006915	0.214875	1	563.886
3821	0.228278	3.30411	0.006915	-1.129	1	563.887
3822	-0.518601	1.91784	0.006915	0.827033	1	563.887
3823	-0.3888	2.56164	0.006915	1.01283	1	563.887
3824	0.210778	4.25997	0.006915	-0.851148	1	563.887
3825	0.365966	2.30015	0.006915	-1.34732	1	563.887
3826	0.193907	2.27524	0.006915	-1.23302	1	563.888
3827	0.330849	2.96372	0.006915	-1.11858	1	563.888
3828	-0.483737	2.05712	0.006915	0.732219	1	563.888
3829	-0.119769	3.4277	0.006915	-0.190821	1	563.889
3830	-0.268777	2.92914	0.006915	0.261067	1	563.889
3831	0.352601	1.69327	0.006915	-1.40912	1	563.89
3832	-0.00802132	2.85284	0.006915	-0.842549	1	563.89
3833	0.550433	0.336377	0.006915	-1.49052	1	563.89
3834	0.256874	3.02969	0.006915	-1.19757	1	563.89
3835	0.248145	1.60328	0.006915	-1.27158	1	563.89
3836	0.228699	4.18362	0.006915	-0.899424	1	563.891
3837	0.53662	0.789812	0.006915	-1.44599	1	563.891
3838	-0.476885	2.17223	0.006915	1.27521	1	563.891
3839	0.311627	1.9377	0.006915	-1.19877	1	563.891
3840	0.496781	1.41555	0.006915	-1.3888	1	563.892
3841	0.423207	1.12024	0.006915	-1.33188	1	563.892
3842	-0.484468	2.04565	0.006915	0.794056	1	563.893
3843	0.341206	2.84092	0.006915	-1.13876	1	563.893
3844	0.36274	0.882769	0.006915	-1.43611	1	563.894
3845	0.389494	0.751763	0.006915	-1.39399	1	563.894
3846	0.460774	1.42665	0.006915	-1.33219	1	563.894
3847	0.423525	0.740176	0.006915	-1.49225	1	563.894
3848	0.256884	2.59949	0.006915	-1.08441	1	563.894
3849	0.452737	1.32169	0.006915	-1.33071	1	563.894
3850	0.313374	1.17741	0.006915	-1.34197	1	563.894
3851	0.304609	1.31339	0.006915	-1.38406	1	563.894
3852	0.529645	0.715543	0.006915	-1.42881	1	563.895
3853	-0.0741625	3.91881	0.006915	-0.238363	1	563.895
3854	-0.522456	1.91348	0.006915	0.929954	1	563.895
3855	0.0539623	2.65752	0.006915	-0.934748	1	563.896
3856	0.457096	1.67944	0.006915	-1.41622	1	563.896
3857	0.448211	1.50537	0.006915	-1.31731	1	563.896
3858	0.355053	0.927913	0.006915	-1.42919	1	563.896
3859	0.393906	0.783766	0.006915	-1.3825	1	563.897
3860	0.282678	1.48246	0.006915	-1.36036	1	563.897
3861	-0.0125017	3.81177	0.006915	-0.568883	1	563.897
3862	0.317229	1.20085	0.006915	-1.3276	1	563.898
3863	0.549042	0.504814	0.006915	-1.49126	1	563.898
3864	0.0200148	3.00537	0.006915	-0.886516	1	563.898
3865	0.510129	1.20272	0.006915	-1.40341	1	563.898
3866	0.352033	0.945451	0.006915	-1.42645	1	563.899
3867	-0.619848	1.62857	0.006915	1.68523	1	563.899
3868	0.244079	2.7202	0.006915	-1.23399	1	563.9
3869	-0.227218	3.21655	0.006915	0.299636	1	563.9
3870	0.552021	0.348159	0.006915	-1.49386	1	563.901
3871	-0.0830579	4.02814	0.006915	-0.0268757	1	563.901
3872	0.24129	3.72142	0.006915	-1.05794	1	563.901
3873	0.515484	0.221756	0.006915	-1.48372	1	563.902
3874	-0.303341	2.6975	0.006915	0.0867945	1	563.902
3875	0.0941301	3.47693	0.006915	-0.751977	1	563.902
3876	-0.635107	1.57099	0.006915	1.63966	1	563.902
3877	0.43539	1.18097	0.006915	-1.47555	1	563.902
3878	0.374607	2.47854	0.006915	-1.32338	1	563.902
3879	0.136926	4.27733	0.006915	-0.666946	1	563.903
3880	-0.565052	1.77821	0.006915	1.16082	1	563.903
3881	0.495915	1.41041	0.006915	-1.3825	1	563.903
3882	0.261681	1.74587	0.006915	-1.21827	1	563.903
3883	0.120607	3.17687	0.006915	-1.02677	1	563.903
3884	0.214247	2.0169	0.006915	-1.15985	1	563.903
3885	0.52454	0.889413	0.006915	-1.47599	1	563.904
3886	0.543325	0.628754	0.006915	-1.48704	1	563.904
3887	-0.419731	2.42157	0.006915	1.09793	1	563.904
3888	0.285397	1.36524	0.006915	-1.30895	1	563.904
3889	-0.620243	1.59904	0.006915	1.28242	1	563.905
3890	-0.327441	2.85296	0.006915	0.797723	1	563.905
3891	0.134768	3.48562	0.006915	-0.986116	1	563.906
3892	0.181161	2.18879	0.006915	-1.11586	1	563.907
3893	0.104416	4.48202	0.006915	-0.583354	1	563.907
3894	-0.125825	3.75269	0.006915	-0.0506357	1	563.907
3895	-0.426823	2.3835	0.006915	1.14155	1	563.907
3896	-0.492336	2.06721	0.006915	1.12367	1	563.907
3897	0.517865	1.09408	0.006915	-1.44816	1	563.907
3898	0.0994529	4.31095	0.006915	-0.569672	1	563.907
3899	0.407151	0.60848	0.006915	-1.42089	1	563.908
3900	-0.620535	1.61556	0.006915	1.57757	1	563.908
3901	-0.632498	1.58331	0.006915	1.68475	1	563.908
3902	0.278068	2.99327	0.006915	-1.21787	1	563.908
3903	0.523117	0.198717	0.006915	-1.50027	1	563.909
3904	0.407189	1.23267	0.006915	-1.46582	1	563.909
3905	0.21895	1.98774	0.006915	-1.16647	1	563.909
3906	0.393142	0.644795	0.006915	-1.43619	1	563.909
3907	0.0982095	3.4873	0.006915	-0.755786	1	563.91
3908	0.463666	0.319351	0.006915	-1.48685	1	563.91
3909	0.515695	1.09204	0.006915	-1.40726	1	563.91
3910	0.381037	2.92576	0.006915	-1.2292	1	563.91
3911	0.436669	1.78683	0.006915	-1.29386	1	563.91
3912	0.396697	2.76204	0.006915	-1.24094	1	563.911
3913	0.457326	1.27542	0.006915	-1.46733	1	563.911
3914	0.207457	4.14193	0.006915	-0.833462	1	563.911
3915	0.182389	2.05635	0.006915	-1.21915	1	563.912
3916	0.288155	2.87507	0.006915	-1.08031	1	563.912
3917	0.363339	0.838954	0.006915	-1.39509	1	563.912
3918	0.343281	2.0467	0.006915	-1.37253	1	563.912
3919	-0.144658	3.41264	0.006915	-0.075389	1	563.913
3920	0.193727	1.92994	0.006915	-1.22021	1	563.913
3921	0.383759	1.90319	0.006915	-1.24243	1	563.913
3922	0.532982	0.366279	0.006915	-1.52009	1	563.913
3923	0.0858979	2.48935	0.006915	-1.03066	1	563.913
3924	0.445614	1.48031	0.006915	-1.44726	1	563.914
3925	0.310314	2.9822	0.006915	-1.09236	1	563.914
3926	0.112174	4.33799	0.006915	-0.597521	1	563.914
3927	0.383774	2.86468	0.006915	-1.20371	1	563.914
3928	-0.177535	3.05744	0.006915	-0.209498	1	563.915
3929	-0.49659	2.04698	0.006915	1.11243	1	563.915
3930	0.476019	1.06598	0.006915	-1.36158	1	563.915
3931	0.551684	0.494274	0.006915	-1.4728	1	563.915
3932	0.074127	2.55686	0.006915	-0.98669	1	563.915
3933	0.361556	2.9659	0.006915	-1.1593	1	563.917
3934	0.503759	1.34785	0.006915	-1.39933	1	563.917
3935	0.311674	1.15234	0.006915	-1.35982	1	563.918
3936	-0.629507	1.57604	0.006915	1.4426	1	563.918
3937	0.503216	1.34398	0.006915	-1.42215	1	563.918
3938	0.530235	0.340383	0.006915	-1.52214	1	563.919
3939	-0.10442	3.53256	0.006915	-0.189851	1	563.919
3940	0.410327	1.24038	0.006915	-1.31393	1	563.919
3941	0.226385	2.41326	0.006915	-1.08801	1	563.919
3942	0.46008	0.657631	0.006915	-1.51148	1	563.92
3943	0.238956	2.19765	0.006915	-1.28905	1	563.921
3944	0.462654	1.63804	0.006915	-1.32694	1	563.921
3945	0.434692	0.975356	0.006915	-1.34963	1	563.921
3946	0.467606	1.34988	0.006915	-1.45723	1	563.922
3947	0.337064	3.38379	0.006915	-1.1174	1	563.922
3948	-0.281709	2.80883	0.006915	0.186063	1	563.922
3949	0.488726	0.595301	0.006915	-1.51875	1	563.922
3950	-0.250175	3.15162	0.006915	0.428283	1	563.923
3951	0.456551	0.854908	0.006915	-1.50196	1	563.923
3952	-0.449908	2.16605	0.006915	0.576158	1	563.923
3953	0.314526	2.72461	0.006915	-1.27675	1	563.923
3954	0.511469	0.462601	0.006915	-1.43145	1	563.923
3955	0.390702	2.5961	0.006915	-1.21171	1	563.923
3956	0.182088	2.08021	0.006915	-1.14689	1	563.923
3957	-0.353906	2.57462	0.006915	0.343794	1	563.923
3958	0.405372	1.84171	0.006915	-1.26235	1	563.924
3959	0.365012	1.44587	0.006915	-1.43485	1	563.924
3960	0.416381	2.4231	0.006915	-1.31669	1	563.924
3961	0.292477	2.38198	0.006915	-1.31084	1	563.925
3962	0.349768	3.10124	0.006915	-1.13661	1	563.925
3963	0.0115547	3.87695	0.006915	-0.617249	1	563.925
3964	0.387347	2.17162	0.006915	-1.36776	1	563.925
3965	-0.431289	2.26341	0.006915	0.72191	1	563.925
3966	0.464867	1.26777	0.006915	-1.46751	1	563.925
3967	0.376837	1.05011	0.006915	-1.45977	1	563.925
3968	-0.100721	3.08902	0.006915	-0.56851	1	563.926
3969	-0.191586	3.34316	0.006915	-0.0117055	1	563.926
3970	0.398931	2.73858	0.006915	-1.2552	1	563.926
3971	0.18572	2.19962	0.006915	-1.22822	1	563.928
3972	0.405413	0.831269	0.006915	-1.36733	1	563.928
3973	0.0784036	3.93096	0.006915	-0.770293	1	563.929
3974	0.229606	3.76423	0.006915	-1.04047	1	563.929
3975	0.52891	0.450816	0.006915	-1.52007	1	563.929
3976	0.255261	3.68503	0.006915	-1.07747	1	563.929
3977	0.151107	3.35327	0.006915	-0.862123	1	563.929
3978	-0.0906144	3.4248	0.006915	-0.314366	1	563.929
3979	0.513417	1.03242	0.006915	-1.3993	1	563.929
3980	0.359579	1.81904	0.006915	-1.40248	1	563.929
3981	-0.505922	2.0002	0.006915	0.909956	1	563.93
3982	0.437624	0.435577	0.006915	-1.48634	1	563.93
3983	0.424539	2.4054	0.006915	-1.30784	1	563.93
3984	-0.630699	1.58006	0.006915	1.46769	1	563.93
3985	0.445704	2.07853	0.006915	-1.3034	1	563.93
3986	0.255822	3.9068	0.006915	-1.02292	1	563.931
3987	0.387916	2.10755	0.006915	-1.3764	1	563.931
3988	0.281793	2.66745	0.006915	-1.09569	1	563.931
3989	0.491967	0.975988	0.006915	-1.49045	1	563.931
3990	0.453294	2.0209	0.006915	-1.31838	1	563.932
3991	0.424584	0.937028	0.006915	-1.35158	1	563.932
3992	0.53439	0.604036	0.006915	-1.5054	1	563.932
3993	-0.159294	3.0336	0.006915	-0.317557	1	563.932
3994	0.438733	0.411915	0.006915	-1.4597	1	563.932
3995	0.435595	0.497582	0.006915	-1.42748	1	563.933
3996	0.0818159	2.99882	0.006915	-1.00133	1	563.933
3997	0.308366	2.94795	0.006915	-1.24086	1	563.933
3998	0.232606	2.50651	0.006915	-1.07744	1	563.933
3999	-0.457304	2.2205	0.006915	0.918436	1	563.934
4000	0.416254	2.17676	0.006915	-1.36298	1	563.934
4001	0.43502	1.27553	0.006915	-1.321	1	563.934
4002	0.528236	0.812879	0.006915	-1.42139	1	563.934
4003	0.319422	3.5326	0.006915	-1.0783	1	563.934
4004	0.316079	1.5483	0.006915	-1.39776	1	563.935
4005	-0.490949	2.06055	0.006915	0.880491	1	563.935
4006	0.533293	0.885468	0.006915	-1.46429	1	563.935
4007	0.342638	2.72497	0.006915	-1.28545	1	563.935
4008	0.405229	1.71702	0.006915	-1.42371	1	563.936
4009	0.124687	2.31108	0.006915	-1.11412	1	563.936
4010	-0.10343	3.22593	0.006915	-0.518807	1	563.936
4011	0.372917	1.43601	0.006915	-1.27977	1	563.936
4012	0.19104	2.51737	0.006915	-1.21104	1	563.936
4013	-0.609168	1.63572	0.006915	1.32428	1	563.936
4014	0.10083	4.20913	0.006915	-0.724453	1	563.936
4015	0.32903	3.44781	0.006915	-1.14175	1	563.936
4016	-0.564974	1.81257	0.006915	1.34994	1	563.936
4017	-0.353707	2.64917	0.006915	0.69504	1	563.936
4018	0.0958735	4.0491	0.006915	-0.614661	1	563.936
4019	0.441486	2.1971	0.006915	-1.30212	1	563.936
4020	0.186179	2.00905	0.006915	-1.22463	1	563.937
4021	0.258931	2.43293	0.006915	-1.2829	1	563.937
4022	0.354117	3.09625	0.006915	-1.14326	1	563.937
4023	0.270102	3.89201	0.006915	-0.972066	1	563.937
4024	0.105438	4.23784	0.006915	-0.723959	1	563.938
4025	0.446354	1.50201	0.006915	-1.44594	1	563.938
4026	0.260453	3.6834	0.006915	-1.08152	1	563.938
4027	0.214507	1.79591	0.006915	-1.23217	1	563.939
4028	0.500546	0.626462	0.006915	-1.51774	1	563.939
4029	0.0691319	2.68409	0.006915	-0.926574	1	563.939
4030	-0.647087	1.52983	0.006915	1.60626	1	563.94
4031	0.384186	1.71451	0.006915	-1.42057	1	563.94
4032	0.270236	2.01506	0.006915	-1.16977	1	563.94
4033	0.205137	3.20089	0.006915	-1.12749	1	563.94
4034	-0.167201	3.34234	0.006915	-0.178328	1	563.94
4035	0.535662	0.20376	0.006915	-1.51402	1	563.94
4036	0.312972	1.89976	0.006915	-1.20231	1	563.94
4037	-0.588133	1.74052	0.006915	1.67421	1	563.941
4038	0.50516	0.230132	0.006915	-1.47467	1	563.941
4039	0.258758	3.82559	0.006915	-0.950687	1	563.941
4040	0.146052	2.77226	0.006915	-1.12799	1	563.942
4041	0.538312	0.720942	0.006915	-1.43737	1	563.942
4042	0.526851	0.933573	0.006915	-1.41999	1	563.942
4043	-0.263798	2.90564	0.006915	0.0298695	1	563.942
4044	-0.100487	2.99157	0.006915	-0.571803	1	563.943
4045	0.459802	0.673875	0.006915	-1.39004	1	563.943
4046	0.263014	2.53509	0.006915	-1.27393	1	563.944
4047	-0.536821	1.90407	0.006915	1.13775	1	563.944
4048	0.299401	3.16085	0.006915	-1.0629	1	563.944
4049	0.136635	2.39912	0.006915	-1.04807	1	563.944
4050	0.168553	3.11035	0.006915	-1.10317	1	563.944
4051	-0.3119	2.864	0.006915	0.460976	1	563.944
4052	-0.323253	2.58284	0.006915	0.142853	1	563.945
4053	0.364403	1.66316	0.006915	-1.41914	1	563.946
4054	-0.245085	3.16118	0.006915	0.391995	1	563.946
4055	-0.479986	2.15443	0.006915	1.21481	1	563.946
4056	0.530611	0.8447	0.006915	-1.42424	1	563.946
4057	-0.601249	1.69168	0.006915	1.59479	1	563.946
4058	0.439794	1.29275	0.006915	-1.46844	1	563.947
4059	-0.234591	3.16955	0.006915	0.304271	1	563.947
4060	0.459709	0.366874	0.006915	-1.4495	1	563.947
4061	0.489703	0.225217	0.006915	-1.49436	1	563.948
4062	-0.484318	2.07682	0.006915	0.815649	1	563.948
4063	0.386287	2.87157	0.006915	-1.20647	1	563.948
4064	0.276806	2.05563	0.006915	-1.33456	1	563.948
4065	0.390083	0.99691	0.006915	-1.34038	1	563.949
4066	0.31668	2.17864	0.006915	-1.34804	1	563.949
4067	-0.446566	2.30363	0.006915	1.20762	1	563.949
4068	0.5303	0.833071	0.006915	-1.42315	1	563.95
4069	0.474226	1.79598	0.006915	-1.37001	1	563.95
4070	0.491619	0.470738	0.006915	-1.42267	1	563.95
4071	0.390278	2.34237	0.006915	-1.3452	1	563.951
4072	0.523536	0.787265	0.006915	-1.49568	1	563.951
4073	0.102967	3.43	0.006915	-0.95064	1	563.951
4074	0.485505	0.470726	0.006915	-1.42165	1	563.952
4075	0.170258	2.05425	0.006915	-1.18662	1	563.952
4076	0.421914	1.20602	0.006915	-1.47366	1	563.952
4077	0.161528	4.22697	0.006915	-0.725731	1	563.952
4078	0.36852	1.83358	0.006915	-1.23671	1	563.952
4079	0.0606709	3.89752	0.006915	-0.74167	1	563.952
4080	0.477451	0.577051	0.006915	-1.40523	1	563.953
4081	-0.127289	3.41526	0.006915	-0.333127	1	563.953
4082	0.0368133	3.24669	0.006915	-0.871968	1	563.953
4083	0.190444	2.71958	0.006915	-1.01228	1	563.953
4084	0.459552	0.321033	0.006915	-1.47058	1	563.953
4085	0.0852206	4.0363	0.006915	-0.751716	1	563.953
4086	0.249042	2.25113	0.006915	-1.12419	1	563.953
4087	0.387838	1.13142	0.006915	-1.3204	1	563.954
4088	0.212738	1.81732	0.006915	-1.26024	1	563.954
4089	0.388001	1.79991	0.006915	-1.4134	1	563.954
4090	0.486958	1.01642	0.006915	-1.37038	1	563.954
4091	0.159408	3.10102	0.006915	-1.09412	1	563.955
4092	0.0123354	3.94145	0.006915	-0.424378	1	563.955
4093	0.446513	2.16732	0.006915	-1.31406	1	563.955
4094	0.215403	2.10758	0.006915	-1.13693	1	563.955
4095	0.552887	0.430966	0.006915	-1.50427	1	563.955
4096	0.358972	2.95207	0.006915	-1.24807	1	563.956
4097	0.503456	1.34293	0.006915	-1.42936	1	563.956
4098	0.452865	1.08131	0.006915	-1.48759	1	563.956
4099	-0.61524	1.64557	0.006915	1.718	1	563.956
4100	0.448318	2.14771	0.006915	-1.31817	1	563.957
4101	0.516805	0.448439	0.006915	-1.43318	1	563.957
4102	0.400459	1.2814	0.006915	-1.30479	1	563.957
4103	0.314367	2.89634	0.006915	-1.25235	1	563.957
4104	0.551969	0.592532	0.006915	-1.46756	1	563.957
4105	0.49485	1.13848	0.006915	-1.37219	1	563.958
4106	0.456434	0.452938	0.006915	-1.42679	1	563.958
4107	0.249791	3.46306	0.006915	-1.12043	1	563.958
4108	0.416085	1.06737	0.006915	-1.33293	1	563.958
4109	0.473032	0.29245	0.006915	-1.50579	1	563.958
4110	0.22282	4.23849	0.006915	-0.891295	1	563.959
4111	0.441139	0.390713	0.006915	-1.48191	1	563.959
4112	0.519745	0.894051	0.006915	-1.40644	1	563.96
4113	-0.226753	2.8705	0.006915	-0.141343	1	563.96
4114	0.191828	2.07343	0.006915	-1.24127	1	563.96
4115	0.435775	1.27186	0.006915	-1.47079	1	563.961
4116	0.506667	0.331118	0.006915	-1.52768	1	563.961
4117	0.203254	2.62081	0.006915	-1.03809	1	563.961
4118	-0.124486	3.77533	0.006915	0.0875105	1	563.961
4119	0.342149	3.20319	0.006915	-1.1186	1	563.961
4120	-0.616207	1.64235	0.006915	1.70273	1	563.962
4121	0.121621	2.31032	0.006915	-1.09216	1	563.962
4122	0.287603	1.39408	0.006915	-1.29025	1	563.962
4123	0.512575	0.595859	0.006915	-1.41576	1	563.962
4124	0.520637	1.11479	0.006915	-1.4149	1	563.963
4125	0.221699	1.76822	0.006915	-1.27626	1	563.963
4126	0.386861	1.51406	0.006915	-1.27554	1	563.963
4127	0.448962	1.89182	0.006915	-1.39324	1	563.963
4128	0.528995	0.887608	0.006915	-1.47718	1	563.964
4129	-0.530945	1.9226	0.006915	1.26136	1	563.964
4130	0.222006	2.85658	0.006915	-1.01913	1	563.964
4131	0.466092	1.90334	0.006915	-1.34012	1	563.965
4132	0.077028	2.92707	0.006915	-0.861324	1	563.965
4133	0.168921	3.44484	0.006915	-1.04313	1	563.965
4134	0.0187107	3.0577	0.006915	-0.877781	1	563.966
4135	0.132674	2.8145	0.006915	-0.944161	1	563.966
4136	-0.552068	1.83	0.006915	1.1882	1	563.966
4137	-0.541619	1.89504	0.006915	1.39887	1	563.966
4138	0.0152471	3.50425	0.006915	-0.75945	1	563.967
4139	0.431099	1.58397	0.006915	-1.43995	1	563.967
4140	-0.24865	3.0881	0.006915	0.318747	1	563.967
4141	0.220681	3.08968	0.006915	-1.16202	1	563.968
4142	0.467627	0.309661	0.006915	-1.46184	1	563.968
4143	0.215746	1.89837	0.006915	-1.18682	1	563.968
4144	0.0538981	2.59778	0.006915	-0.965477	1	563.969
4145	0.376018	1.71006	0.006915	-1.25146	1	563.969
4146	0.00838853	2.76496	0.006915	-0.889412	1	563.969
4147	0.52554	0.857782	0.006915	-1.48652	1	563.969
4148	-0.095731	3.54762	0.006915	-0.217263	1	563.969
4149	-0.62215	1.60565	0.006915	1.40695	1	563.971
4150	-0.217485	3.37441	0.006915	0.308242	1	563.971
4151	-0.0411604	3.1486	0.006915	-0.604562	1	563.971
4152	-0.558337	1.8465	0.006915	1.46878	1	563.971
4153	0.383908	0.678871	0.006915	-1.44439	1	563.971
4154	0.400883	2.53844	0.006915	-1.22471	1	563.971
4155	0.459829	1.99837	0.006915	-1.35364	1	563.971
4156	0.540989	0.473104	0.006915	-1.51587	1	563.972
4157	0.0809226	3.52611	0.006915	-0.890981	1	563.973
4158	0.138437	2.48691	0.006915	-1.14944	1	563.973
4159	0.461456	1.18329	0.006915	-1.34152	1	563.973
4160	0.256245	2.0672	0.006915	-1.15535	1	563.973
4161	0.465545	0.524645	0.006915	-1.41073	1	563.974
4162	-0.246259	3.22128	0.006915	0.369128	1	563.974
4163	0.440537	2.26285	0.006915	-1.30559	1	563.974
4164	0.406297	0.554962	0.006915	-1.46249	1	563.974
4165	0.32815	1.01973	0.006915	-1.37796	1	563.974
4166	-0.645997	1.53364	0.006915	1.61728	1	563.974
4167	-0.631334	1.58676	0.006915	1.6874	1	563.974
4168	0.392343	2.04126	0.006915	-1.23721	1	563.974
4169	0.0718032	3.9089	0.006915	-0.59277	1	563.974
4170	0.178172	4.39128	0.006915	-0.754977	1	563.974
4171	0.200575	3.16455	0.006915	-1.1305	1	563.975
4172	0.464444	0.545439	0.006915	-1.51835	1	563.975
4173	0.336601	1.95863	0.006915	-1.38129	1	563.975
4174	0.474203	1.01563	0.006915	-1.49323	1	563.975
4175	0.316997	3.08575	0.006915	-1.08864	1	563.975
4176	0.254003	1.78419	0.006915	-1.20693	1	563.975
4177	0.346287	3.34103	0.006915	-1.13284	1	563.976
4178	-0.10612	2.98762	0.006915	-0.551205	1	563.976
4179	0.24459	2.54887	0.006915	-1.25956	1	563.976
4180	-0.101287	3.7914	0.006915	-0.0339125	1	563.976
4181	0.230451	2.44375	0.006915	-1.08378	1	563.977
4182	-0.609572	1.66034	0.006915	1.66736	1	563.977
4183	0.222092	2.87102	0.006915	-1.01675	1	563.977
4184	0.474498	1.73928	0.006915	-1.34405	1	563.977
4185	0.428109	1.27135	0.006915	-1.31604	1	563.977
4186	0.537432	0.342054	0.006915	-1.45602	1	563.977
4187	0.168735	3.09039	0.006915	-0.929683	1	563.977
4188	0.473441	0.269801	0.006915	-1.47371	1	563.977
4189	0.463167	1.92306	0.006915	-1.32985	1	563.978
4190	-0.0429833	4.19592	0.006915	-0.15827	1	563.978
4191	0.495999	1.07104	0.006915	-1.48155	1	563.978
4192	0.428626	0.646374	0.006915	-1.39328	1	563.98
4193	-0.0438762	3.68563	0.006915	-0.345028	1	563.98
4194	0.55374	0.215147	0.006915	-1.50014	1	563.98
4195	-0.598458	1.70512	0.006915	1.69995	1	563.98
4196	-0.114739	3.48739	0.006915	-0.169953	1	563.98
4197	0.360017	2.59035	0.006915	-1.31035	1	563.981
4198	0.12485	2.71961	0.006915	-1.1084	1	563.981
4199	0.374727	2.16627	0.006915	-1.214	1	563.981
4200	-0.417781	2.40812	0.006915	1.05307	1	563.981
4201	-0.162709	3.22544	0.006915	-0.290116	1	563.981
4202	0.349494	2.43898	0.006915	-1.17264	1	563.982
4203	-0.641867	1.53647	0.006915	1.44033	1	563.982
4204	0.035973	2.90925	0.006915	-0.817195	1	563.982
4205	0.395177	2.15126	0.006915	-1.23291	1	563.982
4206	-0.0371949	3.62666	0.006915	-0.395203	1	563.983
4207	0.505904	0.264047	0.006915	-1.52637	1	563.983
4208	0.370692	1.11701	0.006915	-1.45695	1	563.983
4209	0.251256	2.24224	0.006915	-1.29874	1	563.983
4210	0.544042	0.517724	0.006915	-1.51067	1	563.984
4211	0.274705	1.78455	0.006915	-1.35265	1	563.984
4212	-0.270502	3.13428	0.006915	0.559285	1	563.984
4213	0.306074	2.77054	0.006915	-1.2692	1	563.984
4214	0.175429	3.6407	0.006915	-0.8417	1	563.984
4215	-0.298457	2.82645	0.006915	0.213006	1	563.984
4216	0.398593	2.05711	0.006915	-1.2412	1	563.985
4217	0.0831128	3.15196	0.006915	-0.81312	1	563.985
4218	0.123019	2.30692	0.006915	-1.11747	1	563.986
4219	-0.202855	3.43343	0.006915	0.234048	1	563.986
4220	0.326157	3.26262	0.006915	-1.08895	1	563.987
4221	-0.469801	2.17934	0.006915	1.19069	1	563.987
4222	0.0417487	3.17143	0.006915	-0.899844	1	563.987
4223	-0.412286	2.3597	0.006915	0.579626	1	563.987
4224	-0.205294	3.09567	0.006915	-0.164699	1	563.987
4225	0.553361	0.239641	0.006915	-1.48654	1	563.987
4226	0.189455	4.31772	0.006915	-0.842447	1	563.987
4227	-0.188352	3.46709	0.006915	0.270905	1	563.987
4228	0.268223	2.33863	0.006915	-1.30237	1	563.987
4229	0.504471	0.758872	0.006915	-1.39671	1	563.988
4230	0.218005	2.99298	0.006915	-0.995552	1	563.989
4231	-0.544144	1.89621	0.006915	1.3696	1	563.989
4232	0.299723	2.46997	0.006915	-1.30689	1	563.989
4233	-0.563293	1.82233	0.006915	1.53585	1	563.989
4234	0.323616	3.16318	0.006915	-1.21177	1	563.99
4235	0.260839	1.62231	0.006915	-1.33993	1	563.99
4236	-0.164121	3.63301	0.006915	0.239571	1	563.99
4237	0.363707	1.28622	0.006915	-1.44628	1	563.991
4238	0.513864	1.218	0.006915	-1.40039	1	563.991
4239	-0.427554	2.37443	0.006915	1.00073	1	563.991
4240	0.462469	1.01324	0.006915	-1.49493	1	563.991
4241	-0.0137518	4.28123	0.006915	-0.222293	1	563.991
4242	-0.642619	1.53529	0.006915	1.461	1	563.991
4243	0.376013	1.73005	0.006915	-1.41907	1	563.991
4244	0.196693	3.79754	0.006915	-1.0028	1	563.991
4245	0.292614	1.51196	0.006915	-1.2581	1	563.991
4246	-0.0479141	3.63757	0.006915	-0.532426	1	563.992
4247	0.390448	0.697836	0.006915	-1.39997	1	563.992
4248	0.185145	4.21106	0.006915	-0.876963	1	563.992
4249	0.367329	3.01251	0.006915	-1.16314	1	563.992
4250	0.419368	2.53463	0.006915	-1.28874	1	563.992
4251	-0.217119	3.40587	0.006915	0.424278	1	563.992
4252	-0.533189	1.91296	0.006915	1.25824	1	563.993
4253	-0.0354502	3.00194	0.006915	-0.770592	1	563.993
4254	0.505334	1.16885	0.006915	-1.46341	1	563.993
4255	0.351895	2.59849	0.006915	-1.30872	1	563.993
4256	0.559231	0.32828	0.006915	-1.50739	1	563.993
4257	0.210977	2.83092	0.006915	-1.01169	1	563.993
4258	0.491226	0.203245	0.006915	-1.50036	1	563.994
4259	0.543407	0.783494	0.006915	-1.44502	1	563.994
4260	0.0716511	2.96783	0.006915	-0.992934	1	563.995
4261	0.403628	0.555585	0.006915	-1.44105	1	563.995
4262	0.180594	3.37939	0.006915	-1.07117	1	563.996
4263	0.328562	2.72516	0.006915	-1.28498	1	563.996
4264	0.543959	0.163667	0.006915	-1.50137	1	563.997
4265	0.082136	3.62353	0.006915	-0.869622	1	563.997
4266	0.517158	0.164707	0.006915	-1.51359	1	563.997
4267	0.550113	0.374784	0.006915	-1.4617	1	563.997
4268	-0.167773	3.41467	0.006915	0.0681396	1	563.997
4269	-0.129828	3.45887	0.006915	-0.115332	1	563.998
4270	0.502963	0.815671	0.006915	-1.50643	1	563.998
4271	-0.0410847	3.2287	0.006915	-0.702052	1	563.998
4272	0.345978	2.99761	0.006915	-1.24398	1	563.998
4273	0.173481	2.54765	0.006915	-1.0286	1	563.999
4274	0.436056	1.89145	0.006915	-1.28474	1	563.999
4275	-0.252055	2.84137	0.006915	-0.102039	1	563.999
4276	0.214812	4.03899	0.006915	-0.962622	1	564
4277	0.0463391	2.84468	0.006915	-0.848929	1	564
4278	0.270615	3.65936	0.006915	-0.978607	1	564
4279	-0.429969	2.35716	0.006915	0.95915	1	564.001
4280	0.398006	2.47459	0.006915	-1.32569	1	564.002
4281	0.406876	1.25957	0.006915	-1.30744	1	564.002
4282	0.423101	0.939877	0.006915	-1.49257	1	564.002
4283	-0.328712	2.56256	0.006915	0.128873	1	564.003
4284	0.344779	0.997142	0.006915	-1.431	1	564.003
4285	0.47223	1.82491	0.006915	-1.38121	1	564.003
4286	-0.158109	3.02742	0.006915	-0.40859	1	564.004
4287	-0.255332	3.12086	0.006915	0.268592	1	564.004
4288	0.312911	2.16645	0.006915	-1.34964	1	564.005
4289	0.295083	3.10581	0.006915	-1.06034	1	564.005
4290	0.443462	2.21447	0.006915	-1.33598	1	564.005
4291	0.00481528	2.74193	0.006915	-0.875734	1	564.005
4292	0.120715	2.36842	0.006915	-1.12428	1	564.005
4293	-0.635142	1.56991	0.006915	1.54686	1	564.007
4294	-0.564038	1.81664	0.006915	1.35296	1	564.007
4295	0.360665	2.58893	0.006915	-1.17143	1	564.007
4296	0.533785	0.935955	0.006915	-1.4645	1	564.007
4297	0.507366	1.32652	0.006915	-1.39009	1	564.007
4298	0.341147	1.2222	0.006915	-1.43248	1	564.008
4299	0.211055	4.30556	0.006915	-0.833831	1	564.009
4300	0.527228	0.88879	0.006915	-1.48411	1	564.009
4301	0.314015	3.65248	0.006915	-1.06298	1	564.009
4302	0.530645	0.16043	0.006915	-1.51932	1	564.01
4303	0.148744	2.37942	0.006915	-1.05331	1	564.01
4304	0.504434	0.889759	0.006915	-1.38774	1	564.01
4305	0.281828	1.54097	0.006915	-1.36814	1	564.01
4306	-0.429175	2.3061	0.006915	0.6838	1	564.011
4307	0.054889	2.6226	0.006915	-0.997083	1	564.011
4308	0.456748	2.08313	0.006915	-1.33742	1	564.011
4309	0.562965	0.370837	0.006915	-1.48576	1	564.011
4310	0.205667	2.70145	0.006915	-1.20695	1	564.011
4311	-0.0274365	2.82316	0.006915	-0.785402	1	564.011
4312	0.245616	3.89478	0.006915	-0.918015	1	564.012
4313	0.467245	1.84778	0.006915	-1.38658	1	564.012
4314	-0.0521639	3.69459	0.006915	-0.309576	1	564.013
4315	-0.635162	1.57497	0.006915	1.70691	1	564.013
4316	0.176051	4.055	0.006915	-0.913046	1	564.013
4317	0.438477	1.29165	0.006915	-1.47166	1	564.013
4318	0.0885745	4.38266	0.006915	-0.522322	1	564.013
4319	0.446739	1.64017	0.006915	-1.43327	1	564.014
4320	-0.273827	3.12066	0.006915	0.581825	1	564.014
4321	-0.491821	2.11279	0.006915	1.39766	1	564.014
4322	0.274105	3.90646	0.006915	-1.03392	1	564.014
4323	0.395399	2.76106	0.006915	-1.21316	1	564.015
4324	0.224252	3.60239	0.006915	-0.916561	1	564.015
4325	-0.582733	1.76186	0.006915	1.66838	1	564.015
4326	0.480372	1.00996	0.006915	-1.49496	1	564.015
4327	0.493958	1.30189	0.006915	-1.36432	1	564.016
4328	0.39929	0.579672	0.006915	-1.46125	1	564.016
4329	-0.640806	1.55041	0.006915	1.62428	1	564.016
4330	0.0522509	4.21508	0.006915	-0.455624	1	564.016
4331	0.484121	0.916338	0.006915	-1.5027	1	564.016
4332	0.0999956	2.52168	0.006915	-1.08824	1	564.017
4333	-0.644386	1.54142	0.006915	1.65706	1	564.017
4334	0.40772	0.611571	0.006915	-1.48292	1	564.017
4335	0.20468	2.48648	0.006915	-1.05905	1	564.017
4336	0.498811	0.17732	0.006915	-1.49457	1	564.018
4337	0.0680893	3.02844	0.006915	-0.822311	1	564.018
4338	0.362008	3.22849	0.006915	-1.17017	1	564.018
4339	-0.407998	2.32771	0.006915	0.441712	1	564.018
4340	0.492359	0.806533	0.006915	-1.51077	1	564.019
4341	-0.239468	2.89836	0.006915	-0.0126389	1	564.019
4342	-0.575621	1.77946	0.006915	1.59109	1	564.019
4343	0.106537	3.96819	0.006915	-0.653562	1	564.02
4344	0.469954	0.430654	0.006915	-1.42419	1	564.021
4345	0.211257	1.97259	0.006915	-1.27444	1	564.021
4346	0.324759	1.04106	0.006915	-1.3992	1	564.022
4347	0.535238	0.91267	0.006915	-1.46901	1	564.022
4348	0.118102	3.91991	0.006915	-0.857509	1	564.022
4349	0.315602	1.48192	0.006915	-1.26037	1	564.023
4350	0.314052	3.20548	0.006915	-1.07367	1	564.023
4351	-0.29808	2.65135	0.006915	0.0305371	1	564.024
4352	0.242886	1.68481	0.006915	-1.31707	1	564.024
4353	0.237833	3.67869	0.006915	-0.926357	1	564.024
4354	0.529404	0.171436	0.006915	-1.52468	1	564.024
4355	0.161267	4.42126	0.006915	-0.763539	1	564.025
4356	0.158859	2.13562	0.006915	-1.13	1	564.025
4357	0.397225	2.06937	0.006915	-1.38612	1	564.025
4358	0.46393	1.68347	0.006915	-1.42059	1	564.025
4359	-0.643867	1.53953	0.006915	1.61006	1	564.025
4360	0.350877	0.914218	0.006915	-1.37002	1	564.025
4361	0.164692	3.75497	0.006915	-0.803762	1	564.025
4362	-0.59151	1.71975	0.006915	1.45096	1	564.026
4363	0.0171614	2.71752	0.006915	-0.914257	1	564.026
4364	0.364306	1.51108	0.006915	-1.43449	1	564.026
4365	0.418691	2.58348	0.006915	-1.26821	1	564.027
4366	0.180446	4.3261	0.006915	-0.832621	1	564.028
4367	0.443962	1.38913	0.006915	-1.46295	1	564.028
4368	0.523803	1.1244	0.006915	-1.41431	1	564.028
4369	0.447595	0.940715	0.006915	-1.35251	1	564.028
4370	0.41111	0.675408	0.006915	-1.49107	1	564.028
4371	0.157206	4.30181	0.006915	-0.702764	1	564.028
4372	0.311927	2.06748	0.006915	-1.36018	1	564.028
4373	0.51192	0.16403	0.006915	-1.51743	1	564.028
4374	0.135934	2.26706	0.006915	-1.15077	1	564.029
4375	0.0574911	3.77358	0.006915	-0.777559	1	564.029
4376	0.527248	1.10747	0.006915	-1.43103	1	564.029
4377	0.277255	3.8978	0.006915	-1.03811	1	564.029
4378	0.52399	0.907825	0.006915	-1.48652	1	564.029
4379	0.476216	0.627476	0.006915	-1.39458	1	564.03
4380	0.217404	4.11451	0.006915	-0.94529	1	564.03
4381	0.385971	0.79707	0.006915	-1.37421	1	564.031
4382	0.352122	0.840685	0.006915	-1.40481	1	564.032
4383	0.393102	2.12182	0.006915	-1.37964	1	564.032
4384	0.246803	3.17819	0.006915	-1.17215	1	564.032
4385	-0.620368	1.59401	0.006915	1.24484	1	564.032
4386	0.266214	3.06932	0.006915	-1.03252	1	564.032
4387	0.484272	0.88353	0.006915	-1.37331	1	564.032
4388	0.202354	3.47874	0.006915	-0.903729	1	564.032
4389	0.434178	0.415676	0.006915	-1.49086	1	564.032
4390	0.342536	1.35558	0.006915	-1.43096	1	564.032
4391	0.378322	1.54379	0.006915	-1.26634	1	564.033
4392	0.541786	0.341085	0.006915	-1.4542	1	564.033
4393	-0.56474	1.78607	0.006915	1.22972	1	564.033
4394	0.565776	0.331198	0.006915	-1.49511	1	564.034
4395	0.388955	2.45973	0.006915	-1.20787	1	564.034
4396	0.297776	2.87708	0.006915	-1.25176	1	564.034
4397	0.46033	1.76007	0.006915	-1.41172	1	564.034
4398	-0.535609	1.93811	0.006915	1.50023	1	564.034
4399	0.273913	2.38344	0.006915	-1.11824	1	564.035
4400	0.499902	0.312555	0.006915	-1.53189	1	564.035
4401	-0.148331	3.52097	0.006915	-0.139224	1	564.035
4402	0.418046	0.462917	0.006915	-1.45504	1	564.036
4403	-0.406926	2.36634	0.006915	0.678672	1	564.036
4404	0.399604	1.93544	0.006915	-1.40328	1	564.036
4405	0.127675	3.00483	0.006915	-1.07291	1	564.037
4406	-0.130856	2.97285	0.006915	-0.486964	1	564.037
4407	-0.288738	2.75977	0.006915	0.0436341	1	564.037
4408	0.364839	2.83774	0.006915	-1.27351	1	564.037
4409	0.506632	0.857143	0.006915	-1.38961	1	564.038
4410	0.166122	2.34488	0.006915	-1.20081	1	564.038
4411	0.453715	1.95305	0.006915	-1.38479	1	564.038
4412	0.206187	4.10469	0.006915	-0.825487	1	564.038
4413	0.553683	0.682348	0.006915	-1.47151	1	564.039
4414	0.525476	0.451484	0.006915	-1.5298	1	564.039
4415	-0.311345	2.65073	0.006915	0.0854148	1	564.039
4416	0.228571	1.72844	0.006915	-1.29532	1	564.04
4417	0.413701	1.63244	0.006915	-1.27751	1	564.04
4418	0.557071	0.620856	0.006915	-1.47205	1	564.04
4419	-0.543899	1.89929	0.006915	1.39886	1	564.04
4420	0.538712	0.939664	0.006915	-1.44972	1	564.041
4421	0.159049	2.26382	0.006915	-1.19423	1	564.041
4422	0.239738	1.78725	0.006915	-1.20459	1	564.041
4423	0.380596	1.23101	0.006915	-1.46092	1	564.041
4424	0.429432	1.89997	0.006915	-1.40557	1	564.041
4425	0.517676	1.1694	0.006915	-1.4522	1	564.042
4426	0.390885	1.85491	0.006915	-1.41179	1	564.042
4427	0.516265	1.27301	0.006915	-1.40829	1	564.042
4428	0.512423	1.1122	0.006915	-1.38835	1	564.042
4429	-0.0708626	3.78925	0.006915	-0.359259	1	564.042
4430	0.476196	1.12801	0.006915	-1.48588	1	564.042
4431	0.464803	1.8543	0.006915	-1.39193	1	564.043
4432	0.166432	2.05513	0.006915	-1.15941	1	564.043
4433	0.286759	1.27109	0.006915	-1.33369	1	564.045
4434	0.426581	0.788358	0.006915	-1.36679	1	564.045
4435	0.42385	0.63094	0.006915	-1.39361	1	564.045
4436	0.539006	0.266401	0.006915	-1.53222	1	564.045
4437	0.418616	0.608216	0.006915	-1.4962	1	564.045
4438	0.473661	0.787836	0.006915	-1.37587	1	564.045
4439	0.368945	1.72343	0.006915	-1.41965	1	564.045
4440	0.554083	0.201111	0.006915	-1.48515	1	564.046
4441	-0.497416	2.03347	0.006915	1.05438	1	564.046
4442	0.550629	0.749153	0.006915	-1.46296	1	564.046
4443	0.434518	0.795542	0.006915	-1.505	1	564.046
4444	0.264494	2.45502	0.006915	-1.10261	1	564.046
4445	0.191947	4.34635	0.006915	-0.838596	1	564.047
4446	0.465219	1.28743	0.006915	-1.33473	1	564.047
4447	0.555376	0.662926	0.006915	-1.47203	1	564.048
4448	-0.620981	1.62666	0.006915	1.74432	1	564.048
4449	0.474755	0.686933	0.006915	-1.38649	1	564.048
4450	0.366264	3.12598	0.006915	-1.21299	1	564.048
4451	-0.633976	1.57904	0.006915	1.71272	1	564.048
4452	0.176469	2.01701	0.006915	-1.16327	1	564.048
4453	0.227229	2.25621	0.006915	-1.27834	1	564.048
4454	0.342987	2.01989	0.006915	-1.20079	1	564.049
4455	0.344508	1.9395	0.006915	-1.38964	1	564.05
4456	0.378859	3.07034	0.006915	-1.20048	1	564.05
4457	0.164422	2.45056	0.006915	-1.04118	1	564.05
4458	0.26596	3.31151	0.006915	-1.16384	1	564.051
4459	0.321309	3.38476	0.006915	-1.07193	1	564.051
4460	-0.427616	2.38802	0.006915	1.12511	1	564.051
4461	-0.644857	1.53801	0.006915	1.63513	1	564.051
4462	0.52664	1.10489	0.006915	-1.41694	1	564.051
4463	0.541075	0.427507	0.006915	-1.52623	1	564.051
4464	0.544777	0.549887	0.006915	-1.51351	1	564.051
4465	-0.214011	3.30653	0.006915	0.304265	1	564.052
4466	0.0536422	3.99587	0.006915	-0.693782	1	564.053
4467	0.564017	0.48299	0.006915	-1.48211	1	564.053
4468	0.444422	0.341494	0.006915	-1.46515	1	564.054
4469	0.383204	2.03843	0.006915	-1.22683	1	564.054
4470	0.499702	0.565781	0.006915	-1.5282	1	564.054
4471	-0.293074	2.78866	0.006915	0.263865	1	564.054
4472	-0.190003	3.29509	0.006915	0.102741	1	564.055
4473	0.330046	3.47869	0.006915	-1.1467	1	564.055
4474	0.383397	1.77118	0.006915	-1.24716	1	564.055
4475	0.126909	3.63159	0.006915	-0.76493	1	564.055
4476	0.237216	3.52918	0.006915	-1.1024	1	564.056
4477	0.499041	1.33741	0.006915	-1.44851	1	564.056
4478	0.490727	1.02521	0.006915	-1.49325	1	564.056
4479	0.445242	1.83762	0.006915	-1.40988	1	564.056
4480	0.468314	0.265339	0.006915	-1.50724	1	564.056
4481	0.529122	1.02044	0.006915	-1.46367	1	564.056
4482	0.338394	1.77082	0.006915	-1.22426	1	564.057
4483	0.418845	0.961467	0.006915	-1.49255	1	564.057
4484	0.346855	1.73252	0.006915	-1.23212	1	564.057
4485	-0.536106	1.92716	0.006915	1.48935	1	564.058
4486	0.42591	0.770317	0.006915	-1.50257	1	564.059
4487	-0.509824	1.95848	0.006915	0.794051	1	564.059
4488	0.118516	4.25045	0.006915	-0.754473	1	564.06
4489	0.489122	1.38744	0.006915	-1.35423	1	564.061
4490	0.163744	4.22205	0.006915	-0.725112	1	564.061
4491	-0.297139	3.00718	0.006915	0.707827	1	564.061
4492	0.262566	1.42405	0.006915	-1.31921	1	564.062
4493	0.522327	1.10059	0.006915	-1.40328	1	564.062
4494	0.128006	4.30919	0.006915	-0.632286	1	564.062
4495	0.531539	0.465855	0.006915	-1.52886	1	564.063
4496	0.546067	0.698413	0.006915	-1.43671	1	564.064
4497	0.244139	1.55737	0.006915	-1.27652	1	564.064
4498	0.210844	2.4652	0.006915	-1.06485	1	564.064
4499	0.310225	1.80074	0.006915	-1.20979	1	564.064
4500	0.442354	0.521421	0.006915	-1.40909	1	564.064
4501	-0.0161619	2.83491	0.006915	-0.843614	1	564.065
4502	-0.5405	1.89813	0.006915	1.38981	1	564.066
4503	0.412301	1.88734	0.006915	-1.4106	1	564.067
4504	0.239328	1.68248	0.006915	-1.31434	1	564.067
4505	-0.563326	1.79871	0.006915	1.30102	1	564.067
4506	0.36393	2.51118	0.006915	-1.32672	1	564.068
4507	0.543032	0.647019	0.006915	-1.43214	1	564.068
4508	0.476377	0.401303	0.006915	-1.42607	1	564.068
4509	0.443823	1.79009	0.006915	-1.29281	1	564.069
4510	-0.24072	3.17195	0.006915	0.369776	1	564.069
4511	0.223349	2.97254	0.006915	-1.00089	1	564.069
4512	0.535479	0.265016	0.006915	-1.53538	1	564.07
4513	0.564682	0.49854	0.006915	-1.48267	1	564.07
4514	0.488466	0.197454	0.006915	-1.47873	1	564.07
4515	-0.399044	2.3636	0.006915	0.413981	1	564.07
4516	0.406179	1.00884	0.006915	-1.33386	1	564.07
4517	0.484654	0.320597	0.006915	-1.44126	1	564.071
4518	0.108355	4.04413	0.006915	-0.638525	1	564.071
4519	0.38471	2.62053	0.006915	-1.19347	1	564.071
4520	-0.353775	2.57921	0.006915	0.513349	1	564.071
4521	-0.571461	1.77924	0.006915	1.41636	1	564.072
4522	0.0837701	2.61493	0.006915	-1.05951	1	564.072
4523	0.191996	3.89538	0.006915	-0.977945	1	564.072
4524	0.533754	0.602098	0.006915	-1.42367	1	564.072
4525	0.273407	1.43758	0.006915	-1.35695	1	564.073
4526	0.0601198	4.30383	0.006915	-0.453622	1	564.073
4527	0.248287	3.63314	0.006915	-0.944336	1	564.074
4528	0.356412	0.974826	0.006915	-1.44995	1	564.074
4529	0.391538	2.02414	0.006915	-1.39381	1	564.075
4530	0.565131	0.196423	0.006915	-1.51121	1	564.075
4531	0.421187	1.97691	0.006915	-1.26219	1	564.076
4532	-0.655188	1.50099	0.006915	1.55245	1	564.076
4533	0.547204	0.233662	0.006915	-1.46905	1	564.076
4534	0.385537	0.623208	0.006915	-1.4317	1	564.076
4535	0.125805	3.70995	0.006915	-0.745577	1	564.076
4536	0.544645	0.153994	0.006915	-1.48576	1	564.077
4537	0.187457	2.23205	0.006915	-1.09767	1	564.077
4538	0.242169	1.63524	0.006915	-1.24341	1	564.077
4539	0.182195	3.0843	0.006915	-1.12844	1	564.077
4540	-0.628892	1.59434	0.006915	1.59796	1	564.077
4541	0.295586	1.54976	0.006915	-1.38649	1	564.077
4542	-0.104351	3.06841	0.006915	-0.48109	1	564.077
4543	0.359797	1.83912	0.006915	-1.4067	1	564.077
4544	0.376453	0.676811	0.006915	-1.4235	1	564.078
4545	0.501227	0.781566	0.006915	-1.38827	1	564.078
4546	-0.577375	1.77805	0.006915	1.54726	1	564.078
4547	-0.0271657	3.00997	0.006915	-0.794648	1	564.078
4548	-0.572091	1.76481	0.006915	1.13883	1	564.079
4549	-0.0455411	3.30082	0.006915	-0.517894	1	564.079
4550	0.392663	0.85326	0.006915	-1.48195	1	564.08
4551	0.235705	3.88085	0.006915	-1.02671	1	564.08
4552	0.398461	1.12996	0.006915	-1.47659	1	564.08
4553	0.205566	1.87619	0.006915	-1.19024	1	564.081
4554	0.414814	1.71998	0.006915	-1.4306	1	564.081
4555	0.365779	1.34206	0.006915	-1.28403	1	564.081
4556	-0.349974	2.69314	0.006915	0.764519	1	564.082
4557	0.448691	1.2537	0.006915	-1.47854	1	564.082
4558	0.435789	0.399077	0.006915	-1.49648	1	564.083
4559	-0.253374	2.81721	0.006915	-0.116885	1	564.083
4560	0.466994	1.93241	0.006915	-1.37596	1	564.084
4561	0.537647	0.195144	0.006915	-1.47099	1	564.084
4562	0.32884	3.13067	0.006915	-1.22376	1	564.084
4563	0.321222	3.60141	0.006915	-1.06776	1	564.084
4564	0.489495	0.718711	0.006915	-1.52101	1	564.084
4565	0.273934	1.4949	0.006915	-1.36185	1	564.084
4566	0.474852	0.233592	0.006915	-1.51105	1	564.084
4567	0.212922	3.7557	0.006915	-1.0342	1	564.084
4568	0.361399	3.24979	0.006915	-1.15071	1	564.085
4569	-0.0376846	3.13821	0.006915	-0.61049	1	564.085
4570	0.00505594	2.88809	0.006915	-0.779766	1	564.085
4571	-0.284197	2.989	0.006915	0.535259	1	564.086
4572	0.1704	2.14608	0.006915	-1.1171	1	564.086
4573	0.462148	0.517862	0.006915	-1.52439	1	564.086
4574	-0.173751	3.51647	0.006915	0.051327	1	564.086
4575	0.441864	0.383375	0.006915	-1.50258	1	564.086
4576	-0.170257	3.06065	0.006915	-0.232581	1	564.087
4577	0.41419	2.35728	0.006915	-1.34451	1	564.087
4578	-0.36098	2.45652	0.006915	0.28545	1	564.087
4579	0.50051	1.54495	0.006915	-1.38926	1	564.088
4580	0.161219	4.34106	0.006915	-0.703983	1	564.088
4581	0.232726	2.1337	0.006915	-1.29538	1	564.088
4582	-0.262908	2.80939	0.006915	0.0385381	1	564.088
4583	0.536095	1.01339	0.006915	-1.43156	1	564.089
4584	0.199164	3.97092	0.006915	-0.968616	1	564.089
4585	-0.260036	3.16972	0.006915	0.452708	1	564.089
4586	0.123545	2.35173	0.006915	-1.05227	1	564.09
4587	0.494344	1.25457	0.006915	-1.36058	1	564.09
4588	0.371575	1.15477	0.006915	-1.46161	1	564.092
4589	0.0152626	3.15441	0.006915	-0.855814	1	564.092
4590	0.0868808	3.25541	0.006915	-0.967008	1	564.093
4591	-0.56487	1.82537	0.006915	1.53987	1	564.093
4592	-0.653085	1.51178	0.006915	1.61356	1	564.093
4593	-0.602679	1.65716	0.006915	1.20542	1	564.094
4594	0.177275	2.70015	0.006915	-1.18098	1	564.095
4595	0.481759	1.23185	0.006915	-1.34859	1	564.095
4596	0.0761006	4.02005	0.006915	-0.742317	1	564.095
4597	0.020921	4.19303	0.006915	-0.50647	1	564.095
4598	0.477692	0.557947	0.006915	-1.52881	1	564.095
4599	-0.607346	1.66926	0.006915	1.68679	1	564.096
4600	-0.0888734	2.91573	0.006915	-0.622239	1	564.096
4601	-0.00286328	3.02535	0.006915	-0.846552	1	564.096
4602	0.332665	0.980588	0.006915	-1.36363	1	564.096
4603	0.486615	0.739284	0.006915	-1.52034	1	564.096
4604	0.501037	0.836463	0.006915	-1.51078	1	564.096
4605	0.0872458	2.62275	0.006915	-0.949459	1	564.096
4606	-0.133463	3.08086	0.006915	-0.481671	1	564.097
4607	-0.605848	1.65505	0.006915	1.43369	1	564.097
4608	0.51581	1.33616	0.006915	-1.41321	1	564.097
4609	0.35867	2.90856	0.006915	-1.14555	1	564.098
4610	-0.0536803	3.08488	0.006915	-0.599093	1	564.099
4611	0.269182	2.05703	0.006915	-1.33462	1	564.099
4612	0.0077357	3.01736	0.006915	-0.73701	1	564.099
4613	-0.335286	2.77772	0.006915	0.600948	1	564.099
4614	-0.195553	3.50987	0.006915	0.367291	1	564.099
4615	0.347622	1.54507	0.006915	-1.4266	1	564.099
4616	0.0225226	2.66796	0.006915	-0.899095	1	564.1
4617	-0.280457	3.08182	0.006915	0.568295	1	564.1
4618	0.0724642	3.17061	0.006915	-0.960552	1	564.1
4619	0.338874	1.1609	0.006915	-1.43595	1	564.1
4620	0.341043	1.30555	0.006915	-1.43493	1	564.1
4621	-0.573482	1.78267	0.006915	1.38147	1	564.101
4622	0.555069	0.24086	0.006915	-1.53073	1	564.101
4623	0.318294	2.3162	0.006915	-1.33926	1	564.101
4624	0.285499	2.38068	0.006915	-1.1242	1	564.102
4625	-0.178774	3.31167	0.006915	0.0451611	1	564.102
4626	0.403542	1.13265	0.006915	-1.47951	1	564.102
4627	0.494083	0.328454	0.006915	-1.53561	1	564.102
4628	0.43253	2.26116	0.006915	-1.26672	1	564.102
4629	0.255506	1.94776	0.006915	-1.33083	1	564.102
4630	0.0321835	3.36671	0.006915	-0.666071	1	564.102
4631	-0.200043	2.96345	0.006915	-0.174739	1	564.102
4632	-0.566742	1.82068	0.006915	1.65187	1	564.103
4633	0.238572	1.67905	0.006915	-1.31569	1	564.103
4634	-0.0523662	2.88555	0.006915	-0.754327	1	564.103
4635	-0.521036	1.93467	0.006915	0.899821	1	564.103
4636	-0.606765	1.6696	0.006915	1.66477	1	564.104
4637	0.177307	1.96427	0.006915	-1.18283	1	564.104
4638	0.42017	0.887127	0.006915	-1.49853	1	564.105
4639	0.504587	1.47599	0.006915	-1.4144	1	564.105
4640	0.406156	0.968421	0.006915	-1.48889	1	564.105
4641	0.501817	0.217327	0.006915	-1.53256	1	564.106
4642	0.271973	1.75652	0.006915	-1.20676	1	564.106
4643	0.462158	1.94446	0.006915	-1.31334	1	564.107
4644	-0.223072	3.31647	0.006915	0.251299	1	564.107
4645	-0.24305	3.03661	0.006915	0.200375	1	564.108
4646	0.145096	3.69259	0.006915	-0.780526	1	564.108
4647	0.176832	3.0798	0.006915	-0.935845	1	564.108
4648	0.347712	3.37343	0.006915	-1.16902	1	564.108
4649	-0.0456117	3.71456	0.006915	-0.508581	1	564.108
4650	0.358893	3.29269	0.006915	-1.14409	1	564.109
4651	0.412004	0.906176	0.006915	-1.34666	1	564.11
4652	0.0916108	3.92964	0.006915	-0.627256	1	564.11
4653	0.531765	0.868368	0.006915	-1.41042	1	564.111
4654	0.210727	1.77296	0.006915	-1.22292	1	564.111
4655	0.2373	2.17684	0.006915	-1.29736	1	564.111
4656	-0.028255	3.26275	0.006915	-0.57687	1	564.111
4657	0.371584	0.74669	0.006915	-1.39315	1	564.112
4658	0.135504	2.37366	0.006915	-1.04546	1	564.112
4659	-0.551056	1.85512	0.006915	1.20906	1	564.112
4660	-0.462366	2.22067	0.006915	1.07702	1	564.113
4661	0.454272	0.398672	0.006915	-1.51889	1	564.113
4662	0.462218	1.68541	0.006915	-1.31361	1	564.113
4663	0.354747	1.95189	0.006915	-1.21214	1	564.113
4664	0.536512	0.0962869	0.006915	-1.51597	1	564.113
4665	0.503391	0.228747	0.006915	-1.53497	1	564.113
4666	0.372658	2.83324	0.006915	-1.27766	1	564.114
4667	-0.588878	1.73945	0.006915	1.70371	1	564.114
4668	0.537976	0.0944846	0.006915	-1.51131	1	564.114
4669	0.0506556	3.22108	0.006915	-0.742603	1	564.114
4670	0.396653	0.8094	0.006915	-1.36321	1	564.114
4671	0.446723	1.95401	0.006915	-1.39542	1	564.114
4672	0.218466	3.10872	0.006915	-0.975373	1	564.115
4673	0.253791	4.01043	0.006915	-1.00724	1	564.116
4674	0.387623	0.646881	0.006915	-1.40762	1	564.116
4675	0.395376	0.899071	0.006915	-1.48535	1	564.116
4676	-0.109264	3.61329	0.006915	-0.105967	1	564.116
4677	0.131084	2.77718	0.006915	-1.11545	1	564.116
4678	0.42722	1.66084	0.006915	-1.4387	1	564.116
4679	0.405145	0.8067	0.006915	-1.49301	1	564.116
4680	0.147344	2.80875	0.006915	-1.13199	1	564.117
4681	0.256485	2.69691	0.006915	-1.2552	1	564.118
4682	0.458548	1.8559	0.006915	-1.40379	1	564.118
4683	0.234077	2.11927	0.006915	-1.2991	1	564.119
4684	0.390752	1.07353	0.006915	-1.47734	1	564.119
4685	0.25396	1.50751	0.006915	-1.3298	1	564.119
4686	0.248698	3.84514	0.006915	-0.921595	1	564.119
4687	0.173591	2.20697	0.006915	-1.0984	1	564.121
4688	0.179654	4.28196	0.006915	-0.748732	1	564.122
4689	0.304496	1.8001	0.006915	-1.38218	1	564.122
4690	0.500481	1.55074	0.006915	-1.40666	1	564.122
4691	0.278972	3.73634	0.006915	-1.08987	1	564.124
4692	-0.647802	1.5318	0.006915	1.689	1	564.124
4693	-0.521128	1.99529	0.006915	1.51016	1	564.124
4694	0.140501	2.98969	0.006915	-1.09579	1	564.125
4695	-0.27008	2.75734	0.006915	0.0154874	1	564.125
4696	0.348519	2.08271	0.006915	-1.19586	1	564.126
4697	0.100113	4.30766	0.006915	-0.56042	1	564.126
4698	0.38983	1.05193	0.006915	-1.32438	1	564.127
4699	0.286115	3.70181	0.006915	-1.1005	1	564.127
4700	0.248789	2.27287	0.006915	-1.29948	1	564.127
4701	-0.252475	2.78037	0.006915	-0.0835278	1	564.127
4702	0.338169	1.78494	0.006915	-1.40413	1	564.127
4703	0.0583999	2.55563	0.006915	-0.962225	1	564.127
4704	-0.598072	1.68114	0.006915	1.26673	1	564.128
4705	0.279477	3.29327	0.006915	-1.01883	1	564.128
4706	0.139779	2.86593	0.006915	-0.934738	1	564.128
4707	0.428676	2.52926	0.006915	-1.27493	1	564.128
4708	0.275657	3.52405	0.006915	-0.991482	1	564.129
4709	0.405711	2.04397	0.006915	-1.39428	1	564.129
4710	0.325251	3.61974	0.006915	-1.11553	1	564.129
4711	0.472938	1.92304	0.006915	-1.33628	1	564.13
4712	-0.631307	1.58872	0.006915	1.64995	1	564.13
4713	0.234986	4.17678	0.006915	-0.873919	1	564.13
4714	0.399143	1.72095	0.006915	-1.43108	1	564.13
4715	0.0563668	2.54577	0.006915	-0.969295	1	564.131
4716	0.467178	0.808015	0.006915	-1.51667	1	564.131
4717	0.21194	2.526	0.006915	-1.23956	1	564.131
4718	0.475895	1.77435	0.006915	-1.33205	1	564.132
4719	0.420782	0.572667	0.006915	-1.40165	1	564.132
4720	0.440432	2.38615	0.006915	-1.29858	1	564.132
4721	0.378052	1.12351	0.006915	-1.31336	1	564.132
4722	0.169073	2.81731	0.006915	-0.971205	1	564.132
4723	0.282187	2.91892	0.006915	-1.24122	1	564.133
4724	0.223084	3.57206	0.006915	-0.914438	1	564.133
4725	0.365208	0.746341	0.006915	-1.44422	1	564.133
4726	0.330835	1.48638	0.006915	-1.42106	1	564.133
4727	0.530942	0.0888619	0.006915	-1.51313	1	564.133
4728	0.349694	3.39214	0.006915	-1.1635	1	564.133
4729	0.285573	1.25916	0.006915	-1.32539	1	564.134
4730	-0.465597	2.16432	0.006915	1.00117	1	564.134
4731	0.563247	0.511397	0.006915	-1.45922	1	564.134
4732	0.168191	2.14776	0.006915	-1.11368	1	564.135
4733	0.217241	2.71859	0.006915	-1.02858	1	564.135
4734	0.0878337	2.78487	0.006915	-1.05288	1	564.135
4735	0.508315	0.173721	0.006915	-1.46946	1	564.136
4736	0.439396	2.12109	0.006915	-1.37404	1	564.137
4737	0.321974	3.20618	0.006915	-1.07837	1	564.137
4738	0.0609217	3.08695	0.006915	-0.95915	1	564.137
4739	0.13876	3.65139	0.006915	-0.964693	1	564.137
4740	-0.223177	3.00235	0.006915	0.00998153	1	564.138
4741	0.408512	1.9707	0.006915	-1.40381	1	564.138
4742	-0.651824	1.5167	0.006915	1.64819	1	564.138
4743	0.512545	0.342023	0.006915	-1.4343	1	564.138
4744	-0.14993	3.14097	0.006915	-0.399527	1	564.138
4745	0.44486	1.09734	0.006915	-1.33226	1	564.138
4746	0.182315	2.29366	0.006915	-1.22998	1	564.138
4747	-0.543147	1.89314	0.006915	1.274	1	564.138
4748	0.255306	4.10296	0.006915	-0.979927	1	564.138
4749	0.0187638	4.07551	0.006915	-0.560879	1	564.138
4750	0.479039	0.297063	0.006915	-1.53042	1	564.138
4751	0.273072	3.28874	0.006915	-1.17622	1	564.138
4752	-0.0497353	3.10287	0.006915	-0.721005	1	564.138
4753	0.0965935	3.24416	0.006915	-0.804568	1	564.139
4754	0.331294	2.24283	0.006915	-1.35514	1	564.139
4755	0.487877	1.30684	0.006915	-1.34954	1	564.139
4756	0.123699	2.32398	0.006915	-1.05874	1	564.139
4757	0.268488	3.45973	0.006915	-0.987621	1	564.139
4758	0.270615	2.55177	0.006915	-1.28481	1	564.14
4759	0.29389	3.44103	0.006915	-1.02316	1	564.14
4760	0.358489	3.1018	0.006915	-1.2317	1	564.14
4761	0.193181	2.48564	0.006915	-1.04756	1	564.14
4762	0.319906	1.23694	0.006915	-1.41859	1	564.141
4763	0.0995214	2.38702	0.006915	-1.09175	1	564.141
4764	-0.216174	3.05961	0.006915	0.0289398	1	564.141
4765	0.0609793	2.76932	0.006915	-1.01089	1	564.142
4766	0.0683487	2.82741	0.006915	-1.01602	1	564.142
4767	0.264075	2.48119	0.006915	-1.28904	1	564.142
4768	-0.287763	3.05078	0.006915	0.687412	1	564.142
4769	0.507566	1.29549	0.006915	-1.37445	1	564.143
4770	0.304924	1.14643	0.006915	-1.33706	1	564.143
4771	0.471109	0.369325	0.006915	-1.42849	1	564.143
4772	0.227292	3.72139	0.006915	-1.05836	1	564.143
4773	0.473799	1.95455	0.006915	-1.35544	1	564.143
4774	-0.0654427	3.05085	0.006915	-0.586589	1	564.143
4775	-0.360279	2.58924	0.006915	0.634628	1	564.143
4776	0.426442	0.828265	0.006915	-1.35679	1	564.144
4777	0.371816	1.01058	0.006915	-1.46826	1	564.144
4778	0.450761	0.296233	0.006915	-1.50238	1	564.144
4779	0.300347	3.86014	0.006915	-1.02599	1	564.145
4780	0.469407	0.341074	0.006915	-1.52801	1	564.145
4781	0.549765	0.859419	0.006915	-1.44906	1	564.145
4782	0.548981	0.172059	0.006915	-1.53705	1	564.146
4783	-0.227483	3.27839	0.006915	0.394405	1	564.146
4784	0.489933	1.56485	0.006915	-1.42704	1	564.146
4785	0.214444	1.72364	0.006915	-1.23702	1	564.146
4786	-0.602269	1.65765	0.006915	1.3156	1	564.147
4787	0.53649	0.694505	0.006915	-1.51218	1	564.147
4788	0.2178	2.15559	0.006915	-1.28095	1	564.147
4789	0.00099262	3.44924	0.006915	-0.569156	1	564.148
4790	0.184381	2.28432	0.006915	-1.2336	1	564.148
4791	0.0256891	2.63206	0.006915	-0.933642	1	564.148
4792	0.228161	3.71777	0.006915	-1.06017	1	564.148
4793	-0.0576454	2.95524	0.006915	-0.736109	1	564.148
4794	0.556742	0.191232	0.006915	-1.47562	1	564.149
4795	0.482834	1.68219	0.006915	-1.41365	1	564.149
4796	-0.383338	2.50406	0.006915	0.745613	1	564.149
4797	0.316191	3.26317	0.006915	-1.20071	1	564.149
4798	0.519482	1.19155	0.006915	-1.39211	1	564.15
4799	0.39824	2.43011	0.006915	-1.21392	1	564.15
4800	0.555585	0.710814	0.006915	-1.44652	1	564.15
4801	0.0524588	3.53	0.006915	-0.841596	1	564.151
4802	0.183977	2.85631	0.006915	-0.977844	1	564.151
4803	-0.560309	1.82748	0.006915	1.47472	1	564.152
4804	0.443013	0.508103	0.006915	-1.40644	1	564.152
4805	0.0350793	2.61139	0.006915	-0.960394	1	564.152
4806	0.486945	1.57525	0.006915	-1.34489	1	564.152
4807	0.105266	2.49087	0.006915	-1.10738	1	564.152
4808	0.142194	2.5208	0.006915	-1.16102	1	564.153
4809	0.327111	3.58767	0.006915	-1.07362	1	564.154
4810	0.163897	2.05326	0.006915	-1.20209	1	564.154
4811	0.283664	1.24533	0.006915	-1.34552	1	564.154
4812	0.484714	0.58791	0.006915	-1.39532	1	564.155
4813	0.39446	1.01344	0.006915	-1.32889	1	564.155
4814	-0.483162	2.0911	0.006915	1.0328	1	564.155
4815	0.251432	3.63059	0.006915	-0.945648	1	564.155
4816	-0.324708	2.75343	0.006915	0.361876	1	564.156
4817	0.376032	3.15729	0.006915	-1.17554	1	564.156
4818	0.312052	3.7715	0.006915	-1.07597	1	564.156
4819	0.437281	1.13534	0.006915	-1.491	1	564.156
4820	0.159455	2.4812	0.006915	-1.18723	1	564.156
4821	0.257489	3.8546	0.006915	-1.05288	1	564.157
4822	-0.607406	1.67479	0.006915	1.71349	1	564.157
4823	-0.0396164	4.23189	0.006915	-0.127443	1	564.157
4824	-0.627912	1.6037	0.006915	1.76188	1	564.158
4825	0.486499	0.473495	0.006915	-1.53646	1	564.158
4826	0.514444	0.272512	0.006915	-1.44464	1	564.158
4827	0.032823	3.98845	0.006915	-0.643831	1	564.158
4828	0.102239	2.46767	0.006915	-1.00373	1	564.158
4829	0.356055	0.957208	0.006915	-1.34509	1	564.159
4830	0.0858816	2.88829	0.006915	-1.03607	1	564.159
4831	0.258571	1.42662	0.006915	-1.29723	1	564.159
4832	-0.395492	2.47188	0.006915	0.853644	1	564.159
4833	0.341885	1.96887	0.006915	-1.20142	1	564.16
4834	0.187979	2.76786	0.006915	-0.995349	1	564.16
4835	0.265047	4.10404	0.006915	-0.944845	1	564.16
4836	-0.0507972	3.1413	0.006915	-0.576406	1	564.16
4837	-0.292417	3.01581	0.006915	0.688455	1	564.16
4838	-0.348048	2.5757	0.006915	0.434147	1	564.161
4839	0.246702	4.1519	0.006915	-0.898335	1	564.161
4840	0.269207	1.34086	0.006915	-1.3311	1	564.161
4841	0.330277	1.67594	0.006915	-1.40979	1	564.161
4842	0.0287514	2.87822	0.006915	-0.939665	1	564.161
4843	0.574461	0.415392	0.006915	-1.4912	1	564.161
4844	0.451179	2.26937	0.006915	-1.31315	1	564.162
4845	0.542343	0.881748	0.006915	-1.48078	1	564.162
4846	0.414305	2.22971	0.006915	-1.36918	1	564.162
4847	-0.123782	2.96364	0.006915	-0.544998	1	564.162
4848	0.101432	4.29452	0.006915	-0.704007	1	564.163
4849	0.0674338	2.47804	0.006915	-1.01423	1	564.164
4850	0.319798	3.60863	0.006915	-1.12732	1	564.164
4851	0.524179	1.08301	0.006915	-1.39598	1	564.165
4852	0.232793	3.26883	0.006915	-1.15059	1	564.165
4853	-0.311659	2.64015	0.006915	0.174835	1	564.166
4854	0.433124	2.40525	0.006915	-1.32598	1	564.166
4855	0.327884	3.63934	0.006915	-1.08037	1	564.167
4856	0.405105	0.490786	0.006915	-1.47164	1	564.167
4857	0.55101	0.416945	0.006915	-1.44385	1	564.167
4858	-0.497768	2.08874	0.006915	1.36407	1	564.167
4859	0.254466	1.44467	0.006915	-1.32028	1	564.167
4860	0.299468	2.94847	0.006915	-1.24743	1	564.167
4861	-0.513847	1.92512	0.006915	0.762047	1	564.168
4862	0.395177	0.538051	0.006915	-1.43837	1	564.168
4863	0.344917	1.06279	0.006915	-1.44543	1	564.169
4864	-0.463533	2.19482	0.006915	1.11752	1	564.169
4865	0.41419	2.4901	0.006915	-1.32676	1	564.169
4866	-0.043329	3.88796	0.006915	-0.24322	1	564.169
4867	0.29677	3.35686	0.006915	-1.17785	1	564.169
4868	0.455389	2.20396	0.006915	-1.33573	1	564.17
4869	0.337218	0.889587	0.006915	-1.41276	1	564.17
4870	-0.02712	3.70912	0.006915	-0.38477	1	564.17
4871	-0.625019	1.60483	0.006915	1.65791	1	564.17
4872	-0.649532	1.52601	0.006915	1.6349	1	564.17
4873	-0.573169	1.76049	0.006915	1.29435	1	564.17
4874	0.392919	0.564237	0.006915	-1.42712	1	564.171
4875	0.341068	1.17113	0.006915	-1.44175	1	564.171
4876	0.472368	1.9913	0.006915	-1.3543	1	564.171
4877	0.293447	2.40201	0.006915	-1.31871	1	564.171
4878	0.293435	1.23592	0.006915	-1.31663	1	564.171
4879	0.514448	0.994645	0.006915	-1.38372	1	564.171
4880	0.320676	0.993652	0.006915	-1.3758	1	564.171
4881	0.538829	0.106331	0.006915	-1.48687	1	564.171
4882	0.47974	1.83131	0.006915	-1.33975	1	564.171
4883	0.446635	0.472941	0.006915	-1.52105	1	564.172
4884	0.335377	1.0055	0.006915	-1.34529	1	564.172
4885	0.425421	1.1708	0.006915	-1.31649	1	564.172
4886	-0.28152	3.05254	0.006915	0.624353	1	564.172
4887	0.441622	2.4006	0.006915	-1.30117	1	564.173
4888	-0.626281	1.6095	0.006915	1.75195	1	564.173
4889	-0.2428	3.26269	0.006915	0.522762	1	564.173
4890	0.543731	0.0836056	0.006915	-1.49845	1	564.173
4891	0.446994	0.656502	0.006915	-1.52071	1	564.173
4892	0.448688	0.322882	0.006915	-1.44959	1	564.173
4893	0.182427	2.67008	0.006915	-1.19358	1	564.174
4894	0.548246	0.293157	0.006915	-1.4529	1	564.174
4895	-0.403973	2.29625	0.006915	0.36866	1	564.174
4896	0.403286	1.27957	0.006915	-1.47284	1	564.174
4897	0.0566006	2.71566	0.006915	-0.892131	1	564.174
4898	0.19059	2.20429	0.006915	-1.24745	1	564.174
4899	0.354408	3.25868	0.006915	-1.20162	1	564.174
4900	0.15895	3.61108	0.006915	-1.00409	1	564.174
4901	0.424054	1.22848	0.006915	-1.48218	1	564.174
4902	0.486793	1.75011	0.006915	-1.39433	1	564.175
4903	0.092249	3.83492	0.006915	-0.649885	1	564.175
4904	0.446405	0.28364	0.006915	-1.47645	1	564.175
4905	0.13432	2.63711	0.006915	-0.975823	1	564.176
4906	0.152345	2.2377	0.006915	-1.08452	1	564.176
4907	-0.589831	1.73023	0.006915	1.65264	1	564.176
4908	0.359752	2.91551	0.006915	-1.14252	1	564.176
4909	-0.356788	2.58235	0.006915	0.383354	1	564.177
4910	0.519698	1.13642	0.006915	-1.38859	1	564.177
4911	0.150958	2.46883	0.006915	-1.17836	1	564.177
4912	0.404468	1.55287	0.006915	-1.27296	1	564.177
4913	0.364561	0.854104	0.006915	-1.46125	1	564.178
4914	0.507386	0.157744	0.006915	-1.47073	1	564.178
4915	0.183319	1.92755	0.006915	-1.23318	1	564.178
4916	0.565919	0.542031	0.006915	-1.50098	1	564.178
4917	0.251062	3.9965	0.006915	-0.910716	1	564.179
4918	0.343442	0.874186	0.006915	-1.37893	1	564.179
4919	0.243198	2.82708	0.006915	-1.22926	1	564.179
4920	0.257744	1.9055	0.006915	-1.17514	1	564.179
4921	-0.515793	1.98563	0.006915	1.26903	1	564.179
4922	0.420401	0.691155	0.006915	-1.50707	1	564.18
4923	0.512814	1.23565	0.006915	-1.46112	1	564.18
4924	0.230349	3.09625	0.006915	-0.987204	1	564.181
4925	0.518058	1.20261	0.006915	-1.46054	1	564.182
4926	0.480726	0.89059	0.006915	-1.51353	1	564.182
4927	-0.514183	1.99843	0.006915	1.31572	1	564.182
4928	0.224765	3.56319	0.006915	-0.916097	1	564.182
4929	0.042759	3.60952	0.006915	-0.799749	1	564.182
4930	-0.0302097	4.16686	0.006915	-0.173237	1	564.183
4931	0.34631	0.828094	0.006915	-1.39604	1	564.183
4932	0.373734	3.0216	0.006915	-1.15906	1	564.183
4933	0.117905	4.54657	0.006915	-0.623394	1	564.184
4934	0.390118	0.6579	0.006915	-1.39558	1	564.184
4935	0.477495	0.26929	0.006915	-1.53082	1	564.184
4936	0.507242	0.711523	0.006915	-1.39162	1	564.184
4937	0.155657	4.5391	0.006915	-0.68404	1	564.184
4938	0.460537	0.235876	0.006915	-1.4748	1	564.184
4939	0.455118	0.823703	0.006915	-1.36047	1	564.184
4940	0.44595	1.75273	0.006915	-1.29075	1	564.185
4941	0.250043	3.14665	0.006915	-1.18602	1	564.185
4942	0.328453	1.9331	0.006915	-1.38805	1	564.186
4943	0.384914	1.70562	0.006915	-1.43183	1	564.186
4944	-0.589798	1.69642	0.006915	1.25934	1	564.186
4945	0.390455	2.15533	0.006915	-1.38229	1	564.186
4946	-0.10352	3.39738	0.006915	-0.270865	1	564.186
4947	0.33619	0.949562	0.006915	-1.42834	1	564.186
4948	0.256375	3.62809	0.006915	-1.10365	1	564.186
4949	0.48428	1.81956	0.006915	-1.38142	1	564.186
4950	0.239547	2.12128	0.006915	-1.30706	1	564.187
4951	0.0740645	2.45041	0.006915	-1.03771	1	564.187
4952	0.551273	0.842222	0.006915	-1.44029	1	564.187
4953	0.446383	2.15841	0.006915	-1.3656	1	564.187
4954	0.27382	1.53054	0.006915	-1.24824	1	564.188
4955	-0.422268	2.25434	0.006915	0.440588	1	564.188
4956	-0.258517	3.04236	0.006915	0.157837	1	564.188
4957	0.204208	2.73736	0.006915	-1.20763	1	564.188
4958	0.236219	2.18984	0.006915	-1.29844	1	564.189
4959	0.17131	3.06112	0.006915	-1.12426	1	564.189
4960	-0.222114	2.82322	0.006915	-0.242488	1	564.189
4961	0.25351	1.61225	0.006915	-1.23542	1	564.19
4962	0.481529	1.86525	0.006915	-1.37491	1	564.19
4963	-0.628959	1.59995	0.006915	1.77064	1	564.19
4964	0.192729	3.04995	0.006915	-0.954842	1	564.19
4965	0.433989	1.35711	0.006915	-1.30403	1	564.19
4966	0.437895	2.27932	0.006915	-1.26904	1	564.191
4967	0.488909	0.405317	0.006915	-1.54007	1	564.191
4968	0.419338	0.481877	0.006915	-1.49863	1	564.191
4969	0.357113	2.9021	0.006915	-1.27176	1	564.191
4970	0.324699	2.92223	0.006915	-1.1014	1	564.192
4971	0.50201	0.664426	0.006915	-1.39226	1	564.192
4972	0.173028	1.9458	0.006915	-1.19751	1	564.193
4973	0.532266	0.622954	0.006915	-1.52493	1	564.193
4974	-0.604433	1.67113	0.006915	1.57866	1	564.194
4975	-0.630976	1.58742	0.006915	1.69789	1	564.194
4976	-0.192673	3.3748	0.006915	0.0256492	1	564.195
4977	0.130907	3.44361	0.006915	-1.00075	1	564.195
4978	0.211666	2.77509	0.006915	-1.01374	1	564.195
4979	0.54233	0.18191	0.006915	-1.4653	1	564.195
4980	0.124915	2.5686	0.006915	-0.984531	1	564.195
4981	0.22254	2.90352	0.006915	-1.00549	1	564.196
4982	0.42727	2.58063	0.006915	-1.26241	1	564.196
4983	0.402032	2.48412	0.006915	-1.33483	1	564.196
4984	0.51749	0.101116	0.006915	-1.4885	1	564.196
4985	0.265025	2.06353	0.006915	-1.33456	1	564.196
4986	-0.647277	1.52864	0.006915	1.62411	1	564.197
4987	0.232757	4.27744	0.006915	-0.912646	1	564.197
4988	0.0974655	2.34278	0.006915	-1.07836	1	564.197
4989	-0.32433	2.83393	0.006915	0.741089	1	564.197
4990	0.228445	2.67072	0.006915	-1.04243	1	564.197
4991	0.328794	2.68313	0.006915	-1.12592	1	564.197
4992	0.497269	0.726542	0.006915	-1.38458	1	564.198
4993	0.478809	1.7013	0.006915	-1.4188	1	564.198
4994	0.366595	3.00677	0.006915	-1.14683	1	564.198
4995	0.466407	0.275464	0.006915	-1.52414	1	564.198
4996	0.447022	1.11	0.006915	-1.32981	1	564.199
4997	0.348084	1.47269	0.006915	-1.43567	1	564.199
4998	0.35365	2.703	0.006915	-1.30338	1	564.199
4999	0.504359	0.104435	0.006915	-1.51688	1	564.2
5000	0.426968	2.41569	0.006915	-1.25054	1	564.2
5001	0.303604	1.22435	0.006915	-1.30819	1	564.2
5002	-0.237048	2.78841	0.006915	-0.193299	1	564.201
5003	0.525267	0.411616	0.006915	-1.54238	1	564.201
5004	0.40573	0.584171	0.006915	-1.49335	1	564.201
5005	-0.648245	1.53201	0.006915	1.67488	1	564.202
5006	-0.200151	3.42212	0.006915	0.168951	1	564.202
5007	0.372734	0.904597	0.006915	-1.34723	1	564.203
5008	0.455214	1.73814	0.006915	-1.42813	1	564.203
5009	0.470092	0.910649	0.006915	-1.35669	1	564.203
5010	0.290877	1.75135	0.006915	-1.37844	1	564.203
5011	0.297415	1.58744	0.006915	-1.2344	1	564.203
5012	0.187678	3.00217	0.006915	-1.15242	1	564.204
5013	0.527594	0.905988	0.006915	-1.39808	1	564.204
5014	0.286165	3.20617	0.006915	-1.03266	1	564.204
5015	0.442832	2.34053	0.006915	-1.33099	1	564.204
5016	0.226586	1.75718	0.006915	-1.3069	1	564.204
5017	0.316979	3.72412	0.006915	-1.04983	1	564.204
5018	0.570915	0.304054	0.006915	-1.52596	1	564.204
5019	0.31087	3.70265	0.006915	-1.03422	1	564.205
5020	0.571084	0.520423	0.006915	-1.4687	1	564.205
5021	0.354097	1.88197	0.006915	-1.40533	1	564.205
5022	-0.307713	2.95091	0.006915	0.671451	1	564.205
5023	0.309741	3.63073	0.006915	-1.12684	1	564.205
5024	0.503086	0.499866	0.006915	-1.40809	1	564.205
5025	0.378155	0.738382	0.006915	-1.38153	1	564.206
5026	0.119903	3.42527	0.006915	-0.988347	1	564.206
5027	0.498844	1.63411	0.006915	-1.37032	1	564.206
5028	0.431061	0.772009	0.006915	-1.36208	1	564.208
5029	0.33233	1.17085	0.006915	-1.30671	1	564.208
5030	-0.604648	1.66032	0.006915	1.29668	1	564.208
5031	-0.101748	3.47051	0.006915	-0.231588	1	564.208
5032	0.211729	1.76508	0.006915	-1.21364	1	564.209
5033	0.537169	0.229742	0.006915	-1.54635	1	564.209
5034	0.325507	3.70528	0.006915	-1.08204	1	564.209
5035	0.470686	1.96214	0.006915	-1.32208	1	564.21
5036	0.167275	3.42418	0.006915	-1.05477	1	564.21
5037	0.3647	2.71441	0.006915	-1.15847	1	564.21
5038	-0.258063	3.16851	0.006915	0.408117	1	564.21
5039	-0.61938	1.62852	0.006915	1.71775	1	564.211
5040	0.119027	2.78682	0.006915	-1.1017	1	564.211
5041	0.558882	0.141582	0.006915	-1.53878	1	564.211
5042	0.233421	3.3523	0.006915	-0.954354	1	564.211
5043	0.0308546	2.62615	0.006915	-0.961896	1	564.212
5044	0.363857	0.924506	0.006915	-1.34581	1	564.212
5045	0.504022	0.375163	0.006915	-1.54452	1	564.212
5046	0.396418	2.96646	0.006915	-1.2088	1	564.212
5047	0.439909	2.45123	0.006915	-1.29356	1	564.212
5048	0.438243	0.55269	0.006915	-1.51964	1	564.213
5049	0.357275	1.51138	0.006915	-1.25609	1	564.213
5050	0.0945568	4.24423	0.006915	-0.555768	1	564.213
5051	0.328613	1.97592	0.006915	-1.38512	1	564.213
5052	0.453772	0.461895	0.006915	-1.40955	1	564.214
5053	0.393851	0.610958	0.006915	-1.48214	1	564.214
5054	-0.425549	2.40101	0.006915	1.17416	1	564.214
5055	0.11095	2.45279	0.006915	-1.00808	1	564.216
5056	0.521459	1.28378	0.006915	-1.39503	1	564.216
5057	0.26055	3.39221	0.006915	-0.981947	1	564.216
5058	0.33162	3.52223	0.006915	-1.07555	1	564.217
5059	0.491095	0.13406	0.006915	-1.48785	1	564.217
5060	0.306411	2.5162	0.006915	-1.12166	1	564.217
5061	0.533702	0.115925	0.006915	-1.54101	1	564.217
5062	-0.601907	1.68799	0.006915	1.68199	1	564.218
5063	0.4122	2.74559	0.006915	-1.22963	1	564.219
5064	0.0934183	2.35185	0.006915	-1.06191	1	564.219
5065	0.422203	1.09527	0.006915	-1.3213	1	564.219
5066	-0.231327	3.16849	0.006915	0.282745	1	564.219
5067	0.546496	0.977594	0.006915	-1.45016	1	564.219
5068	0.0503213	2.7066	0.006915	-0.887388	1	564.22
5069	-0.57551	1.74565	0.006915	1.08949	1	564.22
5070	-0.187379	3.3498	0.006915	0.146757	1	564.22
5071	0.428023	1.10004	0.006915	-1.32255	1	564.22
5072	0.554901	0.767525	0.006915	-1.43815	1	564.221
5073	0.463319	2.15298	0.006915	-1.33341	1	564.222
5074	-0.514552	1.99493	0.006915	1.11295	1	564.223
5075	-0.581343	1.70887	0.006915	1.07218	1	564.223
5076	-0.484783	2.06618	0.006915	0.933564	1	564.223
5077	0.574955	0.498921	0.006915	-1.48948	1	564.223
5078	-0.582066	1.75549	0.006915	1.60742	1	564.223
5079	0.398772	2.24429	0.006915	-1.22068	1	564.223
5080	0.44266	1.62788	0.006915	-1.29182	1	564.224
5081	0.432813	0.443817	0.006915	-1.51223	1	564.224
5082	0.454323	1.35502	0.006915	-1.31551	1	564.224
5083	0.173311	3.16518	0.006915	-0.91393	1	564.224
5084	0.479329	0.15171	0.006915	-1.49989	1	564.224
5085	0.414933	0.636313	0.006915	-1.50552	1	564.225
5086	0.422335	1.5282	0.006915	-1.28347	1	564.225
5087	0.321459	1.26752	0.006915	-1.42485	1	564.225
5088	0.362294	0.818666	0.006915	-1.37078	1	564.226
5089	-0.469623	2.18483	0.006915	1.05066	1	564.226
5090	-0.129769	3.38188	0.006915	-0.353528	1	564.226
5091	-0.138098	3.36012	0.006915	-0.139958	1	564.226
5092	0.186712	3.0518	0.006915	-0.947081	1	564.227
5093	-0.204777	2.92635	0.006915	-0.18165	1	564.227
5094	0.428015	2.60136	0.006915	-1.26418	1	564.227
5095	0.378471	0.996519	0.006915	-1.47748	1	564.227
5096	-0.606442	1.65766	0.006915	1.49815	1	564.228
5097	0.57567	0.163961	0.006915	-1.52779	1	564.228
5098	0.116265	4.58625	0.006915	-0.583283	1	564.228
5099	-0.660272	1.48621	0.006915	1.58431	1	564.23
5100	0.538056	0.469934	0.006915	-1.42598	1	564.23
5101	0.551515	0.368827	0.006915	-1.44353	1	564.231
5102	0.430693	2.57075	0.006915	-1.28981	1	564.231
5103	0.125618	2.74794	0.006915	-1.1168	1	564.231
5104	-0.33908	2.67448	0.006915	0.559042	1	564.231
5105	0.103314	3.12866	0.006915	-1.02373	1	564.231
5106	0.202718	2.14015	0.006915	-1.11513	1	564.232
5107	-0.462888	2.22799	0.006915	1.16068	1	564.232
5108	0.462826	0.73321	0.006915	-1.37031	1	564.232
5109	-0.394282	2.50423	0.006915	0.772285	1	564.233
5110	0.499464	1.67086	0.006915	-1.38344	1	564.233
5111	0.249426	4.11744	0.006915	-0.982238	1	564.233
5112	-0.34475	2.78044	0.006915	0.892433	1	564.233
5113	-0.132276	3.34094	0.006915	-0.182141	1	564.234
5114	-0.505145	2.00138	0.006915	1.06561	1	564.234
5115	0.260551	2.7759	0.006915	-1.05496	1	564.234
5116	0.569584	0.619273	0.006915	-1.47588	1	564.234
5117	0.489144	1.52253	0.006915	-1.44184	1	564.234
5118	-0.50827	1.97139	0.006915	0.956724	1	564.234
5119	-0.0292072	4.19807	0.006915	-0.280068	1	564.235
5120	0.0567458	3.5383	0.006915	-0.851297	1	564.235
5121	0.396663	2.90373	0.006915	-1.25867	1	564.236
5122	0.366554	2.3437	0.006915	-1.35743	1	564.236
5123	-0.598793	1.70283	0.006915	1.62389	1	564.237
5124	0.392473	1.45178	0.006915	-1.45854	1	564.237
5125	0.4563	0.697665	0.006915	-1.37305	1	564.237
5126	0.0916857	2.77538	0.006915	-0.904257	1	564.237
5127	0.321949	3.75085	0.006915	-1.0718	1	564.237
5128	0.243008	3.63896	0.006915	-0.929555	1	564.237
5129	0.304174	3.63225	0.006915	-1.12833	1	564.238
5130	0.439937	0.949266	0.006915	-1.34098	1	564.239
5131	-0.0547481	2.79658	0.006915	-0.750284	1	564.239
5132	0.303644	1.24909	0.006915	-1.29933	1	564.239
5133	0.332943	1.24645	0.006915	-1.4366	1	564.239
5134	0.442284	1.44609	0.006915	-1.30122	1	564.239
5135	0.555888	0.661458	0.006915	-1.43505	1	564.239
5136	0.487018	0.524971	0.006915	-1.53919	1	564.24
5137	-0.305866	2.89849	0.006915	0.631003	1	564.24
5138	0.538299	1.014	0.006915	-1.41284	1	564.24
5139	0.250992	1.53283	0.006915	-1.25585	1	564.24
5140	-0.587169	1.74061	0.006915	1.52045	1	564.24
5141	0.129048	3.8419	0.006915	-0.906668	1	564.241
5142	0.327472	3.4189	0.006915	-1.06866	1	564.241
5143	0.468188	2.07597	0.006915	-1.32329	1	564.242
5144	0.54972	0.548677	0.006915	-1.52545	1	564.242
5145	0.388886	0.683462	0.006915	-1.38567	1	564.243
5146	0.122897	2.24175	0.006915	-1.13953	1	564.243
5147	-0.0594226	2.80406	0.006915	-0.742496	1	564.243
5148	0.395763	2.79241	0.006915	-1.19432	1	564.243
5149	0.108175	2.27803	0.006915	-1.08449	1	564.244
5150	0.310099	1.84446	0.006915	-1.38736	1	564.244
5151	0.347196	2.84997	0.006915	-1.28188	1	564.244
5152	0.477007	1.00625	0.006915	-1.50705	1	564.245
5153	0.38878	2.61454	0.006915	-1.18968	1	564.245
5154	0.442046	1.05507	0.006915	-1.50154	1	564.245
5155	0.464571	0.199192	0.006915	-1.50666	1	564.246
5156	-0.453689	2.16068	0.006915	0.590142	1	564.246
5157	0.325577	3.70681	0.006915	-1.06907	1	564.246
5158	0.170136	4.37802	0.006915	-0.814472	1	564.246
5159	-0.627696	1.60062	0.006915	1.62812	1	564.246
5160	0.0251347	2.69931	0.006915	-0.955776	1	564.246
5161	0.232903	3.54109	0.006915	-1.10447	1	564.246
5162	0.211034	4.34449	0.006915	-0.806516	1	564.246
5163	0.337609	3.39791	0.006915	-1.18138	1	564.247
5164	0.194952	1.87448	0.006915	-1.18433	1	564.247
5165	0.386993	0.650688	0.006915	-1.3954	1	564.247
5166	0.443288	1.32186	0.006915	-1.47941	1	564.247
5167	0.259137	1.38768	0.006915	-1.30344	1	564.247
5168	0.400623	2.95526	0.006915	-1.23087	1	564.248
5169	0.347038	1.23945	0.006915	-1.44864	1	564.248
5170	-0.0318711	3.93059	0.006915	-0.265811	1	564.248
5171	0.499271	0.975449	0.006915	-1.50602	1	564.249
5172	0.400942	2.44939	0.006915	-1.21121	1	564.249
5173	-0.132479	3.65358	0.006915	0.0578603	1	564.25
5174	0.358152	3.10196	0.006915	-1.23918	1	564.25
5175	0.377309	1.91419	0.006915	-1.22488	1	564.25
5176	0.144748	3.53462	0.006915	-1.00362	1	564.251
5177	0.319961	0.966036	0.006915	-1.393	1	564.251
5178	-0.534889	1.90534	0.006915	1.07313	1	564.251
5179	0.548926	0.0523159	0.006915	-1.52989	1	564.252
5180	0.454249	0.505979	0.006915	-1.39972	1	564.252
5181	0.20215	3.95363	0.006915	-0.826204	1	564.253
5182	0.54546	0.955722	0.006915	-1.42436	1	564.253
5183	-0.648932	1.52081	0.006915	1.58828	1	564.253
5184	0.429894	2.5631	0.006915	-1.25861	1	564.253
5185	0.449508	0.36627	0.006915	-1.52325	1	564.253
5186	0.546249	0.0423684	0.006915	-1.51719	1	564.253
5187	0.444184	1.47382	0.006915	-1.30029	1	564.253
5188	0.133544	4.48867	0.006915	-0.61176	1	564.254
5189	0.361882	0.697693	0.006915	-1.43407	1	564.255
5190	0.36968	1.06951	0.006915	-1.47075	1	564.255
5191	-0.549642	1.86248	0.006915	1.22042	1	564.256
5192	0.405819	0.681212	0.006915	-1.37769	1	564.256
5193	0.413338	2.80812	0.006915	-1.23989	1	564.256
5194	-0.625857	1.5871	0.006915	1.44982	1	564.257
5195	0.39374	2.37004	0.006915	-1.35677	1	564.257
5196	-0.349203	2.72859	0.006915	0.704351	1	564.257
5197	0.502634	0.880826	0.006915	-1.51479	1	564.257
5198	0.171986	1.93138	0.006915	-1.20466	1	564.257
5199	0.266723	3.03046	0.006915	-1.02985	1	564.258
5200	0.300508	2.46164	0.006915	-1.31873	1	564.258
5201	0.222862	4.21192	0.006915	-0.836705	1	564.259
5202	0.317131	3.63455	0.006915	-1.04272	1	564.259
5203	-0.0434461	2.77586	0.006915	-0.766683	1	564.259
5204	0.481959	1.43649	0.006915	-1.46006	1	564.259
5205	0.293065	2.92426	0.006915	-1.25155	1	564.259
5206	0.552846	0.310039	0.006915	-1.54362	1	564.26
5207	-0.530724	1.95743	0.006915	1.46942	1	564.26
5208	-0.331289	2.59893	0.006915	0.296937	1	564.26
5209	-0.525815	1.96853	0.006915	1.47907	1	564.26
5210	0.392809	0.529376	0.006915	-1.46875	1	564.26
5211	-0.108766	3.0624	0.006915	-0.575561	1	564.26
5212	0.313568	1.25004	0.006915	-1.29361	1	564.261
5213	0.255799	1.40029	0.006915	-1.32597	1	564.261
5214	0.567342	0.634145	0.006915	-1.49267	1	564.262
5215	-0.629593	1.59353	0.006915	1.61625	1	564.262
5216	0.121428	2.30755	0.006915	-1.14457	1	564.262
5217	0.337683	1.12419	0.006915	-1.31173	1	564.264
5218	0.0378431	3.78986	0.006915	-0.536506	1	564.264
5219	0.500521	0.639444	0.006915	-1.39052	1	564.264
5220	0.367995	2.84477	0.006915	-1.15213	1	564.265
5221	-0.619578	1.62157	0.006915	1.63302	1	564.265
5222	0.409648	0.840767	0.006915	-1.50242	1	564.265
5223	-0.577796	1.78135	0.006915	1.65986	1	564.265
5224	0.5103	1.04392	0.006915	-1.4951	1	564.265
5225	0.38623	1.21617	0.006915	-1.29714	1	564.265
5226	0.342914	3.54511	0.006915	-1.09983	1	564.265
5227	0.100329	3.45208	0.006915	-0.755808	1	564.266
5228	0.0640875	2.5909	0.006915	-1.03766	1	564.266
5229	0.390283	0.823829	0.006915	-1.35466	1	564.267
5230	0.555882	0.0514853	0.006915	-1.50295	1	564.267
5231	0.472969	2.00712	0.006915	-1.3687	1	564.268
5232	0.182472	2.62068	0.006915	-1.01206	1	564.268
5233	0.352521	2.58429	0.006915	-1.15328	1	564.268
5234	0.248716	2.89	0.006915	-1.02937	1	564.269
5235	0.23529	1.54446	0.006915	-1.30477	1	564.269
5236	0.556051	0.523815	0.006915	-1.5253	1	564.269
5237	0.143732	2.64461	0.006915	-1.15491	1	564.27
5238	-0.445162	2.31407	0.006915	1.21188	1	564.27
5239	0.142415	3.32101	0.006915	-1.04437	1	564.27
5240	0.272112	1.38339	0.006915	-1.28209	1	564.27
5241	0.519721	0.62667	0.006915	-1.4009	1	564.27
5242	0.464712	0.202721	0.006915	-1.47299	1	564.271
5243	0.437847	1.63657	0.006915	-1.44774	1	564.271
5244	0.0925633	2.69016	0.006915	-0.926024	1	564.271
5245	-0.622278	1.62307	0.006915	1.77905	1	564.271
5246	0.220422	1.62596	0.006915	-1.2644	1	564.271
5247	0.553163	0.598414	0.006915	-1.51952	1	564.271
5248	0.448436	0.366002	0.006915	-1.42868	1	564.272
5249	0.435101	0.472878	0.006915	-1.40938	1	564.272
5250	-0.57975	1.77369	0.006915	1.6425	1	564.273
5251	0.357553	3.36173	0.006915	-1.12363	1	564.273
5252	0.339115	1.05996	0.006915	-1.44531	1	564.273
5253	0.134958	4.44865	0.006915	-0.617798	1	564.274
5254	0.303666	2.52597	0.006915	-1.1167	1	564.274
5255	0.477704	0.152541	0.006915	-1.51539	1	564.274
5256	0.520948	0.744752	0.006915	-1.52293	1	564.274
5257	0.486577	1.01442	0.006915	-1.50645	1	564.274
5258	0.516323	0.685988	0.006915	-1.52962	1	564.275
5259	-0.438859	2.34228	0.006915	1.19887	1	564.275
5260	0.219008	1.64524	0.006915	-1.28212	1	564.275
5261	0.417636	2.70159	0.006915	-1.28698	1	564.275
5262	0.301384	1.77354	0.006915	-1.20358	1	564.275
5263	0.546567	0.875159	0.006915	-1.48776	1	564.276
5264	0.579838	0.427397	0.006915	-1.50476	1	564.276
5265	-0.267561	2.73333	0.006915	-0.032636	1	564.276
5266	0.447642	0.871209	0.006915	-1.51602	1	564.276
5267	0.0717405	3.80038	0.006915	-0.81004	1	564.276
5268	-0.455704	2.20842	0.006915	0.801271	1	564.276
5269	0.295609	2.1293	0.006915	-1.15439	1	564.277
5270	0.177347	3.64398	0.006915	-1.02512	1	564.277
5271	0.507668	0.539961	0.006915	-1.54142	1	564.278
5272	0.557216	0.223002	0.006915	-1.45959	1	564.278
5273	0.32777	3.55675	0.006915	-1.14844	1	564.278
5274	0.263181	3.09623	0.006915	-1.01763	1	564.279
5275	0.390253	1.0726	0.006915	-1.48414	1	564.279
5276	0.31681	3.76947	0.006915	-1.04375	1	564.279
5277	0.495	1.49512	0.006915	-1.44441	1	564.279
5278	-0.0484696	4.05011	0.006915	-0.296031	1	564.279
5279	0.467475	2.11761	0.006915	-1.3498	1	564.28
5280	-0.654108	1.51453	0.006915	1.72775	1	564.28
5281	0.367722	2.33517	0.006915	-1.36057	1	564.28
5282	0.470703	1.41167	0.006915	-1.3229	1	564.28
5283	0.527609	0.190426	0.006915	-1.45375	1	564.281
5284	0.412739	2.66512	0.006915	-1.30224	1	564.282
5285	-0.206041	3.47169	0.006915	0.423914	1	564.282
5286	-0.190711	3.31149	0.006915	0.132295	1	564.282
5287	0.418801	1.08322	0.006915	-1.4956	1	564.283
5288	0.357023	3.43598	0.006915	-1.15802	1	564.283
5289	-0.653816	1.51055	0.006915	1.66802	1	564.283
5290	0.47056	2.0655	0.006915	-1.3593	1	564.283
5291	0.25721	3.91259	0.006915	-1.0462	1	564.283
5292	0.18758	3.65045	0.006915	-0.847696	1	564.284
5293	0.378118	0.602868	0.006915	-1.45742	1	564.284
5294	0.53939	0.524853	0.006915	-1.53597	1	564.284
5295	0.334731	1.2441	0.006915	-1.28932	1	564.284
5296	-0.087177	3.63176	0.006915	-0.193172	1	564.284
5297	0.436913	1.24274	0.006915	-1.31106	1	564.284
5298	0.143181	4.14121	0.006915	-0.685246	1	564.285
5299	-0.605137	1.68349	0.006915	1.71961	1	564.285
5300	0.405856	2.22678	0.006915	-1.22585	1	564.285
5301	-0.645082	1.54098	0.006915	1.71004	1	564.285
5302	-0.245557	2.86257	0.006915	-0.00374575	1	564.285
5303	-0.589916	1.73607	0.006915	1.72397	1	564.286
5304	0.195337	3.29649	0.006915	-1.11401	1	564.286
5305	0.554512	0.84553	0.006915	-1.43423	1	564.286
5306	0.331418	3.00363	0.006915	-1.09832	1	564.286
5307	0.354846	3.31005	0.006915	-1.19887	1	564.287
5308	-0.608473	1.66962	0.006915	1.65815	1	564.287
5309	0.330852	3.68167	0.006915	-1.07593	1	564.287
5310	0.542661	0.134275	0.006915	-1.46805	1	564.287
5311	0.224143	3.16034	0.006915	-1.1659	1	564.288
5312	-0.223441	3.37227	0.006915	0.476955	1	564.288
5313	0.35795	2.27423	0.006915	-1.36636	1	564.288
5314	0.265292	2.59628	0.006915	-1.07846	1	564.289
5315	0.38005	3.06481	0.006915	-1.24099	1	564.289
5316	0.334545	3.66919	0.006915	-1.09094	1	564.289
5317	0.174086	3.49799	0.006915	-1.05159	1	564.29
5318	0.511457	0.862829	0.006915	-1.51565	1	564.29
5319	0.498709	0.844397	0.006915	-1.52057	1	564.29
5320	-0.235136	3.11671	0.006915	0.047979	1	564.29
5321	0.246244	1.48967	0.006915	-1.27237	1	564.29
5322	0.250036	4.02283	0.006915	-1.01396	1	564.291
5323	0.475191	1.61945	0.006915	-1.32018	1	564.292
5324	0.47449	0.446916	0.006915	-1.4065	1	564.292
5325	0.509766	1.49134	0.006915	-1.42677	1	564.292
5326	0.312359	3.36238	0.006915	-1.18856	1	564.292
5327	-0.554989	1.8332	0.006915	1.14228	1	564.293
5328	0.580835	0.139852	0.006915	-1.53077	1	564.293
5329	0.217531	3.79959	0.006915	-0.87008	1	564.293
5330	0.154296	4.56462	0.006915	-0.70271	1	564.294
5331	0.363964	1.75752	0.006915	-1.42438	1	564.294
5332	0.5159	0.109128	0.006915	-1.54257	1	564.294
5333	0.525252	1.24626	0.006915	-1.45276	1	564.294
5334	0.0938775	3.50529	0.006915	-0.931356	1	564.294
5335	0.180572	4.09784	0.006915	-0.92123	1	564.295
5336	0.421006	0.378548	0.006915	-1.49235	1	564.295
5337	0.297389	1.10341	0.006915	-1.37327	1	564.296
5338	0.584161	0.195662	0.006915	-1.52613	1	564.296
5339	-0.378383	2.43249	0.006915	0.31829	1	564.296
5340	0.307463	3.52536	0.006915	-1.15566	1	564.297
5341	0.41331	0.821997	0.006915	-1.35107	1	564.297
5342	0.381059	0.600566	0.006915	-1.41528	1	564.297
5343	0.0868473	4.3801	0.006915	-0.63629	1	564.297
5344	0.491756	1.81319	0.006915	-1.36027	1	564.297
5345	-0.531294	1.86831	0.006915	0.804647	1	564.297
5346	0.45901	1.89839	0.006915	-1.40866	1	564.297
5347	0.52578	0.186991	0.006915	-1.45314	1	564.297
5348	-0.0622249	3.92028	0.006915	-0.140841	1	564.298
5349	0.276665	1.73495	0.006915	-1.20362	1	564.298
5350	0.330358	1.15091	0.006915	-1.43822	1	564.298
5351	-0.490428	2.10879	0.006915	1.36042	1	564.298
5352	0.0288468	3.284	0.006915	-0.861754	1	564.299
5353	0.243853	4.2652	0.006915	-0.88102	1	564.299
5354	0.447525	1.84597	0.006915	-1.28347	1	564.299
5355	-0.650654	1.52465	0.006915	1.67979	1	564.299
5356	-0.230475	2.9882	0.006915	-0.122583	1	564.299
5357	0.55621	0.0308589	0.006915	-1.52495	1	564.299
5358	-0.659397	1.49474	0.006915	1.69269	1	564.3
5359	0.586891	0.316236	0.006915	-1.49161	1	564.3
5360	0.374869	0.752812	0.006915	-1.47615	1	564.3
5361	0.146697	3.23742	0.006915	-0.866762	1	564.3
5362	-0.112537	3.7872	0.006915	-0.132118	1	564.301
5363	-0.622029	1.6233	0.006915	1.69606	1	564.301
5364	0.539546	0.041903	0.006915	-1.53358	1	564.301
5365	0.495456	1.73314	0.006915	-1.35725	1	564.301
5366	-0.0909596	2.94759	0.006915	-0.572646	1	564.301
5367	0.23709	4.22362	0.006915	-0.946628	1	564.301
5368	0.387056	0.826081	0.006915	-1.48957	1	564.301
5369	0.104122	4.58098	0.006915	-0.528167	1	564.302
5370	0.389954	1.77257	0.006915	-1.43094	1	564.302
5371	0.18266	4.3783	0.006915	-0.837063	1	564.302
5372	-0.195208	2.91311	0.006915	-0.335813	1	564.303
5373	0.344084	1.21433	0.006915	-1.44968	1	564.303
5374	-0.371622	2.60771	0.006915	0.883986	1	564.303
5375	-0.192043	3.45994	0.006915	0.139594	1	564.304
5376	0.233669	1.77501	0.006915	-1.32323	1	564.304
5377	0.272086	4.08061	0.006915	-0.943071	1	564.304
5378	0.210044	4.11872	0.006915	-0.817575	1	564.304
5379	0.180585	2.17351	0.006915	-1.09936	1	564.305
5380	0.532446	0.0351627	0.006915	-1.52614	1	564.305
5381	-0.629647	1.58905	0.006915	1.66388	1	564.305
5382	0.35696	2.46489	0.006915	-1.34232	1	564.305
5383	0.160497	2.32699	0.006915	-1.05682	1	564.305
5384	-0.403913	2.37008	0.006915	0.650806	1	564.305
5385	0.39407	2.64058	0.006915	-1.31754	1	564.306
5386	-0.596859	1.70576	0.006915	1.67766	1	564.306
5387	0.384348	1.54942	0.006915	-1.25902	1	564.306
5388	0.283247	2.71628	0.006915	-1.07908	1	564.307
5389	0.589621	0.216641	0.006915	-1.5068	1	564.307
5390	0.0682185	2.5661	0.006915	-0.945361	1	564.307
5391	0.319891	3.3059	0.006915	-1.20195	1	564.307
5392	0.469715	0.41833	0.006915	-1.41054	1	564.307
5393	0.242044	1.80391	0.006915	-1.33307	1	564.307
5394	0.244417	3.25888	0.006915	-0.976179	1	564.308
5395	0.352829	2.06688	0.006915	-1.19413	1	564.309
5396	0.243732	1.54447	0.006915	-1.25303	1	564.309
5397	0.37263	2.70945	0.006915	-1.16322	1	564.309
5398	0.310049	1.25754	0.006915	-1.29076	1	564.31
5399	0.14058	2.09846	0.006915	-1.16438	1	564.31
5400	0.533436	1.24468	0.006915	-1.42412	1	564.31
5401	0.538626	0.938418	0.006915	-1.40483	1	564.31
5402	-0.0319259	2.91233	0.006915	-0.816963	1	564.31
5403	0.394943	1.09794	0.006915	-1.31178	1	564.31
5404	0.232676	2.96892	0.006915	-1.2046	1	564.311
5405	0.364385	0.881176	0.006915	-1.47045	1	564.311
5406	0.289864	2.14499	0.006915	-1.34967	1	564.311
5407	0.274518	1.54738	0.006915	-1.37615	1	564.311
5408	0.214098	1.89846	0.006915	-1.29593	1	564.311
5409	0.430016	2.54508	0.006915	-1.25007	1	564.312
5410	0.442215	1.61934	0.006915	-1.28842	1	564.312
5411	-0.592803	1.7053	0.006915	1.3097	1	564.312
5412	0.338829	0.850029	0.006915	-1.42925	1	564.312
5413	0.364862	3.3759	0.006915	-1.14286	1	564.312
5414	0.564142	0.157131	0.006915	-1.4711	1	564.312
5415	0.200376	1.78309	0.006915	-1.20906	1	564.312
5416	-0.482453	2.11769	0.006915	0.980941	1	564.312
5417	0.379124	3.23515	0.006915	-1.19126	1	564.312
5418	0.440814	0.977734	0.006915	-1.33559	1	564.312
5419	0.043562	4.37927	0.006915	-0.49612	1	564.313
5420	0.223859	3.85767	0.006915	-1.03273	1	564.313
5421	-0.119764	3.44656	0.006915	-0.361908	1	564.314
5422	0.576324	0.526212	0.006915	-1.50172	1	564.314
5423	0.365454	1.59279	0.006915	-1.24637	1	564.315
5424	0.234427	2.88545	0.006915	-1.01532	1	564.315
5425	0.220117	4.40721	0.006915	-0.827818	1	564.316
5426	0.341841	3.25546	0.006915	-1.09367	1	564.316
5427	0.29695	1.31804	0.006915	-1.28184	1	564.316
5428	0.221875	4.34853	0.006915	-0.826515	1	564.316
5429	0.226933	1.80322	0.006915	-1.18844	1	564.317
5430	-0.366306	2.60326	0.006915	0.77652	1	564.317
5431	0.264113	2.36233	0.006915	-1.30917	1	564.317
5432	0.396447	1.88963	0.006915	-1.23751	1	564.317
5433	0.58087	0.393433	0.006915	-1.47043	1	564.317
5434	0.585224	0.16693	0.006915	-1.52862	1	564.317
5435	0.512982	1.4914	0.006915	-1.42273	1	564.318
5436	-0.594871	1.71995	0.006915	1.69974	1	564.318
5437	0.446061	1.94528	0.006915	-1.40917	1	564.318
5438	0.511736	0.717793	0.006915	-1.53026	1	564.318
5439	0.517493	0.044403	0.006915	-1.51797	1	564.318
5440	0.336782	1.86784	0.006915	-1.40322	1	564.318
5441	0.544347	0.34503	0.006915	-1.43576	1	564.319
5442	0.0547627	3.70044	0.006915	-0.804498	1	564.319
5443	0.565264	0.519523	0.006915	-1.44294	1	564.319
5444	0.074709	2.60975	0.006915	-1.05898	1	564.32
5445	0.45578	2.31437	0.006915	-1.32203	1	564.32
5446	0.510057	1.52799	0.006915	-1.42044	1	564.32
5447	0.240155	1.48108	0.006915	-1.30602	1	564.321
5448	0.290715	3.9935	0.006915	-1.03461	1	564.322
5449	0.0869088	2.60135	0.006915	-1.08016	1	564.322
5450	-0.101818	3.55965	0.006915	-0.373405	1	564.322
5451	-0.212095	3.45196	0.006915	0.418279	1	564.323
5452	-0.139056	3.16808	0.006915	-0.274676	1	564.323
5453	0.113638	2.64836	0.006915	-1.11627	1	564.323
5454	0.536405	0.269327	0.006915	-1.55368	1	564.324
5455	0.489363	1.86237	0.006915	-1.37455	1	564.324
5456	0.0920822	2.45964	0.006915	-0.992967	1	564.324
5457	0.290269	2.89924	0.006915	-1.25628	1	564.324
5458	0.537794	0.0325893	0.006915	-1.50231	1	564.324
5459	0.271578	4.05848	0.006915	-1.01575	1	564.324
5460	0.509333	0.432975	0.006915	-1.54922	1	564.326
5461	0.451251	2.18725	0.006915	-1.28052	1	564.326
5462	0.312599	3.07245	0.006915	-1.24041	1	564.326
5463	0.385952	0.621374	0.006915	-1.48174	1	564.327
5464	-0.0230199	4.15717	0.006915	-0.199983	1	564.327
5465	0.39947	2.85163	0.006915	-1.19466	1	564.328
5466	-0.619792	1.63095	0.006915	1.68899	1	564.328
5467	0.583312	0.453907	0.006915	-1.48074	1	564.328
5468	0.417346	0.80497	0.006915	-1.51035	1	564.328
5469	0.0411488	2.55382	0.006915	-0.940451	1	564.328
5470	-0.595658	1.71579	0.006915	1.74165	1	564.328
5471	0.0789588	2.60079	0.006915	-0.938939	1	564.329
5472	0.240025	1.6289	0.006915	-1.22853	1	564.329
5473	0.530885	0.220082	0.006915	-1.55496	1	564.329
5474	0.441913	2.49538	0.006915	-1.30201	1	564.329
5475	0.098506	3.5402	0.006915	-0.729507	1	564.329
5476	0.254824	1.41228	0.006915	-1.28738	1	564.329
5477	0.374209	2.62161	0.006915	-1.16938	1	564.329
5478	0.513498	0.22148	0.006915	-1.44341	1	564.33
5479	0.305646	1.78491	0.006915	-1.39227	1	564.331
5480	0.515774	1.50676	0.006915	-1.39266	1	564.331
5481	-0.648015	1.53566	0.006915	1.73933	1	564.331
5482	-0.015013	3.81374	0.006915	-0.576626	1	564.332
5483	0.430067	1.36383	0.006915	-1.29634	1	564.332
5484	0.142673	3.5869	0.006915	-0.992209	1	564.333
5485	0.579249	0.130668	0.006915	-1.53853	1	564.333
5486	0.327927	0.930545	0.006915	-1.42367	1	564.333
5487	0.519347	0.630294	0.006915	-1.53649	1	564.334
5488	0.302816	2.03171	0.006915	-1.16818	1	564.335
5489	0.350296	0.782863	0.006915	-1.38668	1	564.336
5490	0.383802	1.42274	0.006915	-1.46161	1	564.336
5491	0.00913841	3.03904	0.006915	-0.880529	1	564.336
5492	0.510648	0.480046	0.006915	-1.54757	1	564.337
5493	0.0490724	3.46977	0.006915	-0.658665	1	564.337
5494	-0.0475024	2.82624	0.006915	-0.794028	1	564.337
5495	-0.612742	1.65435	0.006915	1.75684	1	564.337
5496	-0.288832	3.05124	0.006915	0.626423	1	564.337
5497	0.522682	0.984793	0.006915	-1.49941	1	564.337
5498	0.316124	3.53515	0.006915	-1.15768	1	564.338
5499	0.30452	2.16241	0.006915	-1.35795	1	564.338
5500	0.223852	2.02065	0.006915	-1.30434	1	564.338
5501	0.02535	4.27977	0.006915	-0.48617	1	564.338
5502	0.20321	2.72833	0.006915	-1.00897	1	564.339
5503	0.454717	2.17519	0.006915	-1.28542	1	564.34
5504	0.38769	0.828977	0.006915	-1.35101	1	564.34
5505	-0.62377	1.58375	0.006915	1.31234	1	564.341
5506	0.332898	1.75255	0.006915	-1.21479	1	564.342
5507	0.299524	1.2332	0.006915	-1.40551	1	564.342
5508	0.462333	0.289344	0.006915	-1.53382	1	564.343
5509	0.352941	1.69943	0.006915	-1.42679	1	564.344
5510	0.449117	0.812225	0.006915	-1.35418	1	564.344
5511	0.399685	2.69378	0.006915	-1.30887	1	564.344
5512	0.165814	2.76853	0.006915	-1.16832	1	564.344
5513	0.288309	1.86136	0.006915	-1.37464	1	564.345
5514	0.491073	1.08936	0.006915	-1.50148	1	564.345
5515	0.278737	4.10299	0.006915	-1.00006	1	564.345
5516	0.556616	0.764926	0.006915	-1.499	1	564.346
5517	0.462422	2.08003	0.006915	-1.29686	1	564.346
5518	7.97591e-05	4.05797	0.006915	-0.511996	1	564.346
5519	-0.391648	2.50843	0.006915	0.725434	1	564.346
5520	-0.218268	3.31534	0.006915	0.364196	1	564.347
5521	0.459397	1.0816	0.006915	-1.50548	1	564.347
5522	0.307092	3.38451	0.006915	-1.0363	1	564.347
5523	0.493134	0.258129	0.006915	-1.54945	1	564.347
5524	-0.465163	2.18578	0.006915	0.912908	1	564.348
5525	0.442032	1.73887	0.006915	-1.28075	1	564.348
5526	-0.525797	1.8967	0.006915	0.811782	1	564.348
5527	0.281446	1.70824	0.006915	-1.37893	1	564.349
5528	0.533453	0.587147	0.006915	-1.5368	1	564.35
5529	0.0732344	4.38473	0.006915	-0.460358	1	564.35
5530	0.373813	2.73312	0.006915	-1.16134	1	564.35
5531	0.340788	2.4724	0.006915	-1.14922	1	564.351
5532	-0.447118	2.30782	0.006915	1.27333	1	564.351
5533	0.425082	0.426442	0.006915	-1.4211	1	564.351
5534	0.423709	1.8863	0.006915	-1.2575	1	564.351
5535	0.396665	2.7598	0.006915	-1.2986	1	564.351
5536	0.198919	2.12249	0.006915	-1.27063	1	564.352
5537	-0.601555	1.69687	0.006915	1.762	1	564.352
5538	0.570008	0.093779	0.006915	-1.48397	1	564.352
5539	-0.333465	2.61082	0.006915	0.349766	1	564.352
5540	0.0901154	2.4973	0.006915	-0.977542	1	564.352
5541	0.38266	0.581848	0.006915	-1.41406	1	564.352
5542	0.354167	2.65739	0.006915	-1.31688	1	564.353
5543	0.187718	3.00354	0.006915	-1.15767	1	564.353
5544	0.475186	2.06117	0.006915	-1.35887	1	564.353
5545	0.441571	1.60212	0.006915	-1.45496	1	564.353
5546	0.471154	1.96251	0.006915	-1.30941	1	564.353
5547	0.44235	0.714855	0.006915	-1.52548	1	564.353
5548	0.263222	3.93029	0.006915	-1.04954	1	564.354
5549	-0.0869708	2.95332	0.006915	-0.574837	1	564.354
5550	0.11161	2.49305	0.006915	-0.989658	1	564.354
5551	0.231619	2.90476	0.006915	-1.21485	1	564.355
5552	0.279732	1.44524	0.006915	-1.2572	1	564.355
5553	-0.497367	2.07943	0.006915	1.37716	1	564.355
5554	0.359205	1.64032	0.006915	-1.23748	1	564.356
5555	0.0617551	2.61231	0.006915	-0.921799	1	564.356
5556	0.515265	1.04075	0.006915	-1.37313	1	564.356
5557	0.306631	1.49034	0.006915	-1.24541	1	564.356
5558	-0.139133	3.81797	0.006915	0.210073	1	564.357
5559	0.533863	0.205632	0.006915	-1.55668	1	564.357
5560	-0.359288	2.56863	0.006915	0.376853	1	564.357
5561	-0.29371	2.75892	0.006915	0.0620571	1	564.357
5562	0.237723	2.52963	0.006915	-1.06406	1	564.357
5563	-0.156689	3.57964	0.006915	0.157896	1	564.358
5564	0.340765	0.910588	0.006915	-1.44633	1	564.358
5565	0.4697	1.38641	0.006915	-1.31993	1	564.358
5566	0.397194	2.81257	0.006915	-1.2888	1	564.358
5567	0.0978813	3.04307	0.006915	-1.03614	1	564.358
5568	0.0998507	3.71493	0.006915	-0.688541	1	564.36
5569	0.0875365	3.75673	0.006915	-0.858048	1	564.36
5570	0.358999	3.24492	0.006915	-1.11835	1	564.36
5571	0.389292	1.99987	0.006915	-1.2231	1	564.36
5572	0.161078	3.43753	0.006915	-1.04964	1	564.361
5573	0.382867	2.62481	0.006915	-1.17707	1	564.361
5574	0.530356	0.771954	0.006915	-1.52105	1	564.361
5575	0.490584	0.143797	0.006915	-1.46555	1	564.362
5576	0.468643	0.177804	0.006915	-1.52429	1	564.362
5577	0.543662	0.00400315	0.006915	-1.5168	1	564.362
5578	0.470138	1.2806	0.006915	-1.4868	1	564.362
5579	-0.15013	2.90941	0.006915	-0.492376	1	564.362
5580	0.172356	2.19916	0.006915	-1.23334	1	564.363
5581	0.355982	0.845277	0.006915	-1.3594	1	564.363
5582	0.255774	1.4749	0.006915	-1.26082	1	564.363
5583	0.548937	2.323e-05	0.006915	-1.52157	1	564.363
5584	0.583037	0.0977907	0.006915	-1.53698	1	564.364
5585	-0.633341	1.58611	0.006915	1.79696	1	564.364
5586	0.551419	2.323e-05	0.006915	-1.52113	1	564.364
5587	0.427682	2.22017	0.006915	-1.3777	1	564.364
5588	0.266389	1.29647	0.006915	-1.31746	1	564.364
5589	0.122594	4.03653	0.006915	-0.846048	1	564.365
5590	-0.442864	2.29846	0.006915	0.965309	1	564.365
5591	-0.530494	1.94633	0.006915	1.2851	1	564.365
5592	0.553152	2.323e-05	0.006915	-1.52249	1	564.365
5593	0.446017	0.5922	0.006915	-1.53112	1	564.365
5594	0.500272	0.623946	0.006915	-1.54078	1	564.365
5595	0.471098	1.7767	0.006915	-1.42405	1	564.365
5596	0.552327	2.323e-05	0.006915	-1.5194	1	564.365
5597	-0.332952	2.7025	0.006915	0.345594	1	564.366
5598	0.240509	3.76946	0.006915	-1.06985	1	564.366
5599	0.338852	1.30365	0.006915	-1.44521	1	564.366
5600	0.315128	3.34855	0.006915	-1.19567	1	564.366
5601	0.317695	1.85443	0.006915	-1.39578	1	564.367
5602	0.364001	1.39495	0.006915	-1.4559	1	564.367
5603	0.552009	2.323e-05	0.006915	-1.52643	1	564.367
5604	0.544247	2.323e-05	0.006915	-1.525	1	564.367
5605	0.283964	4.05483	0.006915	-1.02014	1	564.368
5606	0.37177	1.18777	0.006915	-1.47222	1	564.368
5607	0.520002	1.15029	0.006915	-1.48131	1	564.368
5608	0.229591	2.89324	0.006915	-1.21531	1	564.368
5609	0.345636	0.88533	0.006915	-1.45216	1	564.369
5610	-0.541731	1.83791	0.006915	0.949953	1	564.369
5611	0.592886	0.296525	0.006915	-1.50063	1	564.369
5612	0.104355	2.42329	0.006915	-1.00677	1	564.369
5613	0.521045	1.13971	0.006915	-1.48204	1	564.37
5614	0.0371877	2.95865	0.006915	-0.951679	1	564.37
5615	0.236313	3.1794	0.006915	-0.975974	1	564.37
5616	0.578508	0.048509	0.006915	-1.50411	1	564.37
5617	0.100121	4.30069	0.006915	-0.708525	1	564.371
5618	0.248862	3.65896	0.006915	-0.930449	1	564.371
5619	0.388338	2.18672	0.006915	-1.20926	1	564.371
5620	0.552226	2.323e-05	0.006915	-1.51511	1	564.371
5621	0.12886	2.13374	0.006915	-1.12759	1	564.371
5622	0.418447	0.831618	0.006915	-1.34686	1	564.371
5623	0.450508	2.41025	0.006915	-1.31462	1	564.372
5624	0.472846	0.825172	0.006915	-1.35875	1	564.372
5625	0.0408175	4.35511	0.006915	-0.366429	1	564.372
5626	0.566818	0.792234	0.006915	-1.45897	1	564.372
5627	0.315272	1.50252	0.006915	-1.2434	1	564.372
5628	0.559238	2.323e-05	0.006915	-1.5211	1	564.373
5629	0.156204	4.04802	0.006915	-0.724626	1	564.373
5630	-0.516757	1.96575	0.006915	1.15836	1	564.373
5631	-0.51327	2.02948	0.006915	1.51375	1	564.374
5632	0.393088	2.89138	0.006915	-1.17996	1	564.374
5633	0.53278	1.058	0.006915	-1.48348	1	564.374
5634	0.0874085	3.08546	0.006915	-1.01283	1	564.374
5635	0.54177	2.323e-05	0.006915	-1.5277	1	564.374
5636	0.543187	2.323e-05	0.006915	-1.51368	1	564.374
5637	-0.198689	3.02574	0.006915	-0.265972	1	564.375
5638	0.195413	3.21509	0.006915	-1.13165	1	564.375
5639	-0.0428191	2.73427	0.006915	-0.798383	1	564.375
5640	0.549208	2.323e-05	0.006915	-1.51288	1	564.375
5641	0.0416484	3.91	0.006915	-0.706375	1	564.375
5642	-0.639012	1.54765	0.006915	1.5124	1	564.375
5643	-0.0217941	3.52222	0.006915	-0.474468	1	564.375
5644	0.545943	0.119693	0.006915	-1.46554	1	564.376
5645	-0.662653	1.48185	0.006915	1.65392	1	564.376
5646	0.544355	2.323e-05	0.006915	-1.52963	1	564.376
5647	0.458086	0.444428	0.006915	-1.53864	1	564.376
5648	0.539814	2.323e-05	0.006915	-1.52688	1	564.376
5649	0.514255	1.43772	0.006915	-1.44004	1	564.376
5650	0.379852	2.60766	0.006915	-1.32784	1	564.376
5651	0.237906	4.27837	0.006915	-0.934301	1	564.376
5652	0.504723	1.62834	0.006915	-1.41424	1	564.376
5653	0.0727325	2.48884	0.006915	-0.972519	1	564.376
5654	0.551365	0.354789	0.006915	-1.54943	1	564.377
5655	0.553096	0.124508	0.006915	-1.46663	1	564.377
5656	0.544545	2.323e-05	0.006915	-1.51246	1	564.377
5657	0.542448	2.323e-05	0.006915	-1.5291	1	564.377
5658	0.121594	3.03217	0.006915	-0.874278	1	564.377
5659	-0.429162	2.32733	0.006915	0.963809	1	564.378
5660	0.578822	0.599127	0.006915	-1.47302	1	564.378
5661	0.33301	1.47173	0.006915	-1.43338	1	564.378
5662	0.507684	0.924386	0.006915	-1.51514	1	564.378
5663	0.501361	0.958698	0.006915	-1.51353	1	564.378
5664	0.539616	2.323e-05	0.006915	-1.51358	1	564.379
5665	0.537229	2.323e-05	0.006915	-1.5257	1	564.379
5666	0.286094	3.62955	0.006915	-0.986093	1	564.379
5667	-0.513702	1.97637	0.006915	1.1434	1	564.379
5668	0.534749	0.344335	0.006915	-1.55446	1	564.379
5669	0.290952	2.58807	0.006915	-1.30181	1	564.38
5670	0.276767	2.88516	0.006915	-1.25237	1	564.38
5671	0.16748	1.94134	0.006915	-1.21746	1	564.38
5672	0.539293	2.323e-05	0.006915	-1.52864	1	564.38
5673	0.494926	1.5854	0.006915	-1.34085	1	564.381
5674	-0.295328	3.01013	0.006915	0.605939	1	564.381
5675	-0.570394	1.8098	0.006915	1.68251	1	564.381
5676	-0.107602	3.47016	0.006915	-0.200864	1	564.381
5677	0.554309	0.747764	0.006915	-1.42117	1	564.381
5678	0.0809721	3.92876	0.006915	-0.594953	1	564.381
5679	0.117842	4.62351	0.006915	-0.588457	1	564.381
5680	0.508255	0.264508	0.006915	-1.55582	1	564.381
5681	0.551787	2.323e-05	0.006915	-1.53284	1	564.382
5682	0.274052	2.10341	0.006915	-1.14354	1	564.383
5683	0.563462	2.323e-05	0.006915	-1.52591	1	564.383
5684	0.37985	1.95408	0.006915	-1.21909	1	564.383
5685	0.546375	0.205218	0.006915	-1.55731	1	564.383
5686	0.412689	2.1908	0.006915	-1.2303	1	564.383
5687	0.351716	1.84552	0.006915	-1.2119	1	564.384
5688	0.0884922	4.36834	0.006915	-0.505491	1	564.384
5689	0.476386	0.737761	0.006915	-1.36767	1	564.384
5690	-0.525287	1.96326	0.006915	1.41989	1	564.384
5691	0.564791	0.0733575	0.006915	-1.54977	1	564.385
5692	0.508883	1.64381	0.006915	-1.39354	1	564.385
5693	-0.239838	3.11044	0.006915	0.283558	1	564.385
5694	-0.284656	3.08395	0.006915	0.699891	1	564.385
5695	0.540713	2.323e-05	0.006915	-1.51055	1	564.385
5696	0.504937	1.39687	0.006915	-1.35419	1	564.385
5697	0.548489	0.27886	0.006915	-1.55492	1	564.386
5698	-0.623146	1.60257	0.006915	1.54189	1	564.386
5699	0.33043	3.54251	0.006915	-1.06043	1	564.386
5700	0.558644	2.323e-05	0.006915	-1.51245	1	564.386
5701	0.430274	2.69197	0.006915	-1.2713	1	564.387
5702	0.44103	0.296925	0.006915	-1.44591	1	564.387
5703	0.215808	3.0863	0.006915	-1.1739	1	564.388
5704	0.507543	0.919704	0.006915	-1.36994	1	564.388
5705	0.531922	2.323e-05	0.006915	-1.52244	1	564.389
5706	0.513956	1.04762	0.006915	-1.49975	1	564.389
5707	0.395616	2.97926	0.006915	-1.25693	1	564.389
5708	0.566382	2.323e-05	0.006915	-1.52287	1	564.389
5709	-0.525256	1.91209	0.006915	0.864279	1	564.39
5710	-0.215872	3.11125	0.006915	-0.103667	1	564.39
5711	0.450754	1.2126	0.006915	-1.3167	1	564.39
5712	0.250236	1.47541	0.006915	-1.26336	1	564.39
5713	0.551862	1.00168	0.006915	-1.42884	1	564.39
5714	0.244081	4.27346	0.006915	-0.871982	1	564.39
5715	0.563604	2.323e-05	0.006915	-1.51517	1	564.39
5716	0.378133	2.71521	0.006915	-1.31194	1	564.391
5717	0.543132	2.323e-05	0.006915	-1.53394	1	564.391
5718	0.258507	4.13817	0.006915	-0.905069	1	564.391
5719	0.138256	2.12128	0.006915	-1.17579	1	564.391
5720	0.296224	1.3347	0.006915	-1.27467	1	564.391
5721	0.56327	2.323e-05	0.006915	-1.51452	1	564.391
5722	0.562673	2.323e-05	0.006915	-1.51391	1	564.391
5723	0.153367	4.10839	0.006915	-0.880961	1	564.391
5724	-0.102613	2.89647	0.006915	-0.644994	1	564.392
5725	0.552583	2.323e-05	0.006915	-1.50825	1	564.393
5726	0.438703	2.51377	0.006915	-1.2606	1	564.394
5727	0.290618	2.88664	0.006915	-1.06458	1	564.394
5728	0.393831	2.96975	0.006915	-1.26114	1	564.394
5729	-0.473957	2.15847	0.006915	1.19536	1	564.395
5730	0.523597	1.06688	0.006915	-1.37936	1	564.395
5731	0.390256	3.10133	0.006915	-1.17682	1	564.395
5732	0.556883	2.323e-05	0.006915	-1.509	1	564.395
5733	0.39913	0.47336	0.006915	-1.42852	1	564.396
5734	0.563646	2.323e-05	0.006915	-1.53251	1	564.396
5735	0.390238	2.28983	0.006915	-1.20332	1	564.396
5736	0.382356	2.79084	0.006915	-1.16646	1	564.396
5737	0.152488	4.12371	0.006915	-0.703197	1	564.396
5738	-0.556512	1.78696	0.006915	0.984279	1	564.396
5739	-0.608992	1.67102	0.006915	1.75439	1	564.396
5740	0.191263	1.80846	0.006915	-1.25736	1	564.397
5741	-0.424336	2.40941	0.006915	1.16831	1	564.397
5742	0.0213526	3.73288	0.006915	-0.509492	1	564.397
5743	0.558113	2.323e-05	0.006915	-1.53574	1	564.397
5744	0.326717	2.26256	0.006915	-1.15575	1	564.397
5745	0.453124	2.35979	0.006915	-1.28667	1	564.398
5746	0.517707	0.64079	0.006915	-1.53918	1	564.398
5747	0.154424	4.00408	0.006915	-0.91157	1	564.398
5748	0.44191	1.04574	0.006915	-1.32634	1	564.398
5749	0.132614	3.69345	0.006915	-0.750347	1	564.398
5750	0.592569	0.101528	0.006915	-1.52738	1	564.399
5751	0.133478	2.80631	0.006915	-0.931478	1	564.399
5752	0.210192	4.05417	0.006915	-0.821201	1	564.4
5753	0.408483	0.414886	0.006915	-1.43876	1	564.4
5754	0.210089	4.37287	0.006915	-0.791007	1	564.4
5755	0.320996	0.935077	0.006915	-1.41538	1	564.4
5756	-0.361649	2.65457	0.006915	0.858261	1	564.4
5757	-0.650037	1.52838	0.006915	1.70903	1	564.4
5758	0.543537	2.323e-05	0.006915	-1.5364	1	564.4
5759	0.560124	0.295056	0.006915	-1.55101	1	564.401
5760	0.532618	0.569027	0.006915	-1.54133	1	564.401
5761	0.547813	1.09024	0.006915	-1.44894	1	564.401
5762	0.411811	1.03187	0.006915	-1.50096	1	564.401
5763	0.409463	0.464175	0.006915	-1.41888	1	564.402
5764	0.570125	2.323e-05	0.006915	-1.52121	1	564.402
5765	0.536765	2.323e-05	0.006915	-1.53392	1	564.402
5766	0.53472	2.323e-05	0.006915	-1.53262	1	564.403
5767	-0.599918	1.69008	0.006915	1.45133	1	564.403
5768	0.539912	1.08211	0.006915	-1.47265	1	564.404
5769	0.0439049	2.51735	0.006915	-0.953627	1	564.404
5770	0.570291	2.323e-05	0.006915	-1.5199	1	564.404
5771	-0.569191	1.79457	0.006915	1.30857	1	564.404
5772	0.0021846	3.94593	0.006915	-0.576413	1	564.404
5773	0.465974	0.154825	0.006915	-1.51709	1	564.405
5774	0.495432	1.52533	0.006915	-1.33993	1	564.405
5775	0.1602	2.8992	0.006915	-0.939822	1	564.405
5776	0.532356	0.0999372	0.006915	-1.55595	1	564.406
5777	0.527976	2.323e-05	0.006915	-1.51359	1	564.406
5778	-0.571725	1.7533	0.006915	1.03235	1	564.406
5779	0.526251	0.0775105	0.006915	-1.47326	1	564.407
5780	0.242451	4.18216	0.006915	-0.86916	1	564.407
5781	0.559199	2.323e-05	0.006915	-1.50731	1	564.407
5782	0.139749	2.65581	0.006915	-0.967762	1	564.407
5783	-0.633517	1.57598	0.006915	1.53105	1	564.408
5784	0.567917	2.323e-05	0.006915	-1.51361	1	564.408
5785	0.526949	2.323e-05	0.006915	-1.52556	1	564.409
5786	0.419454	0.833625	0.006915	-1.34523	1	564.409
5787	0.126887	3.7942	0.006915	-0.718757	1	564.41
5788	0.513287	1.14273	0.006915	-1.4896	1	564.41
5789	0.373591	2.36525	0.006915	-1.36294	1	564.41
5790	-0.568228	1.80942	0.006915	1.62349	1	564.41
5791	0.559517	2.323e-05	0.006915	-1.50671	1	564.411
5792	0.466849	1.86137	0.006915	-1.41655	1	564.411
5793	-0.181523	3.06565	0.006915	-0.158156	1	564.411
5794	0.540556	2.323e-05	0.006915	-1.50441	1	564.411
5795	0.370061	0.801971	0.006915	-1.47995	1	564.412
5796	0.336857	1.85012	0.006915	-1.20326	1	564.412
5797	0.572562	2.323e-05	0.006915	-1.52638	1	564.412
5798	0.574391	0.296648	0.006915	-1.456	1	564.412
5799	0.585135	0.0685346	0.006915	-1.49761	1	564.412
5800	0.260998	1.31662	0.006915	-1.31257	1	564.412
5801	0.47785	0.583479	0.006915	-1.38342	1	564.413
5802	0.458902	1.74961	0.006915	-1.43627	1	564.413
5803	0.443048	1.03366	0.006915	-1.32737	1	564.413
5804	0.589898	0.0526091	0.006915	-1.52546	1	564.414
5805	0.372135	1.4567	0.006915	-1.45724	1	564.415
5806	0.357224	3.31099	0.006915	-1.20767	1	564.415
5807	0.372917	0.973095	0.006915	-1.32557	1	564.415
5808	0.29354	3.02151	0.006915	-1.24304	1	564.415
5809	0.2087	4.22207	0.006915	-0.928216	1	564.416
5810	0.227368	2.58115	0.006915	-1.04749	1	564.416
5811	-0.439862	2.20736	0.006915	0.67496	1	564.416
5812	0.562242	2.323e-05	0.006915	-1.53854	1	564.416
5813	0.335459	2.54217	0.006915	-1.13664	1	564.416
5814	0.536417	2.323e-05	0.006915	-1.50438	1	564.417
5815	0.536246	2.323e-05	0.006915	-1.5369	1	564.417
5816	0.155929	1.9774	0.006915	-1.1935	1	564.417
5817	0.329945	0.857201	0.006915	-1.38411	1	564.417
5818	-0.667111	1.46441	0.006915	1.57953	1	564.417
5819	0.573018	2.323e-05	0.006915	-1.51802	1	564.418
5820	0.282028	1.74713	0.006915	-1.38004	1	564.418
5821	0.0917761	3.7353	0.006915	-0.666314	1	564.418
5822	0.414418	0.845775	0.006915	-1.34303	1	564.418
5823	0.559145	2.323e-05	0.006915	-1.54002	1	564.418
5824	-0.394993	2.48457	0.006915	0.898516	1	564.418
5825	-0.579792	1.75147	0.006915	1.46856	1	564.419
5826	0.527201	2.323e-05	0.006915	-1.50959	1	564.419
5827	0.163306	2.24766	0.006915	-1.22145	1	564.419
5828	0.478229	2.08959	0.006915	-1.3434	1	564.419
5829	0.347992	1.11882	0.006915	-1.46059	1	564.419
5830	-0.543749	1.90653	0.006915	1.48667	1	564.419
5831	0.400083	3.03634	0.006915	-1.23786	1	564.42
5832	0.380633	0.531606	0.006915	-1.45809	1	564.42
5833	0.452292	0.887268	0.006915	-1.34432	1	564.42
5834	-0.267732	3.12513	0.006915	0.597645	1	564.421
5835	0.535607	2.323e-05	0.006915	-1.50382	1	564.421
5836	0.520459	0.51101	0.006915	-1.54919	1	564.421
5837	0.525942	2.323e-05	0.006915	-1.52919	1	564.421
5838	0.57075	2.323e-05	0.006915	-1.51263	1	564.421
5839	0.552081	2.323e-05	0.006915	-1.50247	1	564.422
5840	0.235076	3.64321	0.006915	-1.09336	1	564.422
5841	0.234368	1.63519	0.006915	-1.22389	1	564.422
5842	0.564264	0.676529	0.006915	-1.43237	1	564.423
5843	0.341727	2.99229	0.006915	-1.10534	1	564.423
5844	0.560902	2.323e-05	0.006915	-1.50501	1	564.423
5845	0.552007	2.323e-05	0.006915	-1.54171	1	564.423
5846	0.494942	0.393896	0.006915	-1.55385	1	564.423
5847	0.300003	1.05808	0.006915	-1.35159	1	564.423
5848	0.537852	2.323e-05	0.006915	-1.5389	1	564.423
5849	0.225761	3.83226	0.006915	-0.873736	1	564.424
5850	0.522106	2.323e-05	0.006915	-1.52064	1	564.424
5851	0.529254	2.323e-05	0.006915	-1.50619	1	564.425
5852	-0.0873797	3.76914	0.006915	-0.103997	1	564.425
5853	0.569848	2.323e-05	0.006915	-1.51056	1	564.425
5854	0.525494	2.323e-05	0.006915	-1.52994	1	564.426
5855	-0.191554	3.24622	0.006915	0.074236	1	564.426
5856	0.505371	0.847562	0.006915	-1.52539	1	564.426
5857	-0.161466	3.3361	0.006915	-0.234654	1	564.426
5858	0.573549	0.402618	0.006915	-1.53546	1	564.426
5859	0.263513	1.90699	0.006915	-1.3542	1	564.426
5860	0.568226	2.323e-05	0.006915	-1.53775	1	564.427
5861	0.420284	0.976455	0.006915	-1.50823	1	564.427
5862	0.517544	1.04835	0.006915	-1.37156	1	564.428
5863	-0.662939	1.47227	0.006915	1.49339	1	564.428
5864	0.0939191	4.13277	0.006915	-0.572159	1	564.428
5865	0.332376	3.46301	0.006915	-1.17973	1	564.429
5866	0.543097	2.323e-05	0.006915	-1.54177	1	564.43
5867	-0.631033	1.58787	0.006915	1.59412	1	564.43
5868	0.382796	2.72858	0.006915	-1.31145	1	564.431
5869	0.512477	0.514666	0.006915	-1.55015	1	564.431
5870	0.169353	4.1126	0.006915	-0.906672	1	564.431
5871	0.546361	2.323e-05	0.006915	-1.54267	1	564.431
5872	0.537961	0.248266	0.006915	-1.56045	1	564.431
5873	0.22827	2.22211	0.006915	-1.10248	1	564.431
5874	0.386588	2.50007	0.006915	-1.18542	1	564.431
5875	0.304397	1.05505	0.006915	-1.34261	1	564.432
5876	0.402979	0.604659	0.006915	-1.50672	1	564.432
5877	0.18693	4.55666	0.006915	-0.736936	1	564.432
5878	0.526321	2.323e-05	0.006915	-1.53281	1	564.432
5879	0.36337	1.46401	0.006915	-1.25641	1	564.432
5880	0.423307	1.42639	0.006915	-1.28457	1	564.432
5881	0.503617	1.03774	0.006915	-1.35948	1	564.433
5882	-0.428422	2.35117	0.006915	1.05753	1	564.433
5883	0.520868	2.323e-05	0.006915	-1.52439	1	564.434
5884	0.124276	2.38694	0.006915	-1.15867	1	564.434
5885	0.512256	1.62588	0.006915	-1.38159	1	564.434
5886	0.570745	2.323e-05	0.006915	-1.53761	1	564.434
5887	0.24704	1.75618	0.006915	-1.19225	1	564.434
5888	0.251302	2.27609	0.006915	-1.10596	1	564.435
5889	0.534421	2.323e-05	0.006915	-1.50168	1	564.435
5890	0.566098	2.323e-05	0.006915	-1.54067	1	564.435
5891	0.491189	1.37529	0.006915	-1.33613	1	564.435
5892	0.537489	2.323e-05	0.006915	-1.54092	1	564.435
5893	0.12676	3.27888	0.006915	-1.03674	1	564.436
5894	0.13559	2.43772	0.006915	-1.01342	1	564.436
5895	0.399834	3.08905	0.006915	-1.21498	1	564.436
5896	0.345291	2.25317	0.006915	-1.16864	1	564.436
5897	0.515275	0.0406752	0.006915	-1.54027	1	564.437
5898	0.418566	0.335132	0.006915	-1.45655	1	564.438
5899	0.523457	0.501525	0.006915	-1.55023	1	564.438
5900	0.193923	1.84806	0.006915	-1.17958	1	564.438
5901	0.554578	2.323e-05	0.006915	-1.50034	1	564.438
5902	0.0819578	2.35092	0.006915	-1.07354	1	564.439
5903	-0.607498	1.6503	0.006915	1.29019	1	564.439
5904	0.522425	2.323e-05	0.006915	-1.53007	1	564.44
5905	0.59352	0.128909	0.006915	-1.49297	1	564.44
5906	-0.502795	2.06478	0.006915	1.45049	1	564.44
5907	0.0537811	2.44625	0.006915	-1.00588	1	564.44
5908	0.288325	4.09099	0.006915	-0.973245	1	564.441
5909	0.353858	0.825073	0.006915	-1.36123	1	564.441
5910	0.339685	1.35303	0.006915	-1.44666	1	564.441
5911	0.593963	0.0633844	0.006915	-1.51107	1	564.441
5912	0.579288	0.60685	0.006915	-1.45957	1	564.441
5913	0.489523	0.357666	0.006915	-1.55418	1	564.441
5914	0.567402	0.711404	0.006915	-1.43708	1	564.442
5915	-0.636998	1.57176	0.006915	1.78098	1	564.442
5916	0.507885	1.09727	0.006915	-1.49962	1	564.442
5917	-0.110862	3.79957	0.006915	0.0430153	1	564.443
5918	0.493554	1.77379	0.006915	-1.40813	1	564.443
5919	0.356888	3.094	0.006915	-1.11647	1	564.443
5920	0.455137	0.481314	0.006915	-1.54051	1	564.443
5921	-0.0769197	2.90925	0.006915	-0.613563	1	564.443
5922	0.462364	1.94539	0.006915	-1.2904	1	564.444
5923	0.412039	0.36974	0.006915	-1.49011	1	564.445
5924	0.454542	2.3844	0.006915	-1.28793	1	564.445
5925	0.253013	3.75749	0.006915	-1.08609	1	564.445
5926	0.25344	4.00612	0.006915	-1.02959	1	564.445
5927	0.52758	2.323e-05	0.006915	-1.50294	1	564.445
5928	0.514555	1.10544	0.006915	-1.36615	1	564.447
5929	0.538778	2.323e-05	0.006915	-1.49869	1	564.447
5930	0.597472	0.310106	0.006915	-1.50426	1	564.447
5931	0.438511	0.52811	0.006915	-1.53204	1	564.447
5932	0.330489	2.33756	0.006915	-1.14989	1	564.448
5933	-0.129536	3.87581	0.006915	0.183535	1	564.449
5934	0.351689	2.77393	0.006915	-1.1312	1	564.449
5935	0.357417	2.3534	0.006915	-1.36253	1	564.449
5936	-0.264739	2.80114	0.006915	0.0581334	1	564.449
5937	0.262349	2.16344	0.006915	-1.12745	1	564.449
5938	0.405349	2.86681	0.006915	-1.19636	1	564.449
5939	0.546409	0.609296	0.006915	-1.53463	1	564.449
5940	0.48267	0.083388	0.006915	-1.49884	1	564.45
5941	0.562548	2.323e-05	0.006915	-1.54458	1	564.45
5942	0.434807	1.91247	0.006915	-1.26204	1	564.45
5943	0.119768	2.91853	0.006915	-1.09225	1	564.451
5944	-0.0383545	3.06116	0.006915	-0.776182	1	564.451
5945	0.0186285	3.21486	0.006915	-0.863659	1	564.451
5946	0.471878	0.151403	0.006915	-1.53134	1	564.451
5947	0.537679	0.135583	0.006915	-1.45559	1	564.451
5948	0.243447	1.96098	0.006915	-1.15224	1	564.451
5949	0.533708	0.214897	0.006915	-1.56239	1	564.452
5950	-0.0842326	3.5351	0.006915	-0.257422	1	564.452
5951	0.548196	0.793829	0.006915	-1.40816	1	564.452
5952	0.237955	2.38627	0.006915	-1.29048	1	564.452
5953	0.160895	2.12862	0.006915	-1.22359	1	564.452
5954	0.193243	1.73879	0.006915	-1.23208	1	564.452
5955	0.35304	1.21806	0.006915	-1.28653	1	564.453
5956	0.428992	0.351433	0.006915	-1.5162	1	564.453
5957	0.487485	1.42471	0.006915	-1.33018	1	564.454
5958	0.398153	1.13922	0.006915	-1.49126	1	564.454
5959	0.371232	2.0077	0.006915	-1.40703	1	564.454
5960	0.267394	1.94658	0.006915	-1.35569	1	564.454
5961	0.532045	2.323e-05	0.006915	-1.49933	1	564.454
5962	-0.58382	1.755	0.006915	1.68825	1	564.455
5963	0.406847	0.496198	0.006915	-1.50593	1	564.455
5964	-0.57788	1.78201	0.006915	1.66457	1	564.455
5965	-0.547452	1.8219	0.006915	0.999298	1	564.455
5966	-0.55552	1.84302	0.006915	1.45087	1	564.456
5967	0.176247	2.68717	0.006915	-1.19508	1	564.456
5968	0.558404	0.212552	0.006915	-1.55903	1	564.456
5969	0.453507	0.893114	0.006915	-1.52329	1	564.456
5970	0.435939	0.324259	0.006915	-1.43552	1	564.456
5971	0.581056	0.000403918	0.006915	-1.51854	1	564.457
5972	0.550776	2.323e-05	0.006915	-1.49709	1	564.457
5973	0.395907	1.5225	0.006915	-1.26206	1	564.457
5974	0.273176	3.4337	0.006915	-1.16397	1	564.458
5975	0.133485	3.61331	0.006915	-0.97708	1	564.458
5976	0.202698	2.67637	0.006915	-1.22389	1	564.458
5977	0.55364	1.01075	0.006915	-1.4249	1	564.459
5978	0.177224	3.92264	0.006915	-0.781052	1	564.459
5979	0.554773	2.323e-05	0.006915	-1.54711	1	564.459
5980	-0.378165	2.47374	0.006915	0.391047	1	564.459
5981	0.572545	0.00711539	0.006915	-1.50319	1	564.459
5982	0.3617	3.38517	0.006915	-1.11581	1	564.459
5983	0.374271	0.752927	0.006915	-1.48544	1	564.46
5984	0.468714	0.404454	0.006915	-1.4059	1	564.46
5985	0.42624	1.4823	0.006915	-1.47148	1	564.46
5986	-0.266017	2.88455	0.006915	0.188625	1	564.46
5987	0.551585	0.927104	0.006915	-1.41361	1	564.461
5988	0.417659	2.09717	0.006915	-1.23675	1	564.461
5989	0.550449	2.323e-05	0.006915	-1.54736	1	564.461
5990	0.113817	4.25623	0.006915	-0.761033	1	564.461
5991	0.319781	1.20396	0.006915	-1.43555	1	564.461
5992	0.579719	2.323e-05	0.006915	-1.51353	1	564.461
5993	0.434621	0.853753	0.006915	-1.34246	1	564.462
5994	0.468355	0.188187	0.006915	-1.45534	1	564.462
5995	0.210714	2.20881	0.006915	-1.096	1	564.463
5996	0.39499	1.27521	0.006915	-1.28596	1	564.463
5997	-0.222609	3.33589	0.006915	0.268965	1	564.463
5998	0.402056	2.61011	0.006915	-1.19543	1	564.463
5999	0.326279	2.59056	0.006915	-1.12309	1	564.463
6000	0.514882	2.323e-05	0.006915	-1.52313	1	564.464
6001	0.497726	0.204383	0.006915	-1.44013	1	564.464
6002	-0.0238321	2.76407	0.006915	-0.863729	1	564.464
6003	0.26641	3.89956	0.006915	-1.06491	1	564.465
6004	0.560499	2.323e-05	0.006915	-1.54719	1	564.465
6005	0.0967987	4.11483	0.006915	-0.772206	1	564.465
6006	0.290995	3.98082	0.006915	-1.05377	1	564.465
6007	-0.0725481	3.04873	0.006915	-0.554588	1	564.466
6008	0.579472	2.323e-05	0.006915	-1.51192	1	564.466
6009	0.361439	1.79053	0.006915	-1.21984	1	564.466
6010	0.20563	3.08307	0.006915	-0.954894	1	564.466
6011	0.524589	0.154354	0.006915	-1.44949	1	564.466
6012	0.180342	1.90519	0.006915	-1.25185	1	564.466
6013	0.469624	0.714629	0.006915	-1.36505	1	564.466
6014	0.582855	2.323e-05	0.006915	-1.51885	1	564.466
6015	0.0804093	2.67008	0.006915	-1.07015	1	564.466
6016	0.272013	3.40211	0.006915	-0.986013	1	564.467
6017	0.51341	0.81764	0.006915	-1.52814	1	564.467
6018	0.487468	1.95813	0.006915	-1.33663	1	564.467
6019	0.520975	2.323e-05	0.006915	-1.50358	1	564.467
6020	0.514311	2.323e-05	0.006915	-1.52322	1	564.467
6021	0.292208	1.16293	0.006915	-1.39775	1	564.467
6022	-0.62653	1.59517	0.006915	1.60508	1	564.468
6023	0.387804	2.97595	0.006915	-1.16403	1	564.468
6024	0.552771	2.323e-05	0.006915	-1.496	1	564.468
6025	0.514805	2.323e-05	0.006915	-1.51215	1	564.468
6026	0.251129	2.58966	0.006915	-1.06292	1	564.468
6027	0.0968587	4.55758	0.006915	-0.49247	1	564.468
6028	0.256136	4.22085	0.006915	-0.970845	1	564.468
6029	0.0925234	3.35725	0.006915	-0.968921	1	564.469
6030	0.537098	0.753194	0.006915	-1.39698	1	564.469
6031	0.377051	0.674153	0.006915	-1.48517	1	564.469
6032	0.0669109	3.74473	0.006915	-0.823105	1	564.469
6033	-0.542323	1.90407	0.006915	1.35632	1	564.47
6034	0.157824	3.16649	0.006915	-1.10019	1	564.47
6035	0.212755	2.47771	0.006915	-1.25832	1	564.47
6036	0.313008	3.95097	0.006915	-1.03405	1	564.47
6037	0.00410754	2.81796	0.006915	-0.78442	1	564.471
6038	0.533856	1.21564	0.006915	-1.46294	1	564.471
6039	-0.194756	3.23821	0.006915	0.0890568	1	564.471
6040	0.471399	1.03741	0.006915	-1.33742	1	564.471
6041	0.449699	2.47803	0.006915	-1.31167	1	564.471
6042	0.076106	4.61633	0.006915	-0.451877	1	564.472
6043	0.523938	2.323e-05	0.006915	-1.5005	1	564.472
6044	-0.169112	3.41759	0.006915	-0.116665	1	564.472
6045	0.440091	0.499382	0.006915	-1.39278	1	564.472
6046	0.55429	0.0215598	0.006915	-1.55243	1	564.472
6047	0.557217	0.989266	0.006915	-1.43233	1	564.472
6048	0.57422	2.323e-05	0.006915	-1.50477	1	564.472
6049	0.373689	1.0063	0.006915	-1.48494	1	564.473
6050	0.361969	2.4747	0.006915	-1.34882	1	564.473
6051	0.230757	3.35644	0.006915	-1.14521	1	564.473
6052	0.376351	1.18475	0.006915	-1.47904	1	564.473
6053	0.448365	2.46237	0.006915	-1.27339	1	564.473
6054	0.154691	3.64269	0.006915	-1.00229	1	564.474
6055	0.158326	3.71175	0.006915	-0.786511	1	564.474
6056	0.572921	2.323e-05	0.006915	-1.54397	1	564.474
6057	0.543015	2.323e-05	0.006915	-1.54814	1	564.474
6058	0.161437	3.8744	0.006915	-0.958479	1	564.474
6059	0.443053	1.01165	0.006915	-1.51407	1	564.475
6060	0.381708	1.14272	0.006915	-1.48418	1	564.475
6061	0.352732	2.02276	0.006915	-1.40029	1	564.476
6062	0.597948	0.105919	0.006915	-1.53309	1	564.476
6063	0.575374	2.323e-05	0.006915	-1.50512	1	564.476
6064	0.539441	2.323e-05	0.006915	-1.49468	1	564.476
6065	0.3552	1.66576	0.006915	-1.22942	1	564.476
6066	-0.0682242	3.55405	0.006915	-0.517986	1	564.476
6067	0.551603	2.323e-05	0.006915	-1.54944	1	564.477
6068	0.44968	0.209713	0.006915	-1.46355	1	564.477
6069	0.252151	1.55269	0.006915	-1.35702	1	564.478
6070	0.190861	3.5969	0.006915	-1.0588	1	564.478
6071	-0.37136	2.52024	0.006915	0.615551	1	564.478
6072	0.326689	3.84164	0.006915	-1.07647	1	564.478
6073	0.221273	1.61543	0.006915	-1.23601	1	564.478
6074	0.22319	1.71387	0.006915	-1.20378	1	564.479
6075	0.529453	1.41445	0.006915	-1.41976	1	564.479
6076	0.494229	1.80293	0.006915	-1.33838	1	564.479
6077	0.472654	0.29007	0.006915	-1.42569	1	564.479
6078	0.438103	1.45542	0.006915	-1.28939	1	564.479
6079	0.315632	3.27201	0.006915	-1.21479	1	564.479
6080	0.55232	0.915827	0.006915	-1.49175	1	564.48
6081	0.430063	2.37026	0.006915	-1.35924	1	564.48
6082	0.236729	4.22649	0.006915	-0.958546	1	564.48
6083	0.573572	2.323e-05	0.006915	-1.50297	1	564.48
6084	-0.350444	2.46355	0.006915	0.207838	1	564.48
6085	0.289836	1.99076	0.006915	-1.37016	1	564.481
6086	0.524128	2.323e-05	0.006915	-1.49885	1	564.481
6087	0.558491	0.0494409	0.006915	-1.47875	1	564.481
6088	0.548627	2.323e-05	0.006915	-1.49387	1	564.482
6089	0.12902	2.10198	0.006915	-1.12902	1	564.482
6090	0.497716	1.8584	0.006915	-1.37593	1	564.482
6091	0.532235	2.323e-05	0.006915	-1.54556	1	564.482
6092	0.410339	0.811828	0.006915	-1.51323	1	564.482
6093	0.258257	4.07428	0.006915	-1.0172	1	564.482
6094	0.473102	0.285261	0.006915	-1.54918	1	564.482
6095	0.577911	0.498436	0.006915	-1.44757	1	564.483
6096	0.58323	2.323e-05	0.006915	-1.5133	1	564.483
6097	0.491439	0.945727	0.006915	-1.52139	1	564.483
6098	0.360407	1.01829	0.006915	-1.31697	1	564.483
6099	0.298209	2.34071	0.006915	-1.12571	1	564.484
6100	-0.569765	1.73627	0.006915	0.926228	1	564.484
6101	0.181751	1.82487	0.006915	-1.19686	1	564.484
6102	0.584719	2.323e-05	0.006915	-1.51599	1	564.484
6103	0.52346	2.323e-05	0.006915	-1.54057	1	564.484
6104	-0.564443	1.76285	0.006915	0.926157	1	564.485
6105	0.262335	2.17741	0.006915	-1.12439	1	564.485
6106	0.413062	2.91858	0.006915	-1.25871	1	564.485
6107	0.197781	1.69701	0.006915	-1.25115	1	564.485
6108	0.597292	0.159137	0.006915	-1.48936	1	564.485
6109	0.399133	1.02071	0.006915	-1.31613	1	564.486
6110	0.470169	1.70016	0.006915	-1.30312	1	564.486
6111	0.463795	1.69159	0.006915	-1.44579	1	564.486
6112	0.353537	3.56762	0.006915	-1.10378	1	564.486
6113	0.261558	3.37896	0.006915	-0.975374	1	564.486
6114	-0.0728147	3.01278	0.006915	-0.570001	1	564.486
6115	0.440139	1.03535	0.006915	-1.32377	1	564.486
6116	0.470804	0.280251	0.006915	-1.54798	1	564.487
6117	0.449449	1.39368	0.006915	-1.30028	1	564.487
6118	0.341695	2.16701	0.006915	-1.17227	1	564.487
6119	0.564374	2.323e-05	0.006915	-1.49696	1	564.487
6120	-0.500539	2.06836	0.006915	1.40456	1	564.487
6121	0.0346032	2.7328	0.006915	-0.849836	1	564.487
6122	0.518374	2.323e-05	0.006915	-1.50182	1	564.488
6123	0.135354	4.59583	0.006915	-0.667984	1	564.488
6124	0.433558	0.499866	0.006915	-1.53094	1	564.488
6125	-0.0261883	3.43897	0.006915	-0.695662	1	564.488
6126	0.373874	0.847538	0.006915	-1.48819	1	564.488
6127	0.549214	0.991387	0.006915	-1.4835	1	564.488
6128	0.366437	2.71326	0.006915	-1.31631	1	564.488
6129	0.0534219	2.81485	0.006915	-0.844237	1	564.488
6130	0.601382	0.0867219	0.006915	-1.52302	1	564.488
6131	0.417095	1.841	0.006915	-1.43423	1	564.489
6132	0.550925	2.323e-05	0.006915	-1.55104	1	564.49
6133	-0.300036	2.90572	0.006915	0.578047	1	564.49
6134	0.595259	0.413858	0.006915	-1.49997	1	564.49
6135	-0.586415	1.75128	0.006915	1.68798	1	564.491
6136	0.582716	2.323e-05	0.006915	-1.51035	1	564.491
6137	0.531104	0.0617614	0.006915	-1.55783	1	564.491
6138	0.55295	0.378046	0.006915	-1.42864	1	564.491
6139	0.0489723	4.36722	0.006915	-0.38428	1	564.492
6140	0.507153	1.12765	0.006915	-1.35634	1	564.492
6141	0.506835	1.62674	0.006915	-1.35449	1	564.492
6142	0.461151	0.843351	0.006915	-1.3488	1	564.492
6143	0.480835	0.814508	0.006915	-1.53308	1	564.492
6144	0.0795094	3.77963	0.006915	-0.840241	1	564.493
6145	0.568707	2.323e-05	0.006915	-1.49822	1	564.493
6146	0.474724	1.01809	0.006915	-1.51684	1	564.493
6147	0.392283	2.34554	0.006915	-1.19809	1	564.493
6148	0.434548	2.7055	0.006915	-1.26269	1	564.493
6149	0.593525	0.416253	0.006915	-1.47774	1	564.493
6150	0.274183	2.95202	0.006915	-1.03884	1	564.493
6151	0.242874	1.75847	0.006915	-1.18943	1	564.493
6152	0.501265	0.059737	0.006915	-1.48248	1	564.494
6153	0.35185	2.01364	0.006915	-1.19265	1	564.494
6154	0.456033	2.35731	0.006915	-1.28236	1	564.494
6155	0.219921	3.92991	0.006915	-0.849628	1	564.494
6156	-0.45006	2.20397	0.006915	0.859303	1	564.495
6157	0.532406	2.323e-05	0.006915	-1.54727	1	564.495
6158	0.186325	4.48629	0.006915	-0.813803	1	564.495
6159	0.321784	3.79266	0.006915	-1.10581	1	564.495
6160	0.463957	0.971885	0.006915	-1.33815	1	564.496
6161	0.600037	0.276494	0.006915	-1.51768	1	564.496
6162	0.313221	3.11118	0.006915	-1.06134	1	564.496
6163	0.517105	1.09007	0.006915	-1.36668	1	564.496
6164	-0.6497	1.53107	0.006915	1.79089	1	564.496
6165	0.533723	2.323e-05	0.006915	-1.54802	1	564.496
6166	0.587979	2.323e-05	0.006915	-1.52092	1	564.496
6167	0.257412	3.69528	0.006915	-1.10458	1	564.496
6168	-0.319062	2.77522	0.006915	0.539607	1	564.497
6169	0.457055	0.166196	0.006915	-1.51902	1	564.497
6170	0.02532	2.58967	0.006915	-0.975178	1	564.497
6171	0.588396	2.323e-05	0.006915	-1.52213	1	564.498
6172	0.534276	2.323e-05	0.006915	-1.5485	1	564.498
6173	-0.610807	1.64839	0.006915	1.58882	1	564.499
6174	0.497517	1.49113	0.006915	-1.4573	1	564.499
6175	0.476828	0.371194	0.006915	-1.55287	1	564.499
6176	0.536965	1.11425	0.006915	-1.47939	1	564.499
6177	0.337918	1.9718	0.006915	-1.18839	1	564.499
6178	0.416924	0.416574	0.006915	-1.41979	1	564.499
6179	-0.564451	1.81073	0.006915	1.47956	1	564.5
6180	-0.567359	1.75113	0.006915	0.927201	1	564.5
6181	0.423524	1.84988	0.006915	-1.4337	1	564.5
6182	0.360671	3.53883	0.006915	-1.12451	1	564.5
6183	0.158685	1.93947	0.006915	-1.20484	1	564.501
6184	0.517814	2.323e-05	0.006915	-1.49989	1	564.501
6185	0.167372	2.5893	0.006915	-1.19894	1	564.501
6186	0.361933	0.928747	0.006915	-1.33195	1	564.501
6187	0.391652	2.53371	0.006915	-1.34438	1	564.501
6188	0.571542	2.323e-05	0.006915	-1.54875	1	564.501
6189	0.00195512	3.31304	0.006915	-0.804223	1	564.501
6190	-0.195038	3.03756	0.006915	-0.280909	1	564.501
6191	0.580583	2.323e-05	0.006915	-1.54304	1	564.502
6192	-0.648213	1.51713	0.006915	1.50478	1	564.502
6193	0.0548881	3.20823	0.006915	-0.739727	1	564.502
6194	0.0942979	4.59361	0.006915	-0.556682	1	564.502
6195	0.462357	2.31025	0.006915	-1.29505	1	564.503
6196	0.284618	1.27506	0.006915	-1.3964	1	564.503
6197	0.356568	3.35227	0.006915	-1.10285	1	564.503
6198	-0.0204865	2.87429	0.006915	-0.859647	1	564.503
6199	0.274393	2.39961	0.006915	-1.10219	1	564.503
6200	0.573773	2.323e-05	0.006915	-1.49979	1	564.503
6201	0.0727579	3.19395	0.006915	-0.971953	1	564.504
6202	0.35821	2.84332	0.006915	-1.29627	1	564.504
6203	-0.228338	3.35827	0.006915	0.41243	1	564.504
6204	0.569065	0.816281	0.006915	-1.44177	1	564.504
6205	0.345364	0.712459	0.006915	-1.42125	1	564.505
6206	0.554836	2.323e-05	0.006915	-1.55274	1	564.505
6207	0.375504	0.690902	0.006915	-1.48667	1	564.505
6208	0.576242	0.750358	0.006915	-1.47409	1	564.505
6209	0.245237	3.57824	0.006915	-0.930339	1	564.505
6210	0.150735	2.91431	0.006915	-1.1349	1	564.505
6211	0.317639	3.84634	0.006915	-1.092	1	564.505
6212	0.359268	2.66522	0.006915	-1.32308	1	564.506
6213	0.507686	2.323e-05	0.006915	-1.51785	1	564.506
6214	0.175975	2.25778	0.006915	-1.07074	1	564.507
6215	-0.347571	2.5585	0.006915	0.400935	1	564.507
6216	0.398155	1.23813	0.006915	-1.48687	1	564.507
6217	0.461089	1.8521	0.006915	-1.42625	1	564.507
6218	0.430812	1.23142	0.006915	-1.30176	1	564.508
6219	0.576856	0.276149	0.006915	-1.55026	1	564.508
6220	0.235041	2.28662	0.006915	-1.09325	1	564.508
6221	0.592209	0.351194	0.006915	-1.52628	1	564.508
6222	-0.0212575	4.00946	0.006915	-0.461019	1	564.508
6223	-0.140423	3.72644	0.006915	0.0127743	1	564.508
6224	0.514296	2.323e-05	0.006915	-1.50182	1	564.508
6225	0.530115	2.323e-05	0.006915	-1.49275	1	564.508
6226	0.523705	2.323e-05	0.006915	-1.49515	1	564.509
6227	-0.626415	1.5941	0.006915	1.58488	1	564.509
6228	-0.599848	1.70426	0.006915	1.75978	1	564.509
6229	0.361239	2.40874	0.006915	-1.16611	1	564.509
6230	-0.183642	3.03962	0.006915	-0.331788	1	564.509
6231	0.307392	2.55695	0.006915	-1.31936	1	564.509
6232	-0.538256	1.93204	0.006915	1.56755	1	564.509
6233	0.433204	0.291388	0.006915	-1.51681	1	564.51
6234	0.365798	3.49429	0.006915	-1.15296	1	564.51
6235	0.345216	0.863982	0.006915	-1.35319	1	564.511
6236	0.542137	2.323e-05	0.006915	-1.55226	1	564.511
6237	0.382267	3.04567	0.006915	-1.26045	1	564.511
6238	0.563733	0.24882	0.006915	-1.55909	1	564.511
6239	0.284523	1.54758	0.006915	-1.39584	1	564.511
6240	0.513521	2.323e-05	0.006915	-1.50192	1	564.512
6241	0.557899	0.990815	0.006915	-1.428	1	564.512
6242	0.201128	4.44276	0.006915	-0.851849	1	564.512
6243	0.127768	4.63375	0.006915	-0.628646	1	564.512
6244	0.540707	0.0689433	0.006915	-1.4678	1	564.512
6245	0.56853	0.811213	0.006915	-1.48673	1	564.512
6246	0.127111	3.19162	0.006915	-1.05655	1	564.512
6247	0.0285318	3.55076	0.006915	-0.797076	1	564.513
6248	-0.614586	1.64296	0.006915	1.69861	1	564.513
6249	0.36307	0.990624	0.006915	-1.32013	1	564.513
6250	0.122393	3.2482	0.006915	-1.03917	1	564.513
6251	0.395866	0.533228	0.006915	-1.50023	1	564.514
6252	0.45481	0.589284	0.006915	-1.37611	1	564.514
6253	-0.485597	2.14273	0.006915	1.356	1	564.514
6254	0.37446	0.684396	0.006915	-1.37831	1	564.514
6255	0.247647	2.64559	0.006915	-1.26944	1	564.514
6256	0.515795	1.54705	0.006915	-1.36768	1	564.515
6257	0.541519	2.323e-05	0.006915	-1.55254	1	564.515
6258	0.32194	0.918083	0.006915	-1.42735	1	564.515
6259	-0.668132	1.46353	0.006915	1.6282	1	564.515
6260	0.584332	0.63456	0.006915	-1.47866	1	564.515
6261	0.205276	1.97819	0.006915	-1.29265	1	564.515
6262	0.15868	1.93347	0.006915	-1.17434	1	564.516
6263	-0.627648	1.59467	0.006915	1.65533	1	564.516
6264	0.446823	0.662056	0.006915	-1.36582	1	564.516
6265	0.554966	2.323e-05	0.006915	-1.55399	1	564.516
6266	0.560727	0.969619	0.006915	-1.46571	1	564.516
6267	-0.110415	3.93717	0.006915	0.0266009	1	564.516
6268	0.576706	2.323e-05	0.006915	-1.5482	1	564.517
6269	0.357324	1.57676	0.006915	-1.23882	1	564.518
6270	0.163989	2.06411	0.006915	-1.11681	1	564.518
6271	0.428385	0.536602	0.006915	-1.52944	1	564.518
6272	-0.196305	3.52649	0.006915	0.322412	1	564.519
6273	0.331027	0.864607	0.006915	-1.36646	1	564.519
6274	0.309949	2.58103	0.006915	-1.31786	1	564.519
6275	0.424146	0.301839	0.006915	-1.50487	1	564.519
6276	0.475558	0.0849858	0.006915	-1.51471	1	564.519
6277	0.248697	4.08231	0.006915	-0.881536	1	564.519
6278	0.477495	0.311183	0.006915	-1.55396	1	564.52
6279	-0.155318	3.60415	0.006915	-0.0147541	1	564.52
6280	-0.277389	2.94814	0.006915	0.397705	1	564.52
6281	0.499826	0.131406	0.006915	-1.55591	1	564.521
6282	0.591418	2.323e-05	0.006915	-1.52049	1	564.521
6283	0.363143	0.693878	0.006915	-1.38474	1	564.521
6284	0.158137	4.22775	0.006915	-0.85918	1	564.521
6285	0.528177	2.323e-05	0.006915	-1.54862	1	564.522
6286	0.542676	0.946516	0.006915	-1.39605	1	564.522
6287	0.523491	2.323e-05	0.006915	-1.54597	1	564.522
6288	0.284459	1.71195	0.006915	-1.20089	1	564.522
6289	0.47922	0.49419	0.006915	-1.3904	1	564.522
6290	-0.618313	1.63952	0.006915	1.79796	1	564.523
6291	0.164045	2.16603	0.006915	-1.2311	1	564.523
6292	0.328502	1.86362	0.006915	-1.40659	1	564.523
6293	0.314168	3.6271	0.006915	-1.022	1	564.523
6294	-0.44522	2.29208	0.006915	0.992799	1	564.524
6295	0.430449	2.51567	0.006915	-1.2337	1	564.524
6296	0.506852	1.52568	0.006915	-1.44562	1	564.524
6297	0.437052	2.00128	0.006915	-1.25715	1	564.524
6298	0.54165	2.323e-05	0.006915	-1.55359	1	564.524
6299	0.312328	3.68906	0.006915	-1.01576	1	564.524
6300	0.416712	2.94374	0.006915	-1.24158	1	564.525
6301	-0.586802	1.74275	0.006915	1.68139	1	564.525
6302	0.380374	1.3148	0.006915	-1.475	1	564.525
6303	0.587815	2.323e-05	0.006915	-1.53956	1	564.525
6304	0.526855	2.323e-05	0.006915	-1.54837	1	564.525
6305	0.430127	2.77335	0.006915	-1.2489	1	564.525
6306	0.233465	3.337	0.006915	-0.946503	1	564.525
6307	0.588682	2.323e-05	0.006915	-1.51149	1	564.526
6308	-0.432002	2.3171	0.006915	0.984695	1	564.526
6309	0.38459	0.470936	0.006915	-1.45844	1	564.526
6310	-0.352802	2.51252	0.006915	0.355813	1	564.526
6311	-0.631882	1.5921	0.006915	1.81663	1	564.526
6312	0.232064	3.7899	0.006915	-0.884902	1	564.526
6313	0.548929	0.0246987	0.006915	-1.55818	1	564.527
6314	0.0124438	3.09792	0.006915	-0.882112	1	564.527
6315	0.532087	0.132883	0.006915	-1.56601	1	564.528
6316	0.47381	0.455983	0.006915	-1.39499	1	564.528
6317	-0.505332	2.00615	0.006915	1.11088	1	564.528
6318	0.151186	3.84218	0.006915	-0.74841	1	564.528
6319	0.440315	2.59012	0.006915	-1.25551	1	564.528
6320	0.498006	0.150827	0.006915	-1.44907	1	564.529
6321	0.324861	1.93176	0.006915	-1.185	1	564.529
6322	0.432273	0.248495	0.006915	-1.50441	1	564.53
6323	0.255468	3.54018	0.006915	-1.13469	1	564.53
6324	0.454559	0.151641	0.006915	-1.50983	1	564.53
6325	-0.0237379	2.65421	0.006915	-0.838667	1	564.53
6326	0.582046	2.323e-05	0.006915	-1.50239	1	564.531
6327	0.544346	0.582488	0.006915	-1.40761	1	564.531
6328	0.399781	2.06255	0.006915	-1.40878	1	564.531
6329	0.142016	2.68159	0.006915	-0.960289	1	564.531
6330	0.522294	1.43868	0.006915	-1.44211	1	564.531
6331	0.47503	0.380165	0.006915	-1.40642	1	564.531
6332	-0.590744	1.72333	0.006915	1.62269	1	564.531
6333	0.171151	2.54706	0.006915	-1.20918	1	564.532
6334	0.399377	0.499152	0.006915	-1.40799	1	564.532
6335	0.591	0.528732	0.006915	-1.49411	1	564.532
6336	0.41999	1.77338	0.006915	-1.44362	1	564.532
6337	0.275912	1.16531	0.006915	-1.34631	1	564.533
6338	-0.439848	2.22057	0.006915	0.73207	1	564.533
6339	0.244784	2.24278	0.006915	-1.31396	1	564.533
6340	-0.447819	2.16829	0.006915	0.664903	1	564.533
6341	0.554245	2.323e-05	0.006915	-1.48912	1	564.533
6342	0.589135	2.323e-05	0.006915	-1.53961	1	564.534
6343	0.503318	1.77074	0.006915	-1.35334	1	564.534
6344	0.417291	0.386765	0.006915	-1.51273	1	564.535
6345	0.290557	3.42557	0.006915	-1.00414	1	564.535
6346	0.452937	1.72653	0.006915	-1.28349	1	564.536
6347	0.477755	0.695497	0.006915	-1.54263	1	564.536
6348	-0.535198	1.93312	0.006915	1.35593	1	564.537
6349	0.605668	0.14328	0.006915	-1.5028	1	564.537
6350	0.355918	0.667303	0.006915	-1.40377	1	564.537
6351	0.578091	2.323e-05	0.006915	-1.55017	1	564.537
6352	0.579927	0.1781	0.006915	-1.55637	1	564.537
6353	0.241514	4.02993	0.006915	-0.872699	1	564.537
6354	0.396824	1.87713	0.006915	-1.43	1	564.537
6355	-0.507604	1.98371	0.006915	1.0284	1	564.537
6356	0.0977612	2.56014	0.006915	-0.954586	1	564.538
6357	0.543311	2.323e-05	0.006915	-1.48779	1	564.538
6358	-0.59207	1.70305	0.006915	1.43591	1	564.538
6359	-0.139819	2.85907	0.006915	-0.553144	1	564.538
6360	0.577791	0.675685	0.006915	-1.44754	1	564.538
6361	0.190672	4.18809	0.006915	-0.921265	1	564.539
6362	0.509012	0.0800714	0.006915	-1.46632	1	564.539
6363	-0.240401	3.19716	0.006915	0.215246	1	564.539
6364	0.38822	3.28208	0.006915	-1.18035	1	564.539
6365	0.231532	3.85791	0.006915	-0.875261	1	564.54
6366	0.516718	2.323e-05	0.006915	-1.54342	1	564.54
6367	0.513949	1.67939	0.006915	-1.39026	1	564.54
6368	0.591307	2.323e-05	0.006915	-1.51287	1	564.54
6369	0.509016	2.323e-05	0.006915	-1.53518	1	564.54
6370	0.503768	2.323e-05	0.006915	-1.52396	1	564.54
6371	0.33002	1.17378	0.006915	-1.29215	1	564.54
6372	0.518142	1.56728	0.006915	-1.37311	1	564.541
6373	0.138399	2.19569	0.006915	-1.07622	1	564.541
6374	0.390236	2.09236	0.006915	-1.40451	1	564.541
6375	0.592452	2.323e-05	0.006915	-1.51503	1	564.541
6376	-0.365656	2.5536	0.006915	0.62729	1	564.541
6377	0.527913	2.323e-05	0.006915	-1.48972	1	564.541
6378	0.310665	0.992017	0.006915	-1.34665	1	564.541
6379	0.585107	0.626254	0.006915	-1.49	1	564.542
6380	0.575564	2.323e-05	0.006915	-1.55211	1	564.542
6381	0.40958	2.00778	0.006915	-1.23207	1	564.542
6382	-0.365759	2.59544	0.006915	0.750339	1	564.542
6383	0.510054	2.323e-05	0.006915	-1.49999	1	564.542
6384	-0.0257824	3.72365	0.006915	-0.588425	1	564.542
6385	0.522932	2.323e-05	0.006915	-1.54822	1	564.543
6386	0.235408	2.77491	0.006915	-1.24314	1	564.543
6387	0.0437001	4.55334	0.006915	-0.380456	1	564.543
6388	-0.07928	2.7488	0.006915	-0.707425	1	564.543
6389	-0.391017	2.51975	0.006915	0.754245	1	564.543
6390	0.331276	0.798726	0.006915	-1.4225	1	564.544
6391	0.355046	2.39084	0.006915	-1.36069	1	564.544
6392	0.22515	1.91489	0.006915	-1.15418	1	564.544
6393	0.369406	1.88174	0.006915	-1.42313	1	564.544
6394	0.274756	3.22452	0.006915	-1.20432	1	564.544
6395	0.519738	2.323e-05	0.006915	-1.49247	1	564.545
6396	0.223795	1.60567	0.006915	-1.31805	1	564.545
6397	-0.457572	2.25356	0.006915	1.15673	1	564.546
6398	0.311116	0.93648	0.006915	-1.40577	1	564.546
6399	-0.082307	3.47818	0.006915	-0.294652	1	564.546
6400	0.343812	3.727	0.006915	-1.10737	1	564.547
6401	0.373607	0.71222	0.006915	-1.48814	1	564.547
6402	0.47462	0.196902	0.006915	-1.54863	1	564.547
6403	0.063344	2.70363	0.006915	-0.885012	1	564.547
6404	0.0913732	2.45223	0.006915	-0.982913	1	564.547
6405	0.520503	1.50352	0.006915	-1.43245	1	564.547
6406	0.596587	0.411753	0.006915	-1.51082	1	564.547
6407	-0.0122735	3.36473	0.006915	-0.557313	1	564.547
6408	0.32773	0.830966	0.006915	-1.38472	1	564.547
6409	0.502084	2.323e-05	0.006915	-1.51731	1	564.547
6410	0.446757	0.761645	0.006915	-1.53298	1	564.548
6411	0.403046	0.621617	0.006915	-1.51345	1	564.548
6412	0.218943	1.66263	0.006915	-1.31362	1	564.548
6413	0.374767	3.43212	0.006915	-1.1569	1	564.548
6414	-0.0522794	3.46198	0.006915	-0.614238	1	564.549
6415	0.604333	0.171648	0.006915	-1.4938	1	564.549
6416	-0.0912023	2.7828	0.006915	-0.654273	1	564.549
6417	0.601954	0.346553	0.006915	-1.49346	1	564.549
6418	-0.00160213	3.12559	0.006915	-0.847155	1	564.549
6419	0.342771	1.81052	0.006915	-1.20625	1	564.549
6420	0.542133	2.323e-05	0.006915	-1.48677	1	564.549
6421	0.332159	3.73757	0.006915	-1.122	1	564.549
6422	-0.170474	3.50857	0.006915	0.195687	1	564.55
6423	0.541375	0.078341	0.006915	-1.56561	1	564.55
6424	0.524919	0.954194	0.006915	-1.51365	1	564.55
6425	0.530109	0.0270314	0.006915	-1.4792	1	564.55
6426	0.444981	0.179466	0.006915	-1.50335	1	564.55
6427	0.502146	0.157906	0.006915	-1.44525	1	564.551
6428	0.281097	4.22028	0.006915	-0.965762	1	564.551
6429	0.54142	2.323e-05	0.006915	-1.48662	1	564.551
6430	0.593372	2.323e-05	0.006915	-1.5141	1	564.551
6431	-0.422174	2.3058	0.006915	0.545366	1	564.551
6432	0.505316	2.323e-05	0.006915	-1.50433	1	564.551
6433	0.298224	3.86347	0.006915	-1.09258	1	564.552
6434	0.501883	2.323e-05	0.006915	-1.52198	1	564.552
6435	0.517844	2.323e-05	0.006915	-1.54594	1	564.552
6436	0.512194	1.02855	0.006915	-1.36168	1	564.552
6437	0.572092	2.323e-05	0.006915	-1.49302	1	564.552
6438	0.364416	1.78417	0.006915	-1.43131	1	564.552
6439	0.499649	1.62271	0.006915	-1.33699	1	564.553
6440	0.344814	2.92392	0.006915	-1.28344	1	564.553
6441	-0.431211	2.36506	0.006915	1.03783	1	564.554
6442	-0.242126	3.1082	0.006915	0.305867	1	564.554
6443	-0.602164	1.68054	0.006915	1.60892	1	564.554
6444	0.437736	2.29209	0.006915	-1.37273	1	564.555
6445	-0.549544	1.87612	0.006915	1.5471	1	564.556
6446	0.289656	1.811	0.006915	-1.38711	1	564.556
6447	0.278756	2.4268	0.006915	-1.32026	1	564.556
6448	0.570064	0.850029	0.006915	-1.47866	1	564.557
6449	0.48636	0.948602	0.006915	-1.34849	1	564.557
6450	0.495797	1.76862	0.006915	-1.33315	1	564.557
6451	0.568959	0.293949	0.006915	-1.55693	1	564.558
6452	0.253894	3.14204	0.006915	-1.20347	1	564.558
6453	0.263515	4.3115	0.006915	-0.94134	1	564.559
6454	0.120058	2.19952	0.006915	-1.15902	1	564.56
6455	0.427242	2.68238	0.006915	-1.30826	1	564.56
6456	0.340585	0.821512	0.006915	-1.36595	1	564.56
6457	0.576238	2.323e-05	0.006915	-1.49437	1	564.561
6458	0.5178	0.0300283	0.006915	-1.48024	1	564.561
6459	0.314523	3.98994	0.006915	-1.03507	1	564.562
6460	-0.557367	1.85657	0.006915	1.66686	1	564.562
6461	0.541678	0.535235	0.006915	-1.54944	1	564.562
6462	0.362641	3.23237	0.006915	-1.11262	1	564.563
6463	0.568798	2.323e-05	0.006915	-1.49046	1	564.563
6464	0.500515	2.323e-05	0.006915	-1.51277	1	564.563
6465	0.5594	2.323e-05	0.006915	-1.55857	1	564.564
6466	0.452222	0.281974	0.006915	-1.54002	1	564.564
6467	0.516938	2.323e-05	0.006915	-1.54678	1	564.564
6468	-0.454446	2.19207	0.006915	0.899234	1	564.564
6469	0.551697	2.323e-05	0.006915	-1.48588	1	564.564
6470	0.51591	0.421246	0.006915	-1.56135	1	564.565
6471	-0.64549	1.54124	0.006915	1.63919	1	564.565
6472	0.311924	0.955377	0.006915	-1.35678	1	564.565
6473	0.435148	1.25687	0.006915	-1.49703	1	564.565
6474	0.138035	2.36489	0.006915	-1.18626	1	564.565
6475	-0.165218	3.64212	0.006915	0.284426	1	564.565
6476	0.0598525	3.14065	0.006915	-0.963219	1	564.565
6477	0.371212	3.01344	0.006915	-1.27182	1	564.565
6478	-0.182324	3.22217	0.006915	-0.00428549	1	564.566
6479	0.462866	0.851829	0.006915	-1.34604	1	564.566
6480	0.394136	0.956761	0.006915	-1.50288	1	564.566
6481	0.505871	1.65143	0.006915	-1.42692	1	564.566
6482	0.231189	1.84018	0.006915	-1.33118	1	564.566
6483	0.126567	2.2908	0.006915	-1.04426	1	564.566
6484	0.296026	2.24728	0.006915	-1.35168	1	564.566
6485	-0.65994	1.49488	0.006915	1.68284	1	564.566
6486	0.191535	3.24701	0.006915	-0.910675	1	564.567
6487	0.4856	2.00072	0.006915	-1.32246	1	564.567
6488	-0.466418	2.20735	0.006915	1.1042	1	564.567
6489	0.556051	0.0673357	0.006915	-1.46705	1	564.568
6490	0.303474	2.40549	0.006915	-1.33803	1	564.568
6491	0.382342	3.24994	0.006915	-1.21906	1	564.568
6492	0.297715	2.9451	0.006915	-1.05955	1	564.568
6493	0.516256	2.323e-05	0.006915	-1.54685	1	564.569
6494	0.259242	4.27671	0.006915	-0.961039	1	564.569
6495	0.480575	2.02082	0.006915	-1.31171	1	564.57
6496	0.486588	1.82171	0.006915	-1.41782	1	564.57
6497	0.194143	1.90677	0.006915	-1.28181	1	564.57
6498	0.599822	0.0223775	0.006915	-1.51168	1	564.57
6499	0.471999	0.181265	0.006915	-1.44772	1	564.57
6500	-0.59507	1.66289	0.006915	1.11769	1	564.571
6501	0.453021	1.94927	0.006915	-1.27332	1	564.571
6502	-0.626607	1.60868	0.006915	1.7124	1	564.571
6503	0.547969	1.13666	0.006915	-1.46429	1	564.572
6504	0.156588	3.18497	0.006915	-0.880631	1	564.572
6505	-0.581218	1.75817	0.006915	1.42859	1	564.572
6506	-0.635658	1.57919	0.006915	1.82328	1	564.572
6507	0.468121	2.27454	0.006915	-1.29942	1	564.572
6508	0.586006	2.323e-05	0.006915	-1.54955	1	564.572
6509	0.430117	1.04023	0.006915	-1.51288	1	564.572
6510	0.525421	2.323e-05	0.006915	-1.48724	1	564.573
6511	0.59679	2.323e-05	0.006915	-1.51608	1	564.573
6512	0.559619	2.323e-05	0.006915	-1.55947	1	564.573
6513	0.42123	2.90693	0.006915	-1.22919	1	564.573
6514	0.329491	0.876743	0.006915	-1.44148	1	564.574
6515	0.528202	0.181957	0.006915	-1.56909	1	564.574
6516	0.193706	1.69984	0.006915	-1.25703	1	564.574
6517	0.498919	2.323e-05	0.006915	-1.51355	1	564.575
6518	-0.532268	1.95495	0.006915	1.5983	1	564.575
6519	0.358395	1.09653	0.006915	-1.4758	1	564.575
6520	-0.252195	3.22217	0.006915	0.440529	1	564.575
6521	0.448484	1.70496	0.006915	-1.45173	1	564.575
6522	0.455234	0.215411	0.006915	-1.44703	1	564.575
6523	0.517125	1.31031	0.006915	-1.35916	1	564.576
6524	0.521637	0.216565	0.006915	-1.43237	1	564.576
6525	0.322942	3.78255	0.006915	-1.02956	1	564.577
6526	0.240458	2.39863	0.006915	-1.29553	1	564.578
6527	0.293586	3.33315	0.006915	-1.19838	1	564.578
6528	0.0121764	3.24207	0.006915	-0.848336	1	564.578
6529	0.318964	1.69734	0.006915	-1.2097	1	564.578
6530	0.383493	0.562758	0.006915	-1.40028	1	564.579
6531	0.42264	0.868567	0.006915	-1.52061	1	564.579
6532	0.245359	1.70082	0.006915	-1.19798	1	564.58
6533	0.376246	0.801243	0.006915	-1.49449	1	564.58
6534	-0.595537	1.7143	0.006915	1.59528	1	564.58
6535	0.578227	2.323e-05	0.006915	-1.4935	1	564.58
6536	0.581655	2.323e-05	0.006915	-1.55348	1	564.58
6537	0.512974	2.323e-05	0.006915	-1.54569	1	564.58
6538	0.105821	2.61899	0.006915	-1.11909	1	564.581
6539	0.293809	3.30086	0.006915	-1.0186	1	564.581
6540	-0.063187	2.92371	0.006915	-0.626662	1	564.581
6541	0.325287	2.41985	0.006915	-1.13449	1	564.581
6542	0.517691	0.857893	0.006915	-1.52835	1	564.581
6543	0.505036	2.323e-05	0.006915	-1.49883	1	564.581
6544	0.289781	1.5933	0.006915	-1.21912	1	564.581
6545	0.538555	0.386421	0.006915	-1.56208	1	564.583
6546	0.394024	2.28623	0.006915	-1.20024	1	564.583
6547	0.383614	1.30962	0.006915	-1.47886	1	564.583
6548	0.315434	2.24368	0.006915	-1.14464	1	564.583
6549	0.161075	1.92862	0.006915	-1.22164	1	564.583
6550	-0.382943	2.59828	0.006915	0.974527	1	564.583
6551	0.410941	3.03502	0.006915	-1.23731	1	564.584
6552	0.21037	1.69598	0.006915	-1.2092	1	564.584
6553	0.428825	0.485331	0.006915	-1.5324	1	564.584
6554	0.0511215	2.43639	0.006915	-0.981344	1	564.584
6555	0.336294	2.88257	0.006915	-1.2887	1	564.584
6556	0.416278	1.18174	0.006915	-1.29851	1	564.584
6557	0.547578	0.692973	0.006915	-1.40276	1	564.585
6558	0.341114	2.40143	0.006915	-1.14818	1	564.585
6559	0.302804	0.98231	0.006915	-1.3618	1	564.585
6560	0.138711	4.6221	0.006915	-0.593744	1	564.585
6561	0.275293	3.44126	0.006915	-0.981778	1	564.585
6562	0.368728	2.90246	0.006915	-1.29148	1	564.585
6563	-0.140409	3.8343	0.006915	0.21659	1	564.585
6564	0.282997	2.19744	0.006915	-1.13	1	564.586
6565	0.54354	0.0391953	0.006915	-1.47186	1	564.586
6566	0.52252	1.04369	0.006915	-1.50621	1	564.586
6567	-0.587555	1.74875	0.006915	1.76035	1	564.586
6568	0.257225	1.43536	0.006915	-1.36772	1	564.587
6569	0.0678405	2.44832	0.006915	-1.0677	1	564.587
6570	0.551453	2.323e-05	0.006915	-1.48393	1	564.587
6571	0.535966	2.323e-05	0.006915	-1.4838	1	564.587
6572	0.308792	2.32499	0.006915	-1.35094	1	564.587
6573	0.365026	1.8982	0.006915	-1.20825	1	564.588
6574	0.606197	0.044356	0.006915	-1.53059	1	564.588
6575	0.436333	1.65285	0.006915	-1.27221	1	564.588
6576	0.502753	2.323e-05	0.006915	-1.50042	1	564.588
6577	0.58481	0.52905	0.006915	-1.51957	1	564.589
6578	0.599574	2.323e-05	0.006915	-1.53198	1	564.589
6579	0.540177	2.323e-05	0.006915	-1.55958	1	564.589
6580	0.562252	0.775485	0.006915	-1.5109	1	564.589
6581	0.552037	2.323e-05	0.006915	-1.48377	1	564.59
6582	-0.632114	1.58629	0.006915	1.62751	1	564.59
6583	0.135435	4.40368	0.006915	-0.759825	1	564.59
6584	0.528816	0.380884	0.006915	-1.56402	1	564.59
6585	0.525814	2.323e-05	0.006915	-1.48554	1	564.59
6586	0.369436	3.48227	0.006915	-1.16649	1	564.59
6587	-0.092406	3.03539	0.006915	-0.506236	1	564.59
6588	0.0215176	3.68697	0.006915	-0.739861	1	564.59
6589	-0.567573	1.75652	0.006915	0.950323	1	564.59
6590	-0.482851	2.14806	0.006915	1.39813	1	564.591
6591	0.499751	2.323e-05	0.006915	-1.53038	1	564.591
6592	0.546878	2.323e-05	0.006915	-1.48316	1	564.591
6593	0.2172	4.1328	0.006915	-0.971383	1	564.591
6594	0.460869	1.88751	0.006915	-1.42564	1	564.592
6595	0.5979	2.323e-05	0.006915	-1.53803	1	564.592
6596	0.169107	1.89972	0.006915	-1.16626	1	564.592
6597	0.42911	2.71117	0.006915	-1.2289	1	564.592
6598	-0.161088	3.55413	0.006915	-0.0307911	1	564.592
6599	0.360748	3.39529	0.006915	-1.10391	1	564.593
6600	-0.365418	2.46102	0.006915	0.383976	1	564.593
6601	-0.320348	2.81965	0.006915	0.448018	1	564.593
6602	0.412011	0.468561	0.006915	-1.40359	1	564.593
6603	0.148129	2.48581	0.006915	-1.00393	1	564.593
6604	0.1278	4.69048	0.006915	-0.582931	1	564.593
6605	0.490995	0.456301	0.006915	-1.39407	1	564.594
6606	0.498292	1.79887	0.006915	-1.40985	1	564.594
6607	0.578687	2.323e-05	0.006915	-1.5566	1	564.594
6608	0.453821	0.607428	0.006915	-1.54382	1	564.595
6609	-0.438165	2.21212	0.006915	0.670606	1	564.595
6610	0.596586	0.0483532	0.006915	-1.49296	1	564.595
6611	0.537346	0.459778	0.006915	-1.40862	1	564.596
6612	-0.153321	2.90383	0.006915	-0.50441	1	564.596
6613	0.505338	2.323e-05	0.006915	-1.49618	1	564.596
6614	0.497141	2.323e-05	0.006915	-1.52495	1	564.597
6615	0.512765	0.075977	0.006915	-1.46267	1	564.597
6616	0.587105	2.323e-05	0.006915	-1.55194	1	564.597
6617	0.275661	1.89023	0.006915	-1.16844	1	564.597
6618	0.263698	1.65805	0.006915	-1.20561	1	564.597
6619	0.445884	2.61662	0.006915	-1.29502	1	564.597
6620	0.385057	0.455914	0.006915	-1.47135	1	564.598
6621	-0.202323	3.36663	0.006915	0.0874135	1	564.599
6622	0.599838	2.323e-05	0.006915	-1.53553	1	564.6
6623	0.51218	2.323e-05	0.006915	-1.54744	1	564.6
6624	-0.205936	3.09734	0.006915	-0.18441	1	564.601
6625	-0.0225626	2.73179	0.006915	-0.780412	1	564.601
6626	0.259177	3.83962	0.006915	-0.917632	1	564.601
6627	0.351919	2.16719	0.006915	-1.17587	1	564.601
6628	0.598531	2.323e-05	0.006915	-1.51238	1	564.601
6629	0.561897	0.730671	0.006915	-1.5186	1	564.601
6630	0.440455	1.6098	0.006915	-1.4643	1	564.602
6631	0.0381711	3.71148	0.006915	-0.773056	1	564.602
6632	-0.282466	2.76625	0.006915	-0.0190257	1	564.602
6633	0.321254	0.905748	0.006915	-1.43228	1	564.602
6634	0.601731	2.323e-05	0.006915	-1.5243	1	564.603
6635	0.479042	2.18845	0.006915	-1.3234	1	564.603
6636	0.595634	2.323e-05	0.006915	-1.50681	1	564.603
6637	0.188342	1.75795	0.006915	-1.20584	1	564.603
6638	0.546886	2.323e-05	0.006915	-1.48218	1	564.604
6639	0.445938	2.42688	0.006915	-1.34617	1	564.604
6640	0.51027	0.0590059	0.006915	-1.46876	1	564.604
6641	0.427145	2.66903	0.006915	-1.31478	1	564.604
6642	0.212493	1.71127	0.006915	-1.20193	1	564.604
6643	0.37517	3.42015	0.006915	-1.18121	1	564.604
6644	0.549888	0.642174	0.006915	-1.538	1	564.604
6645	0.268989	1.26924	0.006915	-1.29652	1	564.604
6646	0.594321	2.323e-05	0.006915	-1.50472	1	564.605
6647	0.551026	0.360146	0.006915	-1.42353	1	564.605
6648	0.393101	2.24691	0.006915	-1.38819	1	564.605
6649	0.474668	1.79362	0.006915	-1.43308	1	564.605
6650	0.382973	1.53243	0.006915	-1.46225	1	564.605
6651	-0.159073	3.69365	0.006915	0.283573	1	564.606
6652	0.502956	2.323e-05	0.006915	-1.49717	1	564.606
6653	-0.219565	2.758	0.006915	-0.301062	1	564.606
6654	0.496635	1.58626	0.006915	-1.45019	1	564.606
6655	-0.402612	2.37488	0.006915	0.458847	1	564.607
6656	0.555853	1.12904	0.006915	-1.43702	1	564.607
6657	0.595756	0.356664	0.006915	-1.53088	1	564.608
6658	0.540321	2.323e-05	0.006915	-1.56129	1	564.608
6659	0.536471	2.323e-05	0.006915	-1.48201	1	564.608
6660	0.600072	0.284328	0.006915	-1.47342	1	564.608
6661	0.600055	2.323e-05	0.006915	-1.51392	1	564.609
6662	0.333389	3.84736	0.006915	-1.08633	1	564.609
6663	-0.524157	1.94568	0.006915	1.24391	1	564.609
6664	-0.669164	1.45712	0.006915	1.59189	1	564.61
6665	0.372704	0.513181	0.006915	-1.45198	1	564.61
6666	-0.14403	3.53328	0.006915	-0.176722	1	564.61
6667	0.561272	0.932715	0.006915	-1.41929	1	564.61
6668	0.334027	3.82377	0.006915	-1.05728	1	564.61
6669	0.41199	2.63492	0.006915	-1.33005	1	564.61
6670	-0.539499	1.83362	0.006915	0.790242	1	564.611
6671	0.118253	3.21111	0.006915	-0.826587	1	564.611
6672	0.548739	0.215389	0.006915	-1.57004	1	564.611
6673	0.486185	1.90708	0.006915	-1.31548	1	564.612
6674	0.494764	2.323e-05	0.006915	-1.51221	1	564.612
6675	0.211218	3.43829	0.006915	-0.902648	1	564.612
6676	0.580326	2.323e-05	0.006915	-1.49146	1	564.613
6677	0.54388	2.323e-05	0.006915	-1.56234	1	564.613
6678	0.329804	3.4701	0.006915	-1.18833	1	564.613
6679	0.573237	2.323e-05	0.006915	-1.56053	1	564.613
6680	0.506962	2.323e-05	0.006915	-1.49242	1	564.613
6681	0.49837	0.352752	0.006915	-1.56449	1	564.613
6682	0.464666	1.26582	0.006915	-1.49933	1	564.614
6683	-0.130047	3.26719	0.006915	-0.232423	1	564.614
6684	0.532246	0.776453	0.006915	-1.38538	1	564.614
6685	0.311756	2.94374	0.006915	-1.27129	1	564.615
6686	0.600588	2.323e-05	0.006915	-1.53834	1	564.615
6687	0.595647	2.323e-05	0.006915	-1.50478	1	564.615
6688	0.0973124	4.29985	0.006915	-0.712577	1	564.616
6689	-0.597296	1.70368	0.006915	1.68389	1	564.616
6690	0.36406	2.4609	0.006915	-1.35656	1	564.616
6691	0.55704	2.323e-05	0.006915	-1.56339	1	564.616
6692	0.534423	0.972753	0.006915	-1.5095	1	564.616
6693	0.526146	1.33795	0.006915	-1.36986	1	564.616
6694	0.312726	3.50727	0.006915	-1.17711	1	564.617
6695	0.495076	2.323e-05	0.006915	-1.52585	1	564.617
6696	0.540235	0.270462	0.006915	-1.42733	1	564.617
6697	0.498308	1.69934	0.006915	-1.43103	1	564.617
6698	0.388614	3.32422	0.006915	-1.1808	1	564.618
6699	0.324001	0.813691	0.006915	-1.40201	1	564.618
6700	0.272293	4.11309	0.006915	-0.918867	1	564.618
6701	0.412895	0.624662	0.006915	-1.36996	1	564.618
6702	0.334561	3.67399	0.006915	-1.05034	1	564.618
6703	0.153191	4.6608	0.006915	-0.680332	1	564.618
6704	-0.534652	1.85212	0.006915	0.871929	1	564.619
6705	0.22352	2.20629	0.006915	-1.30117	1	564.619
6706	0.446719	1.10094	0.006915	-1.51344	1	564.619
6707	0.186111	3.06154	0.006915	-0.933332	1	564.619
6708	0.466946	0.12372	0.006915	-1.53491	1	564.619
6709	0.493825	2.323e-05	0.006915	-1.52104	1	564.62
6710	0.462773	1.34806	0.006915	-1.49145	1	564.62
6711	0.602326	2.323e-05	0.006915	-1.53499	1	564.62
6712	0.189707	4.17729	0.006915	-0.758841	1	564.62
6713	0.512494	2.323e-05	0.006915	-1.48797	1	564.62
6714	0.494024	2.323e-05	0.006915	-1.52288	1	564.62
6715	-0.300416	2.74939	0.006915	0.0922725	1	564.62
6716	0.590422	2.323e-05	0.006915	-1.49826	1	564.62
6717	-0.069646	3.06187	0.006915	-0.705462	1	564.621
6718	0.338644	0.749389	0.006915	-1.39054	1	564.622
6719	0.304908	1.76215	0.006915	-1.40401	1	564.622
6720	0.317237	2.92814	0.006915	-1.27626	1	564.622
6721	0.0578882	2.84233	0.006915	-0.836727	1	564.623
6722	0.53727	2.323e-05	0.006915	-1.56183	1	564.623
6723	-0.547303	1.89762	0.006915	1.59041	1	564.623
6724	0.512915	1.68204	0.006915	-1.41298	1	564.624
6725	0.478267	0.585096	0.006915	-1.55235	1	564.624
6726	0.293382	3.0262	0.006915	-1.04506	1	564.624
6727	0.50694	2.323e-05	0.006915	-1.54574	1	564.624
6728	0.384007	3.26829	0.006915	-1.21813	1	564.624
6729	0.338771	0.95748	0.006915	-1.46227	1	564.624
6730	0.232557	3.14401	0.006915	-0.969452	1	564.624
6731	0.334388	2.50956	0.006915	-1.13224	1	564.624
6732	-0.0904874	2.76969	0.006915	-0.713243	1	564.625
6733	0.299107	3.85156	0.006915	-0.97998	1	564.625
6734	0.205756	3.2103	0.006915	-1.15178	1	564.625
6735	0.459208	0.811268	0.006915	-1.34696	1	564.625
6736	0.0635687	2.37945	0.006915	-1.05306	1	564.625
6737	0.497227	1.53348	0.006915	-1.33013	1	564.625
6738	0.504194	1.52213	0.006915	-1.45531	1	564.625
6739	-0.238212	2.82959	0.006915	-0.215307	1	564.625
6740	0.488068	1.56526	0.006915	-1.31922	1	564.626
6741	0.56766	2.323e-05	0.006915	-1.56307	1	564.626
6742	0.116981	4.44533	0.006915	-0.703044	1	564.627
6743	-0.596117	1.71016	0.006915	1.71106	1	564.627
6744	0.613467	0.128618	0.006915	-1.5162	1	564.627
6745	0.191981	2.19809	0.006915	-1.08524	1	564.627
6746	0.173917	3.38296	0.006915	-0.864276	1	564.627
6747	0.568882	2.323e-05	0.006915	-1.48472	1	564.628
6748	-0.586237	1.73692	0.006915	1.58539	1	564.628
6749	0.448031	0.459652	0.006915	-1.39181	1	564.628
6750	0.32512	1.59911	0.006915	-1.22301	1	564.628
6751	0.528306	0.694354	0.006915	-1.38622	1	564.628
6752	0.0363848	3.0108	0.006915	-0.761494	1	564.628
6753	0.583273	2.323e-05	0.006915	-1.55791	1	564.628
6754	0.3099	0.980659	0.006915	-1.42293	1	564.629
6755	0.508692	2.323e-05	0.006915	-1.54787	1	564.629
6756	0.430704	0.399018	0.006915	-1.5335	1	564.629
6757	0.589906	2.323e-05	0.006915	-1.55379	1	564.629
6758	-0.193056	3.09296	0.006915	-0.258177	1	564.629
6759	0.503755	2.323e-05	0.006915	-1.49306	1	564.629
6760	0.342791	2.31487	0.006915	-1.15568	1	564.63
6761	0.503725	2.323e-05	0.006915	-1.54322	1	564.63
6762	0.427063	0.5639	0.006915	-1.37727	1	564.63
6763	0.149807	4.3023	0.006915	-0.825511	1	564.63
6764	0.353291	2.96803	0.006915	-1.28147	1	564.631
6765	0.588491	0.25995	0.006915	-1.55172	1	564.631
6766	0.52428	0.940181	0.006915	-1.37175	1	564.631
6767	0.49433	2.323e-05	0.006915	-1.5061	1	564.631
6768	0.553143	0.394589	0.006915	-1.56022	1	564.631
6769	0.349957	1.22907	0.006915	-1.27873	1	564.631
6770	0.166311	3.74683	0.006915	-1.00083	1	564.632
6771	-0.57856	1.78138	0.006915	1.74753	1	564.632
6772	-0.0385185	2.77193	0.006915	-0.84212	1	564.632
6773	0.484927	0.954245	0.006915	-1.52744	1	564.632
6774	-0.523548	1.96693	0.006915	1.39649	1	564.633
6775	0.267775	3.07312	0.006915	-1.01416	1	564.633
6776	0.385465	3.35	0.006915	-1.18878	1	564.633
6777	0.510462	2.323e-05	0.006915	-1.54982	1	564.633
6778	0.604822	0.304889	0.006915	-1.52462	1	564.633
6779	0.464482	2.02258	0.006915	-1.28183	1	564.634
6780	-0.52854	1.91611	0.006915	1.15683	1	564.634
6781	-0.122817	3.38726	0.006915	-0.180552	1	564.635
6782	0.60689	0.349939	0.006915	-1.50208	1	564.635
6783	0.516388	0.452291	0.006915	-1.56286	1	564.635
6784	0.590234	0.155294	0.006915	-1.46685	1	564.635
6785	0.164198	2.21191	0.006915	-1.2344	1	564.635
6786	0.578908	0.295471	0.006915	-1.44564	1	564.636
6787	0.29572	3.57476	0.006915	-0.99369	1	564.636
6788	0.595926	0.125661	0.006915	-1.5548	1	564.636
6789	0.464855	0.835079	0.006915	-1.34593	1	564.636
6790	0.499387	2.323e-05	0.006915	-1.49656	1	564.636
6791	-0.409416	2.27135	0.006915	0.424576	1	564.636
6792	0.44102	1.91749	0.006915	-1.26029	1	564.636
6793	0.394645	1.86762	0.006915	-1.22768	1	564.637
6794	0.378367	3.29432	0.006915	-1.13476	1	564.637
6795	-0.127933	3.6393	0.006915	-0.183712	1	564.637
6796	0.273969	4.26082	0.006915	-0.923697	1	564.637
6797	0.545926	2.323e-05	0.006915	-1.56462	1	564.637
6798	0.534127	1.24262	0.006915	-1.37931	1	564.637
6799	0.455893	2.23901	0.006915	-1.37544	1	564.637
6800	0.554911	2.323e-05	0.006915	-1.48037	1	564.638
6801	0.476163	0.0510008	0.006915	-1.5046	1	564.638
6802	0.34878	0.893038	0.006915	-1.33772	1	564.638
6803	0.222614	2.20005	0.006915	-1.09723	1	564.638
6804	-0.475925	2.18441	0.006915	1.41011	1	564.639
6805	0.452881	1.57576	0.006915	-1.46869	1	564.639
6806	0.387537	1.37649	0.006915	-1.26751	1	564.639
6807	-0.566623	1.74315	0.006915	0.925152	1	564.639
6808	0.562256	2.323e-05	0.006915	-1.48176	1	564.639
6809	0.498949	2.323e-05	0.006915	-1.53864	1	564.639
6810	0.0730927	2.70222	0.006915	-0.891105	1	564.639
6811	0.429646	0.286819	0.006915	-1.43989	1	564.639
6812	0.568988	0.810507	0.006915	-1.5003	1	564.639
6813	-0.645002	1.54554	0.006915	1.79874	1	564.64
6814	0.157557	2.91537	0.006915	-1.14748	1	564.64
6815	0.228932	2.24704	0.006915	-1.09242	1	564.64
6816	0.546298	0.657609	0.006915	-1.40042	1	564.641
6817	0.551762	2.323e-05	0.006915	-1.56542	1	564.641
6818	-0.414252	2.43018	0.006915	0.904206	1	564.641
6819	-0.208418	3.23133	0.006915	0.185278	1	564.641
6820	0.496479	2.323e-05	0.006915	-1.53516	1	564.641
6821	0.333316	0.826971	0.006915	-1.44749	1	564.641
6822	0.497167	1.97503	0.006915	-1.3565	1	564.641
6823	0.300672	1.71693	0.006915	-1.19996	1	564.642
6824	0.150422	2.44336	0.006915	-1.01306	1	564.642
6825	0.448768	2.45719	0.006915	-1.34007	1	564.642
6826	0.593777	2.323e-05	0.006915	-1.55219	1	564.642
6827	-0.0411959	4.17915	0.006915	-0.246387	1	564.642
6828	0.0098459	3.92171	0.006915	-0.620038	1	564.642
6829	0.611149	0.0406184	0.006915	-1.5176	1	564.642
6830	0.42328	1.51923	0.006915	-1.27091	1	564.643
6831	0.569277	2.323e-05	0.006915	-1.48364	1	564.643
6832	0.567026	0.69021	0.006915	-1.52198	1	564.643
6833	0.403616	3.1687	0.006915	-1.21244	1	564.643
6834	0.364096	0.712859	0.006915	-1.48287	1	564.643
6835	0.552113	1.20524	0.006915	-1.42687	1	564.643
6836	0.434128	0.325442	0.006915	-1.42422	1	564.643
6837	0.551284	0.0558813	0.006915	-1.46421	1	564.644
6838	0.576995	0.826111	0.006915	-1.4769	1	564.644
6839	-0.566877	1.79239	0.006915	1.39073	1	564.644
6840	0.549387	0.153925	0.006915	-1.44459	1	564.645
6841	-0.54058	1.8682	0.006915	0.962412	1	564.645
6842	0.510882	2.323e-05	0.006915	-1.55139	1	564.645
6843	0.290201	1.56021	0.006915	-1.2226	1	564.645
6844	0.538914	0.0244278	0.006915	-1.56636	1	564.645
6845	0.179275	3.79059	0.006915	-1.00905	1	564.646
6846	0.490852	2.323e-05	0.006915	-1.519	1	564.646
6847	0.376506	0.513848	0.006915	-1.42194	1	564.646
6848	0.309486	4.04274	0.006915	-1.00411	1	564.646
6849	0.399795	3.20074	0.006915	-1.18593	1	564.647
6850	-0.459737	2.12537	0.006915	0.708434	1	564.647
6851	-0.094366	3.53574	0.006915	-0.431441	1	564.647
6852	-0.372783	2.46061	0.006915	0.477742	1	564.647
6853	-0.445643	2.27688	0.006915	0.90079	1	564.647
6854	0.158684	4.26938	0.006915	-0.852543	1	564.648
6855	0.601662	2.323e-05	0.006915	-1.50852	1	564.648
6856	0.427657	2.86205	0.006915	-1.2324	1	564.648
6857	0.317041	1.71863	0.006915	-1.20426	1	564.648
6858	0.0364071	2.99517	0.006915	-0.765305	1	564.649
6859	0.588841	2.323e-05	0.006915	-1.49371	1	564.649
6860	0.301629	3.07752	0.006915	-1.2473	1	564.649
6861	0.603886	2.323e-05	0.006915	-1.51267	1	564.65
6862	0.477893	1.13929	0.006915	-1.51192	1	564.65
6863	0.508531	2.323e-05	0.006915	-1.48722	1	564.65
6864	0.32865	0.7728	0.006915	-1.41073	1	564.65
6865	0.251887	1.34388	0.006915	-1.28709	1	564.651
6866	0.577522	2.323e-05	0.006915	-1.48649	1	564.651
6867	0.563979	1.03948	0.006915	-1.45	1	564.651
6868	-0.660766	1.47312	0.006915	1.428	1	564.651
6869	0.51138	0.00019627	0.006915	-1.48552	1	564.651
6870	0.610321	0.0959804	0.006915	-1.53897	1	564.651
6871	0.571159	2.323e-05	0.006915	-1.56453	1	564.652
6872	-0.587398	1.73299	0.006915	1.59118	1	564.652
6873	0.432566	0.640224	0.006915	-1.53647	1	564.652
6874	-0.0850917	3.50981	0.006915	-0.262795	1	564.652
6875	0.583092	0.712082	0.006915	-1.49291	1	564.652
6876	0.119689	3.45308	0.006915	-0.99773	1	564.652
6877	0.274848	1.13373	0.006915	-1.34963	1	564.652
6878	0.343946	0.787815	0.006915	-1.46165	1	564.652
6879	0.512647	0.00407236	0.006915	-1.55364	1	564.652
6880	0.399425	1.89184	0.006915	-1.43298	1	564.652
6881	0.451988	2.30797	0.006915	-1.26029	1	564.653
6882	0.187805	3.5852	0.006915	-1.06357	1	564.653
6883	0.011829	2.57618	0.006915	-0.887556	1	564.653
6884	0.186965	2.11748	0.006915	-1.26944	1	564.653
6885	-0.646591	1.51141	0.006915	1.2828	1	564.653
6886	0.131562	2.82628	0.006915	-1.12937	1	564.653
6887	0.596171	0.526414	0.006915	-1.50222	1	564.653
6888	-0.0126519	2.68827	0.006915	-0.809449	1	564.653
6889	0.0145726	2.94141	0.006915	-0.749531	1	564.654
6890	-0.643084	1.55141	0.006915	1.68131	1	564.654
6891	-0.486825	2.10017	0.006915	0.982317	1	564.654
6892	0.245054	2.18872	0.006915	-1.10918	1	564.654
6893	-0.111789	3.33545	0.006915	-0.261682	1	564.654
6894	0.24948	2.8191	0.006915	-1.02763	1	564.654
6895	-0.0563047	4.22061	0.006915	-0.0845132	1	564.655
6896	0.522758	1.14986	0.006915	-1.49639	1	564.655
6897	0.464037	1.03103	0.006915	-1.32817	1	564.655
6898	0.490221	2.323e-05	0.006915	-1.5221	1	564.655
6899	0.118746	2.81192	0.006915	-0.908183	1	564.656
6900	0.600002	0.441655	0.006915	-1.51281	1	564.656
6901	0.395837	0.461105	0.006915	-1.50268	1	564.656
6902	0.219024	4.56258	0.006915	-0.814937	1	564.656
6903	0.194551	2.07393	0.006915	-1.11106	1	564.656
6904	0.553255	2.323e-05	0.006915	-1.56673	1	564.657
6905	0.232617	1.42319	0.006915	-1.3145	1	564.657
6906	-0.598841	1.69767	0.006915	1.68016	1	564.657
6907	-0.373823	2.59023	0.006915	0.664655	1	564.657
6908	-0.517075	2.01582	0.006915	1.4895	1	564.657
6909	0.559565	2.323e-05	0.006915	-1.4798	1	564.657
6910	0.226579	4.40796	0.006915	-0.902173	1	564.657
6911	-0.0319394	3.53256	0.006915	-0.651591	1	564.657
6912	0.317329	0.963688	0.006915	-1.43644	1	564.657
6913	0.326472	3.79721	0.006915	-1.11711	1	564.657
6914	0.42766	2.79773	0.006915	-1.2238	1	564.658
6915	0.54288	2.323e-05	0.006915	-1.47789	1	564.658
6916	-0.561125	1.7759	0.006915	1.04922	1	564.659
6917	-0.659404	1.4954	0.006915	1.64319	1	564.659
6918	0.508134	0.0345274	0.006915	-1.55664	1	564.659
6919	0.237049	3.80679	0.006915	-1.07101	1	564.659
6920	0.324613	2.95421	0.006915	-1.08206	1	564.659
6921	0.326121	1.20878	0.006915	-1.28193	1	564.659
6922	-0.178824	3.62923	0.006915	0.293401	1	564.659
6923	0.133199	2.18848	0.006915	-1.072	1	564.66
6924	0.389429	0.710179	0.006915	-1.5088	1	564.66
6925	0.557971	2.323e-05	0.006915	-1.567	1	564.66
6926	0.427546	0.430883	0.006915	-1.4013	1	564.66
6927	-0.130849	3.87295	0.006915	0.214532	1	564.66
6928	0.289879	1.94997	0.006915	-1.16326	1	564.661
6929	0.517023	1.49286	0.006915	-1.45009	1	564.661
6930	-0.0295465	3.87175	0.006915	-0.50848	1	564.661
6931	0.605522	0.366141	0.006915	-1.51439	1	564.661
6932	0.496006	0.439232	0.006915	-1.39448	1	564.662
6933	0.481599	0.685382	0.006915	-1.54871	1	564.662
6934	0.245159	3.87435	0.006915	-0.890042	1	564.662
6935	0.293721	1.78295	0.006915	-1.18789	1	564.663
6936	0.500301	2.323e-05	0.006915	-1.49196	1	564.663
6937	-0.205553	3.21583	0.006915	0.14643	1	564.663
6938	0.388484	0.938665	0.006915	-1.50422	1	564.663
6939	0.556828	0.749771	0.006915	-1.52446	1	564.664
6940	0.289769	2.61932	0.006915	-1.08441	1	564.664
6941	0.49792	2.323e-05	0.006915	-1.54096	1	564.664
6942	0.462446	1.73975	0.006915	-1.28662	1	564.664
6943	0.523457	2.323e-05	0.006915	-1.56049	1	564.664
6944	0.500881	2.323e-05	0.006915	-1.49129	1	564.664
6945	0.531098	2.323e-05	0.006915	-1.47827	1	564.664
6946	0.599989	0.486919	0.006915	-1.501	1	564.664
6947	0.613906	0.171391	0.006915	-1.50038	1	564.664
6948	0.52867	0.0285056	0.006915	-1.47041	1	564.665
6949	0.38105	2.21127	0.006915	-1.19197	1	564.665
6950	-0.523413	1.98598	0.006915	1.55315	1	564.666
6951	0.30522	3.26449	0.006915	-1.03247	1	564.666
6952	0.382097	0.8791	0.006915	-1.33042	1	564.666
6953	0.522082	1.0431	0.006915	-1.51055	1	564.666
6954	0.591669	2.323e-05	0.006915	-1.55681	1	564.667
6955	0.0621648	2.49262	0.006915	-1.06206	1	564.667
6956	0.342886	2.73049	0.006915	-1.31611	1	564.668
6957	0.58427	0.102843	0.006915	-1.56568	1	564.668
6958	0.211603	2.47004	0.006915	-1.0458	1	564.668
6959	0.329431	1.26347	0.006915	-1.272	1	564.669
6960	-0.369677	2.55312	0.006915	0.467851	1	564.669
6961	-0.205579	3.22679	0.006915	-0.0648358	1	564.67
6962	0.615768	0.171644	0.006915	-1.5142	1	564.67
6963	0.499098	0.60996	0.006915	-1.37693	1	564.67
6964	0.269373	1.22836	0.006915	-1.37759	1	564.67
6965	0.608619	2.323e-05	0.006915	-1.52384	1	564.67
6966	0.571558	2.323e-05	0.006915	-1.56601	1	564.67
6967	0.393132	3.14692	0.006915	-1.24426	1	564.671
6968	0.403621	2.4303	0.006915	-1.19727	1	564.671
6969	-0.583434	1.73164	0.006915	1.40629	1	564.671
6970	0.144762	1.98611	0.006915	-1.14546	1	564.671
6971	0.521583	2.323e-05	0.006915	-1.47974	1	564.671
6972	0.126263	4.07999	0.006915	-0.851723	1	564.672
6973	-0.019102	3.66358	0.006915	-0.414737	1	564.672
6974	0.508543	1.26282	0.006915	-1.49094	1	564.672
6975	-0.644749	1.5467	0.006915	1.70531	1	564.672
6976	0.426334	1.89868	0.006915	-1.24753	1	564.673
6977	0.139334	3.57379	0.006915	-0.778106	1	564.673
6978	0.237807	3.80207	0.006915	-0.886905	1	564.673
6979	0.603199	2.323e-05	0.006915	-1.54592	1	564.674
6980	0.10079	4.4838	0.006915	-0.503283	1	564.675
6981	0.344666	0.677751	0.006915	-1.44273	1	564.675
6982	0.34349	0.790107	0.006915	-1.36466	1	564.675
6983	0.603124	2.323e-05	0.006915	-1.50625	1	564.675
6984	0.515864	0.292399	0.006915	-1.41607	1	564.675
6985	-0.555243	1.79673	0.006915	1.04177	1	564.675
6986	0.607285	0.369809	0.006915	-1.48835	1	564.675
6987	0.0687214	3.68617	0.006915	-0.850665	1	564.676
6988	0.284893	3.71219	0.006915	-0.96508	1	564.676
6989	0.163636	4.688	0.006915	-0.685122	1	564.676
6990	0.197411	3.3605	0.006915	-1.11825	1	564.676
6991	0.443458	0.348006	0.006915	-1.54361	1	564.676
6992	0.608947	2.323e-05	0.006915	-1.52179	1	564.676
6993	0.318868	2.39141	0.006915	-1.3512	1	564.677
6994	0.279431	1.09341	0.006915	-1.36074	1	564.677
6995	0.116604	3.31739	0.006915	-1.0224	1	564.677
6996	0.535611	1.09965	0.006915	-1.37774	1	564.677
6997	0.501939	0.604936	0.006915	-1.55551	1	564.677
6998	0.233037	4.03962	0.006915	-0.851512	1	564.677
6999	0.174428	1.79061	0.006915	-1.20617	1	564.678
7000	0.586681	2.323e-05	0.006915	-1.48941	1	564.678
7001	-0.581846	1.75779	0.006915	1.64156	1	564.678
7002	0.505453	1.43482	0.006915	-1.47021	1	564.678
7003	-0.65808	1.50314	0.006915	1.79757	1	564.678
7004	-0.0604503	3.57917	0.006915	-0.317259	1	564.679
7005	0.187334	3.81203	0.006915	-1.01582	1	564.679
7006	-0.601782	1.6953	0.006915	1.67679	1	564.679
7007	0.533606	2.323e-05	0.006915	-1.47685	1	564.679
7008	0.594143	2.323e-05	0.006915	-1.49502	1	564.68
7009	0.424472	1.84774	0.006915	-1.44095	1	564.68
7010	-0.443469	2.21567	0.006915	0.784608	1	564.68
7011	0.232269	1.764	0.006915	-1.18102	1	564.681
7012	0.171023	3.55714	0.006915	-1.04941	1	564.681
7013	0.447996	0.381991	0.006915	-1.54783	1	564.681
7014	-0.449044	2.28739	0.006915	1.09405	1	564.681
7015	0.609374	2.323e-05	0.006915	-1.53194	1	564.681
7016	0.396124	2.66685	0.006915	-1.17623	1	564.682
7017	0.0813171	3.83929	0.006915	-0.610506	1	564.682
7018	-0.166175	3.13597	0.006915	-0.358277	1	564.682
7019	0.502849	0.655879	0.006915	-1.55223	1	564.682
7020	0.0128305	3.90156	0.006915	-0.417309	1	564.683
7021	0.46895	0.0937869	0.006915	-1.53476	1	564.683
7022	0.498738	1.29802	0.006915	-1.49154	1	564.684
7023	0.297485	3.67582	0.006915	-1.14089	1	564.684
7024	0.610925	0.250131	0.006915	-1.52663	1	564.684
7025	0.161776	2.99516	0.006915	-1.14124	1	564.684
7026	0.294222	2.18883	0.006915	-1.36072	1	564.684
7027	-0.372671	2.52398	0.006915	0.432307	1	564.685
7028	0.341581	1.03629	0.006915	-1.46826	1	564.685
7029	0.565718	0.576903	0.006915	-1.53985	1	564.685
7030	0.363772	1.79234	0.006915	-1.43479	1	564.685
7031	0.595704	0.312983	0.006915	-1.54366	1	564.685
7032	0.275065	2.64086	0.006915	-1.29538	1	564.685
7033	0.341126	0.753049	0.006915	-1.37842	1	564.685
7034	0.442531	0.215518	0.006915	-1.53053	1	564.686
7035	0.610245	2.323e-05	0.006915	-1.52722	1	564.686
7036	0.551942	0.926878	0.006915	-1.50598	1	564.686
7037	-0.197061	3.15059	0.006915	-0.193693	1	564.687
7038	-0.462502	2.20057	0.006915	0.917165	1	564.687
7039	0.578257	2.323e-05	0.006915	-1.56544	1	564.687
7040	0.211804	2.53298	0.006915	-1.25836	1	564.687
7041	0.17485	2.7627	0.006915	-1.19123	1	564.687
7042	0.134107	2.224	0.006915	-1.19288	1	564.687
7043	0.474254	0.136442	0.006915	-1.45311	1	564.687
7044	0.296161	3.18724	0.006915	-1.02921	1	564.687
7045	0.302353	2.44059	0.006915	-1.33718	1	564.687
7046	0.494378	0.14108	0.006915	-1.56439	1	564.688
7047	0.0691105	2.95598	0.006915	-1.01927	1	564.688
7048	0.369496	3.44053	0.006915	-1.19193	1	564.688
7049	0.519834	2.323e-05	0.006915	-1.47896	1	564.688
7050	0.240339	4.35095	0.006915	-0.839375	1	564.689
7051	0.592808	2.323e-05	0.006915	-1.49291	1	564.689
7052	0.136247	3.90066	0.006915	-0.705325	1	564.689
7053	0.213728	2.84669	0.006915	-0.9909	1	564.689
7054	-0.674726	1.44166	0.006915	1.59551	1	564.689
7055	0.60797	2.323e-05	0.006915	-1.51299	1	564.69
7056	0.226644	3.71558	0.006915	-0.881281	1	564.69
7057	-0.0598422	3.09812	0.006915	-0.723381	1	564.691
7058	0.588171	0.393935	0.006915	-1.44714	1	564.691
7059	0.490396	1.79872	0.006915	-1.4264	1	564.691
7060	0.108806	2.66362	0.006915	-1.1225	1	564.692
7061	-0.0930437	2.94816	0.006915	-0.67904	1	564.692
7062	0.235428	1.63557	0.006915	-1.34653	1	564.692
7063	0.367171	3.44728	0.006915	-1.10966	1	564.693
7064	0.570032	0.935555	0.006915	-1.47595	1	564.693
7065	0.379024	0.988282	0.006915	-1.31272	1	564.694
7066	0.403343	0.37943	0.006915	-1.50419	1	564.694
7067	0.176029	3.21732	0.006915	-0.894352	1	564.694
7068	0.488579	2.323e-05	0.006915	-1.50341	1	564.694
7069	0.331361	3.23977	0.006915	-1.2346	1	564.694
7070	0.600278	2.323e-05	0.006915	-1.49961	1	564.695
7071	0.598609	0.550764	0.006915	-1.48643	1	564.695
7072	-0.199126	3.4841	0.006915	0.407454	1	564.695
7073	0.486275	2.323e-05	0.006915	-1.5222	1	564.696
7074	0.196213	2.22496	0.006915	-1.07939	1	564.696
7075	0.116387	2.15646	0.006915	-1.08533	1	564.696
7076	0.491756	2.323e-05	0.006915	-1.53684	1	564.696
7077	0.221932	2.81111	0.006915	-1.23143	1	564.696
7078	0.39299	0.438355	0.006915	-1.49797	1	564.696
7079	0.396262	1.05358	0.006915	-1.30482	1	564.697
7080	0.22475	2.05896	0.006915	-1.31705	1	564.697
7081	0.614148	0.198567	0.006915	-1.5282	1	564.697
7082	0.218675	1.87018	0.006915	-1.32107	1	564.697
7083	0.280448	1.38591	0.006915	-1.40346	1	564.697
7084	0.412267	2.71295	0.006915	-1.32142	1	564.697
7085	0.408596	3.14423	0.006915	-1.20489	1	564.698
7086	0.437359	0.650341	0.006915	-1.3606	1	564.699
7087	0.603374	2.323e-05	0.006915	-1.50304	1	564.699
7088	-0.662184	1.48614	0.006915	1.63772	1	564.699
7089	0.272505	1.5873	0.006915	-1.21535	1	564.699
7090	-0.192331	3.34573	0.006915	0.193374	1	564.7
7091	0.343584	3.75964	0.006915	-1.12127	1	564.7
7092	0.580523	2.323e-05	0.006915	-1.56579	1	564.7
7093	-0.112876	3.65788	0.006915	-0.260964	1	564.7
7094	0.145489	2.693	0.006915	-1.16701	1	564.701
7095	-0.673853	1.4427	0.006915	1.55626	1	564.701
7096	0.314628	0.864963	0.006915	-1.41598	1	564.701
7097	0.373815	3.08907	0.006915	-1.12747	1	564.702
7098	0.539526	2.323e-05	0.006915	-1.47488	1	564.702
7099	0.386775	2.14191	0.006915	-1.40396	1	564.702
7100	-0.645026	1.53731	0.006915	1.67237	1	564.703
7101	0.514207	1.66408	0.006915	-1.42371	1	564.704
7102	0.547003	2.323e-05	0.006915	-1.47481	1	564.704
7103	0.505384	1.46844	0.006915	-1.46693	1	564.704
7104	0.187164	1.81749	0.006915	-1.27623	1	564.704
7105	-0.639411	1.56764	0.006915	1.83198	1	564.704
7106	0.326621	1.6306	0.006915	-1.21703	1	564.704
7107	-0.287241	2.97533	0.006915	0.565346	1	564.705
7108	-0.244936	2.7543	0.006915	-0.127134	1	564.705
7109	0.484076	0.863386	0.006915	-1.53782	1	564.705
7110	-0.632936	1.56026	0.006915	1.42501	1	564.706
7111	0.532622	0.674221	0.006915	-1.547	1	564.707
7112	0.147415	2.78965	0.006915	-1.15641	1	564.707
7113	0.302116	3.99124	0.006915	-1.07013	1	564.708
7114	0.506535	2.323e-05	0.006915	-1.48285	1	564.708
7115	-0.566265	1.82751	0.006915	1.71023	1	564.708
7116	0.0776167	2.48947	0.006915	-0.955999	1	564.708
7117	0.276604	1.14497	0.006915	-1.38315	1	564.708
7118	0.463437	0.0762646	0.006915	-1.51635	1	564.708
7119	0.539092	0.0452558	0.006915	-1.57281	1	564.709
7120	0.60546	0.281707	0.006915	-1.47272	1	564.709
7121	0.379892	3.26255	0.006915	-1.13235	1	564.709
7122	0.582119	0.724679	0.006915	-1.50019	1	564.709
7123	0.485479	1.48589	0.006915	-1.47482	1	564.709
7124	0.5748	0.108348	0.006915	-1.45788	1	564.71
7125	0.510044	2.323e-05	0.006915	-1.48089	1	564.71
7126	0.409596	3.08192	0.006915	-1.1922	1	564.71
7127	0.527906	1.57548	0.006915	-1.41293	1	564.71
7128	-0.25731	2.81416	0.006915	0.0322884	1	564.71
7129	0.44841	0.422898	0.006915	-1.39484	1	564.71
7130	0.549487	0.496065	0.006915	-1.55731	1	564.71
7131	0.504983	2.323e-05	0.006915	-1.55345	1	564.711
7132	0.206654	1.56847	0.006915	-1.27048	1	564.711
7133	0.563383	2.323e-05	0.006915	-1.57047	1	564.711
7134	0.346527	2.92365	0.006915	-1.10521	1	564.711
7135	0.29279	1.59587	0.006915	-1.40891	1	564.711
7136	-0.621758	1.62823	0.006915	1.79514	1	564.711
7137	0.554583	2.323e-05	0.006915	-1.57091	1	564.712
7138	0.43857	0.525162	0.006915	-1.37886	1	564.713
7139	-0.602606	1.67395	0.006915	1.35122	1	564.713
7140	-0.42275	2.33514	0.006915	0.872947	1	564.713
7141	-0.117529	2.74075	0.006915	-0.632769	1	564.713
7142	0.0716673	3.55707	0.006915	-0.892436	1	564.714
7143	0.58293	2.323e-05	0.006915	-1.4841	1	564.714
7144	0.338411	2.86794	0.006915	-1.10146	1	564.715
7145	0.295209	1.75427	0.006915	-1.40088	1	564.715
7146	0.484302	2.323e-05	0.006915	-1.51123	1	564.715
7147	0.44237	0.169026	0.006915	-1.46881	1	564.716
7148	0.346685	1.67266	0.006915	-1.43906	1	564.717
7149	0.45028	1.23389	0.006915	-1.50618	1	564.718
7150	0.335039	1.13433	0.006915	-1.29168	1	564.719
7151	0.0598022	2.51432	0.006915	-0.936828	1	564.719
7152	0.316082	2.30738	0.006915	-1.13484	1	564.719
7153	0.260281	3.36263	0.006915	-0.968577	1	564.719
7154	0.0196987	3.00992	0.006915	-0.923173	1	564.719
7155	0.493451	2.323e-05	0.006915	-1.49167	1	564.72
7156	0.184716	2.58782	0.006915	-1.00595	1	564.72
7157	0.320645	0.803181	0.006915	-1.40431	1	564.72
7158	0.46392	0.212758	0.006915	-1.5531	1	564.72
7159	0.593259	0.649126	0.006915	-1.47068	1	564.721
7160	0.0718587	2.33632	0.006915	-1.01595	1	564.721
7161	0.216444	3.83914	0.006915	-0.848479	1	564.721
7162	0.189657	2.91752	0.006915	-0.956851	1	564.721
7163	0.307189	3.32797	0.006915	-1.21165	1	564.722
7164	0.106675	4.26255	0.006915	-0.753192	1	564.722
7165	0.52588	2.323e-05	0.006915	-1.47496	1	564.722
7166	0.510014	1.39381	0.006915	-1.47536	1	564.722
7167	0.201988	2.31697	0.006915	-1.06423	1	564.722
7168	0.432991	0.636837	0.006915	-1.53964	1	564.722
7169	0.319024	2.34394	0.006915	-1.35845	1	564.722
7170	0.545106	0.750981	0.006915	-1.535	1	564.722
7171	0.343936	0.692909	0.006915	-1.39452	1	564.722
7172	0.514659	1.66379	0.006915	-1.42484	1	564.723
7173	0.486494	1.90161	0.006915	-1.41428	1	564.723
7174	0.306486	1.16783	0.006915	-1.43407	1	564.723
7175	0.230037	1.64073	0.006915	-1.3408	1	564.723
7176	0.188212	2.12227	0.006915	-1.27357	1	564.724
7177	0.593528	2.323e-05	0.006915	-1.49019	1	564.724
7178	-0.272299	3.10314	0.006915	0.443315	1	564.724
7179	0.253334	4.32217	0.006915	-0.956084	1	564.724
7180	0.563027	2.323e-05	0.006915	-1.57146	1	564.724
7181	0.449403	0.210561	0.006915	-1.44282	1	564.724
7182	0.0471479	2.41352	0.006915	-0.981221	1	564.724
7183	0.56973	2.323e-05	0.006915	-1.57059	1	564.724
7184	0.290807	1.10869	0.006915	-1.40977	1	564.724
7185	0.447087	1.02824	0.006915	-1.52286	1	564.724
7186	0.383005	0.544767	0.006915	-1.39644	1	564.725
7187	0.146358	2.01935	0.006915	-1.12409	1	564.725
7188	0.544863	0.739364	0.006915	-1.53655	1	564.726
7189	0.422732	1.35525	0.006915	-1.28099	1	564.726
7190	0.363827	1.08884	0.006915	-1.48572	1	564.726
7191	0.37077	3.56332	0.006915	-1.12943	1	564.727
7192	0.214919	4.56358	0.006915	-0.831784	1	564.727
7193	0.386292	0.403289	0.006915	-1.46793	1	564.727
7194	-0.269467	3.16997	0.006915	0.627564	1	564.727
7195	0.490777	2.323e-05	0.006915	-1.54018	1	564.727
7196	0.504582	2.323e-05	0.006915	-1.55471	1	564.727
7197	0.461426	1.40579	0.006915	-1.48976	1	564.727
7198	-0.635477	1.55517	0.006915	1.47135	1	564.727
7199	0.474499	1.88972	0.006915	-1.42552	1	564.727
7200	-0.458335	2.25147	0.006915	1.31713	1	564.727
7201	0.61488	0.280105	0.006915	-1.51309	1	564.727
7202	0.281672	2.46172	0.006915	-1.09386	1	564.728
7203	-0.126647	3.4459	0.006915	-0.344687	1	564.728
7204	-0.640508	1.5569	0.006915	1.74761	1	564.729
7205	0.406407	2.83188	0.006915	-1.30442	1	564.729
7206	-0.127821	2.89263	0.006915	-0.596854	1	564.729
7207	0.484079	2.323e-05	0.006915	-1.50616	1	564.729
7208	0.566238	2.323e-05	0.006915	-1.47634	1	564.73
7209	-0.669347	1.46097	0.006915	1.68076	1	564.73
7210	0.0296752	4.24127	0.006915	-0.539776	1	564.73
7211	0.0248045	2.48898	0.006915	-0.983581	1	564.73
7212	-0.284118	2.98696	0.006915	0.329795	1	564.73
7213	0.496572	2.323e-05	0.006915	-1.48749	1	564.73
7214	-0.284129	3.02224	0.006915	0.619738	1	564.73
7215	0.575839	0.921945	0.006915	-1.45778	1	564.731
7216	0.299855	4.17151	0.006915	-1.00438	1	564.731
7217	0.487854	2.323e-05	0.006915	-1.49727	1	564.731
7218	0.105139	3.63676	0.006915	-0.706293	1	564.732
7219	0.522696	1.19991	0.006915	-1.35892	1	564.732
7220	0.483738	0.00287344	0.006915	-1.5056	1	564.732
7221	0.548992	2.323e-05	0.006915	-1.57206	1	564.732
7222	0.539655	2.323e-05	0.006915	-1.5708	1	564.733
7223	-0.660697	1.48908	0.006915	1.59864	1	564.733
7224	0.511471	2.323e-05	0.006915	-1.4784	1	564.733
7225	-0.313131	2.86366	0.006915	0.450252	1	564.733
7226	0.546846	0.864994	0.006915	-1.39023	1	564.733
7227	-0.501538	1.99518	0.006915	0.951321	1	564.733
7228	0.419627	2.24008	0.006915	-1.39385	1	564.733
7229	0.395037	0.722741	0.006915	-1.35211	1	564.734
7230	0.437737	0.166211	0.006915	-1.47934	1	564.734
7231	0.276419	2.11972	0.006915	-1.13238	1	564.734
7232	0.568325	0.892451	0.006915	-1.49471	1	564.734
7233	0.0857118	2.56822	0.006915	-1.10059	1	564.734
7234	0.375511	0.679413	0.006915	-1.36727	1	564.735
7235	0.0616739	2.82549	0.006915	-0.841964	1	564.735
7236	0.377334	1.13292	0.006915	-1.49206	1	564.735
7237	0.138658	3.85152	0.006915	-0.93783	1	564.736
7238	0.210449	4.09904	0.006915	-0.803093	1	564.736
7239	0.531996	1.31078	0.006915	-1.37062	1	564.736
7240	0.273461	1.14211	0.006915	-1.37645	1	564.736
7241	0.037126	2.52388	0.006915	-1.0174	1	564.736
7242	0.185442	2.68838	0.006915	-1.21428	1	564.736
7243	0.435895	0.170467	0.006915	-1.50604	1	564.736
7244	0.420363	2.13594	0.006915	-1.40791	1	564.736
7245	0.103524	2.7989	0.006915	-0.893405	1	564.737
7246	0.612931	0.0155779	0.006915	-1.54245	1	564.737
7247	-0.624998	1.57953	0.006915	1.20152	1	564.737
7248	0.175278	1.76694	0.006915	-1.21054	1	564.737
7249	0.416669	0.952147	0.006915	-1.51993	1	564.738
7250	0.542545	2.323e-05	0.006915	-1.47246	1	564.738
7251	0.407709	3.17075	0.006915	-1.21925	1	564.738
7252	0.488415	2.323e-05	0.006915	-1.49535	1	564.738
7253	0.613653	2.323e-05	0.006915	-1.53706	1	564.738
7254	-0.416389	2.40107	0.006915	1.01743	1	564.738
7255	0.167362	2.35619	0.006915	-1.23184	1	564.739
7256	0.603721	0.178843	0.006915	-1.55276	1	564.739
7257	0.469969	0.277821	0.006915	-1.41658	1	564.739
7258	0.464307	1.37434	0.006915	-1.49323	1	564.739
7259	-0.0171895	2.63336	0.006915	-0.901435	1	564.739
7260	0.602875	0.500074	0.006915	-1.47705	1	564.74
7261	0.554402	1.22304	0.006915	-1.44349	1	564.74
7262	0.398759	0.332804	0.006915	-1.47434	1	564.74
7263	0.563648	1.10432	0.006915	-1.44039	1	564.74
7264	0.226735	3.30428	0.006915	-1.15985	1	564.741
7265	0.547822	0.344724	0.006915	-1.4174	1	564.741
7266	0.117544	4.27255	0.006915	-0.586596	1	564.741
7267	0.453945	1.63653	0.006915	-1.46571	1	564.741
7268	0.507598	2.323e-05	0.006915	-1.55819	1	564.741
7269	0.435131	0.462942	0.006915	-1.54381	1	564.742
7270	0.441587	0.943681	0.006915	-1.32517	1	564.742
7271	0.176524	4.65966	0.006915	-0.737581	1	564.742
7272	0.329195	3.5364	0.006915	-1.18167	1	564.742
7273	0.496284	1.43222	0.006915	-1.32605	1	564.742
7274	0.421935	0.593926	0.006915	-1.5355	1	564.742
7275	0.482179	1.14423	0.006915	-1.5146	1	564.743
7276	0.588177	0.187148	0.006915	-1.56507	1	564.744
7277	-0.0405186	3.0463	0.006915	-0.787912	1	564.744
7278	0.493007	2.323e-05	0.006915	-1.48919	1	564.744
7279	0.0394054	2.4871	0.006915	-0.937118	1	564.744
7280	-0.0133012	2.63525	0.006915	-0.830206	1	564.744
7281	0.375471	1.34748	0.006915	-1.47825	1	564.744
7282	-0.49319	2.11489	0.006915	1.44092	1	564.745
7283	0.372508	2.34567	0.006915	-1.37796	1	564.745
7284	0.3786	2.81609	0.006915	-1.31241	1	564.745
7285	0.610821	0.213605	0.006915	-1.54047	1	564.745
7286	0.547572	2.323e-05	0.006915	-1.47219	1	564.745
7287	0.483063	1.86903	0.006915	-1.42406	1	564.745
7288	0.569069	0.327326	0.006915	-1.56502	1	564.745
7289	0.322406	3.64854	0.006915	-1.15775	1	564.745
7290	0.506694	0.708131	0.006915	-1.55063	1	564.745
7291	0.394867	2.74144	0.006915	-1.32336	1	564.746
7292	0.566897	2.323e-05	0.006915	-1.5726	1	564.746
7293	0.613497	2.323e-05	0.006915	-1.5142	1	564.746
7294	0.526945	2.323e-05	0.006915	-1.56827	1	564.746
7295	0.0871834	2.53617	0.006915	-1.10625	1	564.746
7296	-0.555104	1.82741	0.006915	1.29588	1	564.746
7297	0.254527	3.93559	0.006915	-0.895137	1	564.746
7298	0.118511	3.03809	0.006915	-1.08063	1	564.746
7299	0.146361	2.54523	0.006915	-0.98518	1	564.747
7300	-0.64943	1.50046	0.006915	1.2781	1	564.747
7301	0.472895	0.0746034	0.006915	-1.541	1	564.747
7302	-0.654165	1.50892	0.006915	1.69166	1	564.747
7303	-0.598942	1.70846	0.006915	1.80844	1	564.747
7304	0.397585	0.909055	0.006915	-1.32247	1	564.747
7305	0.530136	2.323e-05	0.006915	-1.47258	1	564.747
7306	0.2194	4.20778	0.006915	-0.960985	1	564.747
7307	-0.441341	2.32015	0.006915	1.05924	1	564.747
7308	0.0335276	2.58419	0.006915	-1.00993	1	564.747
7309	0.607703	0.400807	0.006915	-1.47864	1	564.747
7310	0.585777	0.756714	0.006915	-1.45243	1	564.747
7311	0.47353	0.88275	0.006915	-1.34122	1	564.748
7312	0.488688	0.920304	0.006915	-1.34516	1	564.748
7313	-0.129145	2.78169	0.006915	-0.555255	1	564.748
7314	0.32306	1.9038	0.006915	-1.40755	1	564.748
7315	0.335154	1.28311	0.006915	-1.26623	1	564.748
7316	0.114788	3.75264	0.006915	-0.696178	1	564.749
7317	0.10899	3.08485	0.006915	-1.05865	1	564.749
7318	0.537649	0.625424	0.006915	-1.55174	1	564.749
7319	0.296847	1.16433	0.006915	-1.4236	1	564.749
7320	0.611604	2.323e-05	0.006915	-1.54501	1	564.75
7321	0.27465	1.59951	0.006915	-1.21143	1	564.75
7322	0.385193	0.429847	0.006915	-1.48522	1	564.751
7323	0.450557	1.84102	0.006915	-1.44212	1	564.751
7324	0.43527	2.39234	0.006915	-1.36822	1	564.751
7325	-0.514502	2.01348	0.006915	1.46588	1	564.751
7326	0.235382	2.31215	0.006915	-1.30627	1	564.751
7327	0.153855	3.37245	0.006915	-0.836784	1	564.752
7328	0.423832	0.963907	0.006915	-1.52232	1	564.752
7329	0.193956	1.74408	0.006915	-1.19307	1	564.752
7330	0.194862	4.23109	0.006915	-0.924344	1	564.752
7331	0.149526	4.66558	0.006915	-0.684634	1	564.752
7332	0.213878	1.85282	0.006915	-1.15878	1	564.752
7333	0.0559218	2.86298	0.006915	-1.01616	1	564.752
7334	0.617512	0.170291	0.006915	-1.49443	1	564.753
7335	0.381614	1.29832	0.006915	-1.48469	1	564.753
7336	0.220926	2.98455	0.006915	-1.20694	1	564.753
7337	0.341233	3.56626	0.006915	-1.05669	1	564.753
7338	-0.60051	1.68978	0.006915	1.65926	1	564.754
7339	0.540436	0.542853	0.006915	-1.55823	1	564.754
7340	0.342651	1.44299	0.006915	-1.24416	1	564.754
7341	0.353714	1.66231	0.006915	-1.4445	1	564.754
7342	0.381844	1.49843	0.006915	-1.24961	1	564.754
7343	0.235744	1.4763	0.006915	-1.24983	1	564.754
7344	0.0738287	3.59301	0.006915	-0.888569	1	564.755
7345	0.441079	0.153537	0.006915	-1.4769	1	564.755
7346	-0.414162	2.45696	0.006915	1.19981	1	564.755
7347	0.407605	2.22274	0.006915	-1.21024	1	564.755
7348	0.595979	2.323e-05	0.006915	-1.56278	1	564.756
7349	0.118284	4.72106	0.006915	-0.561727	1	564.756
7350	0.307386	4.09985	0.006915	-0.989591	1	564.757
7351	0.435685	2.16464	0.006915	-1.40263	1	564.757
7352	0.494334	2.323e-05	0.006915	-1.48656	1	564.757
7353	0.338656	3.73647	0.006915	-1.04874	1	564.757
7354	0.506408	2.323e-05	0.006915	-1.55877	1	564.757
7355	0.328087	3.15295	0.006915	-1.25067	1	564.758
7356	0.434564	0.567356	0.006915	-1.37089	1	564.758
7357	0.498839	2.323e-05	0.006915	-1.55287	1	564.758
7358	0.14536	2.17109	0.006915	-1.07359	1	564.758
7359	0.433657	1.99331	0.006915	-1.42588	1	564.758
7360	-0.0762257	3.55318	0.006915	-0.498103	1	564.759
7361	0.578196	0.643689	0.006915	-1.52489	1	564.759
7362	0.428267	0.290706	0.006915	-1.53036	1	564.759
7363	-0.454455	2.23769	0.006915	0.912275	1	564.76
7364	0.385133	1.018	0.006915	-1.50278	1	564.76
7365	0.344383	2.73692	0.006915	-1.11684	1	564.76
7366	0.403308	0.448683	0.006915	-1.51798	1	564.761
7367	0.243902	1.77429	0.006915	-1.17638	1	564.761
7368	0.340362	3.22672	0.006915	-1.07391	1	564.761
7369	0.581556	2.323e-05	0.006915	-1.57033	1	564.762
7370	-0.504367	2.04148	0.006915	1.33796	1	564.762
7371	-0.0738223	3.74233	0.006915	-0.173547	1	564.762
7372	0.431218	2.87202	0.006915	-1.2291	1	564.762
7373	0.601614	2.323e-05	0.006915	-1.55915	1	564.762
7374	0.572795	0.408894	0.006915	-1.55712	1	564.762
7375	-0.630096	1.59967	0.006915	1.84959	1	564.762
7376	0.590303	0.0627675	0.006915	-1.56949	1	564.763
7377	0.398714	0.762643	0.006915	-1.51937	1	564.763
7378	0.377563	0.450633	0.006915	-1.47165	1	564.764
7379	0.571819	0.90758	0.006915	-1.42615	1	564.764
7380	0.185332	3.88655	0.006915	-0.99919	1	564.764
7381	0.173482	3.04981	0.006915	-1.14846	1	564.764
7382	0.48612	2.02771	0.006915	-1.39389	1	564.764
7383	0.225541	1.48118	0.006915	-1.25875	1	564.764
7384	0.19187	1.90486	0.006915	-1.28864	1	564.765
7385	-0.192829	3.04581	0.006915	-0.296416	1	564.765
7386	0.355912	1.85902	0.006915	-1.20186	1	564.765
7387	0.457916	0.414523	0.006915	-1.55704	1	564.765
7388	-0.43046	2.25629	0.006915	0.71054	1	564.766
7389	0.0162902	2.94627	0.006915	-0.931542	1	564.767
7390	-0.530615	1.96433	0.006915	1.58087	1	564.767
7391	0.430695	0.367763	0.006915	-1.40896	1	564.767
7392	-0.146188	3.44214	0.006915	-0.0167056	1	564.768
7393	0.390554	3.26847	0.006915	-1.14963	1	564.768
7394	0.33273	1.35823	0.006915	-1.25408	1	564.768
7395	0.175708	2.94944	0.006915	-1.16716	1	564.769
7396	0.577363	0.1994	0.006915	-1.44516	1	564.769
7397	0.279871	2.60636	0.006915	-1.07509	1	564.769
7398	0.553895	0.59836	0.006915	-1.54892	1	564.77
7399	-0.239872	3.28122	0.006915	0.383254	1	564.77
7400	0.482284	2.323e-05	0.006915	-1.53182	1	564.77
7401	0.202512	2.94726	0.006915	-0.963559	1	564.77
7402	0.466788	1.75449	0.006915	-1.44978	1	564.771
7403	0.137595	4.68306	0.006915	-0.575255	1	564.771
7404	0.541583	2.323e-05	0.006915	-1.57378	1	564.771
7405	-0.153046	3.70552	0.006915	0.258069	1	564.771
7406	0.514328	1.81541	0.006915	-1.36976	1	564.771
7407	0.35188	2.99347	0.006915	-1.28304	1	564.772
7408	-0.560161	1.82142	0.006915	1.20697	1	564.772
7409	0.537807	0.568805	0.006915	-1.39398	1	564.772
7410	0.614671	0.29734	0.006915	-1.48761	1	564.772
7411	0.35208	3.20448	0.006915	-1.08968	1	564.773
7412	0.44166	0.772362	0.006915	-1.53945	1	564.773
7413	0.467536	2.05645	0.006915	-1.40629	1	564.773
7414	0.613625	0.287304	0.006915	-1.48333	1	564.773
7415	-0.00586814	4.02981	0.006915	-0.519895	1	564.773
7416	0.407951	1.49108	0.006915	-1.47874	1	564.773
7417	-0.54785	1.86887	0.006915	1.41518	1	564.774
7418	0.564338	1.11367	0.006915	-1.43659	1	564.774
7419	0.411974	1.70939	0.006915	-1.24637	1	564.774
7420	0.345668	1.4378	0.006915	-1.24491	1	564.774
7421	0.473988	1.41124	0.006915	-1.48933	1	564.774
7422	0.590992	2.323e-05	0.006915	-1.48417	1	564.774
7423	0.586547	0.694847	0.006915	-1.44336	1	564.774
7424	0.34897	1.68911	0.006915	-1.44069	1	564.775
7425	-0.0912485	3.15055	0.006915	-0.439498	1	564.775
7426	0.544869	0.788191	0.006915	-1.5336	1	564.775
7427	0.533719	0.955856	0.006915	-1.37339	1	564.775
7428	0.255165	1.91272	0.006915	-1.35922	1	564.775
7429	0.461748	1.43386	0.006915	-1.29649	1	564.776
7430	0.201037	4.56014	0.006915	-0.737403	1	564.776
7431	-0.1882	2.81799	0.006915	-0.425025	1	564.776
7432	-0.0337136	2.62911	0.006915	-0.816757	1	564.776
7433	0.334372	0.70664	0.006915	-1.40562	1	564.776
7434	0.435336	1.78741	0.006915	-1.25749	1	564.777
7435	0.428375	0.746788	0.006915	-1.5359	1	564.777
7436	0.558646	0.666842	0.006915	-1.53946	1	564.777
7437	0.163297	2.04519	0.006915	-1.24567	1	564.778
7438	0.521659	2.323e-05	0.006915	-1.56855	1	564.778
7439	0.519158	0.799433	0.006915	-1.3688	1	564.778
7440	0.150581	4.61612	0.006915	-0.714452	1	564.778
7441	0.261614	1.41552	0.006915	-1.25026	1	564.778
7442	0.590149	0.742025	0.006915	-1.47386	1	564.778
7443	0.234144	3.02188	0.006915	-0.983709	1	564.778
7444	0.523595	2.323e-05	0.006915	-1.56937	1	564.778
7445	0.427849	2.9619	0.006915	-1.23434	1	564.779
7446	0.508329	0.264255	0.006915	-1.5756	1	564.779
7447	0.197512	4.26513	0.006915	-0.919434	1	564.779
7448	0.576065	0.815698	0.006915	-1.42759	1	564.78
7449	0.242396	1.91136	0.006915	-1.15008	1	564.78
7450	0.506681	0.0613831	0.006915	-1.45785	1	564.78
7451	0.544878	1.34028	0.006915	-1.44595	1	564.781
7452	0.179049	2.68937	0.006915	-0.98244	1	564.781
7453	-0.533139	1.88005	0.006915	1.03483	1	564.781
7454	0.173215	4.07606	0.006915	-0.936183	1	564.781
7455	-0.0486687	3.84094	0.006915	-0.226394	1	564.781
7456	0.608255	0.463264	0.006915	-1.4928	1	564.782
7457	0.277758	1.34288	0.006915	-1.40438	1	564.782
7458	-0.635729	1.54411	0.006915	1.33014	1	564.782
7459	0.3271	1.48253	0.006915	-1.44367	1	564.782
7460	0.53919	1.37267	0.006915	-1.45118	1	564.782
7461	0.4995	1.89905	0.006915	-1.32783	1	564.782
7462	0.591296	2.323e-05	0.006915	-1.48372	1	564.783
7463	0.411928	2.82826	0.006915	-1.30583	1	564.783
7464	0.615126	2.323e-05	0.006915	-1.51014	1	564.783
7465	-0.45556	2.25526	0.006915	1.26462	1	564.783
7466	0.501358	2.323e-05	0.006915	-1.47925	1	564.784
7467	-0.132243	3.88889	0.006915	0.221533	1	564.784
7468	0.461099	1.70932	0.006915	-1.28219	1	564.784
7469	0.30818	3.94686	0.006915	-1.08805	1	564.784
7470	0.134843	2.48726	0.006915	-0.988926	1	564.784
7471	-0.558768	1.81076	0.006915	1.2742	1	564.785
7472	0.481311	2.323e-05	0.006915	-1.49962	1	564.785
7473	0.45593	2.38901	0.006915	-1.25878	1	564.785
7474	0.42782	0.919937	0.006915	-1.3232	1	564.785
7475	0.19078	1.85202	0.006915	-1.28821	1	564.785
7476	0.609836	0.424144	0.006915	-1.48416	1	564.785
7477	-0.212088	3.03793	0.006915	-0.205059	1	564.785
7478	0.232262	4.54484	0.006915	-0.857271	1	564.786
7479	0.345693	2.65163	0.006915	-1.33223	1	564.786
7480	0.379246	3.10923	0.006915	-1.26514	1	564.786
7481	0.495244	2.323e-05	0.006915	-1.48301	1	564.786
7482	0.442183	2.44245	0.006915	-1.23707	1	564.786
7483	0.467167	0.55523	0.006915	-1.37191	1	564.786
7484	0.27822	3.22756	0.006915	-1.00247	1	564.786
7485	-0.28338	2.78236	0.006915	0.191292	1	564.786
7486	0.611346	0.268317	0.006915	-1.47579	1	564.786
7487	0.395522	0.876095	0.006915	-1.51522	1	564.787
7488	0.429768	0.186065	0.006915	-1.47575	1	564.787
7489	0.28369	3.95354	0.006915	-0.939593	1	564.787
7490	0.58186	0.869271	0.006915	-1.4665	1	564.788
7491	0.477514	2.323e-05	0.006915	-1.51807	1	564.788
7492	0.226139	2.66603	0.006915	-1.02431	1	564.788
7493	0.46777	0.0584027	0.006915	-1.53214	1	564.788
7494	0.168421	1.88631	0.006915	-1.25126	1	564.788
7495	-0.617415	1.6291	0.006915	1.65291	1	564.789
7496	0.481797	2.323e-05	0.006915	-1.49775	1	564.79
7497	0.533764	1.52185	0.006915	-1.42538	1	564.79
7498	0.532349	2.323e-05	0.006915	-1.46962	1	564.79
7499	0.477264	2.323e-05	0.006915	-1.51522	1	564.79
7500	0.308653	1.65885	0.006915	-1.20591	1	564.79
7501	-0.322179	2.53825	0.006915	0.109007	1	564.79
7502	0.221104	3.01074	0.006915	-1.20427	1	564.791
7503	0.48787	2.323e-05	0.006915	-1.5446	1	564.791
7504	0.325744	0.761641	0.006915	-1.42865	1	564.791
7505	0.491409	1.72602	0.006915	-1.44312	1	564.791
7506	-0.585815	1.68464	0.006915	0.95061	1	564.792
7507	0.332912	0.702392	0.006915	-1.4185	1	564.792
7508	0.617903	2.323e-05	0.006915	-1.51574	1	564.792
7509	-0.641213	1.54417	0.006915	1.58821	1	564.793
7510	0.610221	0.299001	0.006915	-1.47308	1	564.794
7511	0.573667	2.323e-05	0.006915	-1.57481	1	564.794
7512	-0.468874	2.17669	0.006915	0.947722	1	564.794
7513	0.209595	4.53889	0.006915	-0.845182	1	564.794
7514	0.544873	2.323e-05	0.006915	-1.46901	1	564.795
7515	0.354592	0.589016	0.006915	-1.41408	1	564.795
7516	-0.0575075	3.01303	0.006915	-0.758098	1	564.795
7517	0.501003	2.323e-05	0.006915	-1.55808	1	564.796
7518	0.573586	2.323e-05	0.006915	-1.57496	1	564.796
7519	0.386708	0.544711	0.006915	-1.38955	1	564.797
7520	0.49732	1.37083	0.006915	-1.48842	1	564.797
7521	0.615442	0.349114	0.006915	-1.49688	1	564.797
7522	0.47809	1.90284	0.006915	-1.42512	1	564.798
7523	0.541076	0.850856	0.006915	-1.52964	1	564.798
7524	0.219946	2.73357	0.006915	-1.24366	1	564.798
7525	0.604287	2.323e-05	0.006915	-1.56052	1	564.798
7526	0.136644	3.90307	0.006915	-0.702464	1	564.798
7527	-0.0981279	4.05446	0.006915	0.118261	1	564.799
7528	-0.422147	2.41589	0.006915	1.08623	1	564.799
7529	0.299837	1.88038	0.006915	-1.3972	1	564.799
7530	-0.233083	3.20736	0.006915	0.143328	1	564.8
7531	0.432199	1.46461	0.006915	-1.27527	1	564.8
7532	-0.394085	2.51641	0.006915	1.01298	1	564.8
7533	0.478434	2.323e-05	0.006915	-1.52824	1	564.8
7534	0.563454	0.225676	0.006915	-1.43361	1	564.8
7535	0.514052	0.694155	0.006915	-1.37183	1	564.8
7536	0.435763	0.410504	0.006915	-1.39648	1	564.8
7537	-0.64771	1.53891	0.006915	1.84127	1	564.8
7538	0.154561	4.43083	0.006915	-0.641458	1	564.8
7539	0.449154	2.58938	0.006915	-1.32393	1	564.801
7540	0.603039	0.432104	0.006915	-1.52675	1	564.801
7541	0.423828	2.27282	0.006915	-1.39158	1	564.801
7542	0.538957	1.49393	0.006915	-1.40423	1	564.801
7543	0.289245	1.25813	0.006915	-1.41857	1	564.801
7544	-0.172797	2.76406	0.006915	-0.486774	1	564.802
7545	0.359413	3.31175	0.006915	-1.09271	1	564.802
7546	0.217448	1.49081	0.006915	-1.26568	1	564.802
7547	-0.239532	2.79939	0.006915	-0.236639	1	564.803
7548	-0.100397	2.97593	0.006915	-0.507569	1	564.803
7549	0.526649	0.715128	0.006915	-1.3773	1	564.803
7550	0.416992	1.54363	0.006915	-1.26084	1	564.803
7551	-0.580278	1.73641	0.006915	1.33876	1	564.803
7552	0.457135	1.89614	0.006915	-1.27006	1	564.803
7553	0.484602	2.323e-05	0.006915	-1.49141	1	564.804
7554	0.212092	1.52991	0.006915	-1.25553	1	564.804
7555	0.580461	0.321566	0.006915	-1.5629	1	564.804
7556	0.146222	1.9483	0.006915	-1.20945	1	564.804
7557	0.0630655	4.23115	0.006915	-0.65538	1	564.804
7558	0.602956	2.323e-05	0.006915	-1.56224	1	564.804
7559	0.396139	2.32053	0.006915	-1.38654	1	564.805
7560	0.0650133	3.36166	0.006915	-0.705356	1	564.805
7561	0.10348	4.28483	0.006915	-0.740638	1	564.805
7562	0.48427	0.180111	0.006915	-1.56801	1	564.805
7563	0.467691	1.63258	0.006915	-1.29042	1	564.805
7564	0.0965805	3.88008	0.006915	-0.856491	1	564.805
7565	0.141039	2.12379	0.006915	-1.08488	1	564.806
7566	0.619644	2.323e-05	0.006915	-1.51799	1	564.806
7567	0.480267	2.323e-05	0.006915	-1.53438	1	564.806
7568	-0.614915	1.63597	0.006915	1.43191	1	564.807
7569	0.25804	2.57695	0.006915	-1.06062	1	564.807
7570	-0.584596	1.75643	0.006915	1.6242	1	564.807
7571	0.447728	0.245714	0.006915	-1.54807	1	564.807
7572	-0.623112	1.61669	0.006915	1.76245	1	564.807
7573	0.34458	1.43775	0.006915	-1.45828	1	564.807
7574	0.415915	2.82378	0.006915	-1.19116	1	564.808
7575	0.575089	2.323e-05	0.006915	-1.57547	1	564.808
7576	0.32432	2.59895	0.006915	-1.11055	1	564.808
7577	0.0633168	4.17163	0.006915	-0.680426	1	564.808
7578	0.606736	0.26054	0.006915	-1.46614	1	564.808
7579	-0.0110452	2.6227	0.006915	-0.834267	1	564.808
7580	0.2687	4.15727	0.006915	-0.899	1	564.808
7581	0.247403	3.30397	0.006915	-1.18013	1	564.809
7582	0.551412	2.323e-05	0.006915	-1.57737	1	564.809
7583	0.602912	0.0466402	0.006915	-1.48001	1	564.809
7584	0.295047	3.06388	0.006915	-1.25152	1	564.809
7585	0.478613	0.3514	0.006915	-1.39985	1	564.81
7586	0.474929	0.90637	0.006915	-1.53814	1	564.81
7587	0.52178	0.0381999	0.006915	-1.57404	1	564.81
7588	0.557492	0.0187461	0.006915	-1.57838	1	564.811
7589	0.492436	1.80803	0.006915	-1.31203	1	564.811
7590	0.606309	0.0554998	0.006915	-1.56239	1	564.811
7591	-0.537708	1.93515	0.006915	1.55644	1	564.811
7592	0.467433	0.547422	0.006915	-1.55893	1	564.811
7593	0.466544	0.597186	0.006915	-1.36586	1	564.811
7594	0.0857082	2.21339	0.006915	-1.07696	1	564.812
7595	-0.554483	1.81582	0.006915	1.1776	1	564.812
7596	0.565576	0.574543	0.006915	-1.54721	1	564.812
7597	0.463698	0.229206	0.006915	-1.42555	1	564.812
7598	0.540518	0.766726	0.006915	-1.53987	1	564.814
7599	0.546705	0.471928	0.006915	-1.56492	1	564.814
7600	0.490026	0.234146	0.006915	-1.41879	1	564.814
7601	0.302011	2.00464	0.006915	-1.1575	1	564.814
7602	-0.041596	3.30678	0.006915	-0.710466	1	564.814
7603	0.439108	1.13333	0.006915	-1.51665	1	564.815
7604	0.240266	2.59687	0.006915	-1.04418	1	564.815
7605	0.614004	2.323e-05	0.006915	-1.55139	1	564.815
7606	0.14595	3.12518	0.006915	-0.872388	1	564.815
7607	0.547488	1.34356	0.006915	-1.44188	1	564.815
7608	-0.027564	3.06489	0.006915	-0.630657	1	564.815
7609	0.42995	0.659283	0.006915	-1.35547	1	564.815
7610	-0.054096	2.73936	0.006915	-0.821417	1	564.815
7611	0.19946	2.01434	0.006915	-1.11936	1	564.815
7612	0.460042	2.38794	0.006915	-1.35573	1	564.815
7613	0.322764	0.771331	0.006915	-1.42525	1	564.815
7614	0.432177	2.93072	0.006915	-1.25303	1	564.816
7615	0.498919	2.323e-05	0.006915	-1.55819	1	564.816
7616	0.450173	0.995867	0.006915	-1.529	1	564.816
7617	-0.542813	1.87306	0.006915	1.2744	1	564.816
7618	0.61319	2.323e-05	0.006915	-1.50154	1	564.816
7619	0.475275	2.323e-05	0.006915	-1.51125	1	564.816
7620	-0.544523	1.90983	0.006915	1.60569	1	564.816
7621	0.615625	2.323e-05	0.006915	-1.50544	1	564.817
7622	0.551358	0.407394	0.006915	-1.56871	1	564.817
7623	0.254643	3.65721	0.006915	-1.12253	1	564.817
7624	0.0533	3.75714	0.006915	-0.800934	1	564.817
7625	0.476692	2.323e-05	0.006915	-1.50392	1	564.817
7626	0.432749	0.557281	0.006915	-1.37054	1	564.818
7627	0.482763	2.323e-05	0.006915	-1.4919	1	564.818
7628	0.29499	1.1794	0.006915	-1.29013	1	564.819
7629	0.396338	1.37257	0.006915	-1.26589	1	564.819
7630	0.48598	1.18278	0.006915	-1.32519	1	564.819
7631	0.550633	1.17054	0.006915	-1.47676	1	564.819
7632	-0.167438	3.65795	0.006915	0.325306	1	564.819
7633	0.521818	1.15651	0.006915	-1.50442	1	564.819
7634	0.433039	0.930189	0.006915	-1.32213	1	564.819
7635	0.565863	0.480762	0.006915	-1.55701	1	564.819
7636	0.554118	1.06287	0.006915	-1.49132	1	564.82
7637	0.506122	1.85437	0.006915	-1.33681	1	564.82
7638	0.350669	0.586594	0.006915	-1.42658	1	564.82
7639	0.369723	0.570638	0.006915	-1.39518	1	564.82
7640	-0.0529575	2.86516	0.006915	-0.805785	1	564.821
7641	0.599347	0.608969	0.006915	-1.497	1	564.821
7642	0.394537	3.22495	0.006915	-1.23689	1	564.821
7643	0.476807	2.323e-05	0.006915	-1.50254	1	564.821
7644	0.306379	2.05322	0.006915	-1.3863	1	564.822
7645	0.510054	2.323e-05	0.006915	-1.56612	1	564.822
7646	-0.475852	2.09716	0.006915	0.911988	1	564.822
7647	0.467746	0.173522	0.006915	-1.43749	1	564.823
7648	0.153571	2.4202	0.006915	-1.21227	1	564.823
7649	0.513475	0.0831169	0.006915	-1.44783	1	564.823
7650	0.123526	2.48553	0.006915	-1.16714	1	564.823
7651	0.47447	2.323e-05	0.006915	-1.51644	1	564.823
7652	-0.570352	1.81304	0.006915	1.73074	1	564.824
7653	0.128322	3.38028	0.006915	-1.03163	1	564.824
7654	0.493566	2.323e-05	0.006915	-1.4808	1	564.824
7655	0.248865	2.93278	0.006915	-1.00823	1	564.825
7656	0.606551	0.311253	0.006915	-1.54219	1	564.825
7657	0.138786	1.9427	0.006915	-1.17264	1	564.825
7658	0.0398283	2.5371	0.006915	-1.02839	1	564.825
7659	0.322786	4.04669	0.006915	-1.04729	1	564.825
7660	0.601696	2.323e-05	0.006915	-1.56514	1	564.825
7661	0.588732	0.768787	0.006915	-1.4859	1	564.825
7662	-0.505541	2.03286	0.006915	1.08672	1	564.826
7663	0.321377	0.784689	0.006915	-1.38804	1	564.826
7664	0.471417	1.06951	0.006915	-1.32349	1	564.826
7665	-0.111903	2.98445	0.006915	-0.62097	1	564.826
7666	-0.0358397	4.32412	0.006915	-0.0710652	1	564.827
7667	-0.566111	1.79053	0.006915	1.34939	1	564.827
7668	-0.412542	2.41731	0.006915	1.00526	1	564.827
7669	0.607042	0.109754	0.006915	-1.47402	1	564.827
7670	-0.581737	1.74414	0.006915	1.26264	1	564.827
7671	0.479521	2.323e-05	0.006915	-1.5365	1	564.828
7672	0.58712	2.323e-05	0.006915	-1.57321	1	564.828
7673	0.453644	1.08144	0.006915	-1.52331	1	564.828
7674	0.475137	2.323e-05	0.006915	-1.52469	1	564.828
7675	0.566944	1.01026	0.006915	-1.41633	1	564.828
7676	0.381204	2.57106	0.006915	-1.16139	1	564.829
7677	0.262508	2.11125	0.006915	-1.12423	1	564.829
7678	0.537856	2.323e-05	0.006915	-1.57686	1	564.829
7679	0.564399	0.0675541	0.006915	-1.45458	1	564.829
7680	0.620939	2.323e-05	0.006915	-1.53932	1	564.829
7681	-0.461027	2.15927	0.006915	0.893292	1	564.829
7682	-0.437029	2.2756	0.006915	0.685362	1	564.83
7683	-0.441043	2.20918	0.006915	0.71833	1	564.83
7684	0.501677	2.323e-05	0.006915	-1.56144	1	564.83
7685	0.357864	2.57812	0.006915	-1.34714	1	564.83
7686	0.597304	2.323e-05	0.006915	-1.48412	1	564.831
7687	0.495621	2.323e-05	0.006915	-1.55676	1	564.831
7688	0.311775	0.829708	0.006915	-1.40704	1	564.831
7689	0.495072	2.323e-05	0.006915	-1.55633	1	564.831
7690	0.581128	0.64079	0.006915	-1.52715	1	564.831
7691	0.535574	2.323e-05	0.006915	-1.57652	1	564.831
7692	-0.608038	1.67535	0.006915	1.83151	1	564.832
7693	0.187447	2.45722	0.006915	-1.24747	1	564.832
7694	0.445352	1.08059	0.006915	-1.5224	1	564.832
7695	0.562365	0.438724	0.006915	-1.41488	1	564.832
7696	-0.0181442	2.66837	0.006915	-0.906865	1	564.832
7697	0.598594	2.323e-05	0.006915	-1.5678	1	564.832
7698	0.383859	3.00264	0.006915	-1.28572	1	564.832
7699	0.477454	0.905049	0.006915	-1.53915	1	564.832
7700	0.518647	1.51294	0.006915	-1.34725	1	564.833
7701	0.435012	0.177367	0.006915	-1.52275	1	564.833
7702	0.311241	2.98609	0.006915	-1.27248	1	564.833
7703	0.396828	0.347211	0.006915	-1.49702	1	564.833
7704	0.364836	1.26773	0.006915	-1.26887	1	564.833
7705	0.515297	1.31009	0.006915	-1.34436	1	564.834
7706	0.299825	1.8693	0.006915	-1.39925	1	564.834
7707	0.264742	4.24165	0.006915	-0.885825	1	564.835
7708	0.6153	0.34856	0.006915	-1.51845	1	564.835
7709	0.343468	0.622857	0.006915	-1.42924	1	564.835
7710	0.594431	0.681627	0.006915	-1.4573	1	564.836
7711	0.0975406	3.15879	0.006915	-1.03044	1	564.836
7712	-0.679034	1.42634	0.006915	1.56665	1	564.837
7713	0.133092	2.1845	0.006915	-1.19986	1	564.837
7714	0.493006	0.105854	0.006915	-1.44568	1	564.838
7715	0.194152	1.6097	0.006915	-1.25862	1	564.838
7716	0.339205	0.766832	0.006915	-1.36518	1	564.838
7717	0.556508	0.168114	0.006915	-1.43586	1	564.839
7718	0.326	3.45591	0.006915	-1.20088	1	564.839
7719	0.574143	0.41281	0.006915	-1.42458	1	564.839
7720	0.307734	1.22302	0.006915	-1.27576	1	564.839
7721	0.610994	2.323e-05	0.006915	-1.4959	1	564.84
7722	-0.113407	2.70903	0.006915	-0.662842	1	564.84
7723	0.212843	2.32459	0.006915	-1.28717	1	564.84
7724	0.501646	2.323e-05	0.006915	-1.56225	1	564.841
7725	0.147418	4.63779	0.006915	-0.701059	1	564.841
7726	0.465486	0.500143	0.006915	-1.37713	1	564.841
7727	0.359236	3.6583	0.006915	-1.08665	1	564.841
7728	0.209059	1.95046	0.006915	-1.31231	1	564.841
7729	0.388934	1.92598	0.006915	-1.43384	1	564.841
7730	0.0317517	4.06184	0.006915	-0.634612	1	564.841
7731	0.44006	0.55754	0.006915	-1.54971	1	564.841
7732	0.120125	2.77789	0.006915	-1.12785	1	564.842
7733	-0.408688	2.41759	0.006915	0.692037	1	564.842
7734	0.558349	2.323e-05	0.006915	-1.57957	1	564.842
7735	0.502684	2.323e-05	0.006915	-1.47411	1	564.842
7736	-0.467897	2.05613	0.006915	0.554569	1	564.842
7737	0.136489	2.01432	0.006915	-1.19976	1	564.842
7738	0.491752	2.323e-05	0.006915	-1.48056	1	564.842
7739	-0.0262914	2.60437	0.006915	-0.885023	1	564.842
7740	0.465535	0.141258	0.006915	-1.55453	1	564.843
7741	0.330186	3.0414	0.006915	-1.27221	1	564.843
7742	-0.252207	3.13519	0.006915	0.227625	1	564.843
7743	0.48179	2.3099	0.006915	-1.32655	1	564.844
7744	0.191925	2.20663	0.006915	-1.07658	1	564.844
7745	-0.0873665	4.06386	0.006915	0.0836814	1	564.844
7746	0.553643	1.28134	0.006915	-1.4084	1	564.845
7747	0.222452	2.03928	0.006915	-1.11945	1	564.845
7748	0.398641	3.33939	0.006915	-1.19087	1	564.845
7749	-0.628923	1.59963	0.006915	1.81099	1	564.845
7750	0.537582	0.355482	0.006915	-1.57599	1	564.845
7751	0.0711117	2.45613	0.006915	-0.957413	1	564.846
7752	0.490296	2.323e-05	0.006915	-1.48135	1	564.846
7753	0.621474	2.323e-05	0.006915	-1.54189	1	564.846
7754	0.339275	3.90479	0.006915	-1.05385	1	564.846
7755	0.614276	2.323e-05	0.006915	-1.49949	1	564.846
7756	0.558703	2.323e-05	0.006915	-1.57983	1	564.846
7757	0.168562	4.72744	0.006915	-0.690878	1	564.846
7758	0.310022	2.74325	0.006915	-1.3073	1	564.846
7759	0.357317	3.62209	0.006915	-1.16583	1	564.846
7760	0.379714	0.674133	0.006915	-1.36148	1	564.846
7761	0.366917	3.62452	0.006915	-1.15584	1	564.846
7762	0.229061	1.82832	0.006915	-1.34098	1	564.846
7763	0.119596	2.0394	0.006915	-1.14921	1	564.846
7764	0.279094	2.11364	0.006915	-1.36344	1	564.847
7765	0.287571	1.71326	0.006915	-1.19131	1	564.847
7766	0.395383	2.04294	0.006915	-1.20934	1	564.847
7767	0.176107	3.00635	0.006915	-1.1611	1	564.848
7768	0.257434	1.19494	0.006915	-1.35158	1	564.848
7769	0.380873	2.64878	0.006915	-1.34186	1	564.848
7770	0.576422	2.323e-05	0.006915	-1.4721	1	564.848
7771	0.573328	2.323e-05	0.006915	-1.47101	1	564.849
7772	0.609169	2.323e-05	0.006915	-1.49294	1	564.849
7773	0.351415	1.55582	0.006915	-1.45505	1	564.849
7774	0.612231	2.323e-05	0.006915	-1.49643	1	564.849
7775	-0.243524	2.86622	0.006915	0.00943055	1	564.849
7776	0.264624	4.34376	0.006915	-0.883209	1	564.849
7777	0.525202	1.09127	0.006915	-1.51203	1	564.849
7778	0.326293	3.29029	0.006915	-1.23083	1	564.849
7779	0.0163552	2.50144	0.006915	-0.915439	1	564.85
7780	0.166802	3.64519	0.006915	-0.801158	1	564.85
7781	0.452848	2.66904	0.006915	-1.29855	1	564.85
7782	0.562327	0.862156	0.006915	-1.51582	1	564.85
7783	0.346373	2.51696	0.006915	-1.35254	1	564.85
7784	0.443845	2.65497	0.006915	-1.32023	1	564.851
7785	0.597336	2.323e-05	0.006915	-1.48263	1	564.851
7786	-0.180346	3.56646	0.006915	0.341959	1	564.851
7787	0.532256	0.594258	0.006915	-1.5602	1	564.851
7788	0.614469	2.323e-05	0.006915	-1.49911	1	564.851
7789	0.623407	2.323e-05	0.006915	-1.519	1	564.852
7790	0.413882	1.89357	0.006915	-1.23277	1	564.852
7791	-0.177237	3.49559	0.006915	0.242581	1	564.852
7792	0.481038	0.196354	0.006915	-1.56945	1	564.852
7793	-0.352084	2.52917	0.006915	0.398131	1	564.852
7794	-0.53212	1.948	0.006915	1.37602	1	564.852
7795	0.478226	0.385824	0.006915	-1.39314	1	564.852
7796	0.402566	1.59848	0.006915	-1.4703	1	564.852
7797	-0.0165514	3.86513	0.006915	-0.565189	1	564.853
7798	0.410186	0.436672	0.006915	-1.52952	1	564.853
7799	0.50528	0.108825	0.006915	-1.44122	1	564.853
7800	0.510078	2.323e-05	0.006915	-1.5684	1	564.854
7801	0.610332	2.323e-05	0.006915	-1.56053	1	564.854
7802	0.363238	0.550581	0.006915	-1.4081	1	564.854
7803	0.539298	1.50996	0.006915	-1.41874	1	564.855
7804	0.201406	1.5604	0.006915	-1.26224	1	564.855
7805	0.28759	3.80893	0.006915	-0.953816	1	564.856
[truncated: 817,650 more chars]
