# Supplementary material for: Correspondence on “Mortality Pattern of Poecilus cupreus Beetles after Repeated Topical Exposure to Insecticide—Stochastic Death or Individual Tolerance?”
Source: Environ Sci Technol. 2024 Jun 6;58(24):10874–6. doi: 10.1021/acs.est.4c03056 (PMC11191583; doi:10.1021/acs.est.4c03056)
Supplement: Supplementary file 5 — es4c03056_si_005.zip [file es4c03056_si_005.zip › GUTS_OSR-all-guts-corrected_v2.ogp]

##################################################
#                                                #
#          openGUTS                              #
#          Version: 1.1                          #
#                                                #
#          Developed by:                         #
#          WSC Scientific GmbH                   #
#          Dossenheimer Landstr. 9/1             #
#          69121 Heidelberg                      #
#          Germany                               #
#                                                #
##################################################
#                                                #
#               GUTS project file                #
#        do not modify this file manually        #
#                                                #
##################################################
Project file version: 1.4
##################################################
###############   INFORMATION   ##################
##################################################
#-------------------------------------------------
# Lines starting with '#' are comments
# Missing data is represented by '-'
# Columns are tab-seperated
#-------------------------------------------------
##################################################
#-------------------------------------------------
# Project description:
#-------------------------------------------------
OSR: Data recalculated to correct for the number of beetles moved to acetone control after the 2nd and 3rd dosing to enable GUTS estimation throughout the whole experiment.
#-------------------------------------------------
##################################################
#############   CALIBRATION DATA   ###############
##################################################
#-------------------------------------------------
Number of data sets:	1
#-------------------------------------------------
OSR: Data recalculated to correct for the number of beetles moved 

to acetone control after the 2nd and 3rd dosing to enable GUTS 

estimation throughout the whole experiment.

Survival time [d]	OSR-A-corrrected	OSR-P-corrected
0	40	160
0.5	40	148
1	40	140
2	40	140
3	40	138
4	40	138
5	40	138
6	40	136
7	40	136
8	40	134
9	40	134
10	40	133
11	38	132
12	37	131
13	37	131
14	37	131
15	37	131
16	37	130
17	37	130
18	37	127
19	37	124
20	37	121
21	36	121
22	36	120
23	36	117
24	36	117
25	36	117
26	35	117
27	35	115
28	35	115
29		115
29.5		101
30		101
31		101
32		101
33		101
34		97
35		93
36		91
37		89
38		89
39		89
40		85
41		85
42		85
43		85
44		85
45		83
46		83
47		83
48		81
49		79
50		79
51		79
52		77
53		77
54		77
55		77
56		77
57		77
58		77
59		77
60		77
61		77
62		77
63		77
64		77
65		77
66		77
66.5		68
67		68
68		68
69		68
70		68
71		68
72		68
73		68
74		68
75		68
76		68
77		68
78		68
79		68
80		68
81		68
82		68
83		68
84		68
85		68
86		68
87		68
88		68
89		68
90		68
91		68
Concentration unit:	%RFD
Concentration time [d]	OSR-A-corrrected	OSR-P-corrected
0	0	30
0.5	0	0
29	0	0
29	0	30
29.5	0	0
66	0	0
66	0	30
66.5	0	0
91	0	0
#-------------------------------------------------
##################################################
######   CALIBRATION SETTINGS / RESULTS   ########
##################################################
#-------------------------------------------------
Calibration performed: Yes
Parameter ranges changed manually: No
Pre-fit background mortality to control: Yes
Expert settings: No
#-------------------------------------------------
# Parameter settings for GUTS-RED-SD:
Parameter	fit y/n	Min	Max	norm/log
kd	1	0.0005637	143.8	0
mw	1	2.323e-05	29.7	1
hb	0	0.004725	0.004725	1
bw	1	3.859e-05	33200	0
Fs	0	1	1	1
#-------------------------------------------------
# Parameter settings for GUTS-RED-IT:
Parameter	fit y/n	Min	Max	norm/log
kd	1	0.0005637	0.192974	0
mw	1	2.323e-05	1.61723	0
hb	0	0.004725	0.004725	1
bw	0	-1	-1	1
Fs	1	1.05	20	0
#-------------------------------------------------
# Estimated parameters for GUTS-RED-SD:
Parameter	Value	Lower CI	Lower CI warning	Upper CI	Upper CI warning
kd	0.390882	0.199439		9.689	
mw	2.51907	2.323e-05	*	6.62458	
hb	0.004725	0		0	
bw	13.8741	0.0124721		199.229	
Fs	1	0		0	
#-------------------------------------------------
# Goodness of fit for GUTS-RED-SD:
Model efficiency (NSE, r-square): 0.9085
Normalised root-means-square error (NRMSE): 12.37 %
Minus log-likelihood (MLL): 484.32
AIC: 974.65
Survival probability prediction error (SPPE) for each treatment:
Data set	Treatment	Value
1	OSR-A-corrrected	-0.11 %
1	OSR-P-corrected	-2.13 %
#-------------------------------------------------
# GUTS-RED-SD results table for LCx,t [[C]], with 95% CI:
Time [d]	LC50	LC20	LC10
1	9.341 (8.237 - 67.78)	8.63 (8.018 - 21.88)	8.355 (5.65 - 11)
2	5.219 (4.461 - 30.82)	4.96 (4.373 - 10.03)	4.858 (2.591 - 7.844)
3	3.975 (3.238 - 19.94)	3.828 (3.178 - 7.894)	3.77 (1.679 - 7.263)
4	3.405 (2.637 - 14.74)	3.307 (2.594 - 7.439)	3.268 (1.242 - 7.041)
7	2.79 (1.906 - 8.37)	2.746 (1.478 - 7.024)	2.729 (0.6977 - 6.817)
14	2.556 (1.514 - 7.166)	2.543 (0.7301 - 6.797)	2.539 (0.3448 - 6.702)
21	2.53 (1.438 - 6.971)	2.524 (0.4849 - 6.731)	2.523 (0.229 - 6.67)
28	2.524 (1.127 - 6.877)	2.521 (0.3629 - 6.7)	2.52 (0.1714 - 6.655)
42	2.521 (0.7501 - 6.786)	2.52 (0.2415 - 6.67)	2.52 (0.114 - 6.64)
50	2.521 (0.6297 - 6.758)	2.52 (0.2027 - 6.66)	2.519 (0.09574 - 6.636)
100	2.52 (0.3144 - 6.684)	2.519 (0.1012 - 6.636)	2.519 (0.0478 - 6.624)
#-------------------------------------------------
# Estimated parameters for GUTS-RED-IT:
Parameter	Value	Lower CI	Lower CI warning	Upper CI	Upper CI warning
kd	0.00469633	0.0005637	*	0.0224084	
mw	0.160089	0.017075		0.435341	
hb	0.004725	0		0	
bw	-1	0		0	
Fs	8.86744	2.74174		20	*
#-------------------------------------------------
# Goodness of fit for GUTS-RED-IT:
Model efficiency (NSE, r-square): 0.826
Normalised root-means-square error (NRMSE): 17.14 %
Minus log-likelihood (MLL): 495.13
AIC: 996.26
Survival probability prediction error (SPPE) for each treatment:
Data set	Treatment	Value
1	OSR-A-corrrected	-0.11 %
1	OSR-P-corrected	-4.5 %
#-------------------------------------------------
# GUTS-RED-IT results table for LCx,t [[C]], with 95% CI:
Time [d]	LC50	LC20	LC10
1	34.17 (16.43 - 68.04)	14.96 (10.66 - 21.98)	9.23 (6.243 - 12.73)
2	17.12 (8.305 - 34.03)	7.498 (5.376 - 10.99)	4.626 (3.126 - 6.365)
3	11.44 (5.596 - 22.69)	5.011 (3.613 - 7.331)	3.091 (2.087 - 4.245)
4	8.602 (4.242 - 17.03)	3.767 (2.732 - 5.5)	2.324 (1.567 - 3.185)
7	4.95 (2.502 - 9.74)	2.168 (1.599 - 3.145)	1.337 (0.8995 - 1.822)
14	2.516 (1.345 - 4.882)	1.102 (0.8393 - 1.576)	0.6796 (0.4533 - 0.914)
21	1.705 (0.9625 - 3.263)	0.7464 (0.5787 - 1.054)	0.4604 (0.3032 - 0.6114)
28	1.299 (0.7675 - 2.453)	0.5689 (0.4422 - 0.7922)	0.3509 (0.2281 - 0.4607)
42	0.8943 (0.5715 - 1.643)	0.3916 (0.2964 - 0.5309)	0.2416 (0.153 - 0.3375)
50	0.7649 (0.5103 - 1.384)	0.3349 (0.2496 - 0.4473)	0.2066 (0.1288 - 0.3028)
100	0.4272 (0.307 - 0.7169)	0.187 (0.1266 - 0.2856)	0.1154 (0.0653 - 0.2238)
#-------------------------------------------------
##################################################
##############   VALIDATION DATA   ###############
##################################################
#-------------------------------------------------
SD validation performed: No
IT validation performed: No
Pre-fit background mortality to control: Yes
#-------------------------------------------------
Survival time [d]	Control	Group1	Group2	Group3
Concentration unit:	%RFD
Concentration time [d]	Control	Group1	Group2	Group3
#-------------------------------------------------
##################################################
##############   PREDICTIONS DATA   ##############
##################################################
#-------------------------------------------------
No data in grid
##################################################
############   BATCH PREDICTIONS DATA   ##########
##################################################
#-------------------------------------------------
No batch prediction performed.
#-------------------------------------------------
##################################################
##############   PARAMETER SPACES   ##############
##################################################
#-------------------------------------------------
Number of parameter sets for SD:	21757
#-------------------------------------------------
Parameter set	kd	mw	hb	bw	Fs	log-likelihood
1	-0.407954	2.51907	0.004725	1.1422	1	484.323
2	-0.409449	2.51117	0.004725	1.14137	1	484.323
3	-0.410412	2.50747	0.004725	1.15437	1	484.326
4	-0.406035	2.52799	0.004725	1.13032	1	484.327
5	-0.331981	2.90119	0.004725	0.861917	1	484.327
6	-0.459453	2.27705	0.004725	1.29872	1	484.328
7	-0.330825	2.90853	0.004725	0.865679	1	484.328
8	-0.496916	2.11728	0.004725	1.46713	1	484.328
9	-0.452075	2.31076	0.004725	1.27466	1	484.329
10	-0.461094	2.2696	0.004725	1.29965	1	484.33
11	-0.448183	2.32871	0.004725	1.26531	1	484.331
12	-0.374091	2.68071	0.004725	0.985968	1	484.331
13	-0.370715	2.69813	0.004725	0.977702	1	484.332
14	-0.262992	3.27827	0.004725	0.6251	1	484.332
15	-0.326054	2.93303	0.004725	0.841621	1	484.335
16	-0.442631	2.35452	0.004725	1.2506	1	484.335
17	-0.337674	2.87245	0.004725	0.889737	1	484.335
18	-0.417094	2.47555	0.004725	1.17843	1	484.335
19	-0.267424	3.25056	0.004725	0.629165	1	484.335
20	-0.435272	2.38908	0.004725	1.23094	1	484.335
21	-0.36501	2.72776	0.004725	0.96191	1	484.335
22	-0.433753	2.39627	0.004725	1.22655	1	484.335
23	-0.200516	3.63545	0.004725	0.408579	1	484.335
24	-0.202868	3.61818	0.004725	0.406908	1	484.336
25	-0.257766	3.30673	0.004725	0.601042	1	484.336
26	-0.357804	2.76553	0.004725	0.944135	1	484.336
27	-0.355444	2.77799	0.004725	0.937852	1	484.336
28	-0.399597	2.55908	0.004725	1.10626	1	484.337
29	-0.50077	2.10141	0.004725	1.49118	1	484.338
30	-0.293247	3.10488	0.004725	0.706934	1	484.338
31	-0.1949	3.66699	0.004725	0.384521	1	484.338
32	-0.425247	2.43669	0.004725	1.20249	1	484.338
33	-0.346262	2.82686	0.004725	0.913795	1	484.338
34	-0.490761	2.14332	0.004725	1.44307	1	484.338
35	-0.344892	2.8342	0.004725	0.910831	1	484.339
36	-0.26999	3.23898	0.004725	0.649158	1	484.339
37	-0.137609	4.00119	0.004725	0.192058	1	484.339
38	-0.42236	2.44897	0.004725	1.18051	1	484.339
39	-0.280336	3.17886	0.004725	0.674104	1	484.339
40	-0.0334032	4.58927	0.004725	-0.144752	1	484.339
41	-0.306158	3.03208	0.004725	0.739798	1	484.339
42	-0.228691	3.4649	0.004725	0.482258	1	484.34
43	-0.172371	3.78763	0.004725	0.28829	1	484.34
44	-0.215779	3.54337	0.004725	0.450067	1	484.34
45	-0.112861	4.13397	0.004725	0.0958265	1	484.341
46	-0.381979	2.64035	0.004725	1.01003	1	484.341
47	-0.177045	3.75845	0.004725	0.300027	1	484.341
48	-0.208237	3.58967	0.004725	0.432637	1	484.341
49	0.0449444	4.97043	0.004725	-0.385331	1	484.341
50	-0.164134	3.83929	0.004725	0.268452	1	484.341
51	-0.318769	2.97195	0.004725	0.817563	1	484.341
52	0.162705	5.32552	0.004725	-0.722141	1	484.341
53	-0.00379325	4.73712	0.004725	-0.240984	1	484.341
54	-0.152624	3.912	0.004725	0.240174	1	484.342
55	0.0141013	4.83206	0.004725	-0.2891	1	484.342
56	0.158649	5.31054	0.004725	-0.713361	1	484.342
57	0.0866594	5.11409	0.004725	-0.516703	1	484.342
58	-0.151223	3.9209	0.004725	0.237052	1	484.342
59	-0.0995774	4.21872	0.004725	0.0645767	1	484.342
60	0.210294	5.36461	0.004725	-0.845754	1	484.342
61	-0.0925274	4.26302	0.004725	0.0477108	1	484.342
62	-0.0494783	4.4992	0.004725	-0.0966365	1	484.342
63	-0.250376	3.34868	0.004725	0.576984	1	484.342
64	0.236117	5.34959	0.004725	-0.911385	1	484.342
65	-0.0479321	4.50895	0.004725	-0.100025	1	484.342
66	-0.292107	3.12119	0.004725	0.745389	1	484.342
67	0.134507	5.26021	0.004725	-0.648455	1	484.342
68	0.236566	5.34275	0.004725	-0.914604	1	484.342
69	-0.383626	2.63198	0.004725	1.01108	1	484.342
70	0.0941627	5.15985	0.004725	-0.529678	1	484.342
71	-0.392386	2.5944	0.004725	1.0822	1	484.342
72	0.365613	4.82186	0.004725	-1.21455	1	484.343
73	0.338213	4.99943	0.004725	-1.15518	1	484.343
74	0.261939	5.28495	0.004725	-0.979934	1	484.343
75	0.36523	4.82121	0.004725	-1.21418	1	484.343
76	0.00371315	4.78258	0.004725	-0.257264	1	484.343
77	0.0620738	5.04405	0.004725	-0.433447	1	484.343
78	0.339407	5.01214	0.004725	-1.15437	1	484.343
79	0.132826	5.26184	0.004725	-0.641734	1	484.343
80	-0.0788224	4.3394	0.004725	-0.000404981	1	484.343
81	-0.224413	3.50368	0.004725	0.504811	1	484.343
82	0.496585	3.50681	0.004725	-1.46449	1	484.343
83	0.459881	3.94516	0.004725	-1.40086	1	484.343
84	0.494343	3.53222	0.004725	-1.46098	1	484.343
85	0.649275	1.34755	0.004725	-1.67671	1	484.343
86	0.649279	1.34755	0.004725	-1.67671	1	484.343
87	0.649279	1.34755	0.004725	-1.67669	1	484.343
88	0.649279	1.34755	0.004725	-1.67669	1	484.343
89	0.458032	3.98017	0.004725	-1.39576	1	484.343
90	0.313585	5.14446	0.004725	-1.09606	1	484.343
91	0.184472	5.31582	0.004725	-0.789785	1	484.343
92	0.652547	1.31381	0.004725	-1.67915	1	484.343
93	0.652547	1.31381	0.004725	-1.67915	1	484.343
94	0.650891	1.32903	0.004725	-1.67681	1	484.343
95	0.0811811	5.10609	0.004725	-0.495516	1	484.343
96	0.287762	5.25581	0.004725	-1.0338	1	484.343
97	0.431465	4.25907	0.004725	-1.34765	1	484.343
98	0.591358	2.19177	0.004725	-1.60659	1	484.343
99	0.391053	4.62237	0.004725	-1.26824	1	484.344
100	0.107004	5.16679	0.004725	-0.580063	1	484.344
101	0.582003	2.33788	0.004725	-1.59336	1	484.344
102	0.645058	1.40282	0.004725	-1.67239	1	484.344
103	0.645058	1.40282	0.004725	-1.67264	1	484.344
104	0.641491	1.46119	0.004725	-1.6679	1	484.344
105	0.360893	4.86011	0.004725	-1.2033	1	484.344
106	0.182244	5.35918	0.004725	-0.770257	1	484.344
107	0.543081	2.8637	0.004725	-1.54011	1	484.344
108	0.252969	5.27616	0.004725	-0.96272	1	484.344
109	0.128322	5.26026	0.004725	-0.62591	1	484.344
110	0.659436	1.20143	0.004725	-1.68784	1	484.344
111	0.199088	5.35823	0.004725	-0.818373	1	484.344
112	0.114336	5.24274	0.004725	-0.577794	1	484.344
113	0.542483	2.92235	0.004725	-1.53525	1	484.344
114	0.432357	4.23739	0.004725	-1.35019	1	484.344
115	-0.232806	3.45257	0.004725	0.528868	1	484.344
116	0.545988	2.84222	0.004725	-1.54292	1	484.344
117	0.529602	3.06846	0.004725	-1.51803	1	484.344
118	0.0747336	5.07261	0.004725	-0.481563	1	484.344
119	0.295565	5.19217	0.004725	-1.05895	1	484.344
120	0.578331	2.38889	0.004725	-1.58823	1	484.344
121	0.0553584	5.0192	0.004725	-0.412884	1	484.344
122	0.39711	4.52962	0.004725	-1.28557	1	484.344
123	-0.274647	3.2099	0.004725	0.657513	1	484.344
124	-0.0737547	4.37112	0.004725	-0.0121032	1	484.344
125	0.39518	4.62244	0.004725	-1.27502	1	484.344
126	-0.241602	3.38746	0.004725	0.514426	1	484.344
127	0.406729	4.4911	0.004725	-1.29953	1	484.344
128	0.665733	1.12522	0.004725	-1.69367	1	484.344
129	0.597634	2.12849	0.004725	-1.6128	1	484.344
130	0.420594	4.38351	0.004725	-1.3243	1	484.344
131	0.471576	3.79904	0.004725	-1.4228	1	484.344
132	-0.1254	4.07471	0.004725	0.156547	1	484.344
133	0.468521	3.88768	0.004725	-1.41239	1	484.344
134	0.601265	2.04565	0.004725	-1.61954	1	484.344
135	-0.311389	3.012	0.004725	0.793505	1	484.344
136	-0.0221095	4.65277	0.004725	-0.175901	1	484.344
137	0.383338	4.69385	0.004725	-1.25141	1	484.344
138	0.669631	1.05531	0.004725	-1.69869	1	484.344
139	0.513507	3.29325	0.004725	-1.49199	1	484.344
140	-0.0692862	4.37431	0.004725	-0.0485207	1	484.344
141	0.551211	2.77623	0.004725	-1.55009	1	484.344
142	0.387991	4.67574	0.004725	-1.25845	1	484.344
143	0.506062	3.44227	0.004725	-1.47601	1	484.344
144	0.313199	5.0741	0.004725	-1.10707	1	484.344
145	0.14681	5.31116	0.004725	-0.674026	1	484.344
146	0.571811	2.45004	0.004725	-1.58191	1	484.345
147	0.630476	1.6073	0.004725	-1.65611	1	484.345
148	-0.276232	3.20205	0.004725	0.655047	1	484.345
149	0.560779	2.63011	0.004725	-1.56478	1	484.345
150	0.219106	5.37167	0.004725	-0.866489	1	484.345
151	0.610577	1.89953	0.004725	-1.63198	1	484.345
152	0.275881	5.26482	0.004725	-1.01084	1	484.345
153	-0.242927	3.39153	0.004725	0.552926	1	484.345
154	0.416875	4.39885	0.004725	-1.31927	1	484.345
155	0.442698	4.15316	0.004725	-1.36732	1	484.345
156	0.614603	1.85288	0.004725	-1.63634	1	484.345
157	0.487237	3.65293	0.004725	-1.44608	1	484.345
158	-0.505041	2.08345	0.004725	1.50211	1	484.345
159	0.519462	3.21458	0.004725	-1.50136	1	484.345
160	0.520166	3.21587	0.004725	-1.50162	1	484.345
161	0.316364	5.07463	0.004725	-1.11018	1	484.345
162	0.67934	0.909199	0.004725	-1.70927	1	484.345
163	0.0295358	4.88261	0.004725	-0.350535	1	484.345
164	0.505197	3.3607	0.004725	-1.48184	1	484.345
165	0.485625	3.66335	0.004725	-1.44388	1	484.345
166	0.620069	1.75342	0.004725	-1.64412	1	484.345
167	0.623456	1.72864	0.004725	-1.64656	1	484.345
168	0.395906	4.6436	0.004725	-1.26801	1	484.345
169	0.341502	4.96797	0.004725	-1.16377	1	484.345
170	0.691555	0.761489	0.004725	-1.72009	1	484.345
171	0.691218	0.763083	0.004725	-1.71994	1	484.345
172	0.573746	2.484	0.004725	-1.58014	1	484.345
173	-0.17929	3.75983	0.004725	0.336405	1	484.345
174	0.696815	0.711331	0.004725	-1.72481	1	484.345
175	0.443406	4.09128	0.004725	-1.37421	1	484.345
176	-0.121322	4.09935	0.004725	0.143942	1	484.345
177	0.215834	5.40632	0.004725	-0.849116	1	484.345
178	-0.117461	4.12371	0.004725	0.136409	1	484.346
179	-0.257908	3.30168	0.004725	0.592012	1	484.346
180	-0.301345	3.06854	0.004725	0.769447	1	484.346
181	0.0237221	4.84912	0.004725	-0.337215	1	484.346
182	0.553116	2.74048	0.004725	-1.54979	1	484.346
183	-0.468423	2.23661	0.004725	1.32278	1	484.346
184	-0.015	4.6969	0.004725	-0.192868	1	484.347
185	0.314449	5.12315	0.004725	-1.09631	1	484.347
186	0.596474	2.19579	0.004725	-1.60427	1	484.347
187	-0.383626	2.6387	0.004725	1.05814	1	484.347
188	0.494652	3.42123	0.004725	-1.46869	1	484.347
189	0.607424	1.86657	0.004725	-1.63485	1	484.347
190	0.50295	3.34952	0.004725	-1.48539	1	484.347
191	0.55189	2.6528	0.004725	-1.56035	1	484.347
192	0.456319	3.87394	0.004725	-1.40283	1	484.347
193	0.542363	2.97469	0.004725	-1.52537	1	484.348
194	-0.373655	2.68997	0.004725	1.03408	1	484.348
195	0.707403	0.616966	0.004725	-1.73085	1	484.348
196	0.133171	5.22479	0.004725	-0.659421	1	484.348
197	-0.483524	2.17442	0.004725	1.41901	1	484.348
198	-0.432796	2.40154	0.004725	1.22814	1	484.349
199	0.56828	2.67137	0.004725	-1.5639	1	484.349
200	0.301214	5.24797	0.004725	-1.06032	1	484.349
201	0.673786	1.03378	0.004725	-1.69455	1	484.349
202	0.568341	2.67383	0.004725	-1.56347	1	484.349
203	0.558782	2.56642	0.004725	-1.56447	1	484.349
204	-0.244273	3.38863	0.004725	0.578447	1	484.349
205	0.621677	1.80759	0.004725	-1.63498	1	484.349
206	0.405821	4.57653	0.004725	-1.28251	1	484.35
207	-0.010981	4.71584	0.004725	-0.201302	1	484.35
208	0.413325	4.35356	0.004725	-1.32719	1	484.35
209	0.668508	1.10962	0.004725	-1.68783	1	484.35
210	0.663943	1.30102	0.004725	-1.67955	1	484.35
211	0.0918734	5.15374	0.004725	-0.530931	1	484.35
212	0.444021	4.03659	0.004725	-1.37433	1	484.35
213	-0.316376	2.98558	0.004725	0.804564	1	484.351
214	0.2666	5.37074	0.004725	-0.966588	1	484.351
215	0.61217	2.06099	0.004725	-1.62109	1	484.351
216	0.225584	5.33267	0.004725	-0.883395	1	484.351
217	0.511574	3.25689	0.004725	-1.48686	1	484.351
218	-0.50724	2.07439	0.004725	1.51524	1	484.351
219	-0.218036	3.54325	0.004725	0.492485	1	484.351
220	-0.476063	2.20706	0.004725	1.39495	1	484.351
221	-0.284607	3.16405	0.004725	0.721331	1	484.352
222	0.539887	2.90689	0.004725	-1.54407	1	484.352
223	0.671617	0.915761	0.004725	-1.7017	1	484.352
224	0.556742	2.70218	0.004725	-1.56611	1	484.352
225	0.446602	3.91626	0.004725	-1.39175	1	484.352
226	0.53155	2.85272	0.004725	-1.53952	1	484.353
227	0.717378	0.578712	0.004725	-1.73424	1	484.353
228	0.603273	1.8258	0.004725	-1.63779	1	484.353
229	0.477738	3.58656	0.004725	-1.44139	1	484.353
230	0.70805	0.652872	0.004725	-1.73604	1	484.354
231	0.640933	1.40194	0.004725	-1.66213	1	484.354
232	-0.0149456	4.70837	0.004725	-0.176519	1	484.354
233	0.0373791	4.97808	0.004725	-0.336706	1	484.354
234	0.135294	5.32431	0.004725	-0.626143	1	484.354
235	-0.401422	2.55447	0.004725	1.14912	1	484.354
236	0.619849	1.58421	0.004725	-1.65017	1	484.355
237	-0.51274	2.05013	0.004725	1.50767	1	484.355
238	-0.216469	3.55103	0.004725	0.480753	1	484.355
239	0.624102	1.66487	0.004725	-1.66052	1	484.355
240	0.662824	1.3872	0.004725	-1.67774	1	484.355
241	0.519134	3.41544	0.004725	-1.4889	1	484.356
242	0.455861	4.17864	0.004725	-1.37823	1	484.356
243	-0.189957	3.67844	0.004725	0.331449	1	484.356
244	0.649957	1.18707	0.004725	-1.67894	1	484.356
245	-0.467138	2.24699	0.004725	1.37089	1	484.356
246	0.134782	5.33433	0.004725	-0.617186	1	484.356
247	-0.223024	3.50674	0.004725	0.491077	1	484.356
248	0.533268	2.9193	0.004725	-1.54162	1	484.356
249	0.157419	5.25302	0.004725	-0.734652	1	484.357
250	0.522426	2.96375	0.004725	-1.51703	1	484.357
251	0.685395	0.809392	0.004725	-1.72684	1	484.357
252	-0.283957	3.15118	0.004725	0.655923	1	484.357
253	0.523812	3.35311	0.004725	-1.48643	1	484.357
254	0.646877	1.13555	0.004725	-1.68834	1	484.357
255	-0.474006	2.21174	0.004725	1.33364	1	484.357
256	0.638241	1.74466	0.004725	-1.6472	1	484.357
257	0.399359	4.37193	0.004725	-1.30142	1	484.358
258	0.575262	2.40656	0.004725	-1.59752	1	484.358
259	0.723533	0.553056	0.004725	-1.73666	1	484.358
260	0.692369	0.880761	0.004725	-1.70366	1	484.358
261	0.667519	0.84823	0.004725	-1.70903	1	484.359
262	0.0261314	4.9273	0.004725	-0.29517	1	484.36
263	-0.31907	2.96047	0.004725	0.772416	1	484.36
264	-0.254513	3.31151	0.004725	0.547811	1	484.36
265	-0.211029	3.57418	0.004725	0.454357	1	484.36
266	0.617744	1.99666	0.004725	-1.61867	1	484.36
267	0.336934	5.14795	0.004725	-1.13772	1	484.36
268	0.570625	2.20274	0.004725	-1.60093	1	484.36
269	-0.377483	2.66099	0.004725	0.970205	1	484.361
270	0.543141	2.6779	0.004725	-1.54617	1	484.361
271	0.196526	5.3065	0.004725	-0.836258	1	484.361
272	0.21814	5.30813	0.004725	-0.867653	1	484.361
273	-0.240467	3.40553	0.004725	0.533701	1	484.361
274	-0.365934	2.7293	0.004725	0.995395	1	484.361
275	-0.07329	4.38176	0.004725	-0.0168466	1	484.361
276	-0.515271	2.04105	0.004725	1.5393	1	484.361
277	0.667512	0.971994	0.004725	-1.69228	1	484.362
278	0.555358	2.50809	0.004725	-1.5804	1	484.362
279	-0.199711	3.64691	0.004725	0.429338	1	484.362
280	0.71284	0.60743	0.004725	-1.72141	1	484.362
281	0.682768	1.10077	0.004725	-1.7053	1	484.362
282	-0.521841	2.01424	0.004725	1.56336	1	484.363
283	0.711865	0.514679	0.004725	-1.74142	1	484.363
284	0.620155	1.65081	0.004725	-1.63901	1	484.363
285	0.665133	1.10779	0.004725	-1.68148	1	484.363
286	0.491139	3.30417	0.004725	-1.4837	1	484.363
287	0.651551	1.21123	0.004725	-1.69872	1	484.363
288	-0.525651	1.99867	0.004725	1.57419	1	484.363
289	0.371941	4.88003	0.004725	-1.20232	1	484.364
290	0.645885	1.11156	0.004725	-1.68712	1	484.364
291	0.670037	1.28033	0.004725	-1.67603	1	484.364
292	0.497782	3.35871	0.004725	-1.49012	1	484.364
293	-0.209125	3.59393	0.004725	0.456695	1	484.364
294	0.725448	0.47085	0.004725	-1.74168	1	484.364
295	-0.396538	2.56709	0.004725	1.04434	1	484.364
296	0.464238	3.9709	0.004725	-1.4151	1	484.364
297	0.687146	0.992683	0.004725	-1.71586	1	484.364
298	0.6892	1.06422	0.004725	-1.70424	1	484.364
299	-0.489146	2.15192	0.004725	1.48032	1	484.364
300	0.48602	3.92751	0.004725	-1.41786	1	484.364
301	0.635123	1.29232	0.004725	-1.66948	1	484.364
302	-0.546535	1.91514	0.004725	1.63553	1	484.364
303	0.617128	1.75973	0.004725	-1.65646	1	484.364
304	-0.277391	3.20434	0.004725	0.697274	1	484.364
305	0.628757	1.68105	0.004725	-1.66447	1	484.365
306	-0.551473	1.89581	0.004725	1.6498	1	484.365
307	-0.529228	1.98426	0.004725	1.58742	1	484.365
308	0.498642	3.20288	0.004725	-1.49676	1	484.365
309	0.585526	2.56441	0.004725	-1.58427	1	484.365
310	0.607096	2.17874	0.004725	-1.6227	1	484.365
311	-0.384069	2.63454	0.004725	1.04181	1	484.365
312	0.72528	0.571177	0.004725	-1.72927	1	484.365
313	0.724328	0.467274	0.004725	-1.7445	1	484.365
314	0.699181	0.587173	0.004725	-1.72363	1	484.365
315	0.385653	4.41341	0.004725	-1.29024	1	484.366
316	-0.538562	1.94671	0.004725	1.61304	1	484.366
317	-0.538205	1.94814	0.004725	1.61147	1	484.366
318	-0.0827668	4.34768	0.004725	0.0501422	1	484.366
319	0.404654	4.76623	0.004725	-1.2654	1	484.366
320	-0.409262	2.50838	0.004725	1.11056	1	484.366
321	-0.310712	3.01999	0.004725	0.799048	1	484.367
322	0.574807	2.6021	0.004725	-1.55951	1	484.367
323	-0.47725	2.1974	0.004725	1.34684	1	484.368
324	-0.378145	2.67067	0.004725	1.07851	1	484.368
325	0.234048	5.47656	0.004725	-0.872049	1	484.368
326	0.610203	1.80477	0.004725	-1.62433	1	484.368
327	0.533856	3.32462	0.004725	-1.50525	1	484.368
328	0.015185	4.83747	0.004725	-0.277055	1	484.368
329	0.504727	3.13026	0.004725	-1.50962	1	484.369
330	0.690602	0.725552	0.004725	-1.70766	1	484.369
331	0.623746	1.91305	0.004725	-1.64671	1	484.369
332	0.400355	4.64829	0.004725	-1.28926	1	484.369
333	0.391822	4.76008	0.004725	-1.26508	1	484.369
334	-0.320014	2.96072	0.004725	0.807929	1	484.369
335	0.397985	4.3011	0.004725	-1.30806	1	484.37
336	-0.236943	3.41029	0.004725	0.476426	1	484.37
337	-0.259229	3.28798	0.004725	0.579691	1	484.37
338	0.669866	1.36229	0.004725	-1.67289	1	484.37
339	0.651266	1.10962	0.004725	-1.70483	1	484.37
340	-0.441867	2.36202	0.004725	1.28409	1	484.37
341	0.339899	5.20928	0.004725	-1.12394	1	484.37
342	-0.55305	1.88968	0.004725	1.65959	1	484.37
343	0.511258	2.98743	0.004725	-1.51111	1	484.37
344	0.634252	1.72387	0.004725	-1.63574	1	484.37
345	0.472009	3.70905	0.004725	-1.44617	1	484.37
346	0.63371	1.68121	0.004725	-1.66668	1	484.37
347	-0.04525	4.5105	0.004725	-0.105776	1	484.37
348	-0.248307	3.34874	0.004725	0.522293	1	484.371
349	0.566545	2.82214	0.004725	-1.56316	1	484.371
350	0.659414	1.20163	0.004725	-1.67196	1	484.371
351	0.663384	0.97054	0.004725	-1.68952	1	484.372
352	0.679604	1.03013	0.004725	-1.68678	1	484.372
353	0.482187	3.51139	0.004725	-1.44185	1	484.372
354	0.481104	4.04117	0.004725	-1.40861	1	484.372
355	0.579201	2.28147	0.004725	-1.61268	1	484.372
356	0.464905	4.21883	0.004725	-1.38	1	484.372
357	0.570666	2.28214	0.004725	-1.60747	1	484.372
358	0.382025	4.46339	0.004725	-1.28893	1	484.373
359	0.538945	2.88624	0.004725	-1.55309	1	484.373
360	0.495027	3.70415	0.004725	-1.46041	1	484.373
361	-0.153734	3.89405	0.004725	0.208321	1	484.373
362	0.314263	5.30708	0.004725	-1.07844	1	484.373
363	0.524229	3.46628	0.004725	-1.47517	1	484.373
364	-0.187356	3.71137	0.004725	0.344138	1	484.373
365	-0.270722	3.24152	0.004725	0.673216	1	484.373
366	-0.297141	3.0952	0.004725	0.78376	1	484.373
367	0.737252	0.492283	0.004725	-1.74199	1	484.374
368	0.442536	3.88325	0.004725	-1.40585	1	484.375
369	0.699939	0.838471	0.004725	-1.73059	1	484.375
370	0.544208	2.55224	0.004725	-1.55469	1	484.375
371	0.551871	2.48464	0.004725	-1.58424	1	484.375
372	0.502414	3.38589	0.004725	-1.49524	1	484.375
373	0.514282	2.89934	0.004725	-1.52166	1	484.376
374	0.49911	3.10255	0.004725	-1.49959	1	484.376
375	0.427405	4.29029	0.004725	-1.32295	1	484.376
376	0.407403	4.19184	0.004725	-1.34203	1	484.376
377	0.348341	4.6451	0.004725	-1.21653	1	484.376
378	0.425961	4.25734	0.004725	-1.32535	1	484.376
379	0.360981	5.04035	0.004725	-1.19096	1	484.377
380	0.502481	3.47398	0.004725	-1.48847	1	484.377
381	0.514177	3.62441	0.004725	-1.47342	1	484.377
382	0.55122	2.43125	0.004725	-1.56709	1	484.377
383	0.51083	2.93461	0.004725	-1.52205	1	484.377
384	0.576987	2.7696	0.004725	-1.56816	1	484.377
385	-0.372118	2.68855	0.004725	0.981911	1	484.378
386	0.455505	3.75078	0.004725	-1.42982	1	484.378
387	0.73532	0.448993	0.004725	-1.73585	1	484.378
388	-0.486917	2.15512	0.004725	1.36771	1	484.378
389	0.428281	4.16552	0.004725	-1.33793	1	484.378
390	0.590679	2.07555	0.004725	-1.59761	1	484.378
391	0.127261	5.24741	0.004725	-0.644712	1	484.378
392	0.4064	4.38015	0.004725	-1.29526	1	484.378
393	-0.423478	2.43993	0.004725	1.13983	1	484.378
394	0.738731	0.447162	0.004725	-1.73826	1	484.378
395	0.364834	5.03253	0.004725	-1.17307	1	484.379
396	0.626748	1.307	0.004725	-1.68365	1	484.379
397	0.670003	0.749039	0.004725	-1.72509	1	484.379
398	0.226474	5.38877	0.004725	-0.862167	1	484.379
399	-0.280162	3.17597	0.004725	0.676638	1	484.38
400	-0.264572	3.28215	0.004725	0.676665	1	484.38
401	0.629442	1.37376	0.004725	-1.65667	1	484.38
402	0.450507	3.70432	0.004725	-1.42518	1	484.381
403	-0.323222	2.93941	0.004725	0.803438	1	484.381
404	0.743201	0.436474	0.004725	-1.74533	1	484.381
405	-0.322639	2.93834	0.004725	0.766553	1	484.381
406	0.682359	1.08875	0.004725	-1.68288	1	484.381
407	0.545285	3.14598	0.004725	-1.50541	1	484.381
408	0.617085	2.14198	0.004725	-1.60563	1	484.382
409	0.655049	0.989153	0.004725	-1.71452	1	484.382
410	0.499963	3.50803	0.004725	-1.44749	1	484.382
411	0.688543	1.06003	0.004725	-1.68742	1	484.382
412	-0.276928	3.18517	0.004725	0.608161	1	484.382
413	0.538244	3.31545	0.004725	-1.4927	1	484.382
414	0.681959	1.1721	0.004725	-1.68021	1	484.382
415	0.398847	4.81627	0.004725	-1.26409	1	484.382
416	0.531612	3.25389	0.004725	-1.48785	1	484.382
417	0.298295	4.92233	0.004725	-1.11188	1	484.382
418	-0.394477	2.57514	0.004725	1.02082	1	484.382
419	0.406932	4.13318	0.004725	-1.34477	1	484.382
420	0.634639	1.17476	0.004725	-1.69366	1	484.383
421	0.615403	1.47026	0.004725	-1.65194	1	484.383
422	0.523065	2.90882	0.004725	-1.51217	1	484.383
423	0.626722	1.70391	0.004725	-1.66819	1	484.384
424	0.605028	1.8345	0.004725	-1.65318	1	484.384
425	0.642073	1.80482	0.004725	-1.63504	1	484.384
426	0.235931	5.1375	0.004725	-0.95093	1	484.384
427	-0.309673	3.01737	0.004725	0.783757	1	484.384
428	0.574633	2.88348	0.004725	-1.55112	1	484.385
429	0.519656	2.9715	0.004725	-1.53779	1	484.385
430	0.590711	2.37643	0.004725	-1.57534	1	484.385
431	0.611468	1.4949	0.004725	-1.66791	1	484.385
432	-0.259492	3.28718	0.004725	0.589426	1	484.385
433	0.707429	0.606361	0.004725	-1.75018	1	484.385
434	0.523435	3.36448	0.004725	-1.50837	1	484.385
435	-0.0792162	4.37687	0.004725	0.0588943	1	484.385
436	0.568319	2.36056	0.004725	-1.56897	1	484.385
437	0.46838	3.78004	0.004725	-1.40327	1	484.385
438	0.660486	0.894604	0.004725	-1.72168	1	484.385
439	0.59165	2.49413	0.004725	-1.60041	1	484.385
440	0.66603	0.976587	0.004725	-1.72193	1	484.385
441	0.353174	4.81334	0.004725	-1.18225	1	484.386
442	-0.229992	3.45174	0.004725	0.453144	1	484.386
443	0.600498	1.73168	0.004725	-1.62704	1	484.386
444	0.690021	1.16918	0.004725	-1.68721	1	484.387
445	0.350129	4.92359	0.004725	-1.20152	1	484.387
446	-0.0614898	4.45125	0.004725	-0.0198613	1	484.387
447	0.490181	3.24033	0.004725	-1.49654	1	484.388
448	0.308228	4.86288	0.004725	-1.12819	1	484.388
449	0.0892089	5.03394	0.004725	-0.572856	1	484.388
450	0.519863	3.65937	0.004725	-1.46512	1	484.388
451	0.38879	4.31388	0.004725	-1.31232	1	484.388
452	0.35311	5.19418	0.004725	-1.13794	1	484.388
453	0.635603	1.09028	0.004725	-1.69207	1	484.389
454	0.492387	3.8451	0.004725	-1.41646	1	484.39
455	0.239451	5.55244	0.004725	-0.871439	1	484.39
456	0.349618	4.58241	0.004725	-1.22871	1	484.39
457	0.550028	2.33705	0.004725	-1.57608	1	484.39
458	0.00274653	4.72981	0.004725	-0.307411	1	484.39
459	0.381461	4.35678	0.004725	-1.29917	1	484.39
460	0.72278	0.676269	0.004725	-1.71576	1	484.391
461	0.686268	1.20245	0.004725	-1.70387	1	484.391
462	-0.527337	1.99255	0.004725	1.59243	1	484.392
463	0.682068	0.832241	0.004725	-1.69381	1	484.392
464	0.463786	3.48809	0.004725	-1.45413	1	484.392
465	0.518921	3.67136	0.004725	-1.46944	1	484.392
466	0.443748	4.26575	0.004725	-1.37672	1	484.392
467	0.569842	2.60323	0.004725	-1.54966	1	484.392
468	0.566551	2.13222	0.004725	-1.59186	1	484.392
469	-0.270722	3.25035	0.004725	0.71106	1	484.392
470	0.517696	3.21738	0.004725	-1.47925	1	484.392
471	0.659578	0.92906	0.004725	-1.72251	1	484.393
472	0.180692	5.1605	0.004725	-0.818172	1	484.393
473	0.407676	4.80803	0.004725	-1.2513	1	484.393
474	0.488483	3.92669	0.004725	-1.40653	1	484.394
475	-0.296011	3.09516	0.004725	0.718735	1	484.394
476	0.265157	5.26873	0.004725	-1.01161	1	484.395
477	0.589708	2.00384	0.004725	-1.63924	1	484.396
478	-0.17632	3.79612	0.004725	0.356957	1	484.396
479	0.318128	4.7685	0.004725	-1.16539	1	484.396
480	0.240222	5.10377	0.004725	-0.965161	1	484.396
481	-0.386383	2.61981	0.004725	1.01208	1	484.396
482	-0.499828	2.09974	0.004725	1.40212	1	484.396
483	-0.315201	2.98078	0.004725	0.738816	1	484.397
484	0.592216	1.85316	0.004725	-1.64754	1	484.397
485	0.548224	3.24705	0.004725	-1.50103	1	484.397
486	0.707194	0.807093	0.004725	-1.7377	1	484.397
487	0.387975	5.0371	0.004725	-1.21458	1	484.398
488	0.661867	1.65795	0.004725	-1.65594	1	484.398
489	0.590626	2.6451	0.004725	-1.5632	1	484.398
490	0.593593	1.64499	0.004725	-1.64388	1	484.398
491	0.745101	0.392297	0.004725	-1.73703	1	484.399
492	0.744144	0.324734	0.004725	-1.75235	1	484.399
493	0.452518	3.66513	0.004725	-1.43712	1	484.399
494	0.424137	3.95939	0.004725	-1.38574	1	484.399
495	0.491821	3.74733	0.004725	-1.46169	1	484.399
496	-0.460748	2.27348	0.004725	1.31019	1	484.399
497	-0.29026	3.11442	0.004725	0.687259	1	484.399
498	0.750748	0.423659	0.004725	-1.74017	1	484.399
499	-0.561367	1.85762	0.004725	1.68365	1	484.399
500	0.37547	4.54137	0.004725	-1.28161	1	484.4
501	0.460744	3.5359	0.004725	-1.45278	1	484.4
502	-0.0511942	4.52582	0.004725	-0.0750548	1	484.4
503	0.304271	5.4605	0.004725	-1.0283	1	484.4
504	0.390305	4.96386	0.004725	-1.23655	1	484.4
505	0.611591	2.37342	0.004725	-1.59003	1	484.401
506	-0.379938	2.65677	0.004725	1.06452	1	484.401
507	0.637209	1.44061	0.004725	-1.64568	1	484.401
508	0.603829	1.57242	0.004725	-1.66543	1	484.401
509	0.677524	1.40309	0.004725	-1.68887	1	484.401
510	0.627319	2.15783	0.004725	-1.62798	1	484.402
511	0.536832	3.39582	0.004725	-1.50896	1	484.402
512	0.680927	1.07284	0.004725	-1.67775	1	484.402
513	0.736692	0.398498	0.004725	-1.76216	1	484.402
514	0.597496	1.78656	0.004725	-1.61772	1	484.402
515	0.587798	2.7448	0.004725	-1.55777	1	484.402
516	0.465171	3.4204	0.004725	-1.46134	1	484.402
517	0.424258	4.00263	0.004725	-1.35231	1	484.403
518	0.728315	0.386748	0.004725	-1.73413	1	484.403
519	-0.122963	4.03939	0.004725	0.086427	1	484.403
520	0.70023	0.465812	0.004725	-1.73834	1	484.403
521	0.597995	1.93241	0.004725	-1.60423	1	484.403
522	0.615377	1.91086	0.004725	-1.65599	1	484.403
523	0.417767	4.61551	0.004725	-1.27587	1	484.403
524	-0.346282	2.81617	0.004725	0.839936	1	484.403
525	0.608698	1.71526	0.004725	-1.66552	1	484.403
526	0.322312	5.39535	0.004725	-1.06118	1	484.404
527	-0.511551	2.05728	0.004725	1.55864	1	484.405
528	0.756791	0.362561	0.004725	-1.75239	1	484.405
529	0.505327	3.91362	0.004725	-1.43654	1	484.405
530	0.562521	2.97383	0.004725	-1.55811	1	484.405
531	0.63422	1.03545	0.004725	-1.69523	1	484.406
532	-0.435344	2.39636	0.004725	1.3019	1	484.406
533	0.504636	3.63003	0.004725	-1.48054	1	484.406
534	0.349974	4.94243	0.004725	-1.15495	1	484.407
535	0.486996	3.66775	0.004725	-1.42068	1	484.407
536	-0.564385	1.84611	0.004725	1.68617	1	484.407
537	0.648651	1.2735	0.004725	-1.65734	1	484.407
538	0.593334	2.66922	0.004725	-1.58457	1	484.407
539	0.473266	4.18397	0.004725	-1.37212	1	484.407
540	0.407093	4.54802	0.004725	-1.31743	1	484.407
541	-0.196965	3.67221	0.004725	0.451853	1	484.407
542	0.534957	2.51117	0.004725	-1.57564	1	484.407
543	0.439555	4.54512	0.004725	-1.33877	1	484.408
544	0.482482	3.29887	0.004725	-1.45814	1	484.408
545	0.507651	2.84158	0.004725	-1.5335	1	484.408
546	-0.357641	2.77308	0.004725	0.963254	1	484.408
547	0.442512	3.6512	0.004725	-1.41217	1	484.409
548	0.513842	3.1379	0.004725	-1.4815	1	484.409
549	-0.320511	2.9668	0.004725	0.819373	1	484.409
550	0.689052	1.31927	0.004725	-1.68451	1	484.409
551	-0.238173	3.39876	0.004725	0.461286	1	484.409
552	0.387048	4.27333	0.004725	-1.29421	1	484.409
553	0.697161	1.1869	0.004725	-1.68895	1	484.409
554	0.370403	5.18512	0.004725	-1.17073	1	484.409
555	0.489399	4.08123	0.004725	-1.39864	1	484.41
556	0.533264	3.50113	0.004725	-1.47231	1	484.41
557	0.719649	0.667687	0.004725	-1.75	1	484.41
558	0.698027	1.17658	0.004725	-1.6895	1	484.41
559	0.53931	2.41533	0.004725	-1.56353	1	484.41
560	0.529275	3.29835	0.004725	-1.4768	1	484.41
561	0.331618	4.88088	0.004725	-1.14074	1	484.41
562	0.560527	2.91787	0.004725	-1.52152	1	484.41
563	0.35348	5.036	0.004725	-1.19319	1	484.41
564	0.450605	4.32852	0.004725	-1.37643	1	484.411
565	0.683222	0.731947	0.004725	-1.74496	1	484.412
566	-0.531548	1.97332	0.004725	1.54607	1	484.412
567	0.643349	1.02691	0.004725	-1.6794	1	484.412
568	0.414042	4.18559	0.004725	-1.31834	1	484.412
569	0.662386	0.826721	0.004725	-1.73162	1	484.413
570	0.72778	0.761864	0.004725	-1.73354	1	484.413
571	0.582889	2.8268	0.004725	-1.54661	1	484.413
572	0.528333	3.66183	0.004725	-1.46779	1	484.413
573	0.583526	2.74369	0.004725	-1.54813	1	484.413
574	0.705864	1.03719	0.004725	-1.6938	1	484.413
575	-0.422695	2.45398	0.004725	1.23328	1	484.413
576	0.592446	1.62838	0.004725	-1.63741	1	484.413
577	0.00949406	4.70726	0.004725	-0.335718	1	484.413
578	0.514661	3.52053	0.004725	-1.45055	1	484.413
579	0.553993	3.07789	0.004725	-1.50751	1	484.414
580	0.678893	1.49013	0.004725	-1.67219	1	484.414
581	0.616467	2.26067	0.004725	-1.5921	1	484.414
582	0.564691	2.02574	0.004725	-1.60118	1	484.414
583	0.588151	1.65571	0.004725	-1.63945	1	484.415
584	-0.237631	3.41537	0.004725	0.541376	1	484.415
585	0.67462	1.16535	0.004725	-1.66839	1	484.415
586	0.75649	0.437866	0.004725	-1.75173	1	484.415
587	0.432834	3.76622	0.004725	-1.38848	1	484.416
588	0.570946	3.09423	0.004725	-1.5331	1	484.416
589	-0.544781	1.92013	0.004725	1.60317	1	484.416
590	-0.333618	2.88164	0.004725	0.790904	1	484.416
591	0.0824005	5.06221	0.004725	-0.546603	1	484.416
592	0.539681	3.50465	0.004725	-1.4939	1	484.416
593	-0.0217043	4.61121	0.004725	-0.189437	1	484.417
594	0.383811	4.40703	0.004725	-1.30848	1	484.417
595	0.728354	0.515801	0.004725	-1.76221	1	484.417
596	0.565645	3.10821	0.004725	-1.51913	1	484.417
597	0.450299	4.34227	0.004725	-1.33233	1	484.417
598	0.543563	2.58096	0.004725	-1.53953	1	484.417
599	0.481906	3.13689	0.004725	-1.49484	1	484.418
600	0.487468	3.05373	0.004725	-1.50276	1	484.418
601	0.568293	1.9201	0.004725	-1.61864	1	484.418
602	0.682173	0.74527	0.004725	-1.74541	1	484.419
603	0.670983	1.02978	0.004725	-1.72723	1	484.419
604	0.459046	3.84585	0.004725	-1.4362	1	484.419
605	0.712715	0.562028	0.004725	-1.71006	1	484.419
606	0.553522	3.11989	0.004725	-1.54606	1	484.419
607	0.677138	1.07858	0.004725	-1.67286	1	484.419
608	-0.549513	1.90631	0.004725	1.7077	1	484.419
609	0.58536	2.09879	0.004725	-1.58605	1	484.42
610	0.650671	1.80534	0.004725	-1.66381	1	484.42
611	0.603492	1.99925	0.004725	-1.59697	1	484.42
612	0.717495	0.52786	0.004725	-1.76223	1	484.42
613	-0.198879	3.61792	0.004725	0.320915	1	484.42
614	0.374447	4.30214	0.004725	-1.29823	1	484.42
615	0.646938	0.973649	0.004725	-1.68161	1	484.42
616	0.421105	4.15621	0.004725	-1.37463	1	484.42
617	-0.26992	3.22657	0.004725	0.625047	1	484.422
618	0.61986	2.21544	0.004725	-1.59462	1	484.422
619	0.464303	4.32991	0.004725	-1.38341	1	484.422
620	0.693323	0.77936	0.004725	-1.74646	1	484.422
621	0.471075	4.37446	0.004725	-1.36962	1	484.423
622	0.556559	3.16093	0.004725	-1.50478	1	484.423
623	0.723395	0.384631	0.004725	-1.76456	1	484.423
624	0.621443	1.24617	0.004725	-1.69396	1	484.423
625	0.491303	4.07159	0.004725	-1.42494	1	484.423
626	0.467374	3.28512	0.004725	-1.47172	1	484.423
627	0.334182	4.63355	0.004725	-1.19078	1	484.423
628	0.383455	4.36107	0.004725	-1.27218	1	484.424
629	-0.245861	3.36203	0.004725	0.550706	1	484.424
630	0.594019	2.76133	0.004725	-1.57577	1	484.424
631	0.693112	1.03691	0.004725	-1.68024	1	484.424
632	0.533892	2.55145	0.004725	-1.57917	1	484.425
633	0.651769	1.80416	0.004725	-1.632	1	484.425
634	0.61537	1.38614	0.004725	-1.64854	1	484.425
635	0.621118	2.35352	0.004725	-1.61496	1	484.425
636	0.0810236	5.06456	0.004725	-0.541298	1	484.426
637	-0.371779	2.68393	0.004725	0.926409	1	484.426
638	0.339787	5.36607	0.004725	-1.11084	1	484.426
639	0.396772	4.09053	0.004725	-1.34625	1	484.426
640	0.687068	0.607567	0.004725	-1.75137	1	484.426
641	0.21731	5.05694	0.004725	-0.936735	1	484.426
642	0.596205	1.8212	0.004725	-1.60929	1	484.427
643	0.491421	3.03299	0.004725	-1.51554	1	484.427
644	0.00543098	4.77979	0.004725	-0.298909	1	484.427
645	0.0709527	4.9145	0.004725	-0.542731	1	484.427
646	0.408583	4.58572	0.004725	-1.31781	1	484.427
647	0.498407	4.06659	0.004725	-1.40959	1	484.427
648	0.566385	2.91918	0.004725	-1.5689	1	484.427
649	-0.0519099	4.45864	0.004725	-0.141026	1	484.427
650	0.618345	2.27538	0.004725	-1.59024	1	484.427
651	0.63134	2.15528	0.004725	-1.60635	1	484.428
652	0.549041	3.40412	0.004725	-1.49176	1	484.428
653	0.728276	0.833902	0.004725	-1.72563	1	484.428
654	0.339373	4.71132	0.004725	-1.17648	1	484.428
655	0.0501186	4.89453	0.004725	-0.433494	1	484.428
656	0.684253	1.43478	0.004725	-1.68708	1	484.428
657	0.65635	0.754636	0.004725	-1.7255	1	484.428
658	0.658456	1.73974	0.004725	-1.66926	1	484.428
659	0.390746	4.5696	0.004725	-1.3028	1	484.428
660	0.656965	1.58886	0.004725	-1.68652	1	484.429
661	0.589028	2.79133	0.004725	-1.54966	1	484.429
662	-0.349567	2.8211	0.004725	0.977866	1	484.429
663	0.749646	0.573939	0.004725	-1.73412	1	484.43
664	0.54327	3.34924	0.004725	-1.48312	1	484.43
665	0.600291	2.01239	0.004725	-1.59361	1	484.43
666	-0.221117	3.48696	0.004725	0.384209	1	484.43
667	-0.54762	1.91256	0.004725	1.66638	1	484.43
668	0.53494	2.6278	0.004725	-1.57857	1	484.431
669	0.432179	4.03148	0.004725	-1.3457	1	484.431
670	0.642525	2.09275	0.004725	-1.62958	1	484.431
671	0.648576	1.90783	0.004725	-1.62663	1	484.431
672	-0.414045	2.47867	0.004725	1.06067	1	484.431
673	0.490416	3.86496	0.004725	-1.45467	1	484.431
674	-0.408605	2.50465	0.004725	1.04194	1	484.431
675	-0.258462	3.28744	0.004725	0.579493	1	484.431
676	0.606558	1.80108	0.004725	-1.61032	1	484.431
677	0.243088	5.04706	0.004725	-0.976705	1	484.432
678	0.72638	0.863036	0.004725	-1.71067	1	484.432
679	0.769023	0.309052	0.004725	-1.75514	1	484.432
680	-0.196295	3.64392	0.004725	0.382515	1	484.433
681	0.665838	0.940482	0.004725	-1.67804	1	484.433
682	0.111564	5.01906	0.004725	-0.648005	1	484.433
683	0.544433	3.13433	0.004725	-1.4934	1	484.433
684	0.752565	0.484569	0.004725	-1.72901	1	484.433
685	0.71535	0.459412	0.004725	-1.76555	1	484.433
686	-0.2467	3.34184	0.004725	0.495146	1	484.433
687	0.000125476	4.73372	0.004725	-0.2419	1	484.433
688	0.495515	3.93983	0.004725	-1.40446	1	484.433
689	0.624075	1.99854	0.004725	-1.60317	1	484.434
690	0.515912	3.89491	0.004725	-1.44298	1	484.434
691	0.655386	1.10183	0.004725	-1.72198	1	484.434
692	0.501325	2.92664	0.004725	-1.49951	1	484.434
693	0.480903	4.17399	0.004725	-1.41272	1	484.434
694	0.308617	4.72131	0.004725	-1.15068	1	484.434
695	0.03975	5.06702	0.004725	-0.293809	1	484.434
696	-0.558237	1.87228	0.004725	1.73176	1	484.434
697	0.522619	3.7797	0.004725	-1.44636	1	484.435
698	0.609146	2.0027	0.004725	-1.65402	1	484.435
699	0.717302	0.88533	0.004725	-1.69781	1	484.435
700	0.52122	2.53448	0.004725	-1.55157	1	484.436
701	0.339193	4.74149	0.004725	-1.16943	1	484.436
702	0.65544	1.88483	0.004725	-1.63528	1	484.436
703	0.285496	5.37959	0.004725	-0.979903	1	484.436
704	0.567463	3.1719	0.004725	-1.51643	1	484.436
705	0.225992	5.63232	0.004725	-0.816586	1	484.436
706	-0.341518	2.85939	0.004725	0.919738	1	484.436
707	0.754749	0.325719	0.004725	-1.73586	1	484.436
708	0.382131	4.789	0.004725	-1.20909	1	484.437
709	0.59692	2.2759	0.004725	-1.57391	1	484.437
710	0.304168	5.02954	0.004725	-1.12923	1	484.437
711	-0.133871	4.05486	0.004725	0.256221	1	484.438
712	0.53797	2.83921	0.004725	-1.51088	1	484.438
713	0.365923	4.78019	0.004725	-1.25059	1	484.439
714	0.289886	5.30909	0.004725	-1.0572	1	484.439
715	0.600964	1.83335	0.004725	-1.60602	1	484.439
716	0.123071	5.30234	0.004725	-0.560075	1	484.439
717	0.687302	1.44964	0.004725	-1.67109	1	484.44
718	0.619733	2.16374	0.004725	-1.64199	1	484.44
719	0.366019	4.7575	0.004725	-1.19405	1	484.44
720	-0.282697	3.17389	0.004725	0.74195	1	484.44
721	0.443764	3.51915	0.004725	-1.42602	1	484.44
722	0.430918	3.84462	0.004725	-1.4118	1	484.44
723	0.640869	0.887929	0.004725	-1.71635	1	484.441
724	0.649605	1.59259	0.004725	-1.68954	1	484.441
725	0.553788	2.07621	0.004725	-1.5935	1	484.441
726	0.682783	1.3404	0.004725	-1.70489	1	484.441
727	-0.426317	2.43153	0.004725	1.23663	1	484.442
728	-0.105425	4.11466	0.004725	-0.0062733	1	484.442
729	-0.423019	2.43765	0.004725	1.08944	1	484.442
730	0.590054	1.54105	0.004725	-1.6441	1	484.442
731	0.490488	3.24365	0.004725	-1.51025	1	484.442
732	-0.346738	2.80814	0.004725	0.84183	1	484.442
733	0.745938	0.332838	0.004725	-1.77292	1	484.442
734	0.331219	4.59445	0.004725	-1.21726	1	484.442
735	-0.407492	2.52065	0.004725	1.10126	1	484.442
736	0.0705252	4.90536	0.004725	-0.534664	1	484.442
737	0.416542	4.15624	0.004725	-1.37387	1	484.443
738	0.720279	0.832224	0.004725	-1.74039	1	484.443
739	0.670255	0.764409	0.004725	-1.74397	1	484.443
740	-0.568098	1.83445	0.004725	1.75582	1	484.443
741	0.367896	5.09305	0.004725	-1.20541	1	484.444
742	0.75062	0.573927	0.004725	-1.72738	1	484.444
743	0.486707	2.98067	0.004725	-1.49831	1	484.444
744	-0.161121	3.87089	0.004725	0.314231	1	484.444
745	-0.0652892	4.43462	0.004725	0.00772503	1	484.444
746	-0.184693	3.68162	0.004725	0.270384	1	484.444
747	0.508091	3.47293	0.004725	-1.50452	1	484.444
748	0.645227	1.51858	0.004725	-1.63504	1	484.444
749	0.551405	3.43085	0.004725	-1.50992	1	484.445
750	-0.523885	2.00439	0.004725	1.56874	1	484.445
751	-0.485826	2.16845	0.004725	1.50327	1	484.445
752	-0.538913	1.94359	0.004725	1.55737	1	484.445
753	0.678292	0.977231	0.004725	-1.6745	1	484.445
754	0.669397	0.837294	0.004725	-1.7418	1	484.446
755	0.483433	3.39154	0.004725	-1.49581	1	484.446
756	0.548183	2.10571	0.004725	-1.6036	1	484.446
757	0.663447	0.735504	0.004725	-1.73958	1	484.447
758	0.47013	4.2981	0.004725	-1.35293	1	484.447
759	0.557085	2.11453	0.004725	-1.58285	1	484.447
760	0.658927	1.80188	0.004725	-1.63422	1	484.447
761	0.674241	1.35415	0.004725	-1.70772	1	484.447
762	0.400324	4.96152	0.004725	-1.25673	1	484.447
763	0.598889	2.11304	0.004725	-1.64584	1	484.447
764	0.546926	3.52868	0.004725	-1.49589	1	484.448
765	0.533087	2.72599	0.004725	-1.57524	1	484.448
766	0.451542	4.62497	0.004725	-1.33604	1	484.448
767	0.471955	3.9947	0.004725	-1.43514	1	484.448
768	0.445243	4.54578	0.004725	-1.35095	1	484.448
769	0.38409	4.11318	0.004725	-1.3223	1	484.448
770	0.591206	2.83882	0.004725	-1.57572	1	484.448
771	0.267114	5.47831	0.004725	-0.977194	1	484.449
772	-0.317166	2.99683	0.004725	0.884373	1	484.449
773	0.647128	2.01836	0.004725	-1.64734	1	484.449
774	-0.250824	3.35308	0.004725	0.632546	1	484.449
775	0.112094	5.21708	0.004725	-0.611287	1	484.449
776	0.579012	1.75916	0.004725	-1.65013	1	484.449
777	0.492091	4.23063	0.004725	-1.39918	1	484.449
778	0.762124	0.487338	0.004725	-1.746	1	484.449
779	-0.257551	3.27521	0.004725	0.503434	1	484.45
780	0.695246	0.976751	0.004725	-1.679	1	484.45
781	0.599096	1.36297	0.004725	-1.66403	1	484.45
782	0.396179	4.04195	0.004725	-1.32845	1	484.45
783	0.609769	1.35167	0.004725	-1.64972	1	484.45
784	0.235067	5.19632	0.004725	-0.915619	1	484.45
785	0.629165	1.17109	0.004725	-1.66098	1	484.45
786	-0.346021	2.84203	0.004725	1.01322	1	484.451
787	0.563235	2.82353	0.004725	-1.58201	1	484.451
788	0.413754	4.52335	0.004725	-1.27153	1	484.451
789	0.44128	4.00633	0.004725	-1.35094	1	484.451
790	0.506883	3.1385	0.004725	-1.53156	1	484.451
791	0.614816	1.26623	0.004725	-1.69448	1	484.451
792	0.457201	3.42548	0.004725	-1.46639	1	484.452
793	0.524822	3.54008	0.004725	-1.50413	1	484.452
794	0.647615	1.81636	0.004725	-1.67181	1	484.453
795	0.654297	1.9971	0.004725	-1.63611	1	484.453
796	0.372649	4.3758	0.004725	-1.25704	1	484.453
797	0.163077	5.05034	0.004725	-0.802883	1	484.453
798	0.606276	1.73472	0.004725	-1.61216	1	484.453
799	0.35891	4.60374	0.004725	-1.2643	1	484.453
800	0.310655	5.54491	0.004725	-1.01344	1	484.453
801	0.320094	4.89266	0.004725	-1.17555	1	484.454
802	-0.576899	1.80126	0.004725	1.77988	1	484.454
803	0.584319	2.86994	0.004725	-1.53607	1	484.454
804	-0.417743	2.46253	0.004725	1.1156	1	484.455
805	0.409816	4.9786	0.004725	-1.25904	1	484.455
806	-0.456799	2.29416	0.004725	1.37643	1	484.455
807	0.404645	4.48462	0.004725	-1.26627	1	484.455
808	0.543964	3.383	0.004725	-1.52356	1	484.455
809	0.652716	0.956137	0.004725	-1.73099	1	484.455
810	0.430998	3.99621	0.004725	-1.40436	1	484.456
811	0.774112	0.253942	0.004725	-1.75022	1	484.456
812	0.213088	5.10588	0.004725	-0.939305	1	484.456
813	0.423223	3.69752	0.004725	-1.39449	1	484.456
814	0.643532	1.11727	0.004725	-1.6616	1	484.456
815	-0.564365	1.84408	0.004725	1.65428	1	484.457
816	0.419702	3.87754	0.004725	-1.35792	1	484.457
817	-0.237024	3.45424	0.004725	0.621366	1	484.457
818	0.557068	2.07896	0.004725	-1.6235	1	484.457
819	0.346137	4.58327	0.004725	-1.20043	1	484.457
820	0.592688	2.87503	0.004725	-1.57162	1	484.458
821	0.697286	1.16021	0.004725	-1.67338	1	484.458
822	0.502734	3.3558	0.004725	-1.51393	1	484.458
823	0.522889	3.57551	0.004725	-1.44649	1	484.458
824	-0.210555	3.56196	0.004725	0.373171	1	484.458
825	0.603776	2.04254	0.004725	-1.58823	1	484.458
826	0.292925	5.15065	0.004725	-1.09475	1	484.458
827	0.667635	0.596451	0.004725	-1.73363	1	484.458
828	0.613999	1.12733	0.004725	-1.68439	1	484.458
829	0.568573	1.91387	0.004725	-1.63894	1	484.458
830	0.745426	0.329139	0.004725	-1.77636	1	484.458
831	0.603731	2.76795	0.004725	-1.56936	1	484.458
832	0.561936	3.36835	0.004725	-1.51315	1	484.458
833	-0.057777	4.44784	0.004725	-0.0432569	1	484.459
834	0.699485	0.402133	0.004725	-1.73252	1	484.459
835	-0.310951	2.98949	0.004725	0.677232	1	484.459
836	0.510991	3.67226	0.004725	-1.48793	1	484.459
837	-0.515738	2.03801	0.004725	1.49087	1	484.46
838	0.776212	0.22058	0.004725	-1.76497	1	484.46
839	-0.482061	2.18043	0.004725	1.44138	1	484.46
840	0.539365	3.68049	0.004725	-1.47726	1	484.46
841	0.656763	1.97077	0.004725	-1.64547	1	484.46
842	0.5837	2.44798	0.004725	-1.61914	1	484.46
843	0.686585	1.43583	0.004725	-1.66099	1	484.46
844	0.733075	0.27263	0.004725	-1.73983	1	484.461
845	0.301267	4.70594	0.004725	-1.14222	1	484.461
846	0.199825	5.12051	0.004725	-0.905442	1	484.461
847	0.752616	0.558425	0.004725	-1.72332	1	484.461
848	0.595953	2.50529	0.004725	-1.61549	1	484.461
849	0.521342	3.90636	0.004725	-1.44974	1	484.461
850	0.675353	1.06054	0.004725	-1.6667	1	484.461
851	0.671398	0.715194	0.004725	-1.69338	1	484.461
852	0.0199547	4.75049	0.004725	-0.402126	1	484.462
853	0.484171	4.31362	0.004725	-1.39507	1	484.462
854	0.58882	1.60178	0.004725	-1.62831	1	484.462
855	0.635342	1.17059	0.004725	-1.65721	1	484.462
856	-0.553304	1.89233	0.004725	1.73035	1	484.462
857	-0.577296	1.79757	0.004725	1.72376	1	484.463
858	0.674593	0.556673	0.004725	-1.74363	1	484.463
859	0.401056	3.90784	0.004725	-1.35924	1	484.463
860	0.482081	3.59091	0.004725	-1.48215	1	484.463
861	0.747049	0.315406	0.004725	-1.77746	1	484.463
862	0.516973	3.29258	0.004725	-1.46082	1	484.463
863	0.544743	3.10682	0.004725	-1.55419	1	484.463
864	0.713864	0.335202	0.004725	-1.73519	1	484.464
865	-0.229914	3.45049	0.004725	0.434007	1	484.464
866	0.216705	5.05875	0.004725	-0.954713	1	484.464
867	-0.203671	3.64963	0.004725	0.499358	1	484.464
868	-0.022819	4.69487	0.004725	-0.163682	1	484.465
869	0.309467	5.57944	0.004725	-1.01342	1	484.465
870	0.55485	2.98725	0.004725	-1.50418	1	484.465
871	0.603748	1.51036	0.004725	-1.68258	1	484.465
872	0.204458	5.45253	0.004725	-0.839598	1	484.465
873	0.58861	1.48932	0.004725	-1.64595	1	484.466
874	0.593842	2.4643	0.004725	-1.62005	1	484.466
875	0.490923	2.83364	0.004725	-1.51899	1	484.466
876	0.525679	3.81441	0.004725	-1.46928	1	484.466
877	0.255489	4.88514	0.004725	-1.04845	1	484.466
878	0.565123	1.85394	0.004725	-1.63592	1	484.466
879	0.538296	2.47673	0.004725	-1.5949	1	484.466
880	0.764606	0.178618	0.004725	-1.76305	1	484.467
881	0.373967	4.23709	0.004725	-1.28169	1	484.467
882	0.371844	4.73453	0.004725	-1.19986	1	484.467
883	0.434926	3.61414	0.004725	-1.40026	1	484.467
884	0.457983	3.5431	0.004725	-1.41131	1	484.467
885	0.57271	1.93286	0.004725	-1.59445	1	484.468
886	0.703462	0.922845	0.004725	-1.74251	1	484.468
887	0.546063	2.3895	0.004725	-1.60536	1	484.468
888	-0.292462	3.08737	0.004725	0.63387	1	484.468
889	0.0795458	5.2783	0.004725	-0.394667	1	484.469
890	-0.0834495	4.29708	0.004725	-0.0366814	1	484.469
891	-0.582826	1.77951	0.004725	1.80394	1	484.469
892	0.022721	4.87496	0.004725	-0.28076	1	484.469
893	-0.497475	2.11289	0.004725	1.47159	1	484.469
894	0.593361	1.42125	0.004725	-1.65008	1	484.469
895	0.619864	1.08073	0.004725	-1.70345	1	484.47
896	-0.0821169	4.35427	0.004725	0.0208485	1	484.47
897	0.0201269	4.70066	0.004725	-0.408266	1	484.47
898	0.201931	5.32793	0.004725	-0.868728	1	484.47
899	0.461113	4.24675	0.004725	-1.3417	1	484.471
900	-0.347168	2.81313	0.004725	0.837321	1	484.471
901	0.317733	5.0372	0.004725	-1.08599	1	484.471
902	-0.508476	2.06229	0.004725	1.39371	1	484.472
903	0.660104	1.77252	0.004725	-1.62965	1	484.472
904	-0.535956	1.9614	0.004725	1.67977	1	484.472
905	0.757337	0.560568	0.004725	-1.75195	1	484.472
906	0.72213	0.712994	0.004725	-1.69704	1	484.472
907	0.0753096	5.25866	0.004725	-0.394365	1	484.472
908	0.622839	1.74161	0.004725	-1.68075	1	484.473
909	0.475257	3.97635	0.004725	-1.44263	1	484.473
910	0.666014	1.0385	0.004725	-1.73435	1	484.473
911	0.622429	2.16208	0.004725	-1.64769	1	484.473
912	0.495804	4.12448	0.004725	-1.38864	1	484.474
913	0.453999	3.45755	0.004725	-1.42164	1	484.474
914	-0.236871	3.42158	0.004725	0.552847	1	484.474
915	-0.221036	3.54394	0.004725	0.537752	1	484.474
916	0.767127	0.16836	0.004725	-1.76104	1	484.474
917	0.673919	0.61608	0.004725	-1.70393	1	484.475
918	0.768045	0.311286	0.004725	-1.77563	1	484.475
919	-0.590207	1.75209	0.004725	1.81226	1	484.475
920	0.601781	1.9992	0.004725	-1.65839	1	484.475
921	0.557778	1.92087	0.004725	-1.60397	1	484.476
922	-0.396816	2.55792	0.004725	0.998412	1	484.476
923	0.479613	4.41507	0.004725	-1.36025	1	484.476
924	0.471375	3.16293	0.004725	-1.4634	1	484.476
925	0.74333	0.792731	0.004725	-1.72397	1	484.476
926	0.145506	5.53316	0.004725	-0.581457	1	484.476
927	0.572758	1.74015	0.004725	-1.61763	1	484.476
928	0.353317	4.83024	0.004725	-1.23402	1	484.477
929	0.571499	2.2007	0.004725	-1.63355	1	484.477
930	0.502555	2.64238	0.004725	-1.5389	1	484.477
931	0.652803	1.87585	0.004725	-1.66852	1	484.477
932	0.559157	1.91986	0.004725	-1.63142	1	484.477
933	0.64376	0.964848	0.004725	-1.72923	1	484.478
934	-0.209949	3.58994	0.004725	0.495742	1	484.478
935	0.673187	0.64128	0.004725	-1.75205	1	484.478
936	0.628692	2.44289	0.004725	-1.60967	1	484.478
937	0.508685	3.42068	0.004725	-1.51459	1	484.478
938	0.45425	3.51694	0.004725	-1.41236	1	484.478
939	0.563693	2.77921	0.004725	-1.59	1	484.478
940	0.47688	4.14257	0.004725	-1.36391	1	484.478
941	0.573108	1.6508	0.004725	-1.63535	1	484.478
942	-0.589743	1.75433	0.004725	1.82799	1	484.478
943	-0.484833	2.1606	0.004725	1.30251	1	484.479
944	0.357136	5.26162	0.004725	-1.11633	1	484.479
945	0.522914	3.89042	0.004725	-1.46047	1	484.479
946	0.485441	3.07759	0.004725	-1.47205	1	484.479
947	0.6994	0.840201	0.004725	-1.68227	1	484.479
948	-0.246047	3.33542	0.004725	0.461833	1	484.479
949	-0.529401	1.98572	0.004725	1.64971	1	484.479
950	0.740112	0.726139	0.004725	-1.70848	1	484.479
951	0.748892	0.235741	0.004725	-1.77839	1	484.479
952	0.56798	3.01939	0.004725	-1.51026	1	484.479
953	0.766088	0.408047	0.004725	-1.76901	1	484.479
954	-0.0891797	4.35246	0.004725	0.139502	1	484.48
955	0.0287593	4.78165	0.004725	-0.382558	1	484.48
956	-0.192322	3.68651	0.004725	0.350361	1	484.48
957	0.398078	4.48004	0.004725	-1.32841	1	484.48
958	0.682758	0.76513	0.004725	-1.75456	1	484.48
959	-0.246539	3.33983	0.004725	0.451097	1	484.481
960	-0.0322389	4.5506	0.004725	-0.153725	1	484.481
961	0.76976	0.27727	0.004725	-1.77789	1	484.481
962	0.471309	3.5201	0.004725	-1.48186	1	484.481
963	0.240251	5.69855	0.004725	-0.83746	1	484.481
964	0.461289	4.43779	0.004725	-1.37929	1	484.481
965	-0.521927	2.0125	0.004725	1.50578	1	484.482
966	0.181444	5.33221	0.004725	-0.812652	1	484.482
967	0.605753	2.76483	0.004725	-1.58442	1	484.482
968	0.764864	0.521744	0.004725	-1.75066	1	484.482
969	0.557286	2.81432	0.004725	-1.58582	1	484.482
970	0.0924843	5.25948	0.004725	-0.504218	1	484.482
971	0.438625	4.85039	0.004725	-1.28152	1	484.482
972	0.724583	1.02559	0.004725	-1.69768	1	484.482
973	0.331435	4.69912	0.004725	-1.21981	1	484.484
974	-0.445838	2.33189	0.004725	1.16186	1	484.484
975	0.564108	3.27726	0.004725	-1.53892	1	484.485
976	0.700149	1.40808	0.004725	-1.68913	1	484.485
977	-0.24643	3.4003	0.004725	0.656902	1	484.485
978	0.331458	4.45119	0.004725	-1.22685	1	484.485
979	0.363321	5.24674	0.004725	-1.1785	1	484.485
980	-0.19237	3.66358	0.004725	0.371638	1	484.486
981	0.286604	5.19884	0.004725	-1.07947	1	484.486
982	0.586912	2.56897	0.004725	-1.61309	1	484.486
983	0.707836	0.825368	0.004725	-1.68479	1	484.486
984	0.473526	3.23141	0.004725	-1.50202	1	484.487
985	0.0278119	4.91647	0.004725	-0.282613	1	484.487
986	0.558201	3.1281	0.004725	-1.55783	1	484.487
987	-0.45519	2.28758	0.004725	1.19106	1	484.487
988	0.510321	3.63068	0.004725	-1.42779	1	484.487
989	0.529988	3.54906	0.004725	-1.45001	1	484.487
990	-0.314843	3.01297	0.004725	0.913036	1	484.487
991	0.677944	1.35093	0.004725	-1.71389	1	484.487
992	-0.501741	2.10092	0.004725	1.54148	1	484.488
993	0.519627	2.44407	0.004725	-1.57794	1	484.488
994	0.674717	1.13152	0.004725	-1.65911	1	484.488
995	0.637277	1.06993	0.004725	-1.72362	1	484.488
996	0.207131	5.52124	0.004725	-0.763638	1	484.488
997	0.653499	1.94818	0.004725	-1.61785	1	484.488
998	0.674536	0.544096	0.004725	-1.7499	1	484.488
999	0.485278	4.28257	0.004725	-1.40838	1	484.489
1000	0.77731	0.19066	0.004725	-1.7768	1	484.49
1001	0.568188	2.27718	0.004725	-1.62927	1	484.49
1002	0.60498	1.56154	0.004725	-1.62202	1	484.49
1003	-0.595319	1.73436	0.004725	1.85205	1	484.49
1004	0.677452	1.56033	0.004725	-1.69391	1	484.49
1005	0.585387	1.49695	0.004725	-1.63962	1	484.49
1006	-0.202538	3.65026	0.004725	0.453702	1	484.491
1007	0.259526	5.32021	0.004725	-1.00544	1	484.491
1008	0.413094	4.82989	0.004725	-1.23608	1	484.491
1009	0.628332	2.08529	0.004725	-1.59292	1	484.491
1010	0.626916	1.13048	0.004725	-1.65902	1	484.491
1011	0.582226	3.17204	0.004725	-1.52676	1	484.491
1012	0.346896	5.4945	0.004725	-1.09302	1	484.491
1013	0.494656	4.24736	0.004725	-1.41335	1	484.491
1014	0.436252	3.44701	0.004725	-1.43443	1	484.491
1015	0.464793	4.5473	0.004725	-1.32677	1	484.491
1016	0.685513	1.27883	0.004725	-1.71909	1	484.491
1017	0.666437	0.948904	0.004725	-1.74198	1	484.491
1018	0.69391	1.11755	0.004725	-1.73141	1	484.492
1019	0.313338	4.78702	0.004725	-1.12386	1	484.492
1020	0.508533	3.39653	0.004725	-1.44387	1	484.492
1021	-0.217133	3.51474	0.004725	0.435051	1	484.492
1022	0.609362	1.68454	0.004725	-1.61093	1	484.492
1023	0.720724	0.795903	0.004725	-1.75302	1	484.492
1024	0.332512	5.21747	0.004725	-1.14839	1	484.492
1025	0.754191	0.681212	0.004725	-1.72464	1	484.493
1026	0.368803	5.36325	0.004725	-1.15451	1	484.493
1027	-0.0979192	4.23021	0.004725	0.0988049	1	484.493
1028	0.448525	4.58218	0.004725	-1.30062	1	484.493
1029	-0.205999	3.64266	0.004725	0.527213	1	484.493
1030	0.582518	1.46819	0.004725	-1.65445	1	484.493
1031	-0.285199	3.17769	0.004725	0.793837	1	484.493
1032	-0.517221	2.03842	0.004725	1.64752	1	484.493
1033	-0.250687	3.36474	0.004725	0.606677	1	484.494
1034	0.634191	1.83255	0.004725	-1.67843	1	484.494
1035	0.609787	1.4972	0.004725	-1.69192	1	484.494
1036	-0.134116	4.05921	0.004725	0.274137	1	484.494
1037	0.56543	1.81191	0.004725	-1.64435	1	484.494
1038	0.133972	5.40202	0.004725	-0.624465	1	484.494
1039	0.409052	5.1319	0.004725	-1.22445	1	484.494
1040	0.650563	2.18226	0.004725	-1.62188	1	484.494
1041	-0.336284	2.87391	0.004725	0.889192	1	484.495
1042	-0.365231	2.71997	0.004725	0.953337	1	484.495
1043	-0.429081	2.42753	0.004725	1.33287	1	484.495
1044	0.37516	4.48966	0.004725	-1.30358	1	484.496
1045	0.505298	3.99991	0.004725	-1.4015	1	484.496
1046	0.61768	2.63973	0.004725	-1.57295	1	484.496
1047	0.583288	1.6051	0.004725	-1.66748	1	484.496
1048	-0.336288	2.88957	0.004725	0.907542	1	484.496
1049	0.327492	4.48202	0.004725	-1.22828	1	484.497
1050	0.462456	4.36386	0.004725	-1.39289	1	484.497
1051	0.628721	2.52231	0.004725	-1.60083	1	484.498
1052	0.639611	1.99332	0.004725	-1.60293	1	484.498
1053	0.389665	5.26572	0.004725	-1.17842	1	484.498
1054	0.584337	2.364	0.004725	-1.63101	1	484.499
1055	0.333627	4.5889	0.004725	-1.23583	1	484.499
1056	0.790365	0.198362	0.004725	-1.75934	1	484.499
1057	0.6153	1.45217	0.004725	-1.62945	1	484.499
1058	-0.391574	2.61147	0.004725	1.18974	1	484.499
1059	0.229998	5.47068	0.004725	-0.904652	1	484.499
1060	0.402957	4.5974	0.004725	-1.24576	1	484.499
1061	0.144594	5.44342	0.004725	-0.586519	1	484.499
1062	0.498175	3.38792	0.004725	-1.51431	1	484.499
1063	-0.603119	1.70562	0.004725	1.84809	1	484.499
1064	0.602854	2.7914	0.004725	-1.58827	1	484.499
1065	0.594072	2.18979	0.004725	-1.56979	1	484.5
1066	0.62001	2.5672	0.004725	-1.60762	1	484.5
1067	0.624375	1.09706	0.004725	-1.71576	1	484.5
1068	0.612919	2.14362	0.004725	-1.58022	1	484.5
1069	0.346947	5.35248	0.004725	-1.14064	1	484.5
1070	-0.13704	3.93991	0.004725	0.114463	1	484.501
1071	0.784712	0.353267	0.004725	-1.75754	1	484.501
1072	0.488164	4.27071	0.004725	-1.41301	1	484.502
1073	0.392199	4.01804	0.004725	-1.31959	1	484.502
1074	0.63124	2.28874	0.004725	-1.58745	1	484.502
1075	0.33286	4.64474	0.004725	-1.17029	1	484.502
1076	0.690907	0.441655	0.004725	-1.71903	1	484.502
1077	0.72433	1.10513	0.004725	-1.71191	1	484.503
1078	0.775105	0.298259	0.004725	-1.73383	1	484.503
1079	-0.0603438	4.53472	0.004725	0.0506516	1	484.503
1080	0.537689	2.08001	0.004725	-1.59361	1	484.504
1081	0.655315	1.0154	0.004725	-1.66251	1	484.504
1082	0.591389	1.60998	0.004725	-1.67659	1	484.504
1083	0.513207	4.03083	0.004725	-1.44813	1	484.504
1084	-0.34311	2.85775	0.004725	0.96478	1	484.504
1085	0.243637	5.23022	0.004725	-0.917109	1	484.504
1086	0.616293	1.74455	0.004725	-1.68307	1	484.505
1087	0.700213	0.67509	0.004725	-1.68836	1	484.505
1088	0.346454	4.57488	0.004725	-1.19438	1	484.505
1089	-0.316239	3.00068	0.004725	0.857399	1	484.505
1090	0.675315	1.43709	0.004725	-1.64344	1	484.506
1091	0.626992	0.958694	0.004725	-1.67858	1	484.506
1092	0.654983	1.56357	0.004725	-1.70146	1	484.506
1093	0.283381	5.64905	0.004725	-0.930775	1	484.506
1094	0.698114	0.884983	0.004725	-1.67623	1	484.506
1095	0.351389	4.82243	0.004725	-1.23641	1	484.506
1096	-0.29862	3.09471	0.004725	0.837674	1	484.507
1097	0.356418	4.22805	0.004725	-1.2916	1	484.507
1098	0.654	0.840938	0.004725	-1.67807	1	484.507
1099	-0.424356	2.44894	0.004725	1.25234	1	484.507
1100	0.532066	2.19398	0.004725	-1.57485	1	484.507
1101	0.728094	1.04773	0.004725	-1.6969	1	484.507
1102	0.773026	0.23194	0.004725	-1.78369	1	484.508
1103	-0.431972	2.39156	0.004725	1.08963	1	484.508
1104	0.394162	5.02764	0.004725	-1.25193	1	484.508
1105	0.647117	0.687018	0.004725	-1.72061	1	484.508
1106	0.441469	4.53486	0.004725	-1.29258	1	484.508
1107	-0.455236	2.2938	0.004725	1.2195	1	484.508
1108	-0.404919	2.51662	0.004725	1.00264	1	484.508
1109	0.514433	3.68432	0.004725	-1.42507	1	484.509
1110	0.346943	5.27862	0.004725	-1.09273	1	484.509
1111	-0.252243	3.29936	0.004725	0.482834	1	484.509
1112	0.537745	2.98243	0.004725	-1.56874	1	484.509
1113	0.33891	4.34667	0.004725	-1.2453	1	484.51
1114	0.531098	2.19663	0.004725	-1.59933	1	484.51
1115	0.670168	0.538212	0.004725	-1.71616	1	484.51
1116	-0.0546102	4.34984	0.004725	-0.198379	1	484.51
1117	0.00297044	4.82962	0.004725	-0.179806	1	484.51
1118	0.58579	3.19466	0.004725	-1.53348	1	484.511
1119	0.554721	1.93337	0.004725	-1.63409	1	484.511
1120	0.632263	0.922429	0.004725	-1.72527	1	484.511
1121	0.600771	2.72342	0.004725	-1.54596	1	484.511
1122	0.675421	0.544995	0.004725	-1.7563	1	484.511
1123	0.594642	2.47436	0.004725	-1.55142	1	484.511
1124	0.775239	0.473135	0.004725	-1.7389	1	484.511
1125	0.794846	0.207017	0.004725	-1.76308	1	484.511
1126	0.571394	2.63634	0.004725	-1.52978	1	484.511
1127	0.519245	2.31911	0.004725	-1.57648	1	484.512
1128	0.551502	2.45904	0.004725	-1.61193	1	484.512
1129	-0.447349	2.33357	0.004725	1.31307	1	484.512
1130	0.567304	2.67697	0.004725	-1.52509	1	484.512
1131	0.351739	4.83099	0.004725	-1.23646	1	484.512
1132	0.598494	2.94027	0.004725	-1.57234	1	484.512
1133	0.544187	1.98513	0.004725	-1.61695	1	484.512
1134	0.508176	2.70426	0.004725	-1.56545	1	484.513
1135	0.54655	2.08513	0.004725	-1.62363	1	484.514
1136	0.723683	0.449354	0.004725	-1.70641	1	484.514
1137	0.668261	0.522292	0.004725	-1.7245	1	484.514
1138	-0.487635	2.16337	0.004725	1.54148	1	484.514
1139	-0.453291	2.30901	0.004725	1.35975	1	484.514
1140	-0.57664	1.80333	0.004725	1.82344	1	484.515
1141	-0.58077	1.78267	0.004725	1.69046	1	484.515
1142	0.546783	1.9389	0.004725	-1.60247	1	484.515
1143	0.492034	4.05898	0.004725	-1.4457	1	484.515
1144	0.694012	1.53153	0.004725	-1.65917	1	484.515
1145	-0.222846	3.54121	0.004725	0.60015	1	484.516
1146	0.161947	5.57617	0.004725	-0.612014	1	484.516
1147	-0.186702	3.74265	0.004725	0.454927	1	484.516
1148	0.702293	0.315752	0.004725	-1.74003	1	484.516
1149	0.361024	4.17567	0.004725	-1.30383	1	484.516
1150	-0.112421	4.05424	0.004725	-0.00719647	1	484.517
1151	0.54167	2.60212	0.004725	-1.59815	1	484.517
1152	-0.391706	2.61047	0.004725	1.20183	1	484.517
1153	0.69371	0.89139	0.004725	-1.75253	1	484.517
1154	0.0538617	4.8184	0.004725	-0.491544	1	484.517
1155	0.299911	4.736	0.004725	-1.16891	1	484.517
1156	0.366472	4.10275	0.004725	-1.30592	1	484.517
1157	0.734543	1.01243	0.004725	-1.70647	1	484.517
1158	-0.597275	1.72772	0.004725	1.87611	1	484.517
1159	0.600959	1.40222	0.004725	-1.63526	1	484.518
1160	0.51585	2.38252	0.004725	-1.55572	1	484.518
1161	0.400801	4.0982	0.004725	-1.30653	1	484.518
1162	0.3797	5.17366	0.004725	-1.15492	1	484.519
1163	0.572521	3.03685	0.004725	-1.57225	1	484.519
1164	0.309297	4.56003	0.004725	-1.19515	1	484.519
1165	0.00452033	4.67341	0.004725	-0.370216	1	484.519
1166	0.448627	4.19479	0.004725	-1.32827	1	484.519
1167	0.522749	3.92331	0.004725	-1.42247	1	484.52
1168	0.55853	2.80719	0.004725	-1.51116	1	484.52
1169	-0.176514	3.76434	0.004725	0.262306	1	484.52
1170	0.704094	0.293187	0.004725	-1.75533	1	484.52
1171	0.461316	3.99186	0.004725	-1.43881	1	484.52
1172	-0.55878	1.87135	0.004725	1.73597	1	484.521
1173	0.638219	1.87351	0.004725	-1.67865	1	484.521
1174	-0.258511	3.32366	0.004725	0.648262	1	484.521
1175	0.682943	1.06661	0.004725	-1.66085	1	484.521
1176	0.668788	1.97924	0.004725	-1.64638	1	484.521
1177	0.573022	2.24386	0.004725	-1.55787	1	484.522
1178	0.241647	4.84754	0.004725	-1.02356	1	484.522
1179	0.707126	1.05227	0.004725	-1.73809	1	484.522
1180	0.376443	4.40851	0.004725	-1.24383	1	484.522
1181	0.600416	2.04477	0.004725	-1.66107	1	484.523
1182	0.615567	1.02452	0.004725	-1.67575	1	484.523
1183	0.452385	4.827	0.004725	-1.30767	1	484.523
1184	-0.461933	2.27594	0.004725	1.41806	1	484.523
1185	0.194271	5.00387	0.004725	-0.877855	1	484.523
1186	0.624028	1.16903	0.004725	-1.65116	1	484.523
1187	0.612516	2.13619	0.004725	-1.57766	1	484.523
1188	0.686404	1.27387	0.004725	-1.65306	1	484.523
1189	0.46858	4.11969	0.004725	-1.35176	1	484.524
1190	-0.293096	3.13423	0.004725	0.848023	1	484.524
1191	0.558695	3.39282	0.004725	-1.48052	1	484.524
1192	0.70167	1.27838	0.004725	-1.6635	1	484.524
1193	0.505306	2.92976	0.004725	-1.48308	1	484.524
1194	0.624024	2.44694	0.004725	-1.57301	1	484.525
1195	0.690296	1.47003	0.004725	-1.65117	1	484.525
1196	0.777537	0.346414	0.004725	-1.7299	1	484.525
1197	0.568439	3.42957	0.004725	-1.49589	1	484.526
1198	0.633675	1.88605	0.004725	-1.67842	1	484.526
1199	0.499442	2.59432	0.004725	-1.55622	1	484.526
1200	-0.223654	3.48672	0.004725	0.486063	1	484.526
1201	0.67368	0.981443	0.004725	-1.74612	1	484.527
1202	0.43485	3.37331	0.004725	-1.44137	1	484.527
1203	-0.160222	3.92115	0.004725	0.355517	1	484.527
1204	0.373631	4.06325	0.004725	-1.33336	1	484.527
1205	0.53257	3.46958	0.004725	-1.45103	1	484.528
1206	0.756833	0.74496	0.004725	-1.7305	1	484.528
1207	0.00777289	4.71492	0.004725	-0.294827	1	484.528
1208	0.435631	4.74755	0.004725	-1.32891	1	484.528
1209	0.793615	0.311806	0.004725	-1.75659	1	484.528
1210	0.693634	0.400956	0.004725	-1.76694	1	484.528
1211	0.717891	0.62873	0.004725	-1.69159	1	484.528
1212	0.376687	5.22543	0.004725	-1.14453	1	484.529
1213	0.375342	4.00198	0.004725	-1.32428	1	484.529
1214	0.428156	5.04824	0.004725	-1.25034	1	484.529
1215	0.594356	2.78138	0.004725	-1.59852	1	484.529
1216	0.251788	5.54389	0.004725	-0.866529	1	484.529
1217	0.326411	5.47389	0.004725	-1.0912	1	484.529
1218	0.523957	3.41353	0.004725	-1.44788	1	484.529
1219	-0.476633	2.20277	0.004725	1.41035	1	484.53
1220	0.293581	5.52606	0.004725	-1.02719	1	484.53
1221	0.487636	4.48335	0.004725	-1.36394	1	484.53
1222	0.625151	2.53095	0.004725	-1.61607	1	484.53
1223	0.543901	3.33374	0.004725	-1.54102	1	484.53
1224	0.683055	0.855515	0.004725	-1.67203	1	484.53
1225	0.427431	5.0347	0.004725	-1.24505	1	484.53
1226	0.14464	4.99363	0.004725	-0.791702	1	484.531
1227	0.582129	1.44984	0.004725	-1.63984	1	484.531
1228	0.39331	3.84339	0.004725	-1.37156	1	484.531
1229	0.013952	4.67748	0.004725	-0.415146	1	484.531
1230	-0.350882	2.80518	0.004725	0.903746	1	484.531
1231	0.0534843	4.84699	0.004725	-0.525158	1	484.531
1232	0.530716	2.4033	0.004725	-1.60172	1	484.532
1233	0.621689	2.69517	0.004725	-1.57211	1	484.532
1234	0.700776	1.49124	0.004725	-1.69127	1	484.532
1235	0.711296	0.654237	0.004725	-1.77106	1	484.532
1236	0.243387	4.90229	0.004725	-1.00035	1	484.532
1237	0.553183	2.80438	0.004725	-1.59148	1	484.532
1238	0.250709	4.93742	0.004725	-1.05709	1	484.532
1239	0.374573	4.21867	0.004725	-1.27237	1	484.532
1240	-0.585768	1.76531	0.004725	1.73454	1	484.533
1241	-0.218009	3.5295	0.004725	0.496809	1	484.533
1242	0.503251	2.55699	0.004725	-1.53134	1	484.533
1243	0.50732	2.98317	0.004725	-1.47671	1	484.534
1244	0.516252	3.9442	0.004725	-1.41064	1	484.534
1245	0.385182	5.03238	0.004725	-1.1735	1	484.534
1246	0.442082	3.7369	0.004725	-1.37216	1	484.534
1247	0.580705	1.91845	0.004725	-1.58532	1	484.534
1248	-0.433992	2.39296	0.004725	1.16339	1	484.534
1249	0.223502	5.46074	0.004725	-0.814556	1	484.534
1250	-0.566932	1.84084	0.004725	1.81496	1	484.534
1251	0.309555	4.87121	0.004725	-1.17329	1	484.535
1252	0.597041	2.77675	0.004725	-1.59943	1	484.535
1253	0.554849	1.7517	0.004725	-1.6251	1	484.535
1254	0.436737	3.98932	0.004725	-1.42131	1	484.535
1255	0.601498	1.13885	0.004725	-1.69436	1	484.536
1256	0.350741	4.24329	0.004725	-1.28941	1	484.536
1257	0.477313	2.86142	0.004725	-1.52259	1	484.536
1258	0.607002	2.89783	0.004725	-1.54951	1	484.536
1259	-0.586177	1.7642	0.004725	1.71711	1	484.536
1260	-0.127866	4.00416	0.004725	0.115871	1	484.536
1261	0.56637	2.65385	0.004725	-1.60818	1	484.536
1262	0.582707	3.21552	0.004725	-1.54922	1	484.537
1263	-0.258073	3.28955	0.004725	0.592869	1	484.538
1264	0.408574	3.88409	0.004725	-1.39895	1	484.538
1265	-0.0249157	4.50222	0.004725	-0.299934	1	484.538
1266	0.714848	0.482945	0.004725	-1.70043	1	484.538
1267	0.440591	4.75342	0.004725	-1.33144	1	484.538
1268	-0.275751	3.22488	0.004725	0.704323	1	484.538
1269	0.734519	0.93263	0.004725	-1.69305	1	484.538
1270	0.769798	0.388013	0.004725	-1.78034	1	484.538
1271	0.281091	5.0657	0.004725	-1.01733	1	484.538
1272	0.700677	1.49092	0.004725	-1.66214	1	484.538
1273	0.294448	4.7896	0.004725	-1.09512	1	484.538
1274	0.625822	2.48057	0.004725	-1.62389	1	484.539
1275	0.274064	4.98312	0.004725	-1.09808	1	484.539
1276	0.464266	4.56092	0.004725	-1.37114	1	484.539
1277	0.611226	1.64127	0.004725	-1.69153	1	484.54
1278	0.691843	1.45031	0.004725	-1.70722	1	484.54
1279	0.511103	4.22539	0.004725	-1.40125	1	484.54
1280	0.584332	1.80371	0.004725	-1.66954	1	484.54
1281	0.684768	1.02251	0.004725	-1.66155	1	484.54
1282	0.451202	4.86211	0.004725	-1.29299	1	484.54
1283	0.778154	0.0902965	0.004725	-1.77336	1	484.54
1284	0.65044	0.649876	0.004725	-1.70702	1	484.54
1285	0.768789	0.614972	0.004725	-1.74347	1	484.541
1286	0.474872	3.58836	0.004725	-1.48707	1	484.541
1287	0.495088	2.70562	0.004725	-1.51027	1	484.541
1288	0.549147	3.72814	0.004725	-1.46204	1	484.541
1289	0.0317636	4.74302	0.004725	-0.420186	1	484.541
1290	0.122444	5.04616	0.004725	-0.717959	1	484.541
1291	0.78304	0.0892005	0.004725	-1.76744	1	484.542
1292	-0.249647	3.37129	0.004725	0.67367	1	484.542
1293	-0.512492	2.05328	0.004725	1.58247	1	484.542
1294	0.596834	2.80749	0.004725	-1.59707	1	484.542
1295	-0.0255604	4.53291	0.004725	-0.282524	1	484.542
1296	0.371327	4.52003	0.004725	-1.22065	1	484.542
1297	0.50963	3.76744	0.004725	-1.48886	1	484.542
1298	0.760904	0.572476	0.004725	-1.71415	1	484.543
1299	0.534959	3.73716	0.004725	-1.49548	1	484.543
1300	0.633177	2.27538	0.004725	-1.64492	1	484.543
1301	0.579637	2.51143	0.004725	-1.62382	1	484.544
1302	-0.269162	3.27182	0.004725	0.770556	1	484.544
1303	0.740871	0.899037	0.004725	-1.6988	1	484.544
1304	0.626164	0.842191	0.004725	-1.69669	1	484.545
1305	-0.551906	1.89308	0.004725	1.6667	1	484.545
1306	0.264752	4.84612	0.004725	-1.09692	1	484.545
1307	0.220664	4.89327	0.004725	-0.967013	1	484.545
1308	0.732903	0.890521	0.004725	-1.68974	1	484.546
1309	-0.415125	2.46743	0.004725	1.02906	1	484.546
1310	0.264235	4.82792	0.004725	-1.09731	1	484.546
1311	0.441825	4.87673	0.004725	-1.26884	1	484.546
1312	0.559292	2.81883	0.004725	-1.50785	1	484.546
1313	0.49438	2.57261	0.004725	-1.53894	1	484.546
1314	0.281438	4.67022	0.004725	-1.11393	1	484.546
1315	0.367827	5.48296	0.004725	-1.12583	1	484.546
1316	0.681976	0.429094	0.004725	-1.72145	1	484.546
1317	0.343625	4.24655	0.004725	-1.25949	1	484.546
1318	0.52303	3.82072	0.004725	-1.42105	1	484.547
1319	0.561041	2.59046	0.004725	-1.6123	1	484.548
1320	-0.195193	3.65626	0.004725	0.408278	1	484.548
1321	-0.0367125	4.67697	0.004725	-0.0111512	1	484.548
1322	0.492748	2.59563	0.004725	-1.54641	1	484.548
1323	0.631209	0.906797	0.004725	-1.67523	1	484.548
1324	0.640202	0.735892	0.004725	-1.69846	1	484.548
1325	0.391706	3.9949	0.004725	-1.31499	1	484.548
1326	0.734666	0.294087	0.004725	-1.78896	1	484.548
1327	0.720211	1.19228	0.004725	-1.6788	1	484.549
1328	-0.372731	2.67011	0.004725	0.863228	1	484.549
1329	0.57132	3.47969	0.004725	-1.49839	1	484.549
1330	-0.385528	2.63497	0.004725	1.07086	1	484.549
1331	0.277843	4.70213	0.004725	-1.09931	1	484.549
1332	0.136048	5.05858	0.004725	-0.759419	1	484.55
1333	0.777024	0.397026	0.004725	-1.77648	1	484.55
1334	0.701709	1.57211	0.004725	-1.67214	1	484.551
1335	0.578228	2.14179	0.004725	-1.64977	1	484.551
1336	0.472286	2.85181	0.004725	-1.509	1	484.551
1337	0.585308	1.50215	0.004725	-1.62562	1	484.551
1338	0.508927	2.76174	0.004725	-1.49845	1	484.551
1339	0.629383	0.862765	0.004725	-1.72736	1	484.551
1340	0.227008	5.14258	0.004725	-0.899337	1	484.552
1341	0.514605	4.10532	0.004725	-1.44585	1	484.552
1342	0.310864	4.51582	0.004725	-1.17475	1	484.552
1343	0.415918	5.19055	0.004725	-1.22311	1	484.552
1344	0.590554	1.53674	0.004725	-1.68551	1	484.552
1345	-0.258759	3.31427	0.004725	0.610881	1	484.552
1346	0.318044	5.46556	0.004725	-1.08456	1	484.552
1347	0.493905	4.42362	0.004725	-1.39454	1	484.552
1348	0.655005	1.19097	0.004725	-1.64429	1	484.552
1349	0.75509	0.553934	0.004725	-1.77205	1	484.552
1350	-0.292749	3.08107	0.004725	0.627443	1	484.553
1351	0.561688	1.62612	0.004725	-1.64647	1	484.553
1352	0.388674	4.99979	0.004725	-1.25813	1	484.553
1353	0.631128	0.872127	0.004725	-1.73053	1	484.553
1354	0.203778	5.66279	0.004725	-0.772464	1	484.553
1355	0.733882	1.10903	0.004725	-1.70888	1	484.553
1356	0.642832	0.939121	0.004725	-1.66502	1	484.553
1357	0.436127	3.54167	0.004725	-1.39466	1	484.553
1358	-0.205486	3.64736	0.004725	0.510328	1	484.554
1359	0.39876	3.92886	0.004725	-1.38577	1	484.554
1360	0.633665	1.98148	0.004725	-1.67403	1	484.554
1361	0.0583636	5.19108	0.004725	-0.352322	1	484.554
1362	-0.226007	3.52516	0.004725	0.586659	1	484.554
1363	0.56291	1.77941	0.004725	-1.60199	1	484.555
1364	0.591778	2.37435	0.004725	-1.63877	1	484.555
1365	0.762206	0.698039	0.004725	-1.74524	1	484.555
1366	0.31772	4.46966	0.004725	-1.22433	1	484.555
1367	0.259061	4.73209	0.004725	-1.07772	1	484.556
1368	-0.584944	1.76667	0.004725	1.67677	1	484.556
1369	0.602588	1.73649	0.004725	-1.68456	1	484.556
1370	0.383034	5.21118	0.004725	-1.21541	1	484.556
1371	0.684724	0.443975	0.004725	-1.71325	1	484.556
1372	0.589103	3.10512	0.004725	-1.56566	1	484.557
1373	-0.583633	1.77239	0.004725	1.71682	1	484.557
1374	0.412124	4.69893	0.004725	-1.32392	1	484.557
1375	-0.532343	1.96406	0.004725	1.44646	1	484.557
1376	0.420094	5.16073	0.004725	-1.22722	1	484.557
1377	0.0363487	4.80696	0.004725	-0.396606	1	484.557
1378	0.761527	0.430631	0.004725	-1.78299	1	484.558
1379	0.452122	4.80417	0.004725	-1.28572	1	484.558
1380	0.279079	4.66434	0.004725	-1.13832	1	484.558
1381	0.509694	3.71154	0.004725	-1.41341	1	484.559
1382	0.553651	1.90603	0.004725	-1.64288	1	484.559
1383	0.50676	4.23022	0.004725	-1.3857	1	484.559
1384	0.627461	2.56302	0.004725	-1.57034	1	484.559
1385	0.463949	4.56882	0.004725	-1.31177	1	484.559
1386	0.477878	3.63835	0.004725	-1.39776	1	484.559
1387	0.302003	4.76445	0.004725	-1.17653	1	484.559
1388	0.559614	3.56773	0.004725	-1.47311	1	484.559
1389	0.533267	3.95011	0.004725	-1.43153	1	484.559
1390	0.655185	0.739039	0.004725	-1.75226	1	484.56
1391	0.531977	2.01744	0.004725	-1.60547	1	484.56
1392	0.560657	2.92022	0.004725	-1.58739	1	484.56
1393	0.643548	2.10555	0.004725	-1.5938	1	484.56
1394	0.312806	4.78538	0.004725	-1.11444	1	484.56
1395	0.561477	2.63794	0.004725	-1.61041	1	484.561
1396	0.720768	0.367525	0.004725	-1.70996	1	484.561
1397	-0.186094	3.69248	0.004725	0.258805	1	484.561
1398	0.474311	2.84623	0.004725	-1.49742	1	484.561
1399	0.459041	3.10002	0.004725	-1.50025	1	484.561
1400	0.473589	4.16396	0.004725	-1.43193	1	484.561
1401	0.642808	0.664095	0.004725	-1.72884	1	484.561
1402	0.387642	3.81728	0.004725	-1.36566	1	484.561
1403	0.694053	0.339493	0.004725	-1.72903	1	484.562
1404	0.724235	0.642524	0.004725	-1.77454	1	484.562
1405	0.588019	2.77808	0.004725	-1.52601	1	484.563
1406	-0.273679	3.17907	0.004725	0.545798	1	484.563
1407	0.0901563	4.91826	0.004725	-0.645413	1	484.563
1408	-0.546603	1.91942	0.004725	1.76008	1	484.563
1409	0.546226	2.72175	0.004725	-1.59818	1	484.563
1410	0.344929	4.30453	0.004725	-1.23786	1	484.563
1411	0.346082	4.23604	0.004725	-1.28713	1	484.563
1412	0.66731	0.808458	0.004725	-1.67164	1	484.564
1413	0.727776	1.07621	0.004725	-1.73039	1	484.564
1414	0.787417	0.435772	0.004725	-1.75812	1	484.565
1415	0.476236	4.41267	0.004725	-1.40075	1	484.565
1416	0.737234	0.665223	0.004725	-1.69345	1	484.565
1417	0.386213	3.92117	0.004725	-1.36861	1	484.565
1418	-0.487632	2.14752	0.004725	1.33728	1	484.566
1419	0.762884	0.746177	0.004725	-1.73349	1	484.566
1420	0.420794	4.17017	0.004725	-1.30396	1	484.566
1421	0.596936	2.1847	0.004725	-1.65531	1	484.566
1422	0.613281	2.06753	0.004725	-1.66721	1	484.566
1423	0.432495	4.40781	0.004725	-1.28787	1	484.567
1424	0.0977418	5.38288	0.004725	-0.462787	1	484.567
1425	-0.603288	1.7064	0.004725	1.90017	1	484.567
1426	0.563145	1.59781	0.004725	-1.65421	1	484.567
1427	0.465598	2.91602	0.004725	-1.49183	1	484.567
1428	0.637668	2.31828	0.004725	-1.64223	1	484.568
1429	0.672707	0.443144	0.004725	-1.7258	1	484.568
1430	0.806272	0.1614	0.004725	-1.75611	1	484.568
1431	-0.496504	2.12292	0.004725	1.49966	1	484.568
1432	0.530529	2.01434	0.004725	-1.59817	1	484.568
1433	0.371895	3.95044	0.004725	-1.32763	1	484.568
1434	0.562329	3.38235	0.004725	-1.4779	1	484.568
1435	0.371016	4.6201	0.004725	-1.29317	1	484.569
1436	0.432419	4.19602	0.004725	-1.40142	1	484.569
1437	0.701833	0.261561	0.004725	-1.75906	1	484.569
1438	0.635394	2.42964	0.004725	-1.57858	1	484.569
1439	0.389669	4.54298	0.004725	-1.23145	1	484.569
1440	-0.152287	3.87173	0.004725	0.206196	1	484.569
1441	0.502295	2.61679	0.004725	-1.51511	1	484.569
1442	0.530177	2.18049	0.004725	-1.61281	1	484.569
1443	0.51468	3.93653	0.004725	-1.47312	1	484.57
1444	0.508253	4.03905	0.004725	-1.3916	1	484.57
1445	0.324588	4.43273	0.004725	-1.19783	1	484.57
1446	0.577353	2.92128	0.004725	-1.51031	1	484.57
1447	-0.285609	3.15532	0.004725	0.669151	1	484.57
1448	0.407251	4.53682	0.004725	-1.24948	1	484.57
1449	0.518688	2.41161	0.004725	-1.53694	1	484.571
1450	-0.583422	1.77622	0.004725	1.74581	1	484.571
1451	0.472987	4.20227	0.004725	-1.34429	1	484.571
1452	0.66684	2.01425	0.004725	-1.66102	1	484.571
1453	0.45229	3.90843	0.004725	-1.35393	1	484.571
1454	0.0895357	5.20323	0.004725	-0.533295	1	484.571
1455	0.214465	4.85744	0.004725	-0.967268	1	484.571
1456	-0.61603	1.6601	0.004725	1.87805	1	484.571
1457	0.46206	3.23512	0.004725	-1.50263	1	484.571
1458	0.345936	5.60314	0.004725	-1.08312	1	484.571
1459	0.203594	5.36925	0.004725	-0.781709	1	484.571
1460	0.44648	4.75798	0.004725	-1.33832	1	484.572
1461	0.323436	4.35477	0.004725	-1.23886	1	484.572
1462	0.452832	4.92443	0.004725	-1.2942	1	484.572
1463	0.592318	2.19403	0.004725	-1.65406	1	484.572
1464	0.701634	1.62218	0.004725	-1.66689	1	484.573
1465	0.461078	3.00278	0.004725	-1.47473	1	484.573
1466	-0.507017	2.08214	0.004725	1.63581	1	484.573
1467	-0.238549	3.45147	0.004725	0.635029	1	484.573
1468	0.562714	2.60474	0.004725	-1.61472	1	484.573
1469	0.291789	4.86838	0.004725	-1.07	1	484.574
1470	0.624332	0.878443	0.004725	-1.68199	1	484.574
1471	0.253592	5.33468	0.004725	-0.907015	1	484.574
1472	0.340735	4.2341	0.004725	-1.25416	1	484.574
1473	0.664964	0.470795	0.004725	-1.73675	1	484.574
1474	0.740694	0.7524	0.004725	-1.7613	1	484.574
1475	0.224065	5.1387	0.004725	-0.976276	1	484.574
1476	0.724529	0.248536	0.004725	-1.78647	1	484.574
1477	0.651736	0.923691	0.004725	-1.74812	1	484.575
1478	0.697569	1.68718	0.004725	-1.66871	1	484.575
1479	0.0408629	4.7761	0.004725	-0.441321	1	484.575
1480	-0.214942	3.50893	0.004725	0.384906	1	484.575
1481	0.496574	2.71661	0.004725	-1.50209	1	484.575
1482	-0.224245	3.53047	0.004725	0.613454	1	484.575
1483	0.588151	2.37912	0.004725	-1.54699	1	484.575
1484	0.40523	4.26914	0.004725	-1.36925	1	484.575
1485	-0.208545	3.53231	0.004725	0.328055	1	484.575
1486	0.167574	5.628	0.004725	-0.659477	1	484.576
1487	-0.0287662	4.44343	0.004725	-0.302842	1	484.576
1488	-0.556231	1.87773	0.004725	1.62922	1	484.576
1489	0.647351	0.793352	0.004725	-1.74865	1	484.576
1490	0.594844	1.81923	0.004725	-1.58963	1	484.576
1491	0.358623	4.05376	0.004725	-1.30643	1	484.576
1492	0.461012	4.75594	0.004725	-1.29838	1	484.577
1493	0.613915	1.49201	0.004725	-1.70498	1	484.578
1494	-0.494726	2.12921	0.004725	1.54411	1	484.578
1495	0.224301	5.00653	0.004725	-0.999011	1	484.578
1496	0.553056	2.3312	0.004725	-1.6283	1	484.579
1497	0.420701	5.19881	0.004725	-1.22528	1	484.579
1498	-0.358371	2.77019	0.004725	1.03996	1	484.579
1499	0.799084	0.0686665	0.004725	-1.77482	1	484.579
1500	0.0103094	4.96918	0.004725	-0.170062	1	484.579
1501	0.727177	0.567028	0.004725	-1.78189	1	484.579
1502	-0.0725533	4.23924	0.004725	-0.169705	1	484.579
1503	0.366763	3.99731	0.004725	-1.30972	1	484.581
1504	-0.0989682	4.13461	0.004725	-0.0143632	1	484.581
1505	0.542136	2.19996	0.004725	-1.62699	1	484.581
1506	0.0778542	5.0317	0.004725	-0.470923	1	484.582
1507	0.644386	2.31483	0.004725	-1.6411	1	484.582
1508	-0.488888	2.15526	0.004725	1.53504	1	484.582
1509	-0.0499275	4.44463	0.004725	-0.189898	1	484.582
1510	0.35512	4.15658	0.004725	-1.31069	1	484.582
1511	0.151878	5.62919	0.004725	-0.577162	1	484.582
1512	-0.584359	1.77165	0.004725	1.71875	1	484.583
1513	0.350352	4.3652	0.004725	-1.29257	1	484.583
1514	0.789732	0.403103	0.004725	-1.76848	1	484.583
1515	0.438194	3.20689	0.004725	-1.45997	1	484.583
1516	0.472299	4.27469	0.004725	-1.3369	1	484.583
1517	-0.283678	3.18864	0.004725	0.778876	1	484.584
1518	0.671223	0.441028	0.004725	-1.72439	1	484.584
1519	0.569961	2.8652	0.004725	-1.50692	1	484.584
1520	0.710956	0.436391	0.004725	-1.78613	1	484.584
1521	0.587872	1.68318	0.004725	-1.6825	1	484.584
1522	-0.283586	3.1901	0.004725	0.831233	1	484.585
1523	-0.343283	2.8563	0.004725	0.947937	1	484.585
1524	-0.549342	1.89981	0.004725	1.53358	1	484.585
1525	0.514292	3.06107	0.004725	-1.46569	1	484.585
1526	0.311253	5.41513	0.004725	-1.0039	1	484.585
1527	0.429185	4.04271	0.004725	-1.41524	1	484.586
1528	-0.591263	1.74988	0.004725	1.88892	1	484.586
1529	-0.504914	2.07969	0.004725	1.39416	1	484.586
1530	0.521693	2.34274	0.004725	-1.60269	1	484.586
1531	0.612782	2.95737	0.004725	-1.55035	1	484.586
1532	-0.378819	2.65099	0.004725	0.918667	1	484.586
1533	-0.510043	2.06594	0.004725	1.61105	1	484.586
1534	0.668191	1.99671	0.004725	-1.66537	1	484.586
1535	0.669173	1.38008	0.004725	-1.7249	1	484.586
1536	0.513577	2.72432	0.004725	-1.49861	1	484.586
1537	0.45632	3.02529	0.004725	-1.471	1	484.586
1538	0.325919	5.61044	0.004725	-1.06398	1	484.587
1539	0.297051	5.7761	0.004725	-0.949889	1	484.587
1540	0.785023	0.417516	0.004725	-1.72745	1	484.587
1541	0.530309	1.99572	0.004725	-1.59226	1	484.587
1542	0.800255	0.335063	0.004725	-1.74646	1	484.588
1543	0.781371	0.17109	0.004725	-1.79632	1	484.588
1544	-0.264591	3.2728	0.004725	0.593373	1	484.588
1545	0.662369	0.934566	0.004725	-1.75298	1	484.589
1546	0.269639	4.63614	0.004725	-1.11121	1	484.589
1547	0.760437	0.813968	0.004725	-1.71688	1	484.589
1548	0.612256	3.00327	0.004725	-1.56016	1	484.589
1549	-0.564247	1.84597	0.004725	1.62901	1	484.59
1550	0.22114	5.38711	0.004725	-0.916201	1	484.59
1551	0.700027	0.292204	0.004725	-1.77298	1	484.59
1552	0.544005	3.5875	0.004725	-1.52072	1	484.59
1553	0.48406	4.63629	0.004725	-1.34262	1	484.59
1554	0.486196	3.77821	0.004725	-1.38736	1	484.59
1555	0.230043	5.47564	0.004725	-0.914366	1	484.591
1556	0.622962	2.19509	0.004725	-1.66027	1	484.591
1557	-0.362235	2.72601	0.004725	0.825308	1	484.591
1558	0.27882	4.62581	0.004725	-1.11491	1	484.591
1559	0.503613	2.48204	0.004725	-1.57835	1	484.591
1560	0.112985	5.08476	0.004725	-0.68121	1	484.592
1561	0.739838	0.107749	0.004725	-1.76053	1	484.593
1562	-0.404484	2.51964	0.004725	0.974339	1	484.593
1563	0.669619	1.12857	0.004725	-1.64672	1	484.593
1564	0.590245	2.1136	0.004725	-1.66101	1	484.593
1565	0.429759	3.72934	0.004725	-1.36147	1	484.594
1566	0.658357	0.50946	0.004725	-1.72278	1	484.594
1567	-0.301513	3.0906	0.004725	0.902238	1	484.594
1568	0.731798	0.779451	0.004725	-1.76487	1	484.594
1569	0.656628	2.33646	0.004725	-1.62381	1	484.594
1570	0.683431	1.15859	0.004725	-1.64877	1	484.594
1571	-0.393178	2.58144	0.004725	0.972467	1	484.594
1572	0.107109	5.11884	0.004725	-0.554467	1	484.594
1573	0.522863	2.07179	0.004725	-1.60024	1	484.594
1574	0.689417	0.817359	0.004725	-1.66877	1	484.595
1575	-0.385537	2.6254	0.004725	0.99127	1	484.595
1576	0.592017	1.24579	0.004725	-1.64762	1	484.595
1577	0.608312	1.75253	0.004725	-1.69014	1	484.595
1578	0.477239	2.69103	0.004725	-1.5306	1	484.595
1579	0.631203	0.758757	0.004725	-1.73101	1	484.596
1580	0.342694	4.15156	0.004725	-1.28003	1	484.596
1581	0.441725	4.18745	0.004725	-1.41271	1	484.596
1582	0.668002	1.92302	0.004725	-1.61443	1	484.596
1583	0.704052	1.10931	0.004725	-1.65948	1	484.596
1584	0.293102	5.00321	0.004725	-1.13528	1	484.596
1585	0.495416	4.27526	0.004725	-1.42917	1	484.596
1586	0.450455	4.94378	0.004725	-1.27482	1	484.597
1587	0.554794	1.87934	0.004725	-1.58662	1	484.597
1588	0.752406	0.767316	0.004725	-1.75569	1	484.597
1589	-0.566049	1.84439	0.004725	1.82916	1	484.597
1590	0.545962	2.43521	0.004725	-1.52937	1	484.597
1591	0.310402	4.91497	0.004725	-1.17601	1	484.597
1592	0.73657	1.10717	0.004725	-1.68908	1	484.598
1593	-0.613669	1.66856	0.004725	1.86078	1	484.598
1594	-0.0421724	4.41358	0.004725	-0.198744	1	484.598
1595	0.701837	0.581212	0.004725	-1.78121	1	484.598
1596	0.632015	2.0597	0.004725	-1.6725	1	484.598
1597	0.733888	0.969981	0.004725	-1.74484	1	484.598
1598	0.26839	5.8206	0.004725	-0.879854	1	484.598
1599	0.353812	4.05641	0.004725	-1.30463	1	484.598
1600	0.612902	2.93249	0.004725	-1.58134	1	484.599
1601	0.629533	1.35895	0.004725	-1.72067	1	484.599
1602	0.518484	2.96518	0.004725	-1.56975	1	484.599
1603	0.0332365	5.09013	0.004725	-0.252515	1	484.599
1604	0.329359	4.36308	0.004725	-1.26003	1	484.599
1605	0.661636	0.678374	0.004725	-1.76194	1	484.599
1606	0.414878	3.46374	0.004725	-1.40819	1	484.6
1607	0.457948	3.30142	0.004725	-1.42394	1	484.6
1608	0.44931	4.60723	0.004725	-1.36683	1	484.6
1609	-0.471125	2.2312	0.004725	1.45688	1	484.6
1610	0.572343	3.51914	0.004725	-1.486	1	484.6
1611	-0.4364	2.39262	0.004725	1.36964	1	484.6
1612	0.337542	4.74399	0.004725	-1.23841	1	484.6
1613	0.576578	1.30402	0.004725	-1.66016	1	484.601
1614	0.55573	2.29748	0.004725	-1.63427	1	484.601
1615	0.612849	1.51149	0.004725	-1.70596	1	484.601
1616	0.66716	2.16143	0.004725	-1.64361	1	484.601
1617	0.751554	0.375208	0.004725	-1.70647	1	484.601
1618	0.543637	1.75645	0.004725	-1.62509	1	484.601
1619	-0.174101	3.81464	0.004725	0.326466	1	484.601
1620	0.325343	4.46454	0.004725	-1.24801	1	484.601
1621	0.212123	4.84474	0.004725	-0.959592	1	484.602
1622	0.721741	1.18641	0.004725	-1.6704	1	484.602
1623	0.412627	3.68896	0.004725	-1.42438	1	484.602
1624	0.451199	4.12181	0.004725	-1.42728	1	484.603
1625	0.647761	1.01584	0.004725	-1.74538	1	484.603
1626	0.540182	1.91989	0.004725	-1.63353	1	484.603
1627	-0.328079	2.94412	0.004725	0.961778	1	484.603
1628	-0.230787	3.4729	0.004725	0.498278	1	484.603
1629	-0.188188	3.6567	0.004725	0.297986	1	484.603
1630	0.614094	1.7305	0.004725	-1.69429	1	484.604
1631	0.816737	0.170814	0.004725	-1.76682	1	484.605
1632	0.448535	3.17173	0.004725	-1.44312	1	484.606
1633	-0.0511109	4.59716	0.004725	0.0503094	1	484.606
1634	-0.245941	3.35579	0.004725	0.459391	1	484.606
1635	0.413021	3.63265	0.004725	-1.42768	1	484.606
1636	0.319519	5.68106	0.004725	-1.03619	1	484.606
1637	0.704057	0.433765	0.004725	-1.69977	1	484.607
1638	0.354799	4.10271	0.004725	-1.31595	1	484.607
1639	0.34239	4.24109	0.004725	-1.28989	1	484.607
1640	0.574902	3.40055	0.004725	-1.54086	1	484.607
1641	0.651499	1.0347	0.004725	-1.74626	1	484.607
1642	0.469875	3.09902	0.004725	-1.4504	1	484.608
1643	0.399556	4.12486	0.004725	-1.29142	1	484.608
1644	0.655919	2.17088	0.004725	-1.59772	1	484.608
1645	-0.40413	2.52167	0.004725	1.03802	1	484.608
1646	0.764442	0.119965	0.004725	-1.73773	1	484.608
1647	0.738055	0.725994	0.004725	-1.76941	1	484.608
1648	0.58243	2.89547	0.004725	-1.51117	1	484.608
1649	0.403868	5.09484	0.004725	-1.18667	1	484.609
1650	0.586036	3.17289	0.004725	-1.56722	1	484.609
1651	0.323669	5.14017	0.004725	-1.16294	1	484.609
1652	0.499786	2.39951	0.004725	-1.57383	1	484.609
1653	-0.00405811	4.89457	0.004725	-0.116534	1	484.609
1654	0.507554	2.41469	0.004725	-1.58779	1	484.609
1655	0.578607	2.26838	0.004725	-1.54831	1	484.61
1656	0.646674	2.52363	0.004725	-1.59399	1	484.61
1657	0.703343	1.46915	0.004725	-1.70929	1	484.61
1658	0.637234	1.27597	0.004725	-1.6311	1	484.61
1659	0.614921	1.88712	0.004725	-1.68499	1	484.61
1660	0.681703	0.431273	0.004725	-1.7722	1	484.611
1661	0.271605	4.62749	0.004725	-1.13491	1	484.611
1662	0.680162	0.81183	0.004725	-1.76637	1	484.611
1663	0.493414	3.52999	0.004725	-1.41139	1	484.611
1664	-0.4179	2.4683	0.004725	1.19899	1	484.611
1665	0.571475	3.6155	0.004725	-1.48711	1	484.611
1666	0.296571	5.69106	0.004725	-0.937607	1	484.612
1667	0.632951	2.08711	0.004725	-1.58126	1	484.612
1668	0.605195	1.49512	0.004725	-1.7042	1	484.612
1669	0.346951	5.09984	0.004725	-1.10319	1	484.612
1670	0.788219	0.0384035	0.004725	-1.76692	1	484.612
1671	0.555461	2.1087	0.004725	-1.64517	1	484.612
1672	0.769943	0.703121	0.004725	-1.71735	1	484.612
1673	0.629294	1.49069	0.004725	-1.71442	1	484.612
1674	0.211193	4.92791	0.004725	-0.924031	1	484.613
1675	0.728689	0.456429	0.004725	-1.79204	1	484.613
1676	0.575411	3.08862	0.004725	-1.57903	1	484.613
1677	0.618674	1.13765	0.004725	-1.7266	1	484.613
1678	0.36207	5.59209	0.004725	-1.08895	1	484.613
1679	0.690173	1.71837	0.004725	-1.68867	1	484.613
1680	0.710291	0.188394	0.004725	-1.75604	1	484.613
1681	0.488752	4.48702	0.004725	-1.39774	1	484.613
1682	0.571136	3.36503	0.004725	-1.54805	1	484.614
1683	-0.374963	2.69777	0.004725	1.12401	1	484.614
1684	0.510322	2.20101	0.004725	-1.57563	1	484.614
1685	0.194827	4.84959	0.004725	-0.947907	1	484.614
1686	0.665358	0.622714	0.004725	-1.76601	1	484.614
1687	0.510773	2.79037	0.004725	-1.57727	1	484.614
1688	0.742476	1.09176	0.004725	-1.71961	1	484.614
1689	0.539916	2.55492	0.004725	-1.51584	1	484.614
1690	0.590032	2.30938	0.004725	-1.54855	1	484.614
1691	0.736587	0.849997	0.004725	-1.68332	1	484.614
1692	-0.13299	4.09821	0.004725	0.273313	1	484.615
1693	0.709989	0.470155	0.004725	-1.78857	1	484.615
1694	0.553081	3.67004	0.004725	-1.51236	1	484.615
1695	0.33162	4.81794	0.004725	-1.22255	1	484.615
1696	-0.204379	3.5736	0.004725	0.370455	1	484.615
1697	0.596769	1.11084	0.004725	-1.66153	1	484.615
1698	0.532061	2.06725	0.004725	-1.62476	1	484.615
1699	-0.573329	1.81062	0.004725	1.63364	1	484.616
1700	0.485161	2.60608	0.004725	-1.55413	1	484.616
1701	0.742149	0.265482	0.004725	-1.7144	1	484.616
1702	0.520286	3.31622	0.004725	-1.54488	1	484.616
1703	-0.602537	1.70443	0.004725	1.75753	1	484.617
1704	0.729913	0.621328	0.004725	-1.78139	1	484.617
1705	0.788558	0.0325016	0.004725	-1.77439	1	484.617
1706	0.408657	4.47674	0.004725	-1.3547	1	484.617
1707	-0.203872	3.66544	0.004725	0.563744	1	484.617
1708	0.162477	5.33743	0.004725	-0.6671	1	484.617
1709	0.812868	0.19077	0.004725	-1.74887	1	484.617
1710	0.403424	3.54824	0.004725	-1.39276	1	484.617
1711	0.604176	1.22077	0.004725	-1.71427	1	484.617
1712	0.500483	2.42838	0.004725	-1.57866	1	484.618
1713	0.282195	5.76626	0.004725	-0.898756	1	484.618
1714	0.614027	1.65701	0.004725	-1.70009	1	484.618
1715	-0.16609	3.86192	0.004725	0.296391	1	484.618
1716	0.174557	4.85972	0.004725	-0.886252	1	484.618
1717	0.632755	2.65076	0.004725	-1.56742	1	484.618
1718	0.658912	0.471972	0.004725	-1.73934	1	484.618
1719	0.685836	1.2863	0.004725	-1.73444	1	484.619
1720	0.684674	0.854736	0.004725	-1.7653	1	484.619
1721	0.566915	1.43722	0.004725	-1.63968	1	484.619
1722	-0.263027	3.25843	0.004725	0.510169	1	484.619
1723	0.364173	5.13148	0.004725	-1.21825	1	484.619
1724	0.657522	1.66875	0.004725	-1.61216	1	484.619
1725	0.483451	3.66219	0.004725	-1.39314	1	484.619
1726	0.689311	0.281074	0.004725	-1.75088	1	484.619
1727	0.599339	1.00291	0.004725	-1.69511	1	484.619
1728	0.642903	2.37482	0.004725	-1.57957	1	484.62
1729	0.492453	2.4494	0.004725	-1.56201	1	484.62
1730	0.541687	4.01457	0.004725	-1.45973	1	484.62
1731	0.517043	2.65085	0.004725	-1.503	1	484.62
1732	0.316899	4.31659	0.004725	-1.23546	1	484.62
1733	0.225244	4.76238	0.004725	-1.01891	1	484.62
1734	0.624667	1.55995	0.004725	-1.70969	1	484.621
1735	0.599917	2.02042	0.004725	-1.57092	1	484.621
1736	-0.240812	3.44368	0.004725	0.670708	1	484.621
1737	0.212341	5.0586	0.004725	-0.884492	1	484.621
1738	-0.230713	3.41613	0.004725	0.356997	1	484.621
1739	0.592365	2.63393	0.004725	-1.62412	1	484.621
1740	0.480313	3.19804	0.004725	-1.43819	1	484.621
1741	0.383337	3.76133	0.004725	-1.35188	1	484.621
1742	0.820668	0.130762	0.004725	-1.7693	1	484.621
1743	-0.209066	3.60845	0.004725	0.541254	1	484.621
1744	0.515875	2.20498	0.004725	-1.60206	1	484.622
1745	0.252897	5.84467	0.004725	-0.833791	1	484.622
1746	0.610485	2.59841	0.004725	-1.5438	1	484.622
1747	0.409179	3.72672	0.004725	-1.42066	1	484.622
1748	0.607779	3.12373	0.004725	-1.55689	1	484.622
1749	0.714753	1.02286	0.004725	-1.75122	1	484.622
1750	0.643009	1.36608	0.004725	-1.62419	1	484.622
1751	0.636686	2.24804	0.004725	-1.65754	1	484.622
1752	0.592225	1.57092	0.004725	-1.6944	1	484.622
1753	0.296036	5.77906	0.004725	-0.966696	1	484.623
1754	-0.609107	1.686	0.004725	1.92423	1	484.623
1755	0.805974	0.154384	0.004725	-1.74197	1	484.623
1756	0.53199	4.01685	0.004725	-1.41579	1	484.623
1757	0.46001	3.22989	0.004725	-1.50773	1	484.624
1758	0.584071	2.5124	0.004725	-1.63329	1	484.624
1759	-0.377426	2.65294	0.004725	0.966169	1	484.624
1760	-0.345454	2.85232	0.004725	1.02656	1	484.624
1761	0.793176	0.242314	0.004725	-1.72804	1	484.624
1762	0.370295	4.79004	0.004725	-1.27674	1	484.624
1763	0.573559	1.36553	0.004725	-1.67919	1	484.624
1764	0.477147	3.63984	0.004725	-1.49325	1	484.624
1765	-0.303249	3.0655	0.004725	0.856237	1	484.624
1766	-0.214389	3.59984	0.004725	0.600146	1	484.624
1767	0.813602	0.0588914	0.004725	-1.77998	1	484.625
1768	0.791336	0.293879	0.004725	-1.79102	1	484.625
1769	0.30106	5.55887	0.004725	-0.960748	1	484.625
1770	0.677253	1.46222	0.004725	-1.72174	1	484.625
1771	0.446269	4.29444	0.004725	-1.4073	1	484.626
1772	0.693688	0.779498	0.004725	-1.66887	1	484.626
1773	-0.453895	2.31343	0.004725	1.39036	1	484.626
1774	0.59787	3.0979	0.004725	-1.51755	1	484.626
1775	-0.439002	2.37743	0.004725	1.35355	1	484.626
1776	0.602579	0.970534	0.004725	-1.68409	1	484.626
1777	0.753747	0.72108	0.004725	-1.69568	1	484.627
1778	0.408293	3.71789	0.004725	-1.35347	1	484.627
1779	-0.616896	1.65813	0.004725	1.90545	1	484.628
1780	-0.228175	3.4997	0.004725	0.528709	1	484.628
1781	0.736393	1.12918	0.004725	-1.68273	1	484.628
1782	0.689618	1.6224	0.004725	-1.63369	1	484.628
1783	0.628595	2.82758	0.004725	-1.56655	1	484.628
1784	0.307611	4.57932	0.004725	-1.14314	1	484.628
1785	0.0229458	4.83599	0.004725	-0.291381	1	484.629
1786	0.323021	5.68244	0.004725	-0.994046	1	484.629
1787	0.611552	2.78442	0.004725	-1.6082	1	484.629
1788	0.338549	5.49404	0.004725	-1.03984	1	484.63
1789	0.701133	1.25404	0.004725	-1.73519	1	484.63
1790	-0.131452	4.11687	0.004725	0.305179	1	484.63
1791	0.782633	0.260171	0.004725	-1.72073	1	484.631
1792	0.700166	0.314367	0.004725	-1.78297	1	484.631
1793	0.583138	3.47013	0.004725	-1.52642	1	484.631
1794	0.572117	1.61051	0.004725	-1.67862	1	484.631
1795	0.709051	0.829057	0.004725	-1.66926	1	484.631
1796	-0.246168	3.34166	0.004725	0.515092	1	484.631
1797	-0.363357	2.72579	0.004725	0.938578	1	484.631
1798	0.483181	4.53102	0.004725	-1.33055	1	484.631
1799	0.54388	3.11311	0.004725	-1.5732	1	484.632
1800	0.738787	0.907686	0.004725	-1.75372	1	484.632
1801	0.396414	4.70718	0.004725	-1.31615	1	484.632
1802	0.631856	2.80926	0.004725	-1.57904	1	484.633
1803	0.385244	3.73303	0.004725	-1.35395	1	484.633
1804	-0.0575203	4.52327	0.004725	0.0471785	1	484.633
1805	0.653374	0.521878	0.004725	-1.74746	1	484.633
1806	0.365963	3.90449	0.004725	-1.32093	1	484.633
1807	0.763639	0.457367	0.004725	-1.70428	1	484.633
1808	-0.249581	3.37838	0.004725	0.701804	1	484.634
1809	0.610253	1.13777	0.004725	-1.72311	1	484.634
1810	0.591611	1.06882	0.004725	-1.69004	1	484.634
1811	0.773669	0.600714	0.004725	-1.76572	1	484.634
1812	0.664436	0.41826	0.004725	-1.73905	1	484.634
1813	0.641196	1.50795	0.004725	-1.71828	1	484.634
1814	-0.404805	2.51135	0.004725	0.968976	1	484.634
1815	-0.318072	2.96334	0.004725	0.806707	1	484.634
1816	0.323085	4.35276	0.004725	-1.25547	1	484.634
1817	0.691392	1.02458	0.004725	-1.65414	1	484.634
1818	0.558087	1.78827	0.004725	-1.59125	1	484.635
1819	0.373336	5.01516	0.004725	-1.24879	1	484.635
1820	0.343611	4.97211	0.004725	-1.21942	1	484.635
1821	0.571924	1.90333	0.004725	-1.66824	1	484.635
1822	0.605539	0.977834	0.004725	-1.67298	1	484.635
1823	0.364333	4.26864	0.004725	-1.24448	1	484.635
1824	0.728672	0.149222	0.004725	-1.73927	1	484.635
1825	0.427974	4.19512	0.004725	-1.40433	1	484.636
1826	-0.200016	3.68958	0.004725	0.557268	1	484.636
1827	0.664996	1.527	0.004725	-1.71877	1	484.636
1828	0.623823	2.62017	0.004725	-1.55323	1	484.636
1829	0.679173	0.99805	0.004725	-1.75719	1	484.636
1830	-0.137572	4.01458	0.004725	0.162399	1	484.636
1831	0.740853	0.737197	0.004725	-1.77065	1	484.636
1832	0.329627	4.64704	0.004725	-1.24214	1	484.636
1833	0.0964973	4.81932	0.004725	-0.691172	1	484.637
1834	0.558108	3.30926	0.004725	-1.55816	1	484.637
1835	0.560239	1.87181	0.004725	-1.66131	1	484.637
1836	0.578928	1.51913	0.004725	-1.61443	1	484.637
1837	0.564749	3.66764	0.004725	-1.51088	1	484.637
1838	0.592273	1.08162	0.004725	-1.69811	1	484.637
1839	0.340394	5.54452	0.004725	-1.03813	1	484.637
1840	0.771909	0.651117	0.004725	-1.76069	1	484.638
1841	0.560447	1.67814	0.004725	-1.66655	1	484.638
1842	0.436956	3.91637	0.004725	-1.33759	1	484.638
1843	-0.139276	3.97487	0.004725	0.222158	1	484.638
1844	0.328151	4.22564	0.004725	-1.24047	1	484.638
1845	0.444171	5.09931	0.004725	-1.2769	1	484.638
1846	0.293776	4.4724	0.004725	-1.16011	1	484.639
1847	0.434535	4.58057	0.004725	-1.26679	1	484.639
1848	0.782838	0.217465	0.004725	-1.80188	1	484.639
1849	0.447377	4.56622	0.004725	-1.28201	1	484.64
1850	0.538589	1.74984	0.004725	-1.62016	1	484.64
1851	0.583752	1.20727	0.004725	-1.69329	1	484.64
1852	0.520874	3.37087	0.004725	-1.43808	1	484.641
1853	0.721866	1.03304	0.004725	-1.66707	1	484.641
1854	0.379761	4.53265	0.004725	-1.2169	1	484.641
1855	-0.0791974	4.20338	0.004725	-0.16473	1	484.641
1856	0.513078	3.6095	0.004725	-1.41496	1	484.641
1857	0.59259	3.03254	0.004725	-1.51071	1	484.641
1858	0.755259	0.647988	0.004725	-1.69546	1	484.641
1859	0.422243	4.54621	0.004725	-1.25686	1	484.642
1860	-0.368627	2.68491	0.004725	0.81334	1	484.642
1861	0.740871	1.14665	0.004725	-1.72055	1	484.642
1862	0.486874	4.64489	0.004725	-1.33396	1	484.642
1863	0.647405	2.29582	0.004725	-1.65125	1	484.642
1864	-0.322217	2.96345	0.004725	0.928937	1	484.642
1865	0.559554	3.38069	0.004725	-1.46602	1	484.643
1866	0.633387	2.80752	0.004725	-1.57994	1	484.643
1867	0.531839	3.2147	0.004725	-1.56102	1	484.643
1868	0.707303	0.202347	0.004725	-1.77594	1	484.643
1869	0.416669	4.68044	0.004725	-1.23716	1	484.643
1870	0.661878	2.34153	0.004725	-1.63064	1	484.643
1871	0.506958	3.11034	0.004725	-1.55664	1	484.644
1872	-0.303759	3.07542	0.004725	0.83529	1	484.644
1873	0.584887	2.39192	0.004725	-1.53863	1	484.644
1874	0.674422	2.15569	0.004725	-1.64473	1	484.644
1875	0.604737	3.23161	0.004725	-1.5372	1	484.644
1876	0.544822	1.73695	0.004725	-1.60661	1	484.644
1877	0.62509	2.06987	0.004725	-1.57498	1	484.644
1878	0.596125	2.82582	0.004725	-1.60857	1	484.644
1879	0.366563	4.69504	0.004725	-1.18097	1	484.644
1880	0.470815	2.67054	0.004725	-1.52048	1	484.645
1881	0.536915	4.1523	0.004725	-1.43294	1	484.645
1882	0.718521	1.30841	0.004725	-1.72301	1	484.645
1883	0.0560051	4.71501	0.004725	-0.571829	1	484.645
1884	-0.0276753	4.52571	0.004725	-0.287228	1	484.646
1885	0.451744	4.9927	0.004725	-1.2672	1	484.646
1886	0.544152	1.91004	0.004725	-1.64613	1	484.646
1887	0.145868	5.62712	0.004725	-0.568511	1	484.646
1888	-0.0420165	4.47841	0.004725	-0.225924	1	484.646
1889	0.629438	1.11628	0.004725	-1.73719	1	484.646
1890	0.403365	4.11744	0.004725	-1.29098	1	484.646
1891	-0.552336	1.89751	0.004725	1.73315	1	484.646
1892	0.702287	0.939012	0.004725	-1.76274	1	484.646
1893	0.431159	5.18177	0.004725	-1.26103	1	484.647
1894	0.66562	2.21589	0.004725	-1.64889	1	484.647
1895	0.548346	1.60161	0.004725	-1.63226	1	484.647
1896	0.783749	0.0293007	0.004725	-1.78937	1	484.647
1897	0.083804	5.28438	0.004725	-0.375394	1	484.647
1898	-0.333745	2.8599	0.004725	0.691152	1	484.648
1899	0.684285	1.85213	0.004725	-1.68221	1	484.648
1900	0.53667	4.15609	0.004725	-1.43808	1	484.648
1901	-0.0911009	4.30058	0.004725	0.0271503	1	484.648
1902	0.746766	0.614972	0.004725	-1.69047	1	484.648
1903	0.188142	5.21429	0.004725	-0.778001	1	484.648
1904	0.445715	4.53669	0.004725	-1.2817	1	484.649
1905	0.50947	2.17992	0.004725	-1.56706	1	484.649
1906	0.51702	4.01697	0.004725	-1.39289	1	484.649
1907	0.761635	0.893774	0.004725	-1.7343	1	484.649
1908	0.439595	5.05104	0.004725	-1.24205	1	484.649
1909	0.789768	0.484273	0.004725	-1.76883	1	484.649
1910	0.823108	0.117226	0.004725	-1.75835	1	484.649
1911	0.702785	1.68167	0.004725	-1.6875	1	484.649
1912	0.534273	1.90089	0.004725	-1.58836	1	484.649
1913	0.414988	3.49043	0.004725	-1.38923	1	484.649
1914	0.0980958	4.96952	0.004725	-0.671106	1	484.65
1915	0.0299724	5.02699	0.004725	-0.300919	1	484.65
1916	0.6916	0.410511	0.004725	-1.78418	1	484.65
1917	0.329419	4.21756	0.004725	-1.23902	1	484.65
1918	0.311889	4.34463	0.004725	-1.20083	1	484.65
1919	-0.590801	1.74922	0.004725	1.75716	1	484.65
1920	0.382397	4.76735	0.004725	-1.18851	1	484.65
1921	0.546887	4.03337	0.004725	-1.45469	1	484.65
1922	0.635766	1.97095	0.004725	-1.58453	1	484.65
1923	0.604897	2.7441	0.004725	-1.61668	1	484.651
1924	-0.141198	3.87652	0.004725	0.0648318	1	484.651
1925	-0.595525	1.73431	0.004725	1.83446	1	484.651
1926	0.64401	1.72515	0.004725	-1.70479	1	484.651
1927	-0.00799182	4.54526	0.004725	-0.382626	1	484.651
1928	0.451418	3.96038	0.004725	-1.44817	1	484.651
1929	0.741246	0.15327	0.004725	-1.79876	1	484.652
1930	0.615191	0.928797	0.004725	-1.72982	1	484.652
1931	0.481827	4.26346	0.004725	-1.43346	1	484.652
1932	0.741191	0.158009	0.004725	-1.79916	1	484.652
1933	0.335074	4.12392	0.004725	-1.2708	1	484.652
1934	0.703983	1.40226	0.004725	-1.72235	1	484.652
1935	0.503833	4.06485	0.004725	-1.37583	1	484.652
1936	0.608219	2.19809	0.004725	-1.66514	1	484.652
1937	0.412371	3.40442	0.004725	-1.43528	1	484.652
1938	0.568886	1.52024	0.004725	-1.61734	1	484.652
1939	0.560223	2.55168	0.004725	-1.51783	1	484.653
1940	0.453102	3.24882	0.004725	-1.42426	1	484.653
1941	0.673084	0.426113	0.004725	-1.76937	1	484.653
1942	0.810609	0.134886	0.004725	-1.74181	1	484.653
1943	0.311161	4.96524	0.004725	-1.17569	1	484.653
1944	0.150676	5.54008	0.004725	-0.646419	1	484.653
1945	0.692198	1.20487	0.004725	-1.74375	1	484.653
1946	0.442326	3.97554	0.004725	-1.33297	1	484.653
1947	0.409712	5.30704	0.004725	-1.2273	1	484.653
1948	-0.244394	3.41085	0.004725	0.60608	1	484.654
1949	0.214965	5.24571	0.004725	-0.941123	1	484.654
1950	0.486305	4.15122	0.004725	-1.35244	1	484.654
1951	-0.0249245	4.64434	0.004725	-0.216887	1	484.654
1952	0.80918	0.171576	0.004725	-1.79493	1	484.654
1953	0.431268	3.22489	0.004725	-1.43314	1	484.655
1954	0.281209	4.50212	0.004725	-1.16633	1	484.655
1955	0.49464	4.09505	0.004725	-1.36444	1	484.655
1956	0.544144	1.69425	0.004725	-1.61324	1	484.655
1957	0.415184	4.47766	0.004725	-1.25609	1	484.655
1958	0.424943	3.49323	0.004725	-1.45725	1	484.655
1959	0.798214	0.0182196	0.004725	-1.78465	1	484.655
1960	0.50026	4.45157	0.004725	-1.40952	1	484.655
1961	0.498591	2.34548	0.004725	-1.54537	1	484.656
1962	0.238294	4.70005	0.004725	-1.0669	1	484.656
1963	-0.397959	2.56941	0.004725	1.0653	1	484.656
1964	0.650893	0.498274	0.004725	-1.73901	1	484.656
1965	-0.516726	2.0382	0.004725	1.55553	1	484.656
1966	0.375548	3.78479	0.004725	-1.34047	1	484.656
1967	0.79149	0.439125	0.004725	-1.776	1	484.657
1968	0.729416	0.972057	0.004725	-1.75485	1	484.657
1969	0.764164	0.519435	0.004725	-1.70102	1	484.657
1970	0.664615	0.477164	0.004725	-1.76473	1	484.657
1971	0.60493	2.1956	0.004725	-1.55787	1	484.657
1972	0.649909	0.716422	0.004725	-1.76049	1	484.657
1973	0.638233	1.86691	0.004725	-1.69421	1	484.657
1974	0.297859	5.35202	0.004725	-0.982232	1	484.657
1975	0.491497	4.3852	0.004725	-1.4206	1	484.657
1976	0.0792878	4.76685	0.004725	-0.630376	1	484.658
1977	0.747808	0.538558	0.004725	-1.789	1	484.658
1978	0.536527	2.36831	0.004725	-1.6238	1	484.658
1979	-0.333597	2.86842	0.004725	0.70826	1	484.659
1980	-0.269091	3.27199	0.004725	0.715745	1	484.659
1981	0.759078	0.762492	0.004725	-1.76096	1	484.659
1982	0.418952	3.53458	0.004725	-1.37972	1	484.659
1983	0.335601	5.73857	0.004725	-1.04709	1	484.659
1984	0.167975	5.33901	0.004725	-0.789694	1	484.66
1985	0.734214	1.31725	0.004725	-1.70213	1	484.66
1986	0.622954	2.4168	0.004725	-1.55599	1	484.66
1987	0.645019	1.08619	0.004725	-1.74656	1	484.66
1988	0.538751	4.00853	0.004725	-1.47392	1	484.66
1989	0.461741	4.98835	0.004725	-1.30108	1	484.66
1990	0.398931	3.52389	0.004725	-1.4106	1	484.66
1991	0.43781	4.3938	0.004725	-1.39298	1	484.661
1992	0.243551	5.4083	0.004725	-0.970044	1	484.661
1993	0.566521	1.71196	0.004725	-1.59404	1	484.661
1994	-0.569431	1.82639	0.004725	1.63903	1	484.661
1995	-0.200654	3.66363	0.004725	0.526394	1	484.661
1996	0.643205	1.0376	0.004725	-1.64523	1	484.661
1997	0.186941	5.66947	0.004725	-0.651345	1	484.662
1998	0.594652	3.38626	0.004725	-1.53574	1	484.662
1999	-0.354091	2.80418	0.004725	1.02571	1	484.662
2000	0.514409	3.01923	0.004725	-1.46261	1	484.662
2001	0.447255	4.88625	0.004725	-1.25857	1	484.662
2002	0.734616	1.30634	0.004725	-1.68373	1	484.662
2003	0.727787	0.380261	0.004725	-1.69767	1	484.662
2004	0.594449	2.1014	0.004725	-1.66978	1	484.662
2005	0.520146	3.5671	0.004725	-1.52616	1	484.663
2006	0.623402	1.50669	0.004725	-1.71644	1	484.663
2007	0.666886	0.697607	0.004725	-1.77179	1	484.663
2008	0.663795	0.553015	0.004725	-1.69284	1	484.664
2009	-0.295535	3.11217	0.004725	0.84738	1	484.664
2010	0.382315	5.23382	0.004725	-1.22412	1	484.664
2011	0.565969	2.58154	0.004725	-1.62642	1	484.664
2012	0.642666	2.57263	0.004725	-1.57236	1	484.664
2013	0.153515	5.64415	0.004725	-0.549657	1	484.664
2014	0.763795	0.721893	0.004725	-1.76308	1	484.664
2015	0.41307	5.21922	0.004725	-1.25145	1	484.665
2016	0.561963	2.79135	0.004725	-1.60904	1	484.665
2017	0.495837	4.57276	0.004725	-1.34555	1	484.665
2018	0.750474	0.0515883	0.004725	-1.75854	1	484.665
2019	0.533571	2.6497	0.004725	-1.60641	1	484.666
2020	0.518082	3.0164	0.004725	-1.57231	1	484.666
2021	-0.0464519	4.65173	0.004725	0.0230551	1	484.666
2022	0.486944	4.45144	0.004725	-1.33414	1	484.666
2023	-0.240284	3.41866	0.004725	0.528053	1	484.667
2024	0.505889	4.26837	0.004725	-1.36659	1	484.667
2025	-0.214185	3.51623	0.004725	0.311014	1	484.667
2026	0.704357	0.88317	0.004725	-1.66215	1	484.667
2027	0.243354	5.0518	0.004725	-0.942916	1	484.667
2028	0.800588	0.473665	0.004725	-1.74803	1	484.668
2029	0.685164	0.410806	0.004725	-1.78187	1	484.668
2030	-0.0402623	4.3876	0.004725	-0.235106	1	484.668
2031	0.384587	3.98972	0.004725	-1.29749	1	484.668
2032	0.667253	1.19165	0.004725	-1.63589	1	484.668
2033	-0.408704	2.51601	0.004725	1.09126	1	484.668
2034	-0.16536	3.90879	0.004725	0.420398	1	484.668
2035	0.56932	1.41826	0.004725	-1.68311	1	484.669
2036	0.736589	0.313923	0.004725	-1.70375	1	484.669
2037	0.602481	2.10807	0.004725	-1.67221	1	484.669
2038	-0.147259	3.84478	0.004725	0.0907181	1	484.669
2039	0.409001	3.45282	0.004725	-1.43486	1	484.67
2040	-0.333196	2.92178	0.004725	1.02679	1	484.67
2041	-0.221501	3.49567	0.004725	0.482894	1	484.67
2042	0.670528	0.394383	0.004725	-1.71962	1	484.67
2043	0.697721	1.82783	0.004725	-1.67478	1	484.67
2044	0.0607272	5.21254	0.004725	-0.368879	1	484.67
2045	0.436377	3.1136	0.004725	-1.44915	1	484.67
2046	0.715884	1.06979	0.004725	-1.65946	1	484.671
2047	-0.557412	1.87131	0.004725	1.58329	1	484.671
2048	-0.301222	3.08607	0.004725	0.801287	1	484.671
2049	0.55976	1.80639	0.004725	-1.5842	1	484.671
2050	0.517471	1.99275	0.004725	-1.59027	1	484.672
2051	0.711978	1.14713	0.004725	-1.74634	1	484.672
2052	-0.2609	3.32949	0.004725	0.777657	1	484.672
2053	0.530626	2.86661	0.004725	-1.48071	1	484.672
2054	0.758395	0.948342	0.004725	-1.73622	1	484.672
2055	-0.505346	2.08759	0.004725	1.55468	1	484.672
2056	0.803954	0.233385	0.004725	-1.72902	1	484.672
2057	0.427287	4.83076	0.004725	-1.23353	1	484.673
2058	0.318902	4.2999	0.004725	-1.25568	1	484.673
2059	0.568811	3.59853	0.004725	-1.52605	1	484.673
2060	0.425457	3.37318	0.004725	-1.40434	1	484.673
2061	-0.326723	2.95518	0.004725	1.00765	1	484.673
2062	0.505787	3.81274	0.004725	-1.49669	1	484.673
2063	-0.0907467	4.23161	0.004725	0.043023	1	484.673
2064	0.605947	2.14115	0.004725	-1.67093	1	484.673
2065	0.713302	0.390146	0.004725	-1.69677	1	484.673
2066	0.200658	5.06069	0.004725	-0.947424	1	484.674
2067	0.427954	4.8933	0.004725	-1.22903	1	484.674
2068	-0.190005	3.75512	0.004725	0.53135	1	484.674
2069	-0.628941	1.61575	0.004725	1.90991	1	484.674
2070	0.667378	0.833487	0.004725	-1.76802	1	484.674
2071	0.734265	0.295017	0.004725	-1.70546	1	484.675
2072	0.364354	5.03874	0.004725	-1.23876	1	484.675
2073	0.402093	5.28271	0.004725	-1.23291	1	484.675
2074	0.303215	5.75742	0.004725	-0.99852	1	484.675
2075	0.676197	1.59191	0.004725	-1.71604	1	484.675
2076	0.37067	4.04689	0.004725	-1.35644	1	484.675
2077	0.429735	4.57822	0.004725	-1.25868	1	484.675
2078	-0.545549	1.91557	0.004725	1.60938	1	484.675
2079	0.643399	0.84858	0.004725	-1.66143	1	484.676
2080	0.345728	4.03684	0.004725	-1.28091	1	484.676
2081	0.362072	4.8714	0.004725	-1.14887	1	484.676
2082	0.358103	4.17573	0.004725	-1.25252	1	484.676
2083	0.32811	5.45246	0.004725	-1.11682	1	484.676
2084	0.443538	4.33659	0.004725	-1.4053	1	484.677
2085	0.692099	0.26031	0.004725	-1.73166	1	484.677
2086	0.481248	2.74224	0.004725	-1.48834	1	484.677
2087	0.773133	0.594355	0.004725	-1.70501	1	484.677
2088	0.669601	0.734301	0.004725	-1.66733	1	484.678
2089	0.540282	4.15404	0.004725	-1.42658	1	484.678
2090	0.615744	1.93401	0.004725	-1.57638	1	484.678
2091	0.252069	5.17826	0.004725	-1.03873	1	484.678
2092	0.432433	3.81282	0.004725	-1.34373	1	484.678
2093	0.405768	5.41585	0.004725	-1.16854	1	484.678
2094	0.649968	1.02238	0.004725	-1.75321	1	484.679
2095	0.748274	1.09242	0.004725	-1.72788	1	484.679
2096	0.715132	1.56627	0.004725	-1.69635	1	484.679
2097	0.27186	5.58492	0.004725	-0.988374	1	484.68
2098	0.0392051	5.02357	0.004725	-0.266446	1	484.681
2099	0.104641	5.4782	0.004725	-0.445594	1	484.681
2100	0.501112	2.90395	0.004725	-1.46869	1	484.681
2101	0.721669	1.19066	0.004725	-1.73918	1	484.681
2102	0.666191	1.5747	0.004725	-1.7193	1	484.681
2103	0.524885	1.89563	0.004725	-1.62213	1	484.681
2104	0.64029	2.74538	0.004725	-1.57181	1	484.682
2105	0.590698	3.05737	0.004725	-1.58924	1	484.682
2106	0.700657	0.655543	0.004725	-1.78532	1	484.682
2107	0.808385	0.405236	0.004725	-1.75728	1	484.682
2108	0.518673	2.37253	0.004725	-1.52744	1	484.682
2109	0.792716	0.0666806	0.004725	-1.80491	1	484.682
2110	0.763249	0.813446	0.004725	-1.69809	1	484.682
2111	0.322074	4.61896	0.004725	-1.23885	1	484.682
2112	0.64298	2.10101	0.004725	-1.67689	1	484.683
2113	0.730598	0.205913	0.004725	-1.80158	1	484.683
2114	-0.262811	3.23537	0.004725	0.446585	1	484.683
2115	0.44575	3.09824	0.004725	-1.4436	1	484.683
2116	0.448151	4.66909	0.004725	-1.27086	1	484.683
2117	0.768018	0.762442	0.004725	-1.7567	1	484.684
2118	0.369629	4.17553	0.004725	-1.25814	1	484.684
2119	0.784224	0.687577	0.004725	-1.72845	1	484.684
2120	0.465681	2.66569	0.004725	-1.5172	1	484.684
2121	0.427883	3.54841	0.004725	-1.46162	1	484.684
2122	0.759299	0.178081	0.004725	-1.80885	1	484.685
2123	0.489992	2.49417	0.004725	-1.5755	1	484.685
2124	0.2875	5.01875	0.004725	-1.02299	1	484.685
2125	0.670346	2.06174	0.004725	-1.60307	1	484.686
2126	0.257078	4.73841	0.004725	-1.11302	1	484.686
2127	0.193556	4.84036	0.004725	-0.96348	1	484.686
2128	0.64707	2.56682	0.004725	-1.57504	1	484.686
2129	0.597533	2.07172	0.004725	-1.56117	1	484.687
2130	0.481495	4.78167	0.004725	-1.35543	1	484.687
2131	-0.614766	1.66637	0.004725	1.94828	1	484.687
2132	0.722798	0.428645	0.004725	-1.69103	1	484.687
2133	0.728586	1.22465	0.004725	-1.73181	1	484.687
2134	0.54444	2.18457	0.004725	-1.64167	1	484.687
2135	0.66262	1.26019	0.004725	-1.62923	1	484.687
2136	-0.249785	3.29614	0.004725	0.38905	1	484.687
2137	0.52728	3.68522	0.004725	-1.51859	1	484.687
2138	0.364646	5.34917	0.004725	-1.09395	1	484.687
2139	-0.236113	3.3938	0.004725	0.475625	1	484.688
2140	0.628008	2.27184	0.004725	-1.66357	1	484.688
2141	0.65755	1.31061	0.004725	-1.62498	1	484.688
2142	-0.255899	3.27634	0.004725	0.429168	1	484.688
2143	0.739531	0.542711	0.004725	-1.79323	1	484.688
2144	0.312205	4.38361	0.004725	-1.18308	1	484.688
2145	0.507145	3.19826	0.004725	-1.44143	1	484.689
2146	0.516391	2.04648	0.004725	-1.57386	1	484.689
2147	0.496963	4.59938	0.004725	-1.34359	1	484.689
2148	0.632536	2.2329	0.004725	-1.66684	1	484.689
2149	0.336698	4.08544	0.004725	-1.26638	1	484.689
2150	0.716997	1.24006	0.004725	-1.73746	1	484.69
2151	0.30356	4.29872	0.004725	-1.21668	1	484.69
2152	0.684864	1.92823	0.004725	-1.61935	1	484.69
2153	0.587697	2.47266	0.004725	-1.53075	1	484.69
2154	0.561917	3.81053	0.004725	-1.45315	1	484.69
2155	0.472559	4.80905	0.004725	-1.35284	1	484.69
2156	0.635235	1.38236	0.004725	-1.72983	1	484.691
2157	-0.487862	2.16533	0.004725	1.57278	1	484.691
2158	0.300191	4.68937	0.004725	-1.10519	1	484.691
2159	0.564888	1.3545	0.004725	-1.67785	1	484.691
2160	-0.209577	3.62643	0.004725	0.519048	1	484.691
2161	0.173667	5.43674	0.004725	-0.665769	1	484.691
2162	0.666589	2.31625	0.004725	-1.64114	1	484.691
2163	0.297908	5.61306	0.004725	-1.03247	1	484.692
2164	0.0128769	4.68341	0.004725	-0.429135	1	484.692
2165	0.538939	2.41753	0.004725	-1.62616	1	484.692
2166	-0.420509	2.44118	0.004725	1.00156	1	484.692
2167	-0.505313	2.08359	0.004725	1.57873	1	484.692
2168	0.589983	1.02736	0.004725	-1.67594	1	484.692
2169	0.33256	5.80355	0.004725	-1.02013	1	484.692
2170	-0.219908	3.57525	0.004725	0.632758	1	484.693
2171	0.623976	2.72047	0.004725	-1.54442	1	484.693
2172	0.432936	3.10365	0.004725	-1.48082	1	484.693
2173	0.384601	4.30858	0.004725	-1.24757	1	484.693
2174	0.463312	4.03876	0.004725	-1.33836	1	484.694
2175	-0.20053	3.63377	0.004725	0.460675	1	484.694
2176	-0.157077	3.95044	0.004725	0.414424	1	484.694
2177	0.674873	0.643074	0.004725	-1.67405	1	484.694
2178	0.500881	3.683	0.004725	-1.39633	1	484.694
2179	0.619282	3.11746	0.004725	-1.55595	1	484.695
2180	0.773491	0.359012	0.004725	-1.7055	1	484.695
2181	0.790105	0.610958	0.004725	-1.75304	1	484.695
2182	0.591278	3.25609	0.004725	-1.49712	1	484.695
2183	0.39498	3.80687	0.004725	-1.40694	1	484.695
2184	0.517719	4.45729	0.004725	-1.40406	1	484.695
2185	0.631955	1.84676	0.004725	-1.69868	1	484.695
2186	0.562659	3.42817	0.004725	-1.55173	1	484.695
2187	0.63132	2.93554	0.004725	-1.57615	1	484.696
2188	0.375673	4.67441	0.004725	-1.30418	1	484.696
2189	0.779944	0.750912	0.004725	-1.72107	1	484.696
2190	0.540172	2.05476	0.004725	-1.55835	1	484.696
2191	0.440768	5.22345	0.004725	-1.24558	1	484.697
2192	0.685066	0.583756	0.004725	-1.67816	1	484.697
2193	0.195067	4.88561	0.004725	-0.96439	1	484.697
2194	0.810445	0.185349	0.004725	-1.79974	1	484.697
2195	0.358869	3.84741	0.004725	-1.3332	1	484.697
2196	0.399583	4.72891	0.004725	-1.20848	1	484.697
2197	0.557095	2.45046	0.004725	-1.52135	1	484.697
2198	0.659522	1.36724	0.004725	-1.6214	1	484.697
2199	0.444264	3.57427	0.004725	-1.37636	1	484.697
2200	0.613609	1.0063	0.004725	-1.65239	1	484.698
2201	-0.0588794	4.50647	0.004725	0.0490415	1	484.698
2202	0.597022	3.36236	0.004725	-1.5477	1	484.698
2203	0.435389	4.73734	0.004725	-1.24886	1	484.698
2204	-0.184535	3.7628	0.004725	0.480749	1	484.698
2205	0.354114	5.044	0.004725	-1.22763	1	484.698
2206	0.327023	5.20396	0.004725	-1.16501	1	484.698
2207	0.576454	1.15072	0.004725	-1.67783	1	484.698
2208	-0.353447	2.81039	0.004725	1.04531	1	484.698
2209	0.795078	2.323e-05	0.004725	-1.77746	1	484.699
2210	0.79728	2.323e-05	0.004725	-1.77734	1	484.699
2211	0.792956	2.323e-05	0.004725	-1.77788	1	484.699
2212	-0.0901835	4.17838	0.004725	-0.030412	1	484.699
2213	0.520622	3.85943	0.004725	-1.39972	1	484.699
2214	0.612647	1.72192	0.004725	-1.58835	1	484.699
2215	0.267757	5.02963	0.004725	-1.09655	1	484.7
2216	0.601948	1.08537	0.004725	-1.72451	1	484.7
2217	-0.572378	1.81034	0.004725	1.56669	1	484.7
2218	0.297306	4.69273	0.004725	-1.10035	1	484.7
2219	0.439372	4.97065	0.004725	-1.23725	1	484.7
2220	0.777651	0.311046	0.004725	-1.8045	1	484.701
2221	0.570264	1.37411	0.004725	-1.62955	1	484.701
2222	0.609106	1.3678	0.004725	-1.72105	1	484.701
2223	0.725336	0.85316	0.004725	-1.66821	1	484.701
2224	0.640213	2.58666	0.004725	-1.62872	1	484.701
2225	0.598187	1.99237	0.004725	-1.56586	1	484.701
2226	0.0220017	4.58724	0.004725	-0.49078	1	484.701
2227	0.0279426	4.6418	0.004725	-0.454902	1	484.701
2228	0.483993	2.65258	0.004725	-1.56745	1	484.701
2229	0.78784	2.323e-05	0.004725	-1.77768	1	484.701
2230	0.521777	2.05714	0.004725	-1.56485	1	484.701
2231	0.716243	1.65941	0.004725	-1.66274	1	484.701
2232	0.761514	0.473565	0.004725	-1.69607	1	484.702
2233	0.559222	1.35403	0.004725	-1.6601	1	484.702
2234	0.335201	5.74876	0.004725	-1.05342	1	484.702
2235	-0.0601519	4.57649	0.004725	0.0959564	1	484.702
2236	-0.294965	3.12549	0.004725	0.804473	1	484.702
2237	0.586464	3.27036	0.004725	-1.49035	1	484.702
2238	-0.22845	3.52429	0.004725	0.65315	1	484.702
2239	0.786579	2.323e-05	0.004725	-1.77869	1	484.702
2240	0.377023	3.67458	0.004725	-1.37561	1	484.703
2241	0.75376	0.223633	0.004725	-1.71078	1	484.703
2242	0.414313	3.81443	0.004725	-1.33289	1	484.703
2243	0.738754	1.03283	0.004725	-1.67253	1	484.703
2244	-0.301977	3.07237	0.004725	0.858385	1	484.703
2245	0.197131	5.49062	0.004725	-0.720487	1	484.703
2246	-0.157066	3.92548	0.004725	0.381092	1	484.704
2247	0.590807	2.48256	0.004725	-1.53041	1	484.704
2248	0.603299	1.96873	0.004725	-1.56855	1	484.704
2249	0.619552	1.25865	0.004725	-1.6246	1	484.704
2250	0.625236	1.20582	0.004725	-1.62868	1	484.704
2251	0.696484	1.12543	0.004725	-1.75438	1	484.704
2252	0.660342	1.94287	0.004725	-1.59497	1	484.705
2253	-0.1898	3.61611	0.004725	0.180944	1	484.705
2254	0.384879	5.25273	0.004725	-1.22771	1	484.705
2255	0.645352	1.25735	0.004725	-1.74123	1	484.705
2256	0.564308	3.76777	0.004725	-1.5077	1	484.705
2257	0.791932	2.323e-05	0.004725	-1.78509	1	484.705
2258	-0.606093	1.69054	0.004725	1.72441	1	484.706
2259	0.783469	2.323e-05	0.004725	-1.77963	1	484.706
2260	0.784296	0.584126	0.004725	-1.71222	1	484.706
2261	0.778901	0.14285	0.004725	-1.81171	1	484.706
2262	0.469715	2.56815	0.004725	-1.52911	1	484.706
2263	0.716797	1.36408	0.004725	-1.65085	1	484.707
2264	0.668287	1.90239	0.004725	-1.60168	1	484.707
2265	0.411459	5.36983	0.004725	-1.22264	1	484.707
2266	0.443365	3.47099	0.004725	-1.38807	1	484.707
2267	-0.291745	3.12993	0.004725	0.715375	1	484.707
2268	0.729786	0.813733	0.004725	-1.67096	1	484.707
2269	0.715179	0.763924	0.004725	-1.78058	1	484.707
2270	0.805949	2.323e-05	0.004725	-1.7836	1	484.708
2271	0.758737	0.0148808	0.004725	-1.77489	1	484.708
2272	0.794076	0.334592	0.004725	-1.79597	1	484.708
2273	0.781544	2.323e-05	0.004725	-1.77911	1	484.708
2274	-0.203483	3.61458	0.004725	0.348192	1	484.708
2275	0.716147	0.112188	0.004725	-1.77433	1	484.708
2276	-0.208684	3.56927	0.004725	0.445479	1	484.708
2277	0.809083	2.323e-05	0.004725	-1.77631	1	484.708
2278	0.479858	4.09566	0.004725	-1.45782	1	484.709
2279	0.809206	2.323e-05	0.004725	-1.77968	1	484.709
2280	0.558603	1.82135	0.004725	-1.57897	1	484.709
2281	0.110566	5.17531	0.004725	-0.533561	1	484.709
2282	-0.223139	3.53169	0.004725	0.611791	1	484.709
2283	0.637599	1.88319	0.004725	-1.58486	1	484.709
2284	0.468933	2.99769	0.004725	-1.53857	1	484.709
2285	0.403822	4.23239	0.004725	-1.27103	1	484.709
2286	0.701295	0.629438	0.004725	-1.78924	1	484.71
2287	0.650481	2.41396	0.004725	-1.64533	1	484.71
2288	0.653315	2.57258	0.004725	-1.58214	1	484.71
2289	0.485849	3.76492	0.004725	-1.49502	1	484.711
2290	-0.0386557	4.66078	0.004725	-0.0750443	1	484.711
2291	0.319469	4.62702	0.004725	-1.23693	1	484.711
2292	0.517322	2.01296	0.004725	-1.61993	1	484.711
2293	0.77132	0.728675	0.004725	-1.7007	1	484.712
2294	0.360815	4.81605	0.004725	-1.26993	1	484.712
2295	-0.431351	2.39295	0.004725	1.12732	1	484.712
2296	0.424114	3.89296	0.004725	-1.43569	1	484.712
2297	-0.0644389	4.28235	0.004725	-0.143555	1	484.712
2298	-0.2122	3.6225	0.004725	0.596093	1	484.713
2299	0.780017	2.323e-05	0.004725	-1.78214	1	484.713
2300	0.80079	2.323e-05	0.004725	-1.76669	1	484.713
2301	0.488633	4.36991	0.004725	-1.33554	1	484.713
2302	0.464003	2.79414	0.004725	-1.53895	1	484.713
2303	0.016838	4.59089	0.004725	-0.481271	1	484.713
2304	0.789896	2.323e-05	0.004725	-1.78847	1	484.713
2305	0.467541	2.59211	0.004725	-1.52275	1	484.713
2306	-0.320273	2.9256	0.004725	0.681176	1	484.713
2307	0.761524	0.297392	0.004725	-1.80935	1	484.714
2308	0.785839	2.323e-05	0.004725	-1.76683	1	484.714
2309	0.386301	4.54933	0.004725	-1.33256	1	484.714
2310	0.577389	1.6267	0.004725	-1.59502	1	484.714
2311	0.547457	3.57553	0.004725	-1.43864	1	484.714
2312	-0.14889	4.00728	0.004725	0.39609	1	484.715
2313	-0.509556	2.07013	0.004725	1.65958	1	484.715
2314	0.279933	5.83623	0.004725	-0.871931	1	484.715
2315	0.573097	1.72678	0.004725	-1.58562	1	484.715
2316	0.525379	3.97343	0.004725	-1.39709	1	484.715
2317	0.631133	1.95614	0.004725	-1.69213	1	484.715
2318	0.762845	0.917315	0.004725	-1.69579	1	484.715
2319	-0.219102	3.52099	0.004725	0.392046	1	484.716
2320	0.813859	2.323e-05	0.004725	-1.77907	1	484.716
2321	0.509302	4.11163	0.004725	-1.37278	1	484.716
2322	0.713337	0.318451	0.004725	-1.80097	1	484.716
2323	0.770837	0.801371	0.004725	-1.7534	1	484.716
2324	0.728058	1.50688	0.004725	-1.6717	1	484.717
2325	0.493335	4.7278	0.004725	-1.33417	1	484.717
2326	0.250633	5.17252	0.004725	-1.04035	1	484.717
2327	0.809487	2.323e-05	0.004725	-1.78695	1	484.717
2328	0.775977	2.323e-05	0.004725	-1.77362	1	484.718
2329	0.384934	3.73974	0.004725	-1.39832	1	484.718
2330	-0.606643	1.69273	0.004725	1.88814	1	484.718
2331	0.461326	2.88141	0.004725	-1.4684	1	484.718
2332	0.492452	3.67556	0.004725	-1.38946	1	484.718
2333	0.52128	1.93483	0.004725	-1.62632	1	484.718
2334	0.454606	5.13979	0.004725	-1.27022	1	484.718
2335	0.720457	0.191877	0.004725	-1.79956	1	484.719
2336	0.342971	3.95741	0.004725	-1.30491	1	484.719
2337	0.82061	0.0858164	0.004725	-1.74329	1	484.719
2338	0.493499	2.30869	0.004725	-1.58537	1	484.719
2339	-0.55818	1.87363	0.004725	1.80253	1	484.719
2340	0.569851	1.21684	0.004725	-1.68142	1	484.719
2341	0.800873	2.323e-05	0.004725	-1.76425	1	484.719
2342	0.461163	4.88429	0.004725	-1.34214	1	484.72
2343	0.324252	4.15961	0.004725	-1.23989	1	484.72
2344	0.524638	4.19541	0.004725	-1.45767	1	484.72
2345	0.774504	2.323e-05	0.004725	-1.77426	1	484.72
2346	0.515748	4.421	0.004725	-1.42206	1	484.72
2347	-0.574	1.80833	0.004725	1.62832	1	484.72
2348	0.772709	0.734227	0.004725	-1.7621	1	484.72
2349	0.763681	0.114126	0.004725	-1.81144	1	484.72
2350	-0.263392	3.27146	0.004725	0.547811	1	484.72
2351	-0.381966	2.65187	0.004725	1.14665	1	484.721
2352	0.782096	2.323e-05	0.004725	-1.76551	1	484.721
2353	0.789791	2.323e-05	0.004725	-1.7914	1	484.721
2354	0.491999	4.24287	0.004725	-1.44701	1	484.721
2355	0.810886	0.334461	0.004725	-1.78319	1	484.721
2356	0.81409	2.323e-05	0.004725	-1.78529	1	484.721
2357	-0.479285	2.18715	0.004725	1.38625	1	484.722
2358	0.806099	0.134544	0.004725	-1.72965	1	484.722
2359	0.429922	4.94306	0.004725	-1.3185	1	484.722
2360	0.552729	3.09902	0.004725	-1.58545	1	484.722
2361	-0.133227	3.92291	0.004725	-0.00514793	1	484.722
2362	0.487566	2.39367	0.004725	-1.53358	1	484.722
2363	0.313091	4.8459	0.004725	-1.08822	1	484.722
2364	-0.486296	2.16382	0.004725	1.5072	1	484.722
2365	0.772989	2.323e-05	0.004725	-1.77716	1	484.723
2366	0.392842	3.86418	0.004725	-1.40394	1	484.723
2367	0.609173	1.23217	0.004725	-1.6268	1	484.723
2368	0.685547	0.934265	0.004725	-1.76964	1	484.723
2369	0.383209	4.55992	0.004725	-1.20988	1	484.723
2370	0.420049	4.33696	0.004725	-1.39023	1	484.723
2371	0.602254	3.40864	0.004725	-1.53395	1	484.723
2372	-0.559503	1.86927	0.004725	1.73142	1	484.723
2373	0.61558	2.62679	0.004725	-1.63504	1	484.723
2374	0.72053	0.259314	0.004725	-1.70816	1	484.724
2375	0.680642	1.36513	0.004725	-1.73881	1	484.724
2376	0.60911	0.788944	0.004725	-1.71544	1	484.724
2377	0.59271	2.11202	0.004725	-1.55411	1	484.724
2378	0.544838	4.10548	0.004725	-1.4648	1	484.724
2379	0.772384	0.908798	0.004725	-1.71602	1	484.724
2380	-0.363758	2.74374	0.004725	0.961557	1	484.724
2381	0.603898	0.933711	0.004725	-1.72624	1	484.724
2382	0.775618	2.323e-05	0.004725	-1.78529	1	484.725
2383	0.373021	3.67124	0.004725	-1.36885	1	484.725
2384	0.526838	4.41202	0.004725	-1.40828	1	484.725
2385	0.398904	3.62152	0.004725	-1.42507	1	484.725
2386	0.321805	4.53627	0.004725	-1.15445	1	484.725
2387	0.385864	4.75234	0.004725	-1.18831	1	484.725
2388	0.810908	0.242314	0.004725	-1.79784	1	484.726
2389	0.517306	4.43686	0.004725	-1.4191	1	484.726
2390	0.77299	2.323e-05	0.004725	-1.77102	1	484.726
2391	0.585474	3.42405	0.004725	-1.48334	1	484.726
2392	0.715338	0.778149	0.004725	-1.6655	1	484.726
2393	0.60792	1.55262	0.004725	-1.71354	1	484.726
2394	0.776227	0.268066	0.004725	-1.70818	1	484.727
2395	0.554908	1.38416	0.004725	-1.66394	1	484.727
2396	0.78429	0.71973	0.004725	-1.74951	1	484.727
2397	0.555872	2.67085	0.004725	-1.50126	1	484.727
2398	0.797387	2.323e-05	0.004725	-1.7612	1	484.727
2399	0.804009	2.323e-05	0.004725	-1.7625	1	484.727
2400	0.528397	2.09276	0.004725	-1.63592	1	484.727
2401	0.803074	2.323e-05	0.004725	-1.79343	1	484.727
2402	0.54779	2.1522	0.004725	-1.64955	1	484.727
2403	0.798669	2.323e-05	0.004725	-1.76127	1	484.728
2404	0.671577	0.775486	0.004725	-1.65956	1	484.728
2405	-0.389104	2.62185	0.004725	1.21285	1	484.728
2406	-0.570254	1.82213	0.004725	1.61099	1	484.728
2407	-0.147569	4.00434	0.004725	0.296847	1	484.728
2408	0.82852	0.028644	0.004725	-1.79319	1	484.728
2409	0.778368	2.323e-05	0.004725	-1.76468	1	484.728
2410	0.594152	2.70777	0.004725	-1.62805	1	484.728
2411	0.0276549	4.76164	0.004725	-0.467996	1	484.728
2412	0.771086	2.323e-05	0.004725	-1.77285	1	484.728
2413	-0.429847	2.39595	0.004725	1.01861	1	484.729
2414	0.645925	2.47115	0.004725	-1.56716	1	484.729
2415	0.641205	0.647869	0.004725	-1.68475	1	484.729
2416	0.717665	0.099283	0.004725	-1.77804	1	484.729
2417	0.505814	2.69615	0.004725	-1.59025	1	484.729
2418	0.412487	4.28852	0.004725	-1.26944	1	484.729
2419	0.799201	2.323e-05	0.004725	-1.79449	1	484.729
2420	0.615002	3.13693	0.004725	-1.5266	1	484.73
2421	-0.509224	2.05449	0.004725	1.37802	1	484.73
2422	0.533509	2.09721	0.004725	-1.64096	1	484.73
2423	0.550523	2.7975	0.004725	-1.61008	1	484.73
2424	0.521627	2.86587	0.004725	-1.59079	1	484.73
2425	-0.408636	2.52762	0.004725	1.20748	1	484.731
2426	0.666518	1.56085	0.004725	-1.61124	1	484.731
2427	0.571524	1.20564	0.004725	-1.68891	1	484.731
2428	-0.438711	2.38502	0.004725	1.34432	1	484.731
2429	0.626293	3.0711	0.004725	-1.56702	1	484.731
2430	0.497438	2.76839	0.004725	-1.47823	1	484.732
2431	-0.315029	3.01506	0.004725	0.964095	1	484.732
2432	0.6183	2.28581	0.004725	-1.55286	1	484.732
2433	0.552929	3.13872	0.004725	-1.58278	1	484.732
2434	0.592048	2.57392	0.004725	-1.5234	1	484.732
2435	0.735829	1.00571	0.004725	-1.75719	1	484.732
2436	0.818769	2.323e-05	0.004725	-1.78623	1	484.732
2437	0.797096	2.323e-05	0.004725	-1.75982	1	484.732
2438	0.761208	0.868974	0.004725	-1.68942	1	484.733
2439	0.694402	1.98757	0.004725	-1.66664	1	484.733
2440	0.582242	1.17914	0.004725	-1.64481	1	484.733
2441	0.28567	5.91772	0.004725	-0.907744	1	484.733
2442	0.226147	5.19594	0.004725	-0.984942	1	484.733
2443	0.458142	3.06753	0.004725	-1.52629	1	484.733
2444	0.768605	2.323e-05	0.004725	-1.77592	1	484.733
2445	0.801469	2.323e-05	0.004725	-1.7954	1	484.733
2446	0.614786	1.90707	0.004725	-1.69461	1	484.733
2447	0.519497	1.85993	0.004725	-1.59905	1	484.733
2448	0.623917	1.08091	0.004725	-1.63748	1	484.734
2449	0.590366	2.12543	0.004725	-1.55183	1	484.734
2450	0.771136	2.323e-05	0.004725	-1.78462	1	484.734
2451	-0.556949	1.88096	0.004725	1.81557	1	484.734
2452	0.567006	1.46809	0.004725	-1.68982	1	484.734
2453	0.274181	4.75151	0.004725	-1.15	1	484.734
2454	0.301729	5.90355	0.004725	-0.943539	1	484.734
2455	-0.307663	3.06324	0.004725	0.94951	1	484.734
2456	-0.217242	3.58319	0.004725	0.627947	1	484.734
2457	0.434097	2.98943	0.004725	-1.46678	1	484.735
2458	0.555994	3.66794	0.004725	-1.44109	1	484.735
2459	0.718893	0.0992018	0.004725	-1.75022	1	484.735
2460	0.780727	2.323e-05	0.004725	-1.76123	1	484.735
2461	0.576013	2.68839	0.004725	-1.50808	1	484.735
2462	0.67271	2.03595	0.004725	-1.59963	1	484.735
2463	0.73935	0.349889	0.004725	-1.69468	1	484.735
2464	0.516138	2.17153	0.004725	-1.54717	1	484.736
2465	0.803911	2.323e-05	0.004725	-1.79569	1	484.736
2466	0.598578	2.46715	0.004725	-1.5326	1	484.736
2467	0.582566	3.13108	0.004725	-1.48793	1	484.736
2468	0.582599	3.07239	0.004725	-1.49065	1	484.736
2469	0.016058	4.83979	0.004725	-0.359569	1	484.736
2470	0.787856	0.731889	0.004725	-1.73547	1	484.737
2471	0.751826	1.16252	0.004725	-1.72266	1	484.737
2472	0.292917	5.91526	0.004725	-0.905854	1	484.737
2473	0.695529	0.461927	0.004725	-1.79546	1	484.737
2474	0.684108	1.91731	0.004725	-1.68742	1	484.737
2475	0.462506	5.0302	0.004725	-1.27131	1	484.737
2476	0.408608	4.99252	0.004725	-1.18924	1	484.737
2477	0.704386	1.69235	0.004725	-1.7005	1	484.737
2478	0.688151	1.96679	0.004725	-1.67834	1	484.737
2479	0.526872	4.34724	0.004725	-1.3882	1	484.738
2480	-0.38821	2.61636	0.004725	1.01592	1	484.738
2481	0.414541	4.37452	0.004725	-1.26061	1	484.738
2482	0.597173	1.52629	0.004725	-1.60011	1	484.738
2483	0.509461	4.63311	0.004725	-1.37397	1	484.738
2484	0.43022	4.16953	0.004725	-1.41789	1	484.738
2485	0.676859	2.10703	0.004725	-1.60337	1	484.738
2486	0.149357	5.61563	0.004725	-0.609299	1	484.738
2487	0.313299	4.23703	0.004725	-1.21304	1	484.739
2488	0.818177	2.323e-05	0.004725	-1.79013	1	484.739
2489	0.457887	2.97287	0.004725	-1.45281	1	484.739
2490	0.573864	2.82444	0.004725	-1.49808	1	484.739
2491	0.668731	0.740135	0.004725	-1.6619	1	484.739
2492	0.651802	0.796062	0.004725	-1.65926	1	484.739
2493	0.788936	2.323e-05	0.004725	-1.79658	1	484.739
2494	0.717889	0.343577	0.004725	-1.80495	1	484.74
2495	0.672434	2.39362	0.004725	-1.62594	1	484.74
2496	0.51714	2.55649	0.004725	-1.50174	1	484.74
2497	0.659721	0.388913	0.004725	-1.75907	1	484.741
2498	0.315993	5.10233	0.004725	-1.04714	1	484.741
2499	0.642249	0.988805	0.004725	-1.7575	1	484.741
2500	0.791708	0.565933	0.004725	-1.77034	1	484.741
2501	0.771814	0.858915	0.004725	-1.74735	1	484.741
2502	0.728684	0.882464	0.004725	-1.6653	1	484.741
2503	0.824748	2.323e-05	0.004725	-1.78004	1	484.741
2504	0.821274	2.323e-05	0.004725	-1.78794	1	484.741
2505	0.651632	2.65585	0.004725	-1.61424	1	484.741
2506	0.69586	1.72486	0.004725	-1.70296	1	484.741
2507	-0.485928	2.15195	0.004725	1.31541	1	484.741
2508	0.797515	2.323e-05	0.004725	-1.79779	1	484.742
2509	0.478627	3.71984	0.004725	-1.49745	1	484.742
2510	0.651836	0.813414	0.004725	-1.65731	1	484.742
2511	0.563851	3.74537	0.004725	-1.44796	1	484.742
2512	0.371126	3.70174	0.004725	-1.34398	1	484.742
2513	0.555739	3.04502	0.004725	-1.47344	1	484.742
2514	0.818548	2.323e-05	0.004725	-1.79097	1	484.742
2515	0.777097	2.323e-05	0.004725	-1.76074	1	484.742
2516	0.496369	2.89117	0.004725	-1.57272	1	484.742
2517	0.529633	3.1722	0.004725	-1.57242	1	484.742
2518	0.401001	5.51867	0.004725	-1.14649	1	484.742
2519	0.773328	2.323e-05	0.004725	-1.76277	1	484.743
2520	0.318309	5.4289	0.004725	-1.11336	1	484.743
2521	0.767273	2.323e-05	0.004725	-1.76859	1	484.743
2522	0.625385	2.96873	0.004725	-1.53819	1	484.744
2523	0.683979	2.1887	0.004725	-1.61729	1	484.744
2524	0.188821	4.86	0.004725	-0.958948	1	484.744
2525	0.388384	4.91667	0.004725	-1.17046	1	484.744
2526	-0.383036	2.60914	0.004725	0.840867	1	484.744
2527	0.816486	2.323e-05	0.004725	-1.76322	1	484.745
2528	0.821038	2.323e-05	0.004725	-1.76703	1	484.745
2529	0.041592	4.76702	0.004725	-0.530654	1	484.745
2530	0.452236	3.84061	0.004725	-1.34644	1	484.745
2531	0.810285	2.323e-05	0.004725	-1.75978	1	484.745
2532	0.306799	4.84994	0.004725	-1.19326	1	484.745
2533	0.823305	2.323e-05	0.004725	-1.78747	1	484.745
2534	0.454444	5.15293	0.004725	-1.28545	1	484.746
2535	0.251691	4.74682	0.004725	-1.02634	1	484.746
2536	0.824492	2.323e-05	0.004725	-1.78635	1	484.747
2537	0.516006	3.10101	0.004725	-1.44936	1	484.747
2538	0.345733	5.48535	0.004725	-1.14179	1	484.747
2539	0.560247	1.63222	0.004725	-1.59595	1	484.747
2540	0.41615	3.20319	0.004725	-1.4311	1	484.747
2541	0.398913	5.50117	0.004725	-1.1895	1	484.747
2542	0.771706	0.555556	0.004725	-1.78778	1	484.747
2543	0.402295	3.40103	0.004725	-1.43713	1	484.747
2544	0.737821	0.266578	0.004725	-1.81147	1	484.747
2545	0.785789	2.323e-05	0.004725	-1.75675	1	484.747
2546	0.751305	1.05432	0.004725	-1.74309	1	484.748
2547	-0.229481	3.47908	0.004725	0.475891	1	484.748
2548	0.725184	1.38206	0.004725	-1.72404	1	484.748
2549	0.432628	4.81863	0.004725	-1.23444	1	484.748
2550	0.681786	1.90095	0.004725	-1.60857	1	484.748
2551	-0.487942	2.15104	0.004725	1.31474	1	484.749
2552	-0.249173	3.39799	0.004725	0.692797	1	484.749
2553	0.473757	4.65268	0.004725	-1.38758	1	484.749
2554	0.700658	0.154686	0.004725	-1.74716	1	484.749
2555	0.430142	3.0196	0.004725	-1.48353	1	484.749
2556	0.696913	0.928659	0.004725	-1.65129	1	484.749
2557	0.0890741	4.89723	0.004725	-0.671136	1	484.749
2558	0.600318	3.45774	0.004725	-1.50704	1	484.749
2559	0.467719	3.24258	0.004725	-1.41833	1	484.749
2560	-0.267263	3.20834	0.004725	0.448169	1	484.749
2561	0.335302	4.15732	0.004725	-1.2369	1	484.749
2562	-0.23369	3.4461	0.004725	0.587376	1	484.75
2563	0.593421	1.40069	0.004725	-1.61122	1	484.75
2564	-0.518425	2.01471	0.004725	1.35096	1	484.75
2565	-0.463826	2.24479	0.004725	1.20512	1	484.751
2566	0.611119	1.51927	0.004725	-1.71876	1	484.751
2567	0.763594	2.323e-05	0.004725	-1.77077	1	484.751
2568	0.696158	0.353128	0.004725	-1.69923	1	484.751
2569	-0.226959	3.53655	0.004725	0.665949	1	484.751
2570	0.630506	2.48872	0.004725	-1.64928	1	484.751
2571	0.522599	1.77233	0.004725	-1.62376	1	484.752
2572	0.810298	2.323e-05	0.004725	-1.7982	1	484.752
2573	0.517103	3.04461	0.004725	-1.45423	1	484.752
2574	0.69808	1.1062	0.004725	-1.75993	1	484.752
2575	0.202245	5.37495	0.004725	-0.885641	1	484.752
2576	0.00840541	4.96194	0.004725	-0.191634	1	484.752
2577	0.77458	2.323e-05	0.004725	-1.79465	1	484.753
2578	0.416047	3.18068	0.004725	-1.43639	1	484.753
2579	0.732212	1.45919	0.004725	-1.70518	1	484.753
2580	0.486638	3.7717	0.004725	-1.49838	1	484.753
2581	0.669319	1.96228	0.004725	-1.5963	1	484.754
2582	0.551559	1.39441	0.004725	-1.66473	1	484.754
2583	0.433033	3.68376	0.004725	-1.35346	1	484.754
2584	0.735166	1.48301	0.004725	-1.67877	1	484.754
2585	0.626391	0.830094	0.004725	-1.75275	1	484.754
2586	0.780604	0.458267	0.004725	-1.79463	1	484.755
2587	0.473711	3.4649	0.004725	-1.39611	1	484.755
2588	0.688437	2.01197	0.004725	-1.61515	1	484.755
2589	0.580649	3.58108	0.004725	-1.53521	1	484.755
2590	0.484568	2.64369	0.004725	-1.49168	1	484.755
2591	0.405746	5.24571	0.004725	-1.25283	1	484.755
2592	0.490646	3.52136	0.004725	-1.39908	1	484.755
2593	0.647005	0.757063	0.004725	-1.66352	1	484.755
2594	-0.391645	2.6015	0.004725	1.04371	1	484.756
2595	0.810679	0.271869	0.004725	-1.79838	1	484.756
2596	-0.243363	3.3246	0.004725	0.407216	1	484.756
2597	0.717027	0.182719	0.004725	-1.72037	1	484.756
2598	0.370244	3.87018	0.004725	-1.30359	1	484.756
2599	-0.227478	3.53242	0.004725	0.649485	1	484.756
2600	0.749476	0.0614993	0.004725	-1.73671	1	484.757
2601	0.643258	0.564994	0.004725	-1.76073	1	484.757
2602	0.238168	5.4605	0.004725	-0.830491	1	484.757
2603	0.489748	3.71277	0.004725	-1.50594	1	484.757
2604	0.0151223	5.04731	0.004725	-0.134251	1	484.757
2605	0.240631	5.79952	0.004725	-0.772534	1	484.757
2606	-0.325448	2.95092	0.004725	0.97436	1	484.757
2607	0.0204042	4.58862	0.004725	-0.448136	1	484.757
2608	0.495197	3.88452	0.004725	-1.37154	1	484.757
2609	0.791319	2.323e-05	0.004725	-1.80094	1	484.757
2610	0.685583	1.36867	0.004725	-1.62597	1	484.757
2611	-0.331096	2.87227	0.004725	0.662988	1	484.758
2612	-0.573092	1.81886	0.004725	1.88683	1	484.758
2613	0.627746	0.687839	0.004725	-1.68586	1	484.758
2614	-0.552901	1.89158	0.004725	1.73572	1	484.758
2615	0.814909	2.323e-05	0.004725	-1.75862	1	484.759
2616	-0.620207	1.64769	0.004725	1.97234	1	484.759
2617	0.0815801	5.34841	0.004725	-0.329907	1	484.759
2618	0.796939	2.323e-05	0.004725	-1.75372	1	484.76
2619	0.394484	3.84705	0.004725	-1.31465	1	484.76
2620	0.830726	2.323e-05	0.004725	-1.77701	1	484.76
2621	-0.324417	2.89954	0.004725	0.67142	1	484.76
2622	0.737236	1.43195	0.004725	-1.67386	1	484.76
2623	-0.212939	3.59707	0.004725	0.593058	1	484.76
2624	0.730127	0.585446	0.004725	-1.67602	1	484.76
2625	0.461181	4.71884	0.004725	-1.37405	1	484.76
2626	0.496183	3.22965	0.004725	-1.551	1	484.76
2627	0.334251	4.88497	0.004725	-1.23011	1	484.76
2628	0.299366	4.24125	0.004725	-1.21168	1	484.761
2629	-0.555325	1.88315	0.004725	1.65366	1	484.761
2630	0.766399	0.640085	0.004725	-1.78298	1	484.761
2631	0.533573	4.3762	0.004725	-1.40358	1	484.761
2632	0.827549	0.22847	0.004725	-1.7395	1	484.761
2633	0.304139	5.22531	0.004725	-1.00647	1	484.761
2634	0.709965	1.4924	0.004725	-1.72309	1	484.761
2635	-0.357082	2.79457	0.004725	1.1399	1	484.761
2636	-0.103333	4.30909	0.004725	0.23445	1	484.762
2637	-0.015219	4.63261	0.004725	-0.304524	1	484.762
2638	0.745026	0.0212305	0.004725	-1.7608	1	484.762
2639	0.29673	5.26616	0.004725	-1.11176	1	484.762
2640	0.708454	0.561739	0.004725	-1.67393	1	484.762
2641	0.322009	4.65625	0.004725	-1.24206	1	484.762
2642	0.672371	0.307501	0.004725	-1.72661	1	484.762
2643	0.651414	2.76537	0.004725	-1.59156	1	484.762
2644	0.644364	0.4908	0.004725	-1.75382	1	484.762
2645	-0.489951	2.1429	0.004725	1.32674	1	484.763
2646	0.654317	1.85698	0.004725	-1.70435	1	484.763
2647	-0.615654	1.65742	0.004725	1.75101	1	484.763
2648	-0.364844	2.7532	0.004725	1.16812	1	484.764
2649	0.408988	5.31593	0.004725	-1.16246	1	484.764
2650	0.668625	1.28726	0.004725	-1.62337	1	484.764
2651	0.828407	0.0554495	0.004725	-1.8038	1	484.764
2652	0.539173	2.93783	0.004725	-1.59729	1	484.764
2653	0.650125	1.78925	0.004725	-1.71006	1	484.765
2654	0.634815	0.72795	0.004725	-1.6722	1	484.765
2655	0.830791	2.323e-05	0.004725	-1.77181	1	484.765
2656	0.634251	2.93957	0.004725	-1.54924	1	484.765
2657	0.278788	4.51875	0.004725	-1.11435	1	484.765
2658	0.282844	4.98401	0.004725	-1.13636	1	484.766
2659	0.788551	2.323e-05	0.004725	-1.80231	1	484.766
2660	0.846491	0.0751133	0.004725	-1.77411	1	484.766
2661	-0.206133	3.63081	0.004725	0.553982	1	484.766
2662	0.798123	0.630061	0.004725	-1.75083	1	484.766
2663	-0.0535576	4.62269	0.004725	0.0609549	1	484.766
2664	0.67347	0.599053	0.004725	-1.78638	1	484.766
2665	0.483762	4.79029	0.004725	-1.3681	1	484.766
2666	-0.226405	3.53327	0.004725	0.607737	1	484.767
2667	0.82314	2.323e-05	0.004725	-1.76168	1	484.767
2668	0.45811	2.68088	0.004725	-1.49869	1	484.767
2669	0.124392	5.46028	0.004725	-0.582202	1	484.767
2670	0.71549	0.289647	0.004725	-1.80639	1	484.767
2671	0.721872	1.39346	0.004725	-1.72756	1	484.767
2672	0.669884	2.45786	0.004725	-1.59906	1	484.767
2673	0.706375	0.335458	0.004725	-1.80306	1	484.768
2674	0.548236	4.21591	0.004725	-1.44224	1	484.768
2675	0.30588	5.23196	0.004725	-1.13346	1	484.768
2676	0.612949	1.36661	0.004725	-1.72899	1	484.769
2677	0.667524	2.19934	0.004725	-1.58862	1	484.769
2678	0.668644	0.512929	0.004725	-1.6855	1	484.769
2679	0.523989	1.86721	0.004725	-1.63899	1	484.769
2680	0.625862	3.10086	0.004725	-1.5745	1	484.769
2681	0.669099	0.820197	0.004725	-1.77726	1	484.769
2682	0.818841	0.00573354	0.004725	-1.80239	1	484.77
2683	0.34691	4.02287	0.004725	-1.33275	1	484.77
2684	0.12319	5.00698	0.004725	-0.647552	1	484.771
2685	-0.430516	2.38939	0.004725	1.04697	1	484.771
2686	-0.457459	2.26905	0.004725	1.13798	1	484.771
2687	0.616957	0.715786	0.004725	-1.69201	1	484.771
2688	0.265691	5.8193	0.004725	-0.831728	1	484.771
2689	0.615928	0.676505	0.004725	-1.71702	1	484.771
2690	-0.398159	2.57381	0.004725	1.22394	1	484.771
2691	0.061355	4.69997	0.004725	-0.571485	1	484.771
2692	0.783435	2.323e-05	0.004725	-1.75224	1	484.771
2693	0.632714	1.71855	0.004725	-1.71426	1	484.772
2694	0.814437	0.460264	0.004725	-1.75637	1	484.772
2695	0.630231	2.94202	0.004725	-1.54079	1	484.772
2696	0.37018	4.39714	0.004725	-1.21674	1	484.772
2697	0.720397	1.73544	0.004725	-1.67174	1	484.772
2698	-0.457949	2.26593	0.004725	1.11759	1	484.772
2699	0.0709472	5.30451	0.004725	-0.375442	1	484.773
2700	0.736046	0.982856	0.004725	-1.66399	1	484.773
2701	0.763763	1.1071	0.004725	-1.7138	1	484.773
2702	0.797822	0.379153	0.004725	-1.79584	1	484.773
2703	0.756634	2.323e-05	0.004725	-1.77241	1	484.773
2704	0.434721	5.09656	0.004725	-1.30076	1	484.774
2705	0.803151	2.323e-05	0.004725	-1.8041	1	484.774
2706	0.34955	5.13077	0.004725	-1.21469	1	484.774
2707	0.473143	4.83125	0.004725	-1.36131	1	484.774
2708	-0.0331737	4.70206	0.004725	-0.086375	1	484.774
2709	0.529512	4.45105	0.004725	-1.41134	1	484.775
2710	0.500035	2.23527	0.004725	-1.54148	1	484.775
2711	0.833706	2.323e-05	0.004725	-1.77222	1	484.775
2712	0.75667	2.323e-05	0.004725	-1.77088	1	484.775
2713	-0.27699	3.21855	0.004725	0.687264	1	484.775
2714	0.787497	0.0654694	0.004725	-1.72854	1	484.775
2715	0.536341	4.33031	0.004725	-1.40111	1	484.775
2716	0.0216442	4.93739	0.004725	-0.205272	1	484.775
2717	0.756282	2.323e-05	0.004725	-1.77193	1	484.775
2718	0.455835	5.11762	0.004725	-1.30207	1	484.775
2719	0.628818	2.1946	0.004725	-1.55968	1	484.775
2720	0.435484	4.52803	0.004725	-1.38491	1	484.775
2721	0.575226	2.0796	0.004725	-1.54919	1	484.776
2722	0.710915	1.83148	0.004725	-1.67775	1	484.776
2723	0.133942	4.75227	0.004725	-0.806966	1	484.776
2724	0.578279	2.00557	0.004725	-1.55566	1	484.776
2725	0.637435	2.93229	0.004725	-1.59156	1	484.776
2726	0.662481	0.32648	0.004725	-1.75413	1	484.777
2727	0.732197	1.46698	0.004725	-1.70919	1	484.777
2728	0.606522	0.756681	0.004725	-1.71125	1	484.777
2729	0.75558	2.323e-05	0.004725	-1.77958	1	484.777
2730	0.650114	2.13133	0.004725	-1.57498	1	484.778
2731	0.718338	1.7436	0.004725	-1.68081	1	484.778
2732	0.567026	1.41746	0.004725	-1.61571	1	484.778
2733	0.477958	4.50995	0.004725	-1.41245	1	484.778
2734	0.361113	4.44801	0.004725	-1.20099	1	484.778
2735	0.314894	4.36064	0.004725	-1.17828	1	484.779
2736	0.553162	4.16309	0.004725	-1.43275	1	484.779
2737	0.60712	1.7777	0.004725	-1.57744	1	484.779
2738	0.61652	2.73516	0.004725	-1.52804	1	484.779
2739	0.408088	3.28639	0.004725	-1.4105	1	484.78
2740	0.567172	3.99006	0.004725	-1.4721	1	484.78
2741	0.401428	5.06817	0.004725	-1.28195	1	484.78
2742	-0.295875	3.0751	0.004725	0.712098	1	484.781
2743	0.601502	1.07766	0.004725	-1.73345	1	484.781
2744	0.497583	3.87128	0.004725	-1.49645	1	484.781
2745	0.431441	5.40202	0.004725	-1.22338	1	484.781
2746	0.643423	0.775272	0.004725	-1.7684	1	484.781
2747	0.814486	0.47676	0.004725	-1.75085	1	484.781
2748	0.490404	2.67465	0.004725	-1.48446	1	484.781
2749	0.622394	3.2299	0.004725	-1.54441	1	484.782
2750	0.263583	5.9648	0.004725	-0.836209	1	484.782
2751	0.678355	1.93063	0.004725	-1.69419	1	484.782
2752	0.53587	1.6458	0.004725	-1.65638	1	484.783
2753	0.746653	1.35559	0.004725	-1.70272	1	484.783
2754	0.364571	4.19929	0.004725	-1.24185	1	484.783
2755	-0.533942	1.96454	0.004725	1.52293	1	484.783
2756	-0.441944	2.34535	0.004725	1.07788	1	484.783
2757	0.432085	3.03806	0.004725	-1.44485	1	484.783
2758	0.416741	4.80529	0.004725	-1.21343	1	484.784
2759	0.378758	5.57373	0.004725	-1.16285	1	484.784
2760	0.511688	1.91473	0.004725	-1.62007	1	484.784
2761	0.602913	3.4842	0.004725	-1.53482	1	484.784
2762	-0.245978	3.30994	0.004725	0.41731	1	484.784
2763	0.634118	0.636764	0.004725	-1.75814	1	484.784
2764	-0.205513	3.5558	0.004725	0.254839	1	484.784
2765	0.767597	2.323e-05	0.004725	-1.79797	1	484.784
2766	0.566644	3.99884	0.004725	-1.45482	1	484.784
2767	-0.557833	1.8783	0.004725	1.83795	1	484.784
2768	0.730924	1.52872	0.004725	-1.70198	1	484.784
2769	-0.301834	3.06059	0.004725	0.80925	1	484.784
2770	0.596899	1.01436	0.004725	-1.72879	1	484.785
2771	0.537609	4.18718	0.004725	-1.46471	1	484.785
2772	0.584118	1.86724	0.004725	-1.56711	1	484.785
2773	-0.601766	1.71018	0.004725	1.88732	1	484.785
2774	0.797152	0.681333	0.004725	-1.72987	1	484.785
2775	0.333226	4.855	0.004725	-1.10759	1	484.786
2776	0.698775	2.08207	0.004725	-1.63869	1	484.786
2777	0.680811	2.2381	0.004725	-1.65487	1	484.786
2778	0.822766	2.323e-05	0.004725	-1.75666	1	484.786
2779	0.531104	3.1428	0.004725	-1.44999	1	484.786
2780	0.143852	4.83074	0.004725	-0.853927	1	484.787
2781	0.407499	4.88247	0.004725	-1.19466	1	484.787
2782	0.317319	5.83065	0.004725	-0.950004	1	484.787
2783	0.81763	2.323e-05	0.004725	-1.75396	1	484.787
2784	-0.557004	1.87704	0.004725	1.66548	1	484.787
2785	0.796109	0.595543	0.004725	-1.71504	1	484.787
2786	0.463364	4.44522	0.004725	-1.41462	1	484.787
2787	0.637833	0.765081	0.004725	-1.6633	1	484.787
2788	0.485787	2.80166	0.004725	-1.46896	1	484.787
2789	0.516182	4.33896	0.004725	-1.4453	1	484.787
2790	0.600855	0.81386	0.004725	-1.71667	1	484.787
2791	0.0464716	5.09114	0.004725	-0.379885	1	484.787
2792	0.526816	4.51464	0.004725	-1.39677	1	484.788
2793	0.63021	2.17752	0.004725	-1.68053	1	484.788
2794	0.709007	0.871486	0.004725	-1.65465	1	484.788
2795	0.672294	1.34128	0.004725	-1.74612	1	484.788
2796	0.831717	2.323e-05	0.004725	-1.76354	1	484.788
2797	0.782724	0.843731	0.004725	-1.71212	1	484.788
2798	0.589072	3.41532	0.004725	-1.48026	1	484.788
2799	-0.292979	3.06869	0.004725	0.607282	1	484.788
2800	0.840501	0.211083	0.004725	-1.75902	1	484.79
2801	-0.223626	3.55413	0.004725	0.616412	1	484.79
2802	-0.250108	3.31925	0.004725	0.423887	1	484.79
2803	0.681035	2.28502	0.004725	-1.60599	1	484.79
2804	0.681121	2.30971	0.004725	-1.60803	1	484.79
2805	0.703045	1.0428	0.004725	-1.64462	1	484.791
2806	0.798126	0.477025	0.004725	-1.78479	1	484.791
2807	0.613296	3.37469	0.004725	-1.5393	1	484.791
2808	0.259426	5.97161	0.004725	-0.821739	1	484.791
2809	0.415094	3.14417	0.004725	-1.43645	1	484.791
2810	0.399024	4.19203	0.004725	-1.39016	1	484.791
2811	0.478028	2.31366	0.004725	-1.56146	1	484.792
2812	0.742737	1.36004	0.004725	-1.71449	1	484.792
2813	0.675418	2.39813	0.004725	-1.60121	1	484.792
2814	0.809537	2.323e-05	0.004725	-1.80632	1	484.792
2815	0.751888	2.323e-05	0.004725	-1.77729	1	484.792
2816	0.589019	1.24228	0.004725	-1.62523	1	484.792
2817	0.708799	1.16827	0.004725	-1.64192	1	484.792
2818	0.830152	2.323e-05	0.004725	-1.79702	1	484.792
2819	0.625637	3.09577	0.004725	-1.58115	1	484.792
2820	-0.220266	3.52803	0.004725	0.556698	1	484.792
2821	0.75559	2.323e-05	0.004725	-1.78853	1	484.792
2822	-0.249447	3.38284	0.004725	0.618053	1	484.793
2823	-0.208526	3.63292	0.004725	0.600756	1	484.793
2824	0.782055	2.323e-05	0.004725	-1.80582	1	484.793
2825	0.20643	4.87594	0.004725	-1.00335	1	484.793
2826	-0.361264	2.71276	0.004725	0.752931	1	484.793
2827	0.582124	1.32818	0.004725	-1.618	1	484.793
2828	0.687055	0.878092	0.004725	-1.779	1	484.793
2829	0.307356	5.83097	0.004725	-0.925978	1	484.793
2830	0.31612	4.64614	0.004725	-1.12241	1	484.793
2831	0.764727	1.04577	0.004725	-1.73581	1	484.793
2832	0.823319	2.323e-05	0.004725	-1.75551	1	484.794
2833	0.366841	5.72786	0.004725	-1.06178	1	484.794
2834	0.692073	2.19868	0.004725	-1.62985	1	484.794
2835	0.536016	3.71459	0.004725	-1.52724	1	484.794
2836	0.675481	1.37113	0.004725	-1.74451	1	484.795
2837	0.648517	2.78771	0.004725	-1.60653	1	484.795
2838	0.837083	2.323e-05	0.004725	-1.76826	1	484.795
2839	0.348523	3.79958	0.004725	-1.32926	1	484.796
2840	0.753107	2.323e-05	0.004725	-1.76641	1	484.796
2841	-0.285691	3.17395	0.004725	0.849874	1	484.796
2842	0.626808	1.16919	0.004725	-1.62449	1	484.797
2843	0.46676	4.87541	0.004725	-1.35505	1	484.797
2844	0.76209	2.323e-05	0.004725	-1.75589	1	484.797
2845	-0.515704	2.03164	0.004725	1.36379	1	484.798
2846	0.390053	3.38323	0.004725	-1.41284	1	484.798
2847	0.838614	2.323e-05	0.004725	-1.78835	1	484.798
2848	0.748728	1.26374	0.004725	-1.67544	1	484.798
2849	0.53735	4.12626	0.004725	-1.39726	1	484.798
2850	0.559922	1.34563	0.004725	-1.68953	1	484.798
2851	0.733044	0.0250604	0.004725	-1.77806	1	484.798
2852	0.634036	0.903521	0.004725	-1.64758	1	484.798
2853	-0.324271	2.93012	0.004725	0.8383	1	484.799
2854	0.477336	3.1035	0.004725	-1.54906	1	484.799
2855	0.777257	0.135147	0.004725	-1.82104	1	484.799
2856	-0.230062	3.50953	0.004725	0.686783	1	484.799
2857	0.609484	3.4509	0.004725	-1.52822	1	484.799
2858	0.467816	3.81275	0.004725	-1.4863	1	484.799
2859	0.783227	0.883626	0.004725	-1.72956	1	484.799
2860	0.498574	4.64056	0.004725	-1.32856	1	484.8
2861	0.826308	0.344551	0.004725	-1.74322	1	484.8
2862	0.384358	3.46875	0.004725	-1.40975	1	484.8
2863	0.752794	1.27318	0.004725	-1.68494	1	484.8
2864	0.617098	0.684067	0.004725	-1.73786	1	484.8
2865	-0.215671	3.49181	0.004725	0.375238	1	484.8
2866	0.438626	3.31028	0.004725	-1.39958	1	484.8
2867	-0.0667701	4.19911	0.004725	-0.241505	1	484.8
2868	0.679505	2.35468	0.004725	-1.60555	1	484.8
2869	0.30935	4.1538	0.004725	-1.25975	1	484.801
2870	0.494194	3.26076	0.004725	-1.55056	1	484.801
2871	0.679088	1.33429	0.004725	-1.62165	1	484.801
2872	0.614541	0.800956	0.004725	-1.74499	1	484.801
2873	0.52291	1.69971	0.004725	-1.63385	1	484.801
2874	0.316651	4.06146	0.004725	-1.26004	1	484.802
2875	-0.523377	1.99483	0.004725	1.38191	1	484.802
2876	0.74285	0.103555	0.004725	-1.72261	1	484.802
2877	0.434755	4.49766	0.004725	-1.39029	1	484.802
2878	0.481804	4.68367	0.004725	-1.3018	1	484.802
2879	0.479197	3.45115	0.004725	-1.39663	1	484.802
2880	0.560993	3.86405	0.004725	-1.4345	1	484.802
2881	0.152478	4.82398	0.004725	-0.809469	1	484.802
2882	0.584053	2.63951	0.004725	-1.63854	1	484.803
2883	0.733176	1.3453	0.004725	-1.72958	1	484.803
2884	-0.501346	2.08324	0.004725	1.29777	1	484.803
2885	0.525782	1.66623	0.004725	-1.63976	1	484.804
2886	0.558653	3.0349	0.004725	-1.47126	1	484.804
2887	0.562463	1.18372	0.004725	-1.66933	1	484.804
2888	0.250222	5.19703	0.004725	-0.911487	1	484.804
2889	0.708133	1.34795	0.004725	-1.63488	1	484.805
2890	0.415559	3.44667	0.004725	-1.37653	1	484.805
2891	-0.641853	1.57249	0.004725	1.9418	1	484.805
2892	0.738153	0.142747	0.004725	-1.71559	1	484.805
2893	0.712293	1.88753	0.004725	-1.6697	1	484.805
2894	0.827647	0.193289	0.004725	-1.80136	1	484.805
2895	0.470706	2.5207	0.004725	-1.56525	1	484.806
2896	0.842245	2.323e-05	0.004725	-1.7827	1	484.806
2897	0.579771	3.84643	0.004725	-1.49557	1	484.806
2898	0.0694697	4.68544	0.004725	-0.614111	1	484.806
2899	0.618854	2.66196	0.004725	-1.63906	1	484.806
2900	-0.613065	1.67291	0.004725	1.97892	1	484.806
2901	-0.424032	2.45218	0.004725	1.3541	1	484.806
2902	0.528572	3.70272	0.004725	-1.40737	1	484.806
2903	0.709629	1.85223	0.004725	-1.63496	1	484.806
2904	0.783339	2.323e-05	0.004725	-1.74643	1	484.807
2905	0.611809	1.79651	0.004725	-1.70692	1	484.807
2906	0.325595	3.98277	0.004725	-1.28732	1	484.807
2907	0.413054	5.42685	0.004725	-1.22538	1	484.807
2908	0.748628	2.323e-05	0.004725	-1.77896	1	484.807
2909	0.066195	5.07365	0.004725	-0.374782	1	484.807
2910	0.347301	3.94599	0.004725	-1.27804	1	484.808
2911	0.59034	1.58246	0.004725	-1.71032	1	484.808
2912	0.589515	0.896711	0.004725	-1.69016	1	484.808
2913	0.766211	2.323e-05	0.004725	-1.75131	1	484.808
2914	0.433458	4.14256	0.004725	-1.42888	1	484.808
2915	0.729233	0.426982	0.004725	-1.68223	1	484.808
2916	-0.613141	1.67375	0.004725	1.98561	1	484.808
2917	-0.613645	1.67195	0.004725	1.9964	1	484.808
2918	0.534928	1.7365	0.004725	-1.6598	1	484.808
2919	0.579486	2.31451	0.004725	-1.6622	1	484.808
2920	0.817115	0.17315	0.004725	-1.81097	1	484.808
2921	0.573444	1.59438	0.004725	-1.59076	1	484.808
2922	-0.333612	2.85197	0.004725	0.648497	1	484.808
2923	0.78217	0.573401	0.004725	-1.78658	1	484.808
2924	0.467585	3.10167	0.004725	-1.42993	1	484.809
2925	0.461626	4.39408	0.004725	-1.42151	1	484.809
2926	0.55105	4.18938	0.004725	-1.41993	1	484.809
2927	0.613138	0.715054	0.004725	-1.69152	1	484.809
2928	0.692072	1.10305	0.004725	-1.63679	1	484.809
2929	0.731169	0.0331455	0.004725	-1.75661	1	484.809
2930	0.309527	4.48009	0.004725	-1.14638	1	484.809
2931	0.749339	2.323e-05	0.004725	-1.78357	1	484.809
2932	-0.336219	2.86932	0.004725	0.760649	1	484.809
2933	0.429555	5.14957	0.004725	-1.29235	1	484.809
2934	0.66063	2.42996	0.004725	-1.57454	1	484.81
2935	0.824366	0.0747418	0.004725	-1.81273	1	484.81
2936	-0.572841	1.81897	0.004725	1.88151	1	484.81
2937	-0.616342	1.66204	0.004725	1.99216	1	484.81
2938	0.804799	2.323e-05	0.004725	-1.81013	1	484.811
2939	0.678585	1.62653	0.004725	-1.60817	1	484.811
2940	0.799801	2.323e-05	0.004725	-1.81049	1	484.811
2941	0.37547	3.63274	0.004725	-1.39836	1	484.811
2942	0.176555	4.6946	0.004725	-0.944033	1	484.811
2943	0.835459	2.323e-05	0.004725	-1.76089	1	484.811
2944	0.755673	2.323e-05	0.004725	-1.75786	1	484.811
2945	0.833949	2.323e-05	0.004725	-1.79873	1	484.812
2946	0.48041	3.07113	0.004725	-1.43584	1	484.812
2947	0.737536	1.54631	0.004725	-1.67646	1	484.812
2948	0.51663	1.75008	0.004725	-1.61787	1	484.812
2949	0.556038	3.55173	0.004725	-1.54938	1	484.812
2950	0.200443	5.65321	0.004725	-0.68209	1	484.812
2951	0.362948	5.81735	0.004725	-1.06275	1	484.812
2952	0.727615	1.47924	0.004725	-1.71859	1	484.812
2953	0.734532	0.404971	0.004725	-1.81245	1	484.812
2954	0.712136	0.682231	0.004725	-1.79496	1	484.812
2955	0.510815	4.37469	0.004725	-1.44282	1	484.812
2956	0.757608	0.881315	0.004725	-1.76751	1	484.813
2957	-0.426321	2.41307	0.004725	1.09077	1	484.813
2958	0.255855	4.58776	0.004725	-1.13996	1	484.813
2959	0.599853	1.04522	0.004725	-1.7355	1	484.813
2960	-0.56683	1.83185	0.004725	1.6327	1	484.813
2961	-0.430576	2.41047	0.004725	1.14102	1	484.814
2962	0.819318	2.323e-05	0.004725	-1.80737	1	484.814
2963	-0.193204	3.71464	0.004725	0.41361	1	484.814
2964	0.436286	2.91926	0.004725	-1.50932	1	484.814
2965	-0.357431	2.79177	0.004725	1.14601	1	484.814
2966	0.404386	5.36963	0.004725	-1.14597	1	484.814
2967	0.265283	5.99079	0.004725	-0.830148	1	484.814
2968	-0.536421	1.94948	0.004725	1.55678	1	484.814
2969	0.843805	0.203472	0.004725	-1.75771	1	484.814
2970	0.809418	0.243447	0.004725	-1.71623	1	484.814
2971	0.426325	3.00649	0.004725	-1.49118	1	484.815
2972	0.540471	3.31494	0.004725	-1.56978	1	484.815
2973	0.17203	5.78142	0.004725	-0.623277	1	484.815
2974	0.470505	4.96462	0.004725	-1.27371	1	484.815
2975	0.619478	0.613657	0.004725	-1.71448	1	484.815
2976	0.748921	2.323e-05	0.004725	-1.78563	1	484.815
2977	0.439885	5.33107	0.004725	-1.21541	1	484.815
2978	-0.280099	3.21544	0.004725	0.777053	1	484.815
2979	-0.268876	3.2874	0.004725	0.805391	1	484.815
2980	-0.2572	3.3363	0.004725	0.636244	1	484.815
2981	0.351452	4.41199	0.004725	-1.31415	1	484.816
2982	0.843553	2.323e-05	0.004725	-1.78667	1	484.816
2983	0.640626	1.36657	0.004725	-1.74229	1	484.816
2984	-0.482743	2.17656	0.004725	1.46269	1	484.816
2985	0.561692	1.20847	0.004725	-1.6854	1	484.816
2986	0.683618	0.181334	0.004725	-1.75967	1	484.817
2987	0.627075	1.94898	0.004725	-1.56908	1	484.817
2988	-0.550602	1.90382	0.004725	1.6937	1	484.817
2989	-0.355285	2.78689	0.004725	0.920408	1	484.817
2990	0.609172	1.29506	0.004725	-1.73463	1	484.817
2991	0.76006	1.21101	0.004725	-1.71527	1	484.817
2992	0.805528	0.189069	0.004725	-1.81594	1	484.818
2993	0.58064	2.28893	0.004725	-1.53132	1	484.818
2994	0.258908	4.44188	0.004725	-1.15027	1	484.818
2995	0.746665	2.323e-05	0.004725	-1.77115	1	484.818
2996	0.371731	3.73555	0.004725	-1.32207	1	484.818
2997	0.678065	2.17688	0.004725	-1.59465	1	484.818
2998	0.407689	5.31861	0.004725	-1.24673	1	484.818
2999	-0.565035	1.83908	0.004725	1.63871	1	484.818
3000	0.637124	2.93436	0.004725	-1.60037	1	484.819
3001	0.590819	3.04305	0.004725	-1.49149	1	484.82
3002	-0.236902	3.42364	0.004725	0.457907	1	484.82
3003	-0.27241	3.21643	0.004725	0.555244	1	484.82
3004	0.68045	0.572506	0.004725	-1.79448	1	484.82
3005	0.53189	4.44971	0.004725	-1.42351	1	484.82
3006	0.428849	4.06796	0.004725	-1.43315	1	484.82
3007	0.786847	0.571294	0.004725	-1.78506	1	484.82
3008	0.70243	1.34796	0.004725	-1.74533	1	484.821
3009	0.395415	3.8993	0.004725	-1.30208	1	484.821
3010	0.283931	4.95106	0.004725	-1.14765	1	484.821
3011	0.81002	2.323e-05	0.004725	-1.81091	1	484.821
3012	-0.301613	3.03889	0.004725	0.710206	1	484.821
3013	0.393721	3.31004	0.004725	-1.42346	1	484.821
3014	0.738212	1.35757	0.004725	-1.72596	1	484.821
3015	0.483618	3.20855	0.004725	-1.54863	1	484.821
3016	0.564635	3.57589	0.004725	-1.54766	1	484.822
3017	0.792874	2.323e-05	0.004725	-1.81193	1	484.822
3018	0.621375	1.36759	0.004725	-1.7367	1	484.822
3019	0.343262	5.60895	0.004725	-1.11814	1	484.822
3020	-0.202793	3.53871	0.004725	0.200123	1	484.822
3021	0.813193	2.323e-05	0.004725	-1.74649	1	484.823
3022	0.401157	4.25715	0.004725	-1.38836	1	484.823
3023	0.565052	3.47851	0.004725	-1.55883	1	484.823
3024	0.509787	2.22347	0.004725	-1.62352	1	484.823
3025	0.730702	0.657332	0.004725	-1.6684	1	484.823
3026	0.793815	2.323e-05	0.004725	-1.74354	1	484.823
3027	0.842255	2.323e-05	0.004725	-1.76581	1	484.824
3028	-0.322457	2.98539	0.004725	1.01535	1	484.824
3029	0.588168	2.3766	0.004725	-1.66161	1	484.824
3030	-0.278271	3.14951	0.004725	0.574596	1	484.824
3031	0.58291	1.23939	0.004725	-1.62519	1	484.824
3032	0.485853	2.58235	0.004725	-1.49243	1	484.824
3033	-0.0672731	4.42352	0.004725	-0.0839902	1	484.824
3034	0.741482	1.03567	0.004725	-1.76112	1	484.824
3035	0.551472	1.39262	0.004725	-1.62626	1	484.824
3036	0.765318	2.323e-05	0.004725	-1.80457	1	484.825
3037	0.831656	0.287198	0.004725	-1.7828	1	484.825
3038	0.392245	3.36094	0.004725	-1.39693	1	484.825
3039	0.594141	1.5079	0.004725	-1.59522	1	484.825
3040	0.421124	4.83614	0.004725	-1.21275	1	484.825
3041	0.624913	2.69248	0.004725	-1.63686	1	484.825
3042	0.0651565	4.71475	0.004725	-0.570759	1	484.826
3043	-0.610896	1.68207	0.004725	1.99201	1	484.826
3044	-0.397408	2.53982	0.004725	0.913687	1	484.826
3045	0.608752	0.761848	0.004725	-1.68306	1	484.826
3046	0.183726	5.65206	0.004725	-0.62915	1	484.826
3047	0.523925	1.97726	0.004725	-1.55913	1	484.826
3048	0.662935	0.557523	0.004725	-1.78607	1	484.827
3049	0.796318	0.738246	0.004725	-1.7222	1	484.827
3050	0.553208	4.22976	0.004725	-1.42593	1	484.827
3051	0.691601	1.0469	0.004725	-1.77051	1	484.827
3052	0.767105	1.02826	0.004725	-1.74203	1	484.828
3053	0.82643	2.323e-05	0.004725	-1.751	1	484.828
3054	0.817868	0.37175	0.004725	-1.72508	1	484.828
3055	0.806051	2.323e-05	0.004725	-1.81255	1	484.828
3056	-0.443441	2.33537	0.004725	1.06054	1	484.828
3057	-0.0509571	4.52747	0.004725	-0.123461	1	484.828
3058	0.852542	0.110306	0.004725	-1.76128	1	484.828
3059	-0.610871	1.677	0.004725	1.8791	1	484.829
3060	0.483809	2.93904	0.004725	-1.44975	1	484.829
3061	-0.415128	2.48063	0.004725	1.19772	1	484.829
3062	0.374802	5.30095	0.004725	-1.10288	1	484.83
3063	0.104805	5.04704	0.004725	-0.686152	1	484.83
3064	-0.351101	2.80216	0.004725	0.863984	1	484.83
3065	0.430636	4.49293	0.004725	-1.38979	1	484.83
3066	0.775499	1.01071	0.004725	-1.70376	1	484.83
3067	0.402944	3.95869	0.004725	-1.41857	1	484.83
3068	0.842366	2.323e-05	0.004725	-1.79496	1	484.831
3069	0.564986	2.6968	0.004725	-1.63094	1	484.831
3070	0.437294	2.77998	0.004725	-1.4982	1	484.831
3071	0.709896	1.84167	0.004725	-1.63066	1	484.831
3072	0.320515	5.37377	0.004725	-1.13514	1	484.831
3073	0.691997	1.09395	0.004725	-1.76746	1	484.832
3074	0.54309	1.39311	0.004725	-1.66197	1	484.832
3075	0.447238	3.89616	0.004725	-1.33128	1	484.832
3076	0.66561	2.35432	0.004725	-1.57807	1	484.832
3077	0.392042	3.50929	0.004725	-1.36268	1	484.832
3078	0.668413	0.843753	0.004725	-1.78068	1	484.832
3079	0.824766	2.323e-05	0.004725	-1.80838	1	484.832
3080	-0.506323	2.08728	0.004725	1.6697	1	484.833
3081	0.519321	1.68215	0.004725	-1.62438	1	484.833
3082	0.839113	0.251104	0.004725	-1.74824	1	484.833
3083	0.182	4.809	0.004725	-0.879466	1	484.833
3084	0.677041	0.506857	0.004725	-1.79485	1	484.833
3085	-0.571679	1.82627	0.004725	1.92004	1	484.833
3086	-0.23993	3.43249	0.004725	0.679992	1	484.834
3087	0.552386	4.10935	0.004725	-1.41587	1	484.834
3088	0.672728	0.881031	0.004725	-1.64437	1	484.834
3089	0.392932	3.34223	0.004725	-1.39899	1	484.834
3090	0.511891	2.0611	0.004725	-1.55261	1	484.834
3091	-0.0239662	4.371	0.004725	-0.366845	1	484.834
3092	0.319076	4.2296	0.004725	-1.20317	1	484.834
3093	0.608417	2.3766	0.004725	-1.66648	1	484.834
3094	0.705764	1.80557	0.004725	-1.69849	1	484.834
3095	0.745562	0.0474897	0.004725	-1.73334	1	484.835
3096	0.758521	0.714565	0.004725	-1.67755	1	484.835
3097	0.34608	5.71639	0.004725	-1.01267	1	484.835
3098	-0.258642	3.27995	0.004725	0.59784	1	484.835
3099	0.681252	1.44989	0.004725	-1.74137	1	484.835
3100	0.22161	4.57329	0.004725	-1.03553	1	484.835
3101	0.501103	1.99683	0.004725	-1.61326	1	484.835
3102	0.66041	1.30854	0.004725	-1.61516	1	484.835
3103	-0.173776	3.84719	0.004725	0.388526	1	484.836
3104	0.743849	2.323e-05	0.004725	-1.76822	1	484.836
3105	0.578881	1.16759	0.004725	-1.71653	1	484.836
3106	0.756316	2.323e-05	0.004725	-1.80067	1	484.836
3107	0.565521	3.2028	0.004725	-1.58818	1	484.836
3108	0.583904	3.33132	0.004725	-1.57589	1	484.836
3109	0.642671	2.64502	0.004725	-1.54918	1	484.836
3110	0.712585	1.26097	0.004725	-1.63741	1	484.837
3111	0.380642	3.56619	0.004725	-1.41275	1	484.837
3112	0.768156	0.896863	0.004725	-1.68389	1	484.837
3113	0.647326	0.43504	0.004725	-1.76445	1	484.837
3114	0.690569	2.00571	0.004725	-1.60676	1	484.837
3115	0.783648	0.190264	0.004725	-1.7067	1	484.838
3116	0.168982	5.41155	0.004725	-0.783385	1	484.838
3117	0.345027	5.56702	0.004725	-1.13146	1	484.838
3118	0.74311	1.51076	0.004725	-1.68411	1	484.838
3119	0.697667	2.1585	0.004725	-1.65223	1	484.838
3120	-0.244522	3.38499	0.004725	0.496615	1	484.838
3121	-0.618217	1.65627	0.004725	2.02046	1	484.839
3122	-0.521468	2.02127	0.004725	1.72292	1	484.839
3123	-0.508481	2.05318	0.004725	1.27549	1	484.839
3124	0.496529	4.79134	0.004725	-1.31877	1	484.839
3125	-0.622621	1.64058	0.004725	2.0171	1	484.839
3126	0.540888	3.80864	0.004725	-1.52155	1	484.839
3127	-0.231245	3.40434	0.004725	0.424269	1	484.84
3128	0.631156	2.57764	0.004725	-1.54005	1	484.84
3129	0.395137	5.58328	0.004725	-1.11629	1	484.84
3130	0.342793	4.379	0.004725	-1.19148	1	484.84
3131	0.844735	2.323e-05	0.004725	-1.79467	1	484.84
3132	-0.193639	3.71724	0.004725	0.541186	1	484.84
3133	0.780033	2.323e-05	0.004725	-1.7422	1	484.841
3134	0.712104	0.959372	0.004725	-1.77705	1	484.841
3135	0.421938	3.41472	0.004725	-1.47868	1	484.841
3136	0.778782	0.522638	0.004725	-1.69209	1	484.841
3137	0.490045	3.05767	0.004725	-1.43769	1	484.841
3138	0.423362	4.73685	0.004725	-1.35398	1	484.841
3139	0.55365	1.74774	0.004725	-1.57592	1	484.841
3140	0.805285	0.66107	0.004725	-1.7442	1	484.841
3141	-0.126339	4.16497	0.004725	0.352697	1	484.841
3142	0.292034	5.95236	0.004725	-0.930436	1	484.842
3143	0.037452	4.59129	0.004725	-0.572979	1	484.842
3144	0.703622	0.0872007	0.004725	-1.76256	1	484.842
3145	0.848881	2.323e-05	0.004725	-1.77178	1	484.842
3146	-0.609412	1.68744	0.004725	1.98744	1	484.842
3147	-0.191101	3.70735	0.004725	0.346698	1	484.842
3148	0.464438	4.35641	0.004725	-1.43037	1	484.842
3149	0.604347	2.78777	0.004725	-1.51149	1	484.842
3150	0.7144	0.959634	0.004725	-1.77689	1	484.842
3151	0.709131	0.272484	0.004725	-1.8101	1	484.843
3152	0.743056	0.763631	0.004725	-1.66766	1	484.843
3153	0.456943	2.56883	0.004725	-1.50824	1	484.843
3154	0.315663	4.08876	0.004725	-1.28242	1	484.843
3155	0.413668	4.66736	0.004725	-1.22004	1	484.843
3156	0.69443	1.77523	0.004725	-1.70976	1	484.843
3157	0.45806	3.33436	0.004725	-1.52089	1	484.843
3158	0.615412	1.51706	0.004725	-1.59351	1	484.843
3159	0.804162	2.323e-05	0.004725	-1.74177	1	484.843
3160	0.74837	1.18179	0.004725	-1.66568	1	484.843
3161	-0.177386	3.64913	0.004725	0.112275	1	484.844
3162	0.587504	1.53455	0.004725	-1.71396	1	484.844
3163	0.385164	3.95688	0.004725	-1.2865	1	484.844
3164	0.580675	3.51254	0.004725	-1.46227	1	484.844
3165	0.827089	2.323e-05	0.004725	-1.74875	1	484.844
3166	0.386051	3.35935	0.004725	-1.4129	1	484.844
3167	0.664714	0.354993	0.004725	-1.70937	1	484.845
3168	0.363246	3.83692	0.004725	-1.29802	1	484.845
3169	0.420003	3.04887	0.004725	-1.48531	1	484.845
3170	0.650037	2.40748	0.004725	-1.66172	1	484.845
3171	0.636137	1.53694	0.004725	-1.73263	1	484.845
3172	0.463266	2.53765	0.004725	-1.50685	1	484.845
3173	0.633119	0.752781	0.004725	-1.66206	1	484.845
3174	-0.0334058	4.36925	0.004725	-0.356381	1	484.845
3175	-0.598503	1.72672	0.004725	1.97074	1	484.846
3176	0.573682	3.95499	0.004725	-1.452	1	484.846
3177	0.656109	1.82796	0.004725	-1.71346	1	484.846
3178	0.596826	0.93295	0.004725	-1.73384	1	484.846
3179	0.839438	0.276222	0.004725	-1.75137	1	484.846
3180	0.837491	2.323e-05	0.004725	-1.755	1	484.846
3181	0.742839	2.323e-05	0.004725	-1.78613	1	484.847
3182	0.267279	4.39688	0.004725	-1.12984	1	484.847
3183	0.767443	2.323e-05	0.004725	-1.80919	1	484.847
3184	0.67706	1.62376	0.004725	-1.60478	1	484.847
3185	0.41554	3.0292	0.004725	-1.45478	1	484.847
3186	0.342291	5.43157	0.004725	-1.03413	1	484.847
3187	0.612128	0.653838	0.004725	-1.72741	1	484.847
3188	-0.198501	3.70916	0.004725	0.532445	1	484.847
3189	0.745278	1.44802	0.004725	-1.67233	1	484.847
3190	0.645728	2.09638	0.004725	-1.69182	1	484.847
3191	0.61091	1.23034	0.004725	-1.74088	1	484.847
3192	0.375521	4.17003	0.004725	-1.24877	1	484.847
3193	0.605815	1.11989	0.004725	-1.74224	1	484.848
3194	0.540613	1.4126	0.004725	-1.63676	1	484.848
3195	0.486945	3.46766	0.004725	-1.39569	1	484.848
3196	0.550768	2.26026	0.004725	-1.65557	1	484.848
3197	0.713186	0.170121	0.004725	-1.80787	1	484.848
3198	0.580674	0.973933	0.004725	-1.67274	1	484.848
3199	0.409022	4.56113	0.004725	-1.3643	1	484.849
3200	0.836649	2.323e-05	0.004725	-1.80463	1	484.849
3201	0.656929	0.396873	0.004725	-1.77578	1	484.849
3202	0.831675	2.323e-05	0.004725	-1.80786	1	484.849
3203	-0.2077	3.63973	0.004725	0.502924	1	484.849
3204	0.143594	5.55903	0.004725	-0.512509	1	484.85
3205	0.0460407	5.17182	0.004725	-0.215077	1	484.85
3206	-0.193455	3.72456	0.004725	0.554468	1	484.85
3207	0.809117	0.556518	0.004725	-1.72186	1	484.85
3208	0.620657	0.578569	0.004725	-1.71521	1	484.85
3209	0.671035	0.512746	0.004725	-1.6777	1	484.85
3210	0.386942	3.34019	0.004725	-1.41336	1	484.85
3211	0.793974	0.291669	0.004725	-1.70343	1	484.85
3212	0.50668	2.2284	0.004725	-1.53062	1	484.851
3213	0.534059	4.4411	0.004725	-1.43027	1	484.851
3214	0.620911	0.747536	0.004725	-1.75632	1	484.851
3215	0.420032	5.56156	0.004725	-1.18572	1	484.851
3216	0.685534	0.156209	0.004725	-1.76634	1	484.851
3217	0.66544	1.59812	0.004725	-1.60025	1	484.851
3218	0.68956	0.871763	0.004725	-1.78401	1	484.851
3219	0.650433	0.57788	0.004725	-1.77956	1	484.851
3220	0.513906	2.26473	0.004725	-1.62899	1	484.852
3221	0.425928	4.09717	0.004725	-1.29352	1	484.852
3222	0.754678	1.30575	0.004725	-1.71653	1	484.852
3223	-0.236824	3.41074	0.004725	0.554193	1	484.852
3224	0.0113372	4.51279	0.004725	-0.498106	1	484.852
3225	0.440646	5.37631	0.004725	-1.21198	1	484.852
3226	0.503178	4.74211	0.004725	-1.38596	1	484.852
3227	0.533789	1.59369	0.004725	-1.60549	1	484.852
3228	-0.538743	1.95389	0.004725	1.78763	1	484.852
3229	-0.577695	1.79673	0.004725	1.68127	1	484.853
3230	0.545746	1.34277	0.004725	-1.66906	1	484.853
3231	-0.463858	2.26216	0.004725	1.43423	1	484.853
3232	0.727595	0.264809	0.004725	-1.81798	1	484.854
3233	-0.461924	2.28029	0.004725	1.44374	1	484.854
3234	0.679653	0.535028	0.004725	-1.6723	1	484.854
3235	0.501344	2.15651	0.004725	-1.54225	1	484.854
3236	0.743129	1.51713	0.004725	-1.67373	1	484.854
3237	0.75604	2.323e-05	0.004725	-1.7489	1	484.854
3238	0.502732	1.89439	0.004725	-1.61269	1	484.855
3239	0.342669	4.75719	0.004725	-1.26574	1	484.855
3240	0.324947	4.30194	0.004725	-1.29016	1	484.855
3241	0.763853	0.659925	0.004725	-1.79125	1	484.855
3242	0.671055	0.25678	0.004725	-1.72929	1	484.855
3243	0.852169	2.323e-05	0.004725	-1.78443	1	484.855
3244	0.452394	3.00842	0.004725	-1.53537	1	484.855
3245	0.525753	3.35587	0.004725	-1.56366	1	484.856
3246	0.248404	5.45565	0.004725	-0.98535	1	484.856
3247	0.104662	4.68325	0.004725	-0.748512	1	484.856
3248	0.46863	2.39156	0.004725	-1.56638	1	484.856
3249	-0.0470823	4.27115	0.004725	-0.299462	1	484.856
3250	0.0139933	4.89624	0.004725	-0.312198	1	484.856
3251	0.587129	1.70689	0.004725	-1.70622	1	484.856
3252	-0.064277	4.53769	0.004725	0.135606	1	484.857
3253	0.610825	0.738453	0.004725	-1.68092	1	484.857
3254	0.766448	1.03747	0.004725	-1.74627	1	484.857
3255	0.716224	1.44406	0.004725	-1.7351	1	484.857
3256	0.819764	2.323e-05	0.004725	-1.81385	1	484.857
3257	-0.363496	2.75534	0.004725	1.03777	1	484.857
3258	0.346316	5.20533	0.004725	-1.06931	1	484.857
3259	0.79988	2.323e-05	0.004725	-1.8169	1	484.858
3260	0.828919	2.323e-05	0.004725	-1.81062	1	484.858
3261	0.748548	2.323e-05	0.004725	-1.79807	1	484.858
3262	-0.242877	3.39139	0.004725	0.480488	1	484.858
3263	0.369621	4.06497	0.004725	-1.37285	1	484.859
3264	0.44208	4.65687	0.004725	-1.37992	1	484.859
3265	0.570236	1.5542	0.004725	-1.70323	1	484.859
3266	-0.0422704	4.41243	0.004725	-0.289628	1	484.859
3267	-0.121839	4.19248	0.004725	0.338622	1	484.859
3268	-0.417132	2.47239	0.004725	1.07776	1	484.86
3269	0.709096	0.593654	0.004725	-1.80389	1	484.86
3270	0.64135	2.93862	0.004725	-1.60196	1	484.86
3271	-0.569243	1.83429	0.004725	1.83557	1	484.86
3272	0.8058	2.323e-05	0.004725	-1.81686	1	484.86
3273	0.797042	0.722672	0.004725	-1.75708	1	484.86
3274	0.840822	2.323e-05	0.004725	-1.75511	1	484.86
3275	0.3211	4.69619	0.004725	-1.24398	1	484.86
3276	0.853646	2.323e-05	0.004725	-1.78034	1	484.861
3277	0.528008	1.61222	0.004725	-1.60782	1	484.861
3278	0.618347	1.65899	0.004725	-1.72148	1	484.861
3279	0.752719	0.603482	0.004725	-1.80037	1	484.861
3280	0.677951	1.11853	0.004725	-1.76748	1	484.861
3281	0.447201	4.45772	0.004725	-1.40869	1	484.861
3282	0.324299	4.95847	0.004725	-1.21318	1	484.862
3283	0.269959	4.47251	0.004725	-1.18182	1	484.862
3284	-0.462295	2.25619	0.004725	1.15477	1	484.862
3285	0.710724	1.989	0.004725	-1.63567	1	484.863
3286	0.527109	2.45528	0.004725	-1.63077	1	484.863
3287	0.759318	0.576116	0.004725	-1.67908	1	484.863
3288	-0.192455	3.68992	0.004725	0.465546	1	484.863
3289	0.308419	4.90274	0.004725	-1.1976	1	484.863
3290	0.60656	0.783997	0.004725	-1.74127	1	484.863
3291	0.754354	1.35324	0.004725	-1.70947	1	484.863
3292	0.781304	2.323e-05	0.004725	-1.73916	1	484.863
3293	0.411925	4.19554	0.004725	-1.40836	1	484.863
3294	-0.18152	3.81754	0.004725	0.537589	1	484.864
3295	0.584624	3.88939	0.004725	-1.48897	1	484.864
3296	0.636039	0.444006	0.004725	-1.74081	1	484.864
3297	0.840236	2.323e-05	0.004725	-1.80487	1	484.864
3298	0.452075	2.61277	0.004725	-1.54195	1	484.864
3299	0.544157	4.41573	0.004725	-1.41244	1	484.864
3300	0.848835	2.323e-05	0.004725	-1.763	1	484.864
3301	0.675125	1.0712	0.004725	-1.77056	1	484.865
3302	0.566435	1.49265	0.004725	-1.59856	1	484.865
3303	0.771658	0.34161	0.004725	-1.81829	1	484.865
3304	-0.522518	2.01084	0.004725	1.483	1	484.865
3305	-0.240154	3.44537	0.004725	0.617129	1	484.865
3306	-0.478504	2.20566	0.004725	1.49304	1	484.865
3307	0.450632	4.17205	0.004725	-1.30366	1	484.865
3308	0.464553	5.06831	0.004725	-1.25493	1	484.865
3309	0.442719	4.76141	0.004725	-1.3667	1	484.866
3310	0.697734	1.8968	0.004725	-1.61166	1	484.866
3311	0.775233	0.548316	0.004725	-1.68753	1	484.866
3312	-0.301936	3.01686	0.004725	0.621968	1	484.867
3313	0.492837	4.23021	0.004725	-1.33602	1	484.867
3314	0.402254	3.69403	0.004725	-1.33102	1	484.867
3315	0.701924	0.291526	0.004725	-1.69662	1	484.867
3316	0.276156	4.70946	0.004725	-1.171	1	484.867
3317	0.694665	1.81519	0.004725	-1.60936	1	484.867
3318	0.544528	3.99421	0.004725	-1.40318	1	484.867
3319	0.768543	2.323e-05	0.004725	-1.74142	1	484.867
3320	0.837762	2.323e-05	0.004725	-1.80733	1	484.868
3321	0.573693	1.0086	0.004725	-1.67526	1	484.868
3322	0.729769	1.69156	0.004725	-1.69201	1	484.868
3323	0.633881	0.97514	0.004725	-1.63548	1	484.868
3324	0.75161	2.323e-05	0.004725	-1.74948	1	484.868
3325	0.704035	0.354236	0.004725	-1.81082	1	484.869
3326	-0.315916	3.01036	0.004725	0.980878	1	484.869
3327	-0.253661	3.28947	0.004725	0.523783	1	484.869
3328	0.800721	2.323e-05	0.004725	-1.73828	1	484.869
3329	0.278077	5.13594	0.004725	-0.97123	1	484.869
3330	0.32118	5.04304	0.004725	-1.19636	1	484.869
3331	0.668819	0.231406	0.004725	-1.76114	1	484.869
3332	0.639408	0.450076	0.004725	-1.75773	1	484.869
3333	0.0993668	5.51931	0.004725	-0.353233	1	484.869
3334	0.664021	1.12987	0.004725	-1.76561	1	484.87
3335	0.616464	1.66727	0.004725	-1.58093	1	484.87
3336	0.556324	3.65413	0.004725	-1.42974	1	484.87
3337	0.706312	0.242244	0.004725	-1.81016	1	484.87
3338	0.570777	2.91043	0.004725	-1.6181	1	484.87
3339	0.50102	4.31969	0.004725	-1.33843	1	484.871
3340	-0.201677	3.6972	0.004725	0.583018	1	484.871
3341	0.561565	2.18776	0.004725	-1.53154	1	484.871
3342	0.523044	4.473	0.004725	-1.36115	1	484.871
3343	0.779154	2.323e-05	0.004725	-1.73855	1	484.871
3344	0.854002	2.323e-05	0.004725	-1.78913	1	484.872
3345	0.7757	2.323e-05	0.004725	-1.81561	1	484.872
3346	0.558113	2.67014	0.004725	-1.63339	1	484.872
3347	0.700857	1.8931	0.004725	-1.69608	1	484.872
3348	0.590988	2.79975	0.004725	-1.63149	1	484.872
3349	0.827206	0.0797946	0.004725	-1.81859	1	484.872
3350	0.549683	1.42283	0.004725	-1.61594	1	484.872
3351	0.49472	2.35866	0.004725	-1.51504	1	484.872
3352	0.456584	3.01544	0.004725	-1.54118	1	484.872
3353	0.85558	2.323e-05	0.004725	-1.77637	1	484.872
3354	0.855747	2.323e-05	0.004725	-1.77796	1	484.872
3355	0.6387	1.08024	0.004725	-1.76207	1	484.872
3356	-0.315345	2.95362	0.004725	0.697378	1	484.873
3357	0.585587	0.944416	0.004725	-1.6662	1	484.873
3358	0.759442	2.323e-05	0.004725	-1.80912	1	484.873
3359	0.437611	4.46426	0.004725	-1.40188	1	484.874
3360	0.333198	5.02425	0.004725	-1.07528	1	484.874
3361	0.67213	2.56678	0.004725	-1.62782	1	484.874
3362	0.633693	2.50595	0.004725	-1.65832	1	484.874
3363	0.480476	3.30856	0.004725	-1.54305	1	484.874
3364	0.7616	1.10786	0.004725	-1.74407	1	484.874
3365	0.283347	5.03574	0.004725	-1.13737	1	484.875
3366	0.778636	0.480662	0.004725	-1.80462	1	484.875
3367	0.331889	5.18509	0.004725	-1.04925	1	484.875
3368	0.538495	2.66785	0.004725	-1.48562	1	484.875
3369	-0.537659	1.94453	0.004725	1.44374	1	484.875
3370	0.448302	3.60969	0.004725	-1.36043	1	484.875
3371	0.786738	2.323e-05	0.004725	-1.81832	1	484.875
3372	0.757568	2.323e-05	0.004725	-1.80833	1	484.875
3373	-0.39496	2.58312	0.004725	1.17184	1	484.876
3374	-0.622562	1.64151	0.004725	2.04451	1	484.877
3375	0.638113	0.467358	0.004725	-1.75996	1	484.877
3376	0.802371	2.323e-05	0.004725	-1.81917	1	484.877
3377	0.0782547	5.40002	0.004725	-0.352315	1	484.877
3378	0.455806	3.00611	0.004725	-1.54122	1	484.877
3379	-0.186107	3.62852	0.004725	0.225655	1	484.877
3380	0.811643	2.323e-05	0.004725	-1.81826	1	484.877
3381	0.556194	3.88068	0.004725	-1.41979	1	484.877
3382	-0.423157	2.42705	0.004725	0.979741	1	484.877
3383	0.617588	1.45518	0.004725	-1.73457	1	484.877
3384	0.735405	2.323e-05	0.004725	-1.77347	1	484.878
3385	0.518461	2.13864	0.004725	-1.53618	1	484.878
3386	0.666735	2.32526	0.004725	-1.57469	1	484.878
3387	0.597761	3.73101	0.004725	-1.507	1	484.879
3388	0.0697548	4.78686	0.004725	-0.541784	1	484.879
3389	0.379655	3.47252	0.004725	-1.41755	1	484.879
3390	-0.392319	2.58377	0.004725	0.933012	1	484.879
3391	0.76651	2.323e-05	0.004725	-1.81335	1	484.879
3392	0.854709	2.323e-05	0.004725	-1.79089	1	484.879
3393	0.497992	4.9126	0.004725	-1.32006	1	484.879
3394	0.830194	0.368302	0.004725	-1.77797	1	484.879
3395	-0.529469	1.97761	0.004725	1.55006	1	484.879
3396	0.73503	2.323e-05	0.004725	-1.77514	1	484.879
3397	0.500004	3.61491	0.004725	-1.38822	1	484.879
3398	0.409963	3.06661	0.004725	-1.46868	1	484.88
3399	0.641532	0.924587	0.004725	-1.63829	1	484.88
3400	-0.20637	3.52194	0.004725	0.297064	1	484.881
3401	0.638412	1.97984	0.004725	-1.70391	1	484.881
3402	0.815645	0.0440734	0.004725	-1.72777	1	484.881
3403	0.710135	0.134763	0.004725	-1.7223	1	484.881
3404	0.614745	2.59835	0.004725	-1.65163	1	484.881
3405	-0.501862	2.09565	0.004725	1.40039	1	484.881
3406	0.367655	4.57776	0.004725	-1.18124	1	484.881
3407	0.635291	0.631286	0.004725	-1.77058	1	484.882
3408	0.698206	1.75864	0.004725	-1.71365	1	484.882
3409	-0.0412644	4.63707	0.004725	0.0324003	1	484.882
3410	0.510803	4.80697	0.004725	-1.34677	1	484.882
3411	0.670533	1.96177	0.004725	-1.70311	1	484.883
3412	0.443527	3.1229	0.004725	-1.41802	1	484.883
3413	0.484432	2.37926	0.004725	-1.5971	1	484.883
3414	0.403435	3.64222	0.004725	-1.33757	1	484.883
3415	-0.290356	3.16563	0.004725	0.877629	1	484.883
3416	0.406964	4.49903	0.004725	-1.37217	1	484.883
3417	0.716086	1.57145	0.004725	-1.62958	1	484.884
3418	0.818469	2.323e-05	0.004725	-1.7401	1	484.884
3419	0.604914	1.0972	0.004725	-1.74535	1	484.884
3420	0.779389	1.02788	0.004725	-1.7317	1	484.884
3421	0.831332	2.323e-05	0.004725	-1.81347	1	484.885
3422	0.613961	1.89938	0.004725	-1.56357	1	484.885
3423	0.424241	4.69148	0.004725	-1.22635	1	484.885
3424	0.749683	0.337278	0.004725	-1.68592	1	484.885
3425	0.717278	0.730424	0.004725	-1.79694	1	484.885
3426	0.688295	1.29567	0.004725	-1.75671	1	484.886
3427	0.417885	5.53962	0.004725	-1.21016	1	484.886
3428	0.715095	0.427535	0.004725	-1.81419	1	484.886
3429	0.737645	2.323e-05	0.004725	-1.76117	1	484.886
3430	0.29918	4.33163	0.004725	-1.24845	1	484.886
3431	0.758609	2.323e-05	0.004725	-1.81052	1	484.886
3432	0.735238	2.323e-05	0.004725	-1.78418	1	484.886
3433	0.577501	0.971666	0.004725	-1.70813	1	484.886
3434	0.467369	2.3097	0.004725	-1.55114	1	484.887
3435	-0.207057	3.64078	0.004725	0.601817	1	484.887
3436	0.856805	0.00214271	0.004725	-1.79189	1	484.887
3437	-0.300131	3.10768	0.004725	0.889998	1	484.887
3438	0.722849	1.1015	0.004725	-1.76723	1	484.887
3439	0.473944	2.23214	0.004725	-1.55447	1	484.887
3440	-0.570942	1.82258	0.004725	1.67144	1	484.888
3441	0.51017	4.81173	0.004725	-1.34314	1	484.888
3442	0.781597	0.947555	0.004725	-1.74552	1	484.888
3443	0.294768	4.12368	0.004725	-1.22271	1	484.888
3444	-0.412852	2.49669	0.004725	1.09495	1	484.888
3445	0.842802	2.323e-05	0.004725	-1.80742	1	484.888
3446	0.715311	1.55392	0.004725	-1.72738	1	484.889
3447	0.588655	3.85542	0.004725	-1.47454	1	484.889
3448	0.537699	3.61129	0.004725	-1.41451	1	484.889
3449	0.41306	4.52477	0.004725	-1.23203	1	484.89
3450	0.488323	4.94402	0.004725	-1.29603	1	484.89
3451	0.668378	0.310154	0.004725	-1.78589	1	484.89
3452	-0.38287	2.66407	0.004725	1.24578	1	484.89
3453	0.370653	5.00542	0.004725	-1.26832	1	484.89
3454	0.521979	1.92167	0.004725	-1.56064	1	484.891
3455	-0.409789	2.51779	0.004725	1.14861	1	484.891
3456	0.465268	3.9912	0.004725	-1.33058	1	484.891
3457	0.385607	4.24001	0.004725	-1.37864	1	484.891
3458	0.738617	2.323e-05	0.004725	-1.79329	1	484.891
3459	0.744634	0.903974	0.004725	-1.77863	1	484.891
3460	0.410347	5.51585	0.004725	-1.14149	1	484.891
3461	0.41548	3.70257	0.004725	-1.45719	1	484.892
3462	0.717449	0.890327	0.004725	-1.64929	1	484.892
3463	0.69042	1.05976	0.004725	-1.63295	1	484.893
3464	-0.492126	2.12013	0.004725	1.20489	1	484.893
3465	0.589188	3.2335	0.004725	-1.4762	1	484.893
3466	-0.0506539	4.36461	0.004725	-0.271028	1	484.893
3467	0.678498	1.20959	0.004725	-1.76353	1	484.893
3468	0.749424	2.323e-05	0.004725	-1.80539	1	484.893
3469	0.45471	2.87862	0.004725	-1.4506	1	484.893
3470	0.48627	4.59288	0.004725	-1.41457	1	484.893
3471	0.812411	2.323e-05	0.004725	-1.73741	1	484.893
3472	0.693316	1.07168	0.004725	-1.77364	1	484.894
3473	0.521097	2.91952	0.004725	-1.45705	1	484.894
3474	0.8326	2.323e-05	0.004725	-1.81424	1	484.894
3475	0.812292	0.426353	0.004725	-1.71243	1	484.894
3476	0.844172	2.323e-05	0.004725	-1.80746	1	484.894
3477	0.416734	3.18131	0.004725	-1.48726	1	484.894
3478	-0.389068	2.63061	0.004725	1.21133	1	484.895
3479	0.563971	4.02238	0.004725	-1.49576	1	484.895
3480	-0.630378	1.61455	0.004725	2.04446	1	484.895
3481	0.682879	0.212904	0.004725	-1.72184	1	484.895
3482	0.580858	1.95821	0.004725	-1.55182	1	484.895
3483	-0.249411	3.32931	0.004725	0.565155	1	484.895
3484	0.763719	0.89855	0.004725	-1.67364	1	484.895
3485	0.73619	1.00787	0.004725	-1.65332	1	484.895
3486	0.620948	0.756381	0.004725	-1.76133	1	484.896
3487	0.692641	2.31078	0.004725	-1.61118	1	484.896
3488	0.614544	0.674235	0.004725	-1.68532	1	484.896
3489	0.627529	2.64407	0.004725	-1.64768	1	484.896
3490	0.172329	4.9943	0.004725	-0.910639	1	484.896
3491	0.601864	3.70545	0.004725	-1.50328	1	484.896
3492	0.375832	5.35337	0.004725	-1.21745	1	484.896
3493	0.5443	2.05317	0.004725	-1.54105	1	484.896
3494	0.812711	2.323e-05	0.004725	-1.73717	1	484.896
3495	0.158477	5.49367	0.004725	-0.720119	1	484.896
3496	0.644257	0.871126	0.004725	-1.77571	1	484.896
3497	0.690579	1.80018	0.004725	-1.60378	1	484.896
3498	0.575499	1.07161	0.004725	-1.64872	1	484.897
3499	0.649602	2.45216	0.004725	-1.55434	1	484.897
3500	0.818156	0.413415	0.004725	-1.71794	1	484.897
3501	0.742839	2.323e-05	0.004725	-1.75165	1	484.897
3502	0.51868	2.76238	0.004725	-1.47032	1	484.897
3503	0.481342	2.11381	0.004725	-1.56898	1	484.897
3504	-0.554645	1.87534	0.004725	1.54425	1	484.897
3505	0.251205	4.68402	0.004725	-1.02719	1	484.897
3506	0.727823	1.2213	0.004725	-1.75573	1	484.898
3507	0.697061	2.27643	0.004725	-1.62065	1	484.898
3508	0.325063	4.11878	0.004725	-1.22306	1	484.898
3509	0.546969	4.38419	0.004725	-1.43887	1	484.898
3510	0.703549	0.140162	0.004725	-1.80261	1	484.898
3511	0.365216	4.80193	0.004725	-1.14653	1	484.898
3512	-0.389434	2.59184	0.004725	1.01359	1	484.898
3513	0.614234	0.588918	0.004725	-1.72067	1	484.898
3514	0.338628	5.86945	0.004725	-1.04969	1	484.898
3515	0.628761	3.30656	0.004725	-1.55544	1	484.899
3516	0.466781	3.44989	0.004725	-1.52371	1	484.899
3517	0.859849	2.323e-05	0.004725	-1.77444	1	484.899
3518	-0.372005	2.69965	0.004725	0.962746	1	484.899
3519	0.727934	0.258441	0.004725	-1.69275	1	484.899
3520	0.44396	2.60421	0.004725	-1.51024	1	484.899
3521	0.785269	2.323e-05	0.004725	-1.82095	1	484.9
3522	0.689603	1.87208	0.004725	-1.60124	1	484.9
3523	0.664634	0.890867	0.004725	-1.63897	1	484.9
3524	0.638162	1.10987	0.004725	-1.622	1	484.9
3525	0.44699	3.98266	0.004725	-1.31779	1	484.9
3526	0.511657	2.03453	0.004725	-1.54918	1	484.9
3527	0.505244	3.35315	0.004725	-1.41218	1	484.9
3528	0.30458	5.12028	0.004725	-1.01575	1	484.901
3529	0.792863	0.301216	0.004725	-1.81896	1	484.901
3530	0.409792	4.0454	0.004725	-1.28526	1	484.901
3531	0.291727	4.90976	0.004725	-1.17286	1	484.901
3532	-0.206208	3.6024	0.004725	0.497552	1	484.901
3533	0.450478	4.21584	0.004725	-1.44125	1	484.902
3534	0.550496	4.32591	0.004725	-1.44938	1	484.902
3535	0.529876	2.20823	0.004725	-1.64899	1	484.902
3536	-0.463803	2.26386	0.004725	1.45477	1	484.902
3537	0.730384	1.7747	0.004725	-1.65586	1	484.902
3538	0.332076	5.92893	0.004725	-0.965341	1	484.902
3539	0.856437	2.323e-05	0.004725	-1.79564	1	484.902
3540	0.390485	5.49049	0.004725	-1.10576	1	484.902
3541	0.852277	2.323e-05	0.004725	-1.80144	1	484.902
3542	-0.247573	3.30312	0.004725	0.346366	1	484.902
3543	-0.00128558	4.84491	0.004725	-0.242264	1	484.902
3544	-0.236861	3.40584	0.004725	0.543203	1	484.902
3545	-0.306175	3.03745	0.004725	0.833278	1	484.902
3546	0.663812	0.451761	0.004725	-1.79182	1	484.902
3547	0.228149	5.43965	0.004725	-0.801447	1	484.902
3548	0.707212	1.83	0.004725	-1.61793	1	484.902
3549	0.0883305	5.06533	0.004725	-0.476975	1	484.902
3550	0.810987	2.323e-05	0.004725	-1.73607	1	484.903
3551	0.737483	1.69063	0.004725	-1.67755	1	484.903
3552	0.359264	3.73241	0.004725	-1.38186	1	484.903
3553	0.678129	0.176871	0.004725	-1.77485	1	484.904
3554	0.432559	2.75889	0.004725	-1.48488	1	484.904
3555	0.312929	4.15138	0.004725	-1.20974	1	484.904
3556	0.451038	5.31717	0.004725	-1.22359	1	484.904
3557	0.133973	5.49076	0.004725	-0.493167	1	484.904
3558	0.766069	1.04833	0.004725	-1.75184	1	484.904
3559	0.365945	3.49059	0.004725	-1.37727	1	484.904
3560	0.586953	1.29032	0.004725	-1.72874	1	484.905
3561	0.496896	4.82219	0.004725	-1.30974	1	484.905
3562	0.60211	0.693809	0.004725	-1.7059	1	484.905
3563	0.399294	3.77663	0.004725	-1.43495	1	484.905
3564	0.592524	3.80565	0.004725	-1.50934	1	484.905
3565	0.830786	0.261922	0.004725	-1.80176	1	484.905
3566	0.652062	2.91646	0.004725	-1.55733	1	484.905
3567	-0.218712	3.50427	0.004725	0.33163	1	484.906
3568	0.395821	3.43452	0.004725	-1.36716	1	484.906
3569	0.756361	2.323e-05	0.004725	-1.81206	1	484.906
3570	0.301445	4.07007	0.004725	-1.25871	1	484.906
3571	0.345498	5.3813	0.004725	-1.04154	1	484.906
3572	0.730676	0.344482	0.004725	-1.68279	1	484.906
3573	0.625591	0.712636	0.004725	-1.76595	1	484.906
3574	-0.130604	4.14921	0.004725	0.346181	1	484.907
3575	0.354986	3.67159	0.004725	-1.37405	1	484.907
3576	-0.205017	3.49847	0.004725	0.188968	1	484.907
3577	0.521991	4.10241	0.004725	-1.48941	1	484.907
3578	0.739891	1.54525	0.004725	-1.70977	1	484.908
3579	-0.22595	3.50069	0.004725	0.599302	1	484.908
3580	0.767561	2.323e-05	0.004725	-1.81742	1	484.908
3581	0.695531	1.30988	0.004725	-1.62198	1	484.908
3582	0.737073	0.445255	0.004725	-1.81755	1	484.908
3583	0.372612	5.16465	0.004725	-1.24723	1	484.908
3584	0.805432	2.323e-05	0.004725	-1.73454	1	484.908
3585	-0.13175	3.87205	0.004725	-0.0598015	1	484.909
3586	0.709047	1.68564	0.004725	-1.61971	1	484.909
3587	0.241638	5.72997	0.004725	-0.772773	1	484.909
3588	-0.532748	1.97428	0.004725	1.61443	1	484.909
3589	0.762686	0.810922	0.004725	-1.78181	1	484.91
3590	0.744663	1.29871	0.004725	-1.65522	1	484.91
3591	0.541909	4.37562	0.004725	-1.38852	1	484.911
3592	-0.554477	1.89135	0.004725	1.86233	1	484.911
3593	0.60678	1.82126	0.004725	-1.56556	1	484.912
3594	0.772688	1.17402	0.004725	-1.69618	1	484.912
3595	0.59367	3.83307	0.004725	-1.49987	1	484.912
3596	0.656707	1.73562	0.004725	-1.72569	1	484.912
3597	0.614058	1.78548	0.004725	-1.71587	1	484.912
3598	0.311717	5.19775	0.004725	-1.15957	1	484.912
3599	0.786525	2.323e-05	0.004725	-1.73325	1	484.913
3600	-0.297807	3.06538	0.004725	0.730419	1	484.913
3601	0.529558	3.55651	0.004725	-1.55078	1	484.913
3602	0.546916	4.35619	0.004725	-1.39769	1	484.914
3603	0.664802	2.69603	0.004725	-1.62389	1	484.914
3604	0.664367	2.82055	0.004725	-1.59099	1	484.914
3605	0.685883	0.368233	0.004725	-1.80579	1	484.914
3606	-0.177573	3.84179	0.004725	0.531189	1	484.914
3607	0.552637	1.78121	0.004725	-1.56669	1	484.915
3608	-0.0575924	4.28753	0.004725	-0.278126	1	484.915
3609	0.506175	3.07429	0.004725	-1.58049	1	484.915
3610	0.689085	1.88209	0.004725	-1.59933	1	484.915
3611	0.828848	2.323e-05	0.004725	-1.74014	1	484.915
3612	0.812543	0.599401	0.004725	-1.76632	1	484.915
3613	0.7832	0.662662	0.004725	-1.68765	1	484.915
3614	0.130825	5.47141	0.004725	-0.618564	1	484.915
3615	0.436298	4.19528	0.004725	-1.43355	1	484.916
3616	-0.233967	3.36468	0.004725	0.284083	1	484.916
3617	0.330839	4.29621	0.004725	-1.3051	1	484.916
3618	0.185478	4.86231	0.004725	-0.860698	1	484.916
3619	0.65819	1.04331	0.004725	-1.77287	1	484.916
3620	0.760635	0.0395505	0.004725	-1.72279	1	484.916
3621	-0.630277	1.61516	0.004725	2.06857	1	484.916
3622	-0.638155	1.58209	0.004725	1.83013	1	484.916
3623	0.404204	3.49755	0.004725	-1.45982	1	484.916
3624	0.854809	2.323e-05	0.004725	-1.80169	1	484.916
3625	0.632147	1.94037	0.004725	-1.70896	1	484.917
3626	0.462296	2.78231	0.004725	-1.46085	1	484.917
3627	-0.499122	2.1178	0.004725	1.67738	1	484.917
3628	-0.302868	3.02714	0.004725	0.698427	1	484.917
3629	0.754657	1.18693	0.004725	-1.74583	1	484.917
3630	0.687371	0.459167	0.004725	-1.80689	1	484.918
3631	-0.568077	1.82319	0.004725	1.53828	1	484.918
3632	0.671353	1.05532	0.004725	-1.77479	1	484.918
3633	0.848944	2.323e-05	0.004725	-1.75189	1	484.918
3634	0.7768	2.323e-05	0.004725	-1.82141	1	484.918
3635	0.799381	2.323e-05	0.004725	-1.73288	1	484.918
3636	0.134835	5.54313	0.004725	-0.599197	1	484.919
3637	0.375924	5.54209	0.004725	-1.18206	1	484.919
3638	0.0917581	4.79986	0.004725	-0.619653	1	484.919
3639	0.540537	1.73211	0.004725	-1.57467	1	484.919
3640	-0.340251	2.85297	0.004725	0.936297	1	484.92
3641	-0.412057	2.4682	0.004725	0.901032	1	484.92
3642	-0.599836	1.72238	0.004725	1.99107	1	484.92
3643	0.481337	3.11625	0.004725	-1.42371	1	484.92
3644	0.118499	4.88368	0.004725	-0.786776	1	484.921
3645	0.735568	2.323e-05	0.004725	-1.79609	1	484.921
3646	0.536105	1.48859	0.004725	-1.67495	1	484.921
3647	0.859464	2.323e-05	0.004725	-1.7963	1	484.921
3648	0.799141	0.24075	0.004725	-1.82365	1	484.922
3649	0.395556	4.83945	0.004725	-1.17593	1	484.922
3650	0.818462	2.323e-05	0.004725	-1.73582	1	484.922
3651	0.563477	1.25812	0.004725	-1.7091	1	484.922
3652	0.48934	4.96326	0.004725	-1.3554	1	484.922
3653	-0.352792	2.76703	0.004725	0.852112	1	484.922
3654	0.69508	0.856871	0.004725	-1.79045	1	484.923
3655	0.251429	6.0271	0.004725	-0.800513	1	484.923
3656	0.782946	0.813397	0.004725	-1.68807	1	484.923
3657	0.310145	5.50187	0.004725	-1.09949	1	484.923
3658	0.298778	5.14995	0.004725	-1.14771	1	484.923
3659	0.732767	2.323e-05	0.004725	-1.79219	1	484.923
3660	0.554703	3.75674	0.004725	-1.53599	1	484.923
3661	0.618493	3.26959	0.004725	-1.50489	1	484.923
3662	0.279808	5.17539	0.004725	-0.963071	1	484.924
3663	0.495251	4.33214	0.004725	-1.32765	1	484.924
3664	0.484387	5.05149	0.004725	-1.33719	1	484.924
3665	0.611072	0.872583	0.004725	-1.65025	1	484.924
3666	0.300384	5.52579	0.004725	-0.939458	1	484.924
3667	0.731317	2.323e-05	0.004725	-1.78951	1	484.924
3668	0.447699	4.98568	0.004725	-1.22725	1	484.924
3669	0.371056	4.6248	0.004725	-1.32238	1	484.924
3670	0.864023	2.323e-05	0.004725	-1.78552	1	484.924
3671	0.680112	2.59444	0.004725	-1.60458	1	484.925
3672	0.618631	2.19475	0.004725	-1.54456	1	484.925
3673	0.484438	3.30474	0.004725	-1.40541	1	484.925
3674	0.554297	4.08133	0.004725	-1.49416	1	484.925
3675	0.73096	2.323e-05	0.004725	-1.78914	1	484.925
3676	-0.366513	2.7055	0.004725	0.811696	1	484.925
3677	0.791486	0.779847	0.004725	-1.76614	1	484.925
3678	0.836321	0.357931	0.004725	-1.73663	1	484.926
3679	0.804457	2.323e-05	0.004725	-1.82462	1	484.926
3680	0.706872	1.27924	0.004725	-1.62721	1	484.926
3681	0.592355	3.5091	0.004725	-1.56176	1	484.926
3682	0.58072	4.01072	0.004725	-1.45677	1	484.927
3683	0.446625	3.58996	0.004725	-1.35852	1	484.927
3684	-0.436505	2.39497	0.004725	1.41764	1	484.927
3685	0.526632	1.48287	0.004725	-1.65193	1	484.927
3686	0.262612	5.69272	0.004725	-0.960533	1	484.928
3687	0.398018	3.11691	0.004725	-1.44819	1	484.928
3688	0.747	2.323e-05	0.004725	-1.74345	1	484.928
3689	0.801019	2.323e-05	0.004725	-1.82497	1	484.928
3690	0.776646	2.323e-05	0.004725	-1.82245	1	484.928
3691	0.013946	5.04905	0.004725	-0.156454	1	484.928
3692	0.598432	3.79955	0.004725	-1.50054	1	484.928
3693	0.535838	1.94587	0.004725	-1.55068	1	484.928
3694	-0.532535	1.95965	0.004725	1.45181	1	484.928
3695	0.582125	0.918346	0.004725	-1.66915	1	484.928
3696	0.620795	2.32579	0.004725	-1.67876	1	484.929
3697	0.422881	4.72517	0.004725	-1.21872	1	484.929
3698	0.529432	1.87479	0.004725	-1.66455	1	484.929
3699	0.636405	2.66904	0.004725	-1.64634	1	484.929
3700	0.777363	0.280665	0.004725	-1.82637	1	484.929
3701	0.360761	3.71052	0.004725	-1.31279	1	484.929
3702	-0.233252	3.46218	0.004725	0.635696	1	484.929
3703	0.79123	0.720725	0.004725	-1.77535	1	484.93
3704	0.50065	3.14539	0.004725	-1.57285	1	484.93
3705	-0.220514	3.51884	0.004725	0.545205	1	484.93
3706	0.601292	0.746749	0.004725	-1.73873	1	484.93
3707	0.671999	0.247418	0.004725	-1.78737	1	484.93
3708	0.302581	4.03241	0.004725	-1.24049	1	484.93
3709	0.661346	0.395438	0.004725	-1.69426	1	484.93
3710	0.432903	3.2054	0.004725	-1.51098	1	484.931
3711	0.577992	3.78849	0.004725	-1.44437	1	484.931
3712	0.539446	2.02186	0.004725	-1.66731	1	484.931
3713	0.626187	1.32198	0.004725	-1.6034	1	484.931
3714	0.67639	2.32986	0.004725	-1.66704	1	484.931
3715	0.471009	5.07852	0.004725	-1.25821	1	484.931
3716	0.77033	2.323e-05	0.004725	-1.82117	1	484.932
3717	-0.289415	3.16562	0.004725	0.914262	1	484.932
3718	0.741893	1.32378	0.004725	-1.74096	1	484.932
3719	0.616549	1.69229	0.004725	-1.5753	1	484.933
3720	-0.227312	3.48119	0.004725	0.424426	1	484.933
3721	0.506537	3.38508	0.004725	-1.40821	1	484.933
3722	0.734662	0.674518	0.004725	-1.66156	1	484.933
3723	0.42725	5.40074	0.004725	-1.25503	1	484.934
3724	-0.40892	2.50162	0.004725	0.97241	1	484.934
3725	0.837177	2.323e-05	0.004725	-1.81754	1	484.934
3726	0.750072	2.323e-05	0.004725	-1.74066	1	484.935
3727	0.164324	5.68059	0.004725	-0.661253	1	484.935
3728	-0.361105	2.77402	0.004725	1.08793	1	484.936
3729	0.710436	1.45091	0.004725	-1.62315	1	484.936
3730	0.584472	3.31414	0.004725	-1.46529	1	484.936
3731	-0.392943	2.57738	0.004725	0.912279	1	484.936
3732	0.314007	6.04557	0.004725	-0.932328	1	484.937
3733	0.755094	0.554401	0.004725	-1.80979	1	484.937
3734	0.794262	0.230893	0.004725	-1.82692	1	484.937
3735	0.398787	5.7171	0.004725	-1.11051	1	484.937
3736	0.73575	1.74837	0.004725	-1.68234	1	484.937
3737	0.802535	2.323e-05	0.004725	-1.82595	1	484.938
3738	0.357226	3.58157	0.004725	-1.38154	1	484.938
3739	0.602102	3.05057	0.004725	-1.61322	1	484.938
3740	0.813047	0.547051	0.004725	-1.71278	1	484.938
3741	0.55076	2.59047	0.004725	-1.64063	1	484.938
3742	0.313902	4.56675	0.004725	-1.12405	1	484.938
3743	0.438387	2.66507	0.004725	-1.49084	1	484.938
3744	-0.609565	1.67561	0.004725	1.67581	1	484.939
3745	0.299696	5.77085	0.004725	-1.01733	1	484.939
3746	0.190657	4.69627	0.004725	-0.925788	1	484.939
3747	0.259072	4.55485	0.004725	-1.16334	1	484.939
3748	-0.636435	1.59428	0.004725	2.06849	1	484.939
3749	0.801385	0.777762	0.004725	-1.75426	1	484.939
3750	0.556883	3.6889	0.004725	-1.54522	1	484.939
3751	0.810126	0.730732	0.004725	-1.73864	1	484.939
3752	0.570072	2.0074	0.004725	-1.68721	1	484.94
3753	0.555533	1.15163	0.004725	-1.68981	1	484.94
3754	-0.605331	1.6903	0.004725	1.67539	1	484.94
3755	0.726841	2.323e-05	0.004725	-1.76699	1	484.94
3756	0.498092	4.1537	0.004725	-1.47827	1	484.94
3757	0.737847	1.00217	0.004725	-1.77597	1	484.94
3758	0.682693	2.52939	0.004725	-1.63055	1	484.94
3759	-0.562682	1.85085	0.004725	1.57141	1	484.94
3760	0.687795	0.582095	0.004725	-1.6607	1	484.94
3761	0.523087	2.69024	0.004725	-1.47536	1	484.941
3762	0.413147	2.92907	0.004725	-1.46205	1	484.941
3763	0.540528	1.67682	0.004725	-1.68187	1	484.941
3764	-0.521323	2.01667	0.004725	1.63835	1	484.941
3765	0.575196	3.75396	0.004725	-1.44035	1	484.941
3766	0.634102	1.50886	0.004725	-1.74071	1	484.941
3767	0.0961843	4.74984	0.004725	-0.749616	1	484.941
3768	0.529602	2.76844	0.004725	-1.47011	1	484.942
3769	0.569412	3.98889	0.004725	-1.50474	1	484.942
3770	0.175476	5.53971	0.004725	-0.766307	1	484.943
3771	0.54973	4.39631	0.004725	-1.40117	1	484.943
3772	0.418793	5.08698	0.004725	-1.30727	1	484.943
3773	0.736251	2.323e-05	0.004725	-1.74992	1	484.943
3774	0.447251	3.31421	0.004725	-1.52017	1	484.943
3775	0.57723	0.936814	0.004725	-1.71442	1	484.943
3776	0.43135	4.18071	0.004725	-1.28265	1	484.943
3777	-0.583715	1.76553	0.004725	1.55786	1	484.943
3778	0.552378	2.91763	0.004725	-1.6171	1	484.943
3779	0.62727	1.61718	0.004725	-1.58189	1	484.943
3780	0.34083	3.73158	0.004725	-1.34999	1	484.943
3781	0.725179	1.10738	0.004725	-1.7706	1	484.943
3782	-0.542211	1.93016	0.004725	1.65255	1	484.944
3783	0.719661	2.01796	0.004725	-1.64915	1	484.944
3784	0.555008	2.88303	0.004725	-1.62085	1	484.944
3785	0.654459	2.60609	0.004725	-1.55161	1	484.944
3786	0.399693	3.10853	0.004725	-1.42904	1	484.944
3787	0.67787	2.29795	0.004725	-1.67135	1	484.944
3788	0.583989	2.8373	0.004725	-1.63247	1	484.945
3789	0.546874	4.13874	0.004725	-1.48937	1	484.945
3790	-0.0953531	4.30693	0.004725	0.204482	1	484.945
3791	-0.203917	3.58172	0.004725	0.409681	1	484.945
3792	0.776519	2.323e-05	0.004725	-1.8243	1	484.945
3793	0.552316	1.5536	0.004725	-1.69652	1	484.946
3794	0.670973	1.7995	0.004725	-1.5877	1	484.946
3795	0.524377	1.68166	0.004725	-1.66412	1	484.946
3796	0.656457	0.476297	0.004725	-1.68186	1	484.947
3797	0.620773	0.910939	0.004725	-1.63952	1	484.947
3798	0.82236	2.323e-05	0.004725	-1.73436	1	484.947
3799	0.536594	4.61597	0.004725	-1.39992	1	484.947
3800	0.476535	3.55429	0.004725	-1.37598	1	484.947
3801	0.431738	3.52897	0.004725	-1.49066	1	484.947
3802	0.628614	1.70115	0.004725	-1.72729	1	484.947
3803	0.809663	2.323e-05	0.004725	-1.73133	1	484.947
3804	0.427843	3.57916	0.004725	-1.35025	1	484.947
3805	0.727254	2.323e-05	0.004725	-1.76238	1	484.947
3806	-0.278921	3.14829	0.004725	0.595821	1	484.948
3807	0.871837	0.05813	0.004725	-1.77684	1	484.948
3808	-0.318662	2.97441	0.004725	0.900444	1	484.948
3809	0.457875	3.36968	0.004725	-1.38664	1	484.948
3810	0.727803	2.323e-05	0.004725	-1.76089	1	484.948
3811	0.434254	3.31855	0.004725	-1.38565	1	484.948
3812	0.721493	0.156555	0.004725	-1.82115	1	484.949
3813	0.872314	0.039262	0.004725	-1.77772	1	484.949
3814	-0.0581606	4.6105	0.004725	0.147372	1	484.949
3815	0.814222	2.323e-05	0.004725	-1.82603	1	484.949
3816	0.805012	0.764409	0.004725	-1.75173	1	484.949
3817	0.491012	2.14175	0.004725	-1.5393	1	484.949
3818	0.0728592	5.0859	0.004725	-0.543732	1	484.949
3819	0.481504	2.13975	0.004725	-1.60141	1	484.949
3820	0.598601	3.67506	0.004725	-1.53719	1	484.95
3821	-0.524355	2.00304	0.004725	1.47737	1	484.95
3822	-0.116949	4.21156	0.004725	0.214398	1	484.95
3823	-0.533313	1.97668	0.004725	1.77364	1	484.95
3824	0.811992	2.323e-05	0.004725	-1.7315	1	484.95
3825	0.450891	4.85073	0.004725	-1.36592	1	484.95
3826	0.138105	4.74219	0.004725	-0.791204	1	484.95
3827	0.00341081	4.54133	0.004725	-0.470452	1	484.95
3828	0.460285	2.37033	0.004725	-1.56639	1	484.951
3829	0.753764	1.05373	0.004725	-1.76517	1	484.951
3830	0.652625	0.403709	0.004725	-1.69749	1	484.951
3831	0.815356	0.457525	0.004725	-1.79231	1	484.951
3832	0.435946	2.76075	0.004725	-1.46981	1	484.951
3833	0.735868	2.323e-05	0.004725	-1.74882	1	484.951
3834	0.833416	2.323e-05	0.004725	-1.82123	1	484.951
3835	0.0913717	4.95118	0.004725	-0.541179	1	484.951
3836	-0.244739	3.37165	0.004725	0.453252	1	484.951
3837	0.580861	1.83431	0.004725	-1.70311	1	484.951
3838	0.384017	3.70985	0.004725	-1.31552	1	484.951
3839	0.496656	2.90919	0.004725	-1.44715	1	484.952
3840	0.746476	1.1772	0.004725	-1.75627	1	484.952
3841	-0.0792162	4.28584	0.004725	0.0150576	1	484.952
3842	0.539277	1.71887	0.004725	-1.68058	1	484.952
3843	0.574493	3.66027	0.004725	-1.44119	1	484.953
3844	0.787286	1.04646	0.004725	-1.72032	1	484.953
3845	0.628122	0.789761	0.004725	-1.77265	1	484.953
3846	0.703627	1.95126	0.004725	-1.69648	1	484.953
3847	0.794848	0.641603	0.004725	-1.78531	1	484.954
3848	0.634799	3.08241	0.004725	-1.60024	1	484.954
3849	0.857249	2.323e-05	0.004725	-1.8066	1	484.954
3850	0.477628	4.05179	0.004725	-1.33087	1	484.954
3851	0.634726	2.3932	0.004725	-1.67498	1	484.954
3852	0.176091	4.66848	0.004725	-0.974604	1	484.955
3853	0.134263	4.66462	0.004725	-0.866257	1	484.955
3854	0.454782	2.4148	0.004725	-1.5238	1	484.955
3855	0.483184	5.12115	0.004725	-1.32573	1	484.955
3856	-0.309455	3.05726	0.004725	1.00391	1	484.955
3857	0.762516	1.28145	0.004725	-1.67267	1	484.955
3858	0.404861	4.07014	0.004725	-1.41997	1	484.955
3859	0.39302	5.73548	0.004725	-1.15395	1	484.955
3860	0.726362	2.323e-05	0.004725	-1.78874	1	484.956
3861	0.822224	2.323e-05	0.004725	-1.73343	1	484.956
3862	-0.543868	1.92864	0.004725	1.61666	1	484.956
3863	0.241953	5.89378	0.004725	-0.743074	1	484.956
3864	-0.257668	3.31978	0.004725	0.569286	1	484.956
3865	0.798358	0.799834	0.004725	-1.75861	1	484.956
3866	-0.378842	2.68239	0.004725	1.15892	1	484.956
3867	0.153502	4.67193	0.004725	-0.917566	1	484.956
3868	0.867476	2.323e-05	0.004725	-1.76932	1	484.956
3869	0.86822	2.323e-05	0.004725	-1.7717	1	484.956
3870	0.318483	3.89507	0.004725	-1.3053	1	484.957
3871	0.72288	0.26294	0.004725	-1.689	1	484.957
3872	0.481121	2.23717	0.004725	-1.60337	1	484.957
3873	-0.214818	3.46351	0.004725	0.295609	1	484.958
3874	0.587243	1.04909	0.004725	-1.63611	1	484.958
3875	0.63261	0.882076	0.004725	-1.6387	1	484.958
3876	0.731589	0.76792	0.004725	-1.65506	1	484.958
3877	-0.413515	2.48581	0.004725	1.02939	1	484.958
3878	0.63049	0.429822	0.004725	-1.72419	1	484.958
3879	0.160674	4.65763	0.004725	-0.882632	1	484.958
3880	0.782487	2.323e-05	0.004725	-1.72908	1	484.959
3881	0.67363	2.61166	0.004725	-1.63416	1	484.959
3882	0.0536742	4.58652	0.004725	-0.643756	1	484.959
3883	0.268596	6.02799	0.004725	-0.85952	1	484.959
3884	0.476965	2.29924	0.004725	-1.59728	1	484.959
3885	0.189665	5.29423	0.004725	-0.888724	1	484.96
3886	0.619607	3.43162	0.004725	-1.50447	1	484.96
3887	-0.0151038	4.68601	0.004725	-0.278604	1	484.96
3888	0.497216	2.94369	0.004725	-1.44332	1	484.96
3889	0.869785	2.323e-05	0.004725	-1.78364	1	484.96
3890	0.761703	0.775752	0.004725	-1.66834	1	484.96
3891	0.483023	3.24	0.004725	-1.55606	1	484.96
3892	0.854317	0.245428	0.004725	-1.75226	1	484.961
3893	0.323699	5.63625	0.004725	-0.966145	1	484.961
3894	-0.0632706	4.49591	0.004725	0.0975868	1	484.961
3895	0.868115	2.323e-05	0.004725	-1.79152	1	484.961
3896	0.733571	1.08789	0.004725	-1.64492	1	484.961
3897	-0.280993	3.21046	0.004725	0.766941	1	484.961
3898	0.580076	1.94207	0.004725	-1.54893	1	484.961
3899	0.598995	2.66866	0.004725	-1.65025	1	484.961
3900	0.533445	2.67868	0.004725	-1.47793	1	484.961
3901	0.793345	0.577734	0.004725	-1.79485	1	484.962
3902	0.136768	4.62666	0.004725	-0.852707	1	484.962
3903	0.47305	2.92091	0.004725	-1.44046	1	484.962
3904	0.805866	0.814636	0.004725	-1.72957	1	484.963
3905	0.326466	4.04731	0.004725	-1.32109	1	484.963
3906	0.828891	2.323e-05	0.004725	-1.7349	1	484.963
3907	0.828023	0.316209	0.004725	-1.71694	1	484.963
3908	0.857598	2.323e-05	0.004725	-1.80786	1	484.963
3909	0.397906	3.18359	0.004725	-1.40779	1	484.963
3910	0.813452	0.697962	0.004725	-1.75102	1	484.963
3911	0.237871	4.97508	0.004725	-0.929324	1	484.964
3912	0.83161	0.460828	0.004725	-1.73276	1	484.964
3913	0.479208	4.52444	0.004725	-1.29477	1	484.964
3914	-0.591802	1.74466	0.004725	1.70701	1	484.964
3915	0.141757	5.11338	0.004725	-0.799851	1	484.964
3916	0.683642	2.334	0.004725	-1.58501	1	484.964
3917	0.81952	2.323e-05	0.004725	-1.73182	1	484.964
3918	0.727373	2.323e-05	0.004725	-1.79352	1	484.964
3919	-0.428975	2.43706	0.004725	1.44048	1	484.964
3920	0.607007	0.604521	0.004725	-1.71447	1	484.965
3921	0.605075	3.30976	0.004725	-1.4833	1	484.965
3922	0.801426	0.178358	0.004725	-1.70313	1	484.965
3923	-0.331818	2.89352	0.004725	0.740251	1	484.965
3924	0.362569	3.91118	0.004725	-1.27322	1	484.965
3925	0.226739	4.42132	0.004725	-1.09235	1	484.965
3926	0.582571	3.51313	0.004725	-1.45356	1	484.965
3927	0.0404936	5.17098	0.004725	-0.1741	1	484.966
3928	0.537301	1.65225	0.004725	-1.68163	1	484.966
3929	0.60003	2.91595	0.004725	-1.62857	1	484.966
3930	0.557778	1.35792	0.004725	-1.60971	1	484.966
3931	0.801073	2.323e-05	0.004725	-1.72845	1	484.966
3932	0.853262	2.323e-05	0.004725	-1.74805	1	484.966
3933	0.272803	5.92279	0.004725	-0.817671	1	484.966
3934	0.759767	1.44207	0.004725	-1.70111	1	484.966
3935	0.245079	5.82157	0.004725	-0.76149	1	484.967
3936	0.762987	1.40913	0.004725	-1.69403	1	484.967
3937	0.741733	1.50256	0.004725	-1.64804	1	484.967
3938	0.543924	1.45295	0.004725	-1.69147	1	484.967
3939	0.521744	2.92038	0.004725	-1.60452	1	484.967
3940	-0.0627591	4.19101	0.004725	-0.295742	1	484.968
3941	0.634863	0.961351	0.004725	-1.6301	1	484.968
3942	0.727249	1.92759	0.004725	-1.64928	1	484.968
3943	0.642599	0.41037	0.004725	-1.77365	1	484.968
3944	0.383866	4.84544	0.004725	-1.31107	1	484.968
3945	0.722675	2.323e-05	0.004725	-1.76772	1	484.968
3946	0.580995	0.873166	0.004725	-1.71872	1	484.969
3947	0.325959	3.79365	0.004725	-1.31721	1	484.969
3948	-0.334314	2.87975	0.004725	0.895158	1	484.969
3949	-0.545282	1.91644	0.004725	1.49074	1	484.969
3950	-0.149667	3.98678	0.004725	0.269882	1	484.969
3951	0.817149	0.569246	0.004725	-1.77473	1	484.969
3952	0.460714	5.12174	0.004725	-1.32832	1	484.969
3953	0.460841	4.06934	0.004725	-1.46854	1	484.969
3954	0.861632	2.323e-05	0.004725	-1.75579	1	484.97
3955	0.574358	4.14747	0.004725	-1.47339	1	484.97
3956	0.470334	5.13822	0.004725	-1.32732	1	484.97
3957	0.652229	2.49155	0.004725	-1.54965	1	484.97
3958	0.456002	5.35244	0.004725	-1.27773	1	484.97
3959	0.121908	5.5517	0.004725	-0.420619	1	484.97
3960	0.248234	5.91346	0.004725	-0.854177	1	484.97
3961	0.422827	3.40391	0.004725	-1.3699	1	484.97
3962	0.588247	2.88106	0.004725	-1.48743	1	484.971
3963	0.669254	1.98797	0.004725	-1.70813	1	484.971
3964	-0.232017	3.47788	0.004725	0.514528	1	484.971
3965	0.567411	2.18354	0.004725	-1.67746	1	484.971
3966	0.713057	2.11102	0.004725	-1.62739	1	484.971
3967	0.104555	4.63191	0.004725	-0.787536	1	484.971
3968	0.858278	2.323e-05	0.004725	-1.80865	1	484.971
3969	-0.19349	3.5681	0.004725	0.205648	1	484.971
3970	-0.638287	1.58813	0.004725	2.09263	1	484.971
3971	0.866783	2.323e-05	0.004725	-1.79799	1	484.971
3972	0.400146	5.744	0.004725	-1.1569	1	484.972
3973	-0.440572	2.34781	0.004725	1.14871	1	484.972
3974	0.780695	2.323e-05	0.004725	-1.82782	1	484.972
3975	-0.209955	3.49676	0.004725	0.3012	1	484.972
3976	0.724306	2.323e-05	0.004725	-1.76091	1	484.972
3977	-0.641704	1.57117	0.004725	1.90107	1	484.972
3978	0.682277	1.46002	0.004725	-1.60567	1	484.973
3979	0.366584	4.48884	0.004725	-1.33631	1	484.973
3980	-0.00584978	4.5308	0.004725	-0.433611	1	484.973
3981	0.718163	0.615935	0.004725	-1.658	1	484.973
3982	0.712058	1.96629	0.004725	-1.61716	1	484.973
3983	0.714818	0.104453	0.004725	-1.7181	1	484.973
3984	0.692872	1.02764	0.004725	-1.63036	1	484.973
3985	0.478267	2.63869	0.004725	-1.59024	1	484.973
3986	0.698231	2.04382	0.004725	-1.69148	1	484.973
3987	-0.654764	1.53029	0.004725	1.97358	1	484.974
3988	0.505007	4.93464	0.004725	-1.31862	1	484.974
3989	-0.00201497	4.41836	0.004725	-0.438714	1	484.974
3990	0.763481	0.207346	0.004725	-1.69269	1	484.974
3991	0.324037	3.98206	0.004725	-1.32117	1	484.974
3992	0.408503	5.3005	0.004725	-1.26532	1	484.975
3993	0.65206	1.05598	0.004725	-1.77458	1	484.975
3994	0.868144	2.323e-05	0.004725	-1.79641	1	484.975
3995	0.858335	2.323e-05	0.004725	-1.80921	1	484.975
3996	0.0700168	4.60549	0.004725	-0.693891	1	484.975
3997	0.726062	2.323e-05	0.004725	-1.75654	1	484.975
3998	0.588929	3.94089	0.004725	-1.46088	1	484.976
3999	0.724127	1.17308	0.004725	-1.76768	1	484.976
4000	0.184534	5.91316	0.004725	-0.611956	1	484.976
4001	0.443796	4.51751	0.004725	-1.40725	1	484.976
4002	0.423863	5.63437	0.004725	-1.16141	1	484.977
4003	0.687488	0.329339	0.004725	-1.68779	1	484.977
4004	0.776367	1.15621	0.004725	-1.68646	1	484.977
4005	0.45195	3.17536	0.004725	-1.40542	1	484.977
4006	0.559884	1.06046	0.004725	-1.69468	1	484.977
4007	-0.24597	3.34397	0.004725	0.544952	1	484.977
4008	0.496698	2.49104	0.004725	-1.49005	1	484.978
4009	0.751819	2.323e-05	0.004725	-1.81856	1	484.978
4010	0.656385	0.835148	0.004725	-1.63861	1	484.978
4011	0.387851	3.23063	0.004725	-1.44687	1	484.978
4012	-0.244436	3.42848	0.004725	0.66247	1	484.978
4013	-0.176659	3.8178	0.004725	0.351389	1	484.978
4014	0.511982	3.59479	0.004725	-1.54452	1	484.979
4015	0.562749	4.28881	0.004725	-1.45874	1	484.979
4016	0.694652	1.39611	0.004725	-1.75503	1	484.979
4017	0.357463	5.29538	0.004725	-1.06684	1	484.979
4018	0.764532	1.02639	0.004725	-1.76426	1	484.979
4019	0.555291	3.55217	0.004725	-1.42611	1	484.979
4020	0.555419	1.96224	0.004725	-1.68446	1	484.979
4021	0.690719	2.2536	0.004725	-1.59175	1	484.979
4022	0.349404	5.53616	0.004725	-1.15594	1	484.98
4023	0.70863	0.641448	0.004725	-1.65463	1	484.98
4024	0.458357	3.80181	0.004725	-1.49315	1	484.98
4025	-0.0539919	4.23572	0.004725	-0.260699	1	484.98
4026	-0.459895	2.29056	0.004725	1.4463	1	484.981
4027	0.340019	4.55416	0.004725	-1.15049	1	484.981
4028	0.872848	2.323e-05	0.004725	-1.77778	1	484.981
4029	0.37229	3.94931	0.004725	-1.39562	1	484.981
4030	0.670716	2.48877	0.004725	-1.56725	1	484.981
4031	0.487114	3.22048	0.004725	-1.41136	1	484.981
4032	0.572537	1.476	0.004725	-1.71794	1	484.981
4033	0.308676	3.98524	0.004725	-1.29073	1	484.982
4034	-0.326378	2.94225	0.004725	0.826206	1	484.982
4035	0.72068	2.323e-05	0.004725	-1.76877	1	484.982
4036	0.419062	5.18394	0.004725	-1.29481	1	484.982
4037	0.681869	2.39498	0.004725	-1.581	1	484.982
4038	0.721413	2.323e-05	0.004725	-1.76528	1	484.982
4039	0.700269	2.23396	0.004725	-1.60545	1	484.982
4040	0.791566	2.323e-05	0.004725	-1.8302	1	484.982
4041	0.7218	2.04345	0.004725	-1.65115	1	484.983
4042	0.658309	0.23643	0.004725	-1.73879	1	484.983
4043	0.662286	1.96411	0.004725	-1.7121	1	484.983
4044	0.581052	2.76022	0.004725	-1.64101	1	484.984
4045	0.400138	3.22886	0.004725	-1.39488	1	484.984
4046	0.655672	2.18843	0.004725	-1.56102	1	484.984
4047	0.81575	2.323e-05	0.004725	-1.72909	1	484.984
4048	0.618806	1.94044	0.004725	-1.71134	1	484.984
4049	-0.283548	3.09195	0.004725	0.478579	1	484.984
4050	0.390143	4.34908	0.004725	-1.22661	1	484.984
4051	-0.266587	3.18062	0.004725	0.373472	1	484.984
4052	0.744712	0.331049	0.004725	-1.82888	1	484.985
4053	0.318299	4.02999	0.004725	-1.23038	1	484.985
4054	0.861761	2.323e-05	0.004725	-1.75314	1	484.985
4055	0.752037	2.323e-05	0.004725	-1.73385	1	484.985
4056	0.43743	2.56609	0.004725	-1.51183	1	484.985
4057	0.425763	3.13768	0.004725	-1.40663	1	484.986
4058	-0.327434	2.94307	0.004725	0.870958	1	484.986
4059	0.707469	2.18247	0.004725	-1.66323	1	484.986
4060	0.802905	0.26204	0.004725	-1.82581	1	484.986
4061	0.639946	2.5456	0.004725	-1.53665	1	484.986
4062	-0.38277	2.60676	0.004725	0.865281	1	484.986
4063	0.728294	1.84148	0.004725	-1.69077	1	484.986
4064	-0.107384	4.18706	0.004725	0.0279162	1	484.987
4065	0.753427	2.323e-05	0.004725	-1.7331	1	484.987
4066	0.638923	2.16182	0.004725	-1.5522	1	484.987
4067	0.502117	3.01014	0.004725	-1.58754	1	484.987
4068	0.58594	0.791205	0.004725	-1.6898	1	484.988
4069	0.591177	3.60716	0.004725	-1.45867	1	484.988
4070	0.492822	2.72927	0.004725	-1.46271	1	484.988
4071	0.749662	2.323e-05	0.004725	-1.81854	1	484.988
4072	0.627553	2.82111	0.004725	-1.51744	1	484.988
4073	-0.263853	3.32202	0.004725	0.791805	1	484.988
4074	-0.191262	3.73278	0.004725	0.546166	1	484.988
4075	0.452694	5.12691	0.004725	-1.32634	1	484.988
4076	0.544767	4.37931	0.004725	-1.45761	1	484.988
4077	0.520032	2.54258	0.004725	-1.63013	1	484.988
4078	0.624383	1.23515	0.004725	-1.60666	1	484.988
4079	0.601977	3.67658	0.004725	-1.47428	1	484.988
4080	0.617707	0.853075	0.004725	-1.64459	1	484.988
4081	0.602287	0.626033	0.004725	-1.72269	1	484.988
4082	0.554857	2.99268	0.004725	-1.4604	1	484.988
4083	0.771343	0.788796	0.004725	-1.78684	1	484.989
4084	0.687152	2.06842	0.004725	-1.6964	1	484.989
4085	0.633771	0.600368	0.004725	-1.7786	1	484.989
4086	0.623125	0.458339	0.004725	-1.72679	1	484.989
4087	0.792671	2.323e-05	0.004725	-1.72601	1	484.989
4088	0.751842	2.323e-05	0.004725	-1.73349	1	484.989
4089	-0.365539	2.75568	0.004725	1.17425	1	484.989
4090	0.695	0.392805	0.004725	-1.67619	1	484.99
4091	0.610818	1.58117	0.004725	-1.57914	1	484.99
4092	0.84106	2.323e-05	0.004725	-1.73732	1	484.99
4093	-0.0283776	4.59972	0.004725	-0.0984935	1	484.99
4094	0.579584	1.05179	0.004725	-1.7326	1	484.99
4095	-0.164314	3.93135	0.004725	0.500325	1	484.99
4096	0.870137	2.323e-05	0.004725	-1.7638	1	484.991
4097	-0.557434	1.86995	0.004725	1.67799	1	484.991
4098	-0.31156	3.01676	0.004725	0.897334	1	484.991
4099	0.647779	1.49713	0.004725	-1.74743	1	484.991
4100	0.527666	2.81913	0.004725	-1.6166	1	484.991
4101	-0.355265	2.80791	0.004725	1.10698	1	484.991
4102	0.303825	3.9407	0.004725	-1.26799	1	484.992
4103	0.37839	3.34505	0.004725	-1.37893	1	484.992
4104	0.658832	0.599329	0.004725	-1.79676	1	484.992
4105	0.733607	2.323e-05	0.004725	-1.7445	1	484.992
4106	0.275047	5.17082	0.004725	-1.10758	1	484.992
4107	0.791247	0.706406	0.004725	-1.68746	1	484.992
4108	0.666548	0.722464	0.004725	-1.79701	1	484.992
4109	0.728587	2.323e-05	0.004725	-1.80146	1	484.992
4110	0.30612	4.75136	0.004725	-1.0778	1	484.992
4111	0.754777	2.323e-05	0.004725	-1.73195	1	484.993
4112	0.577987	0.906543	0.004725	-1.72157	1	484.993
4113	-0.196359	3.71073	0.004725	0.583901	1	484.993
4114	0.588934	0.754817	0.004725	-1.72086	1	484.993
4115	0.44589	3.2382	0.004725	-1.39531	1	484.993
4116	0.438815	3.02114	0.004725	-1.42266	1	484.994
4117	0.291439	5.1076	0.004725	-0.991545	1	484.994
4118	-0.296564	3.05289	0.004725	0.651143	1	484.994
4119	0.422864	4.9843	0.004725	-1.32999	1	484.994
4120	0.604323	0.637707	0.004725	-1.69705	1	484.995
4121	0.770591	2.323e-05	0.004725	-1.7274	1	484.995
4122	0.547685	1.43922	0.004725	-1.60171	1	484.995
4123	0.870984	0.11288	0.004725	-1.78841	1	484.995
4124	0.0476114	4.65275	0.004725	-0.514117	1	484.995
4125	-0.572435	1.80776	0.004725	1.58341	1	484.995
4126	0.514244	3.58374	0.004725	-1.39299	1	484.995
4127	0.266569	5.23498	0.004725	-0.923248	1	484.995
4128	0.5277	1.73959	0.004725	-1.57199	1	484.996
4129	0.718368	2.323e-05	0.004725	-1.77327	1	484.996
4130	-0.0458375	4.37536	0.004725	-0.302025	1	484.996
4131	0.768264	2.323e-05	0.004725	-1.82727	1	484.996
4132	0.399378	4.11057	0.004725	-1.26389	1	484.996
4133	0.842653	2.323e-05	0.004725	-1.73742	1	484.997
4134	0.472508	4.08075	0.004725	-1.32171	1	484.997
4135	0.796228	2.323e-05	0.004725	-1.83183	1	484.997
4136	0.605086	1.41668	0.004725	-1.73996	1	484.997
4137	-0.32747	2.93508	0.004725	0.821585	1	484.997
4138	-0.234979	3.39794	0.004725	0.488938	1	484.998
4139	0.792336	0.878124	0.004725	-1.69247	1	484.998
4140	0.297429	5.68514	0.004725	-0.904325	1	484.998
4141	0.861533	2.323e-05	0.004725	-1.81002	1	484.998
4142	0.463564	2.36078	0.004725	-1.51618	1	484.998
4143	0.49706	1.75794	0.004725	-1.6148	1	484.998
4144	0.657965	0.342746	0.004725	-1.79003	1	484.998
4145	0.448816	5.29452	0.004725	-1.29404	1	484.998
4146	0.444733	4.2907	0.004725	-1.27904	1	484.999
4147	0.692423	0.882907	0.004725	-1.63682	1	484.999
4148	0.677131	0.950362	0.004725	-1.63029	1	484.999
4149	0.644323	3.09037	0.004725	-1.59655	1	484.999
4150	0.610608	3.27111	0.004725	-1.48732	1	484.999
4151	-0.275545	3.25506	0.004725	0.843141	1	484.999
4152	0.701078	1.91597	0.004725	-1.60189	1	484.999
4153	0.648915	2.88979	0.004725	-1.53776	1	484.999
4154	0.496996	2.09364	0.004725	-1.53785	1	484.999
4155	0.596962	2.13901	0.004725	-1.53573	1	484.999
4156	0.60076	3.5065	0.004725	-1.56696	1	484.999
4157	0.721425	0.00971758	0.004725	-1.74799	1	484.999
4158	0.576066	3.87273	0.004725	-1.52612	1	485
4159	0.378264	5.60501	0.004725	-1.06694	1	485
4160	0.715329	1.84007	0.004725	-1.61666	1	485
4161	0.642942	1.15036	0.004725	-1.76839	1	485
4162	0.597865	0.914523	0.004725	-1.7512	1	485
4163	0.593007	2.47829	0.004725	-1.66735	1	485.001
4164	0.611225	2.21318	0.004725	-1.53586	1	485.001
4165	-0.639096	1.5776	0.004725	1.79407	1	485.001
4166	0.791475	2.323e-05	0.004725	-1.725	1	485.001
4167	0.63466	1.76408	0.004725	-1.57114	1	485.001
4168	-0.220578	3.53949	0.004725	0.454094	1	485.002
4169	-0.546452	1.91022	0.004725	1.6005	1	485.002
4170	0.578475	2.97141	0.004725	-1.47433	1	485.002
4171	0.761744	0.0237297	0.004725	-1.83102	1	485.002
4172	0.454089	2.66852	0.004725	-1.5647	1	485.002
4173	0.807332	0.574342	0.004725	-1.69959	1	485.002
4174	0.566756	2.59366	0.004725	-1.65105	1	485.002
4175	0.552855	1.85192	0.004725	-1.55335	1	485.003
4176	-0.230916	3.46213	0.004725	0.436469	1	485.003
4177	0.392605	5.86215	0.004725	-1.10207	1	485.003
4178	-0.635725	1.5964	0.004725	2.03086	1	485.003
4179	0.667467	0.3768	0.004725	-1.80122	1	485.003
4180	0.86291	2.323e-05	0.004725	-1.75133	1	485.003
4181	0.873187	2.323e-05	0.004725	-1.79472	1	485.003
4182	0.351619	4.51732	0.004725	-1.31686	1	485.004
4183	0.869087	0.0929456	0.004725	-1.74989	1	485.004
4184	0.464763	2.36739	0.004725	-1.51327	1	485.004
4185	0.580041	1.27565	0.004725	-1.73232	1	485.004
4186	0.729703	1.25603	0.004725	-1.76068	1	485.004
4187	0.413817	3.85844	0.004725	-1.30479	1	485.004
4188	0.52707	2.58384	0.004725	-1.63307	1	485.004
4189	0.510215	4.94556	0.004725	-1.36011	1	485.004
4190	0.567711	2.80667	0.004725	-1.47878	1	485.004
4191	0.530918	2.41886	0.004725	-1.64561	1	485.005
4192	0.466197	3.96519	0.004725	-1.32695	1	485.005
4193	-0.648609	1.55152	0.004725	1.98886	1	485.005
4194	0.105336	4.9389	0.004725	-0.596923	1	485.005
4195	0.0403733	4.54139	0.004725	-0.614373	1	485.006
4196	-0.348503	2.80988	0.004725	0.810297	1	485.006
4197	0.498187	4.7685	0.004725	-1.40111	1	485.006
4198	0.636382	0.693048	0.004725	-1.7832	1	485.006
4199	-0.305722	2.98313	0.004725	0.578716	1	485.006
4200	-0.358966	2.76815	0.004725	0.922077	1	485.006
4201	0.736627	1.85145	0.004725	-1.66015	1	485.006
4202	0.32881	4.86409	0.004725	-1.0866	1	485.007
4203	0.452337	5.48099	0.004725	-1.24405	1	485.007
4204	-0.438559	2.34543	0.004725	1.01149	1	485.007
4205	0.737634	2.323e-05	0.004725	-1.73929	1	485.007
4206	-0.352921	2.76692	0.004725	0.861676	1	485.007
4207	0.786566	0.797545	0.004725	-1.68268	1	485.007
4208	0.71714	2.323e-05	0.004725	-1.78035	1	485.008
4209	0.731847	2.323e-05	0.004725	-1.74364	1	485.008
4210	-0.299039	3.00792	0.004725	0.485281	1	485.009
4211	0.256516	4.6443	0.004725	-1.15533	1	485.009
4212	0.633033	3.39025	0.004725	-1.5559	1	485.009
4213	0.83358	0.527148	0.004725	-1.75496	1	485.009
4214	0.244163	4.30961	0.004725	-1.12545	1	485.009
4215	0.650229	2.40362	0.004725	-1.67632	1	485.009
4216	0.639648	1.55879	0.004725	-1.74309	1	485.01
4217	0.535453	2.26183	0.004725	-1.65797	1	485.01
4218	0.750978	1.50523	0.004725	-1.6561	1	485.01
4219	0.410967	4.91866	0.004725	-1.1804	1	485.01
4220	0.675291	1.42168	0.004725	-1.75631	1	485.011
4221	0.866787	2.323e-05	0.004725	-1.8067	1	485.011
4222	0.540681	4.6487	0.004725	-1.39746	1	485.011
4223	0.828044	2.323e-05	0.004725	-1.72994	1	485.011
4224	0.434286	4.75568	0.004725	-1.22342	1	485.011
4225	0.648471	3.16569	0.004725	-1.54694	1	485.011
4226	0.501703	3.86033	0.004725	-1.51611	1	485.011
4227	0.633302	0.840871	0.004725	-1.77945	1	485.011
4228	0.577964	4.08926	0.004725	-1.49066	1	485.011
4229	0.425611	3.21051	0.004725	-1.50941	1	485.011
4230	0.671808	2.73016	0.004725	-1.56899	1	485.011
4231	0.698777	0.0390956	0.004725	-1.76872	1	485.012
4232	0.428683	2.67784	0.004725	-1.4864	1	485.012
4233	0.317949	4.46398	0.004725	-1.2774	1	485.012
4234	-0.415007	2.45254	0.004725	0.944927	1	485.013
4235	0.766566	2.323e-05	0.004725	-1.82839	1	485.013
4236	0.63843	0.356997	0.004725	-1.72218	1	485.013
4237	0.647134	0.281349	0.004725	-1.73865	1	485.013
4238	0.590076	1.05128	0.004725	-1.74538	1	485.013
4239	0.605926	1.56191	0.004725	-1.73344	1	485.014
4240	0.105557	5.06553	0.004725	-0.541426	1	485.014
4241	0.724551	2.0456	0.004725	-1.65325	1	485.014
4242	0.393444	3.61649	0.004725	-1.32808	1	485.014
4243	-0.554336	1.89123	0.004725	1.76029	1	485.014
4244	0.731413	2.323e-05	0.004725	-1.80824	1	485.014
4245	-0.168768	3.88397	0.004725	0.37348	1	485.014
4246	0.750792	2.323e-05	0.004725	-1.8222	1	485.015
4247	0.401561	5.04639	0.004725	-1.30341	1	485.015
4248	0.716904	2.323e-05	0.004725	-1.78367	1	485.015
4249	0.751747	2.323e-05	0.004725	-1.73089	1	485.015
4250	0.721163	2.323e-05	0.004725	-1.7553	1	485.016
4251	0.477528	4.47815	0.004725	-1.43559	1	485.016
4252	0.391662	4.79517	0.004725	-1.32917	1	485.016
4253	-0.553965	1.88867	0.004725	1.78474	1	485.016
4254	0.546955	1.86382	0.004725	-1.68643	1	485.017
4255	0.715809	2.323e-05	0.004725	-1.7719	1	485.017
4256	0.497615	3.79861	0.004725	-1.3635	1	485.017
4257	0.568714	1.81381	0.004725	-1.5557	1	485.017
4258	0.304215	5.32101	0.004725	-1.13199	1	485.017
4259	-0.247682	3.3009	0.004725	0.333422	1	485.017
4260	0.515118	1.51527	0.004725	-1.6295	1	485.017
4261	-0.32652	2.88016	0.004725	0.583014	1	485.017
4262	-0.5337	1.97601	0.004725	1.80893	1	485.018
4263	0.587645	3.16951	0.004725	-1.46889	1	485.018
4264	-0.211818	3.59502	0.004725	0.434998	1	485.018
4265	0.49679	4.97573	0.004725	-1.36518	1	485.018
4266	0.667654	0.430377	0.004725	-1.67795	1	485.018
4267	0.480718	4.77128	0.004725	-1.39772	1	485.018
4268	0.878054	2.323e-05	0.004725	-1.78128	1	485.018
4269	0.601516	1.76701	0.004725	-1.72003	1	485.018
4270	0.708393	1.95023	0.004725	-1.70041	1	485.018
4271	0.540945	4.44899	0.004725	-1.451	1	485.018
4272	0.375764	3.44443	0.004725	-1.43148	1	485.019
4273	0.691671	2.53397	0.004725	-1.62714	1	485.019
4274	0.531193	2.71786	0.004725	-1.4705	1	485.019
4275	0.788517	2.323e-05	0.004725	-1.72349	1	485.019
4276	-0.194795	3.72348	0.004725	0.586399	1	485.019
4277	0.415426	4.53617	0.004725	-1.22543	1	485.019
4278	0.870971	0.11461	0.004725	-1.75211	1	485.019
4279	-0.429843	2.39804	0.004725	1.13004	1	485.02
4280	0.117713	5.34976	0.004725	-0.471646	1	485.02
4281	-0.252389	3.39458	0.004725	0.791924	1	485.02
4282	0.689513	2.27088	0.004725	-1.67509	1	485.02
4283	0.734788	0.349101	0.004725	-1.82955	1	485.02
4284	0.566165	4.26869	0.004725	-1.46776	1	485.02
4285	0.49955	1.85168	0.004725	-1.571	1	485.02
4286	0.820264	2.323e-05	0.004725	-1.83213	1	485.021
4287	0.632009	2.24629	0.004725	-1.69224	1	485.021
4288	0.862068	2.323e-05	0.004725	-1.81314	1	485.021
4289	0.760235	0.995626	0.004725	-1.77409	1	485.021
4290	0.848074	0.105791	0.004725	-1.72544	1	485.021
4291	0.24794	4.48736	0.004725	-1.06357	1	485.021
4292	0.367939	3.66491	0.004725	-1.41173	1	485.022
4293	0.640685	2.97618	0.004725	-1.52464	1	485.022
4294	0.725524	1.53902	0.004725	-1.62585	1	485.022
4295	-0.0356205	4.57009	0.004725	-0.0658254	1	485.022
4296	0.628727	2.86146	0.004725	-1.63593	1	485.022
4297	0.470908	4.92836	0.004725	-1.25504	1	485.022
4298	0.688421	0.595038	0.004725	-1.81086	1	485.023
4299	0.574213	2.15356	0.004725	-1.68571	1	485.023
4300	0.417349	5.70836	0.004725	-1.14121	1	485.023
4301	0.688989	0.948247	0.004725	-1.63102	1	485.023
4302	0.581194	3.09093	0.004725	-1.46795	1	485.023
4303	0.510257	1.58654	0.004725	-1.6431	1	485.024
4304	0.636131	0.52243	0.004725	-1.78123	1	485.024
4305	0.650946	2.84713	0.004725	-1.53777	1	485.024
4306	0.456345	3.65029	0.004725	-1.50781	1	485.024
4307	0.144649	5.59297	0.004725	-0.626602	1	485.024
4308	0.848158	0.360534	0.004725	-1.74272	1	485.024
4309	0.837142	0.158009	0.004725	-1.82317	1	485.024
4310	0.422428	2.90625	0.004725	-1.44079	1	485.024
4311	0.460625	2.30704	0.004725	-1.57862	1	485.024
4312	-0.252042	3.33019	0.004725	0.631076	1	485.024
4313	0.687957	2.61833	0.004725	-1.61404	1	485.025
4314	-0.324617	2.93788	0.004725	0.741644	1	485.025
4315	-0.127665	3.99193	0.004725	-0.0124636	1	485.025
4316	-0.380127	2.6319	0.004725	0.95149	1	485.025
4317	-0.406483	2.54409	0.004725	1.25734	1	485.025
4318	0.077325	4.60977	0.004725	-0.664266	1	485.025
4319	0.606734	1.73879	0.004725	-1.56492	1	485.025
4320	0.232304	5.47116	0.004725	-0.797184	1	485.025
4321	0.439629	4.06833	0.004725	-1.29623	1	485.026
4322	0.864127	2.323e-05	0.004725	-1.74912	1	485.026
4323	0.594965	1.69745	0.004725	-1.56647	1	485.026
4324	0.41461	5.17186	0.004725	-1.29644	1	485.026
4325	0.716596	2.323e-05	0.004725	-1.78754	1	485.026
4326	0.702308	1.08231	0.004725	-1.6273	1	485.027
4327	0.555128	1.07578	0.004725	-1.66123	1	485.027
4328	0.191795	4.94617	0.004725	-0.978008	1	485.027
4329	-0.0895348	4.2145	0.004725	0.0334263	1	485.027
4330	0.352553	3.88628	0.004725	-1.37739	1	485.027
4331	0.444228	2.46874	0.004725	-1.51136	1	485.027
4332	0.527566	4.69688	0.004725	-1.41167	1	485.027
4333	0.446726	5.19227	0.004725	-1.31551	1	485.028
4334	0.677724	1.00348	0.004725	-1.78615	1	485.028
4335	0.630912	3.21468	0.004725	-1.51037	1	485.028
4336	0.591875	3.89108	0.004725	-1.45519	1	485.028
4337	0.739624	1.67713	0.004725	-1.64233	1	485.028
4338	0.659475	2.19809	0.004725	-1.56023	1	485.028
4339	0.565353	4.36019	0.004725	-1.44458	1	485.029
4340	0.630652	3.40643	0.004725	-1.56215	1	485.029
4341	0.568497	1.2708	0.004725	-1.72491	1	485.029
4342	-0.358089	2.78744	0.004725	1.16397	1	485.03
4343	0.315265	4.24096	0.004725	-1.2961	1	485.03
4344	0.501463	3.36078	0.004725	-1.56287	1	485.03
4345	0.879382	2.323e-05	0.004725	-1.78543	1	485.03
4346	0.190035	4.85818	0.004725	-0.863032	1	485.03
4347	0.775791	0.972157	0.004725	-1.76768	1	485.031
4348	0.320454	5.58545	0.004725	-0.962291	1	485.031
4349	0.498148	4.23804	0.004725	-1.47512	1	485.031
4350	0.717011	2.16703	0.004725	-1.65365	1	485.031
4351	0.787521	1.1147	0.004725	-1.72881	1	485.031
4352	-0.32972	2.86303	0.004725	0.667098	1	485.032
4353	0.80039	0.288619	0.004725	-1.82783	1	485.032
4354	-0.233132	3.49353	0.004725	0.724707	1	485.032
4355	0.657424	2.42903	0.004725	-1.67396	1	485.032
4356	0.162437	4.99974	0.004725	-0.893747	1	485.032
4357	0.47335	5.04768	0.004725	-1.25236	1	485.032
4358	0.429888	5.63326	0.004725	-1.16505	1	485.033
4359	0.838579	2.323e-05	0.004725	-1.73185	1	485.033
4360	0.795175	2.323e-05	0.004725	-1.83504	1	485.033
4361	0.668682	0.164119	0.004725	-1.77767	1	485.033
4362	0.618384	0.583664	0.004725	-1.76489	1	485.034
4363	0.500524	4.98476	0.004725	-1.30005	1	485.034
4364	0.112921	5.33394	0.004725	-0.614048	1	485.034
4365	0.56169	1.00118	0.004725	-1.66797	1	485.034
4366	0.565658	3.97162	0.004725	-1.41453	1	485.034
4367	0.380903	5.85773	0.004725	-1.11933	1	485.034
4368	0.0563269	4.84834	0.004725	-0.584274	1	485.034
4369	0.766267	1.42997	0.004725	-1.68024	1	485.034
4370	0.592835	1.15775	0.004725	-1.61437	1	485.034
4371	0.196982	5.74151	0.004725	-0.63493	1	485.035
4372	0.822148	2.323e-05	0.004725	-1.83306	1	485.035
4373	0.742221	2.323e-05	0.004725	-1.73333	1	485.035
4374	-0.501094	2.10121	0.004725	1.4253	1	485.035
4375	0.828479	0.617424	0.004725	-1.73866	1	485.035
4376	-0.5942	1.73697	0.004725	1.87402	1	485.035
4377	0.795858	0.954841	0.004725	-1.74775	1	485.035
4378	-0.323648	2.96717	0.004725	0.880988	1	485.035
4379	0.608309	1.8843	0.004725	-1.71589	1	485.036
4380	0.794159	1.05463	0.004725	-1.70999	1	485.036
4381	0.752335	0.46756	0.004725	-1.82402	1	485.036
4382	0.743676	2.323e-05	0.004725	-1.82059	1	485.037
4383	0.459293	4.79821	0.004725	-1.38498	1	485.037
4384	0.60131	1.76724	0.004725	-1.72115	1	485.037
4385	0.0628877	5.33752	0.004725	-0.305347	1	485.037
4386	0.473363	2.55539	0.004725	-1.47933	1	485.038
4387	0.759648	0.626808	0.004725	-1.66588	1	485.038
4388	0.816815	2.323e-05	0.004725	-1.72464	1	485.038
4389	0.819899	2.323e-05	0.004725	-1.83379	1	485.038
4390	0.274105	4.31831	0.004725	-1.22045	1	485.038
4391	-0.448125	2.34771	0.004725	1.48415	1	485.038
4392	0.713158	2.323e-05	0.004725	-1.77264	1	485.038
4393	0.490761	2.08756	0.004725	-1.62753	1	485.038
4394	0.392819	4.03715	0.004725	-1.26656	1	485.038
4395	0.736879	2.323e-05	0.004725	-1.73607	1	485.038
4396	0.394795	4.04044	0.004725	-1.26738	1	485.038
4397	0.775358	0.540842	0.004725	-1.81309	1	485.039
4398	0.576943	1.7877	0.004725	-1.70968	1	485.039
4399	0.761727	1.52513	0.004725	-1.6843	1	485.039
4400	0.58132	3.83844	0.004725	-1.43709	1	485.039
4401	0.00250831	4.79305	0.004725	-0.324429	1	485.039
4402	0.606019	1.92388	0.004725	-1.55081	1	485.04
4403	0.630686	2.49492	0.004725	-1.67241	1	485.04
4404	0.564178	4.40345	0.004725	-1.42877	1	485.041
4405	0.5206	1.62706	0.004725	-1.67014	1	485.041
4406	0.433051	2.57319	0.004725	-1.50109	1	485.041
4407	0.411043	2.92655	0.004725	-1.44162	1	485.041
4408	0.677307	1.61518	0.004725	-1.7435	1	485.041
4409	0.482602	3.95632	0.004725	-1.3379	1	485.041
4410	0.299508	5.95124	0.004725	-0.872003	1	485.042
4411	-0.524422	2.00579	0.004725	1.6828	1	485.042
4412	0.471598	3.67126	0.004725	-1.3565	1	485.042
4413	0.722685	1.62062	0.004725	-1.73099	1	485.042
4414	0.0852673	4.68549	0.004725	-0.73929	1	485.042
4415	0.47471	4.94071	0.004725	-1.37144	1	485.042
4416	0.645996	3.24715	0.004725	-1.54032	1	485.042
4417	0.453481	4.26383	0.004725	-1.44756	1	485.042
4418	0.874743	2.323e-05	0.004725	-1.80247	1	485.043
4419	0.630734	3.04082	0.004725	-1.51048	1	485.043
4420	0.584051	0.866364	0.004725	-1.73648	1	485.043
4421	0.313714	5.49556	0.004725	-0.961965	1	485.043
4422	0.563869	0.980624	0.004725	-1.66694	1	485.043
4423	0.468224	2.23875	0.004725	-1.52826	1	485.043
4424	0.55854	2.77932	0.004725	-1.47436	1	485.044
4425	0.755557	1.52038	0.004725	-1.65991	1	485.044
4426	0.396834	3.01069	0.004725	-1.46892	1	485.044
4427	0.710144	1.55102	0.004725	-1.61248	1	485.044
4428	-0.259827	3.22956	0.004725	0.465383	1	485.044
4429	0.65789	1.4968	0.004725	-1.59109	1	485.045
4430	0.830143	2.323e-05	0.004725	-1.83217	1	485.045
4431	0.759316	1.45319	0.004725	-1.66256	1	485.045
4432	0.739235	1.68768	0.004725	-1.70989	1	485.045
4433	0.528913	2.11504	0.004725	-1.66374	1	485.045
4434	0.608504	3.46324	0.004725	-1.57428	1	485.045
4435	0.644484	0.47211	0.004725	-1.78918	1	485.045
4436	-0.440753	2.34163	0.004725	0.997979	1	485.045
4437	0.78365	1.05482	0.004725	-1.75055	1	485.045
4438	0.614467	1.8883	0.004725	-1.71785	1	485.046
4439	-0.320075	2.99379	0.004725	0.920957	1	485.046
4440	0.712195	2.06572	0.004725	-1.61043	1	485.046
4441	0.872454	2.323e-05	0.004725	-1.75518	1	485.046
4442	0.817367	0.579421	0.004725	-1.78393	1	485.047
4443	-0.133698	3.95254	0.004725	0.144855	1	485.047
4444	-0.398641	2.54274	0.004725	1.01705	1	485.047
4445	0.716249	2.323e-05	0.004725	-1.75676	1	485.047
4446	0.508891	1.55522	0.004725	-1.63093	1	485.047
4447	0.374457	5.53142	0.004725	-1.19334	1	485.048
4448	0.77009	1.40301	0.004725	-1.70505	1	485.048
4449	0.639531	2.37096	0.004725	-1.53923	1	485.048
4450	0.459732	2.25562	0.004725	-1.57819	1	485.048
4451	0.522901	3.90095	0.004725	-1.52295	1	485.048
4452	-0.610108	1.68485	0.004725	2.04386	1	485.048
4453	0.696863	0.871348	0.004725	-1.63557	1	485.048
4454	-0.213286	3.63306	0.004725	0.653241	1	485.048
4455	0.620846	1.63492	0.004725	-1.5735	1	485.048
4456	0.57829	3.94396	0.004725	-1.52024	1	485.048
4457	0.812584	0.526973	0.004725	-1.79596	1	485.048
4458	0.716455	1.9429	0.004725	-1.69825	1	485.048
4459	0.746419	0.204536	0.004725	-1.68807	1	485.049
4460	0.863429	0.0485782	0.004725	-1.73737	1	485.049
4461	0.223395	5.80084	0.004725	-0.831693	1	485.049
4462	0.613194	1.7713	0.004725	-1.5625	1	485.049
4463	-0.504477	2.08339	0.004725	1.54189	1	485.049
4464	0.724528	1.96553	0.004725	-1.62649	1	485.05
4465	0.710304	2.31292	0.004725	-1.63527	1	485.05
4466	-0.256883	3.35666	0.004725	0.819909	1	485.05
4467	0.605013	2.56809	0.004725	-1.50958	1	485.05
4468	-0.580107	1.77733	0.004725	1.53855	1	485.05
4469	0.727266	1.85366	0.004725	-1.62647	1	485.051
4470	-0.0345234	4.59474	0.004725	-0.0507494	1	485.051
4471	0.309314	5.74496	0.004725	-1.05098	1	485.051
4472	0.233483	5.12499	0.004725	-1.03816	1	485.051
4473	0.748886	1.20576	0.004725	-1.761	1	485.051
4474	0.607591	1.6425	0.004725	-1.73172	1	485.051
4475	0.700699	1.11468	0.004725	-1.78096	1	485.051
4476	0.454768	2.8442	0.004725	-1.56315	1	485.051
4477	-0.369508	2.70122	0.004725	0.870561	1	485.051
4478	-0.112772	4.08686	0.004725	0.107573	1	485.051
4479	0.254991	5.69264	0.004725	-0.804071	1	485.052
4480	0.492559	2.26497	0.004725	-1.62635	1	485.052
4481	0.299226	4.11709	0.004725	-1.27972	1	485.052
4482	0.598223	2.03163	0.004725	-1.70413	1	485.052
4483	0.251019	4.78003	0.004725	-1.1309	1	485.052
4484	0.557865	1.06697	0.004725	-1.70718	1	485.052
4485	-0.28568	3.13655	0.004725	0.562346	1	485.053
4486	0.478539	2.27848	0.004725	-1.61029	1	485.053
4487	0.874525	2.323e-05	0.004725	-1.80489	1	485.053
4488	0.768854	2.323e-05	0.004725	-1.83278	1	485.053
4489	-0.456732	2.26922	0.004725	1.04499	1	485.053
4490	0.485923	1.97981	0.004725	-1.55735	1	485.053
4491	0.699156	2.12611	0.004725	-1.5937	1	485.053
4492	0.500529	4.29038	0.004725	-1.47144	1	485.053
4493	0.527604	4.5504	0.004725	-1.34678	1	485.053
4494	0.542881	3.52091	0.004725	-1.56815	1	485.054
4495	0.6235	3.5903	0.004725	-1.50692	1	485.054
4496	0.772876	1.36944	0.004725	-1.70799	1	485.054
4497	0.712901	2.323e-05	0.004725	-1.76299	1	485.055
4498	0.742206	2.323e-05	0.004725	-1.73127	1	485.055
4499	0.502398	1.88278	0.004725	-1.64687	1	485.055
4500	-0.0292763	4.71052	0.004725	0.00857735	1	485.055
4501	0.361243	3.79393	0.004725	-1.39811	1	485.055
4502	-0.330093	2.89622	0.004725	0.856688	1	485.055
4503	-0.443946	2.34677	0.004725	1.15251	1	485.055
4504	0.228617	4.4515	0.004725	-1.05013	1	485.055
4505	0.759735	2.323e-05	0.004725	-1.72457	1	485.055
4506	-0.282534	3.1888	0.004725	0.844929	1	485.055
4507	0.636658	1.6981	0.004725	-1.5727	1	485.055
4508	0.161759	4.77075	0.004725	-0.938624	1	485.056
4509	0.842821	0.352559	0.004725	-1.79262	1	485.056
4510	0.806335	0.726133	0.004725	-1.77506	1	485.056
4511	0.664747	1.62287	0.004725	-1.58614	1	485.056
4512	-0.150687	4.01921	0.004725	0.465364	1	485.056
4513	0.415324	3.69349	0.004725	-1.32331	1	485.056
4514	0.86824	2.323e-05	0.004725	-1.74871	1	485.056
4515	0.710937	2.323e-05	0.004725	-1.77449	1	485.057
4516	0.566885	0.904111	0.004725	-1.69193	1	485.057
4517	0.789413	2.323e-05	0.004725	-1.83679	1	485.057
4518	0.521943	4.42691	0.004725	-1.46011	1	485.058
4519	0.661193	1.09484	0.004725	-1.61559	1	485.058
4520	-0.190644	3.58752	0.004725	0.216764	1	485.058
4521	-0.619849	1.65202	0.004725	2.08332	1	485.058
4522	0.446385	2.35126	0.004725	-1.5395	1	485.058
4523	0.292202	4.5582	0.004725	-1.23082	1	485.058
4524	0.298255	6.1369	0.004725	-0.87849	1	485.059
4525	0.752841	0.692356	0.004725	-1.65967	1	485.059
4526	0.623349	1.8919	0.004725	-1.72043	1	485.059
4527	-0.610125	1.68626	0.004725	2.04896	1	485.059
4528	0.480155	4.62137	0.004725	-1.28283	1	485.059
4529	0.774578	2.323e-05	0.004725	-1.72126	1	485.06
4530	0.339964	5.05646	0.004725	-1.06907	1	485.06
4531	0.620376	1.48266	0.004725	-1.58359	1	485.06
4532	0.543763	4.27763	0.004725	-1.48159	1	485.06
4533	0.405854	2.9196	0.004725	-1.49071	1	485.061
4534	0.44596	5.07251	0.004725	-1.33805	1	485.061
4535	0.325562	6.09364	0.004725	-0.964139	1	485.061
4536	0.72251	2.03474	0.004725	-1.67899	1	485.061
4537	0.24443	4.26889	0.004725	-1.15529	1	485.061
4538	0.400134	4.12963	0.004725	-1.25823	1	485.061
4539	0.717179	1.64156	0.004725	-1.61447	1	485.061
4540	0.657346	3.04479	0.004725	-1.54766	1	485.061
4541	-0.353095	2.76015	0.004725	0.830576	1	485.061
4542	0.757164	1.48448	0.004725	-1.65791	1	485.061
4543	0.180367	5.83577	0.004725	-0.659209	1	485.061
4544	0.652572	2.12358	0.004725	-1.55678	1	485.062
4545	0.63684	3.29658	0.004725	-1.51727	1	485.062
4546	0.566104	3.10728	0.004725	-1.61309	1	485.062
4547	0.626372	3.44041	0.004725	-1.50199	1	485.062
4548	0.783081	0.793474	0.004725	-1.78628	1	485.062
4549	0.192229	4.46365	0.004725	-1.01668	1	485.062
4550	0.577526	1.09859	0.004725	-1.73767	1	485.062
4551	0.770865	2.323e-05	0.004725	-1.83417	1	485.062
4552	-0.643566	1.57054	0.004725	2.11669	1	485.062
4553	0.490699	2.98934	0.004725	-1.58622	1	485.063
4554	0.820745	0.712428	0.004725	-1.75477	1	485.063
4555	0.13637	5.74329	0.004725	-0.429432	1	485.063
4556	0.533608	1.67359	0.004725	-1.57225	1	485.063
4557	0.550915	4.03546	0.004725	-1.39256	1	485.063
4558	0.459189	3.40488	0.004725	-1.53239	1	485.064
4559	0.774932	0.985789	0.004725	-1.66805	1	485.064
4560	0.606722	3.62583	0.004725	-1.55442	1	485.064
4561	0.60578	0.681004	0.004725	-1.75828	1	485.064
4562	-0.397954	2.58394	0.004725	1.30915	1	485.064
4563	0.733592	2.323e-05	0.004725	-1.81681	1	485.064
4564	0.124457	4.57622	0.004725	-0.855102	1	485.064
4565	-0.422323	2.41852	0.004725	0.970904	1	485.065
4566	0.609289	3.51873	0.004725	-1.47572	1	485.065
4567	0.748734	1.24747	0.004725	-1.64462	1	485.065
4568	0.469574	2.06049	0.004725	-1.59033	1	485.066
4569	0.483469	4.37073	0.004725	-1.45506	1	485.066
4570	0.623638	1.50447	0.004725	-1.74617	1	485.066
4571	0.415215	3.1936	0.004725	-1.50254	1	485.066
4572	0.717374	0.542937	0.004725	-1.65714	1	485.066
4573	0.690869	2.6193	0.004725	-1.59916	1	485.066
4574	0.672011	0.558283	0.004725	-1.65763	1	485.066
4575	0.279786	4.10644	0.004725	-1.19013	1	485.067
4576	-0.1212	4.12416	0.004725	0.0978859	1	485.067
4577	0.734939	2.323e-05	0.004725	-1.81811	1	485.067
4578	-0.494608	2.13696	0.004725	1.67726	1	485.067
4579	0.499419	3.24006	0.004725	-1.57372	1	485.067
4580	0.59757	2.33184	0.004725	-1.68376	1	485.067
4581	0.619254	3.54729	0.004725	-1.55715	1	485.067
4582	0.249354	4.23003	0.004725	-1.14732	1	485.068
4583	0.767554	1.43665	0.004725	-1.67571	1	485.068
4584	0.725594	2.323e-05	0.004725	-1.8101	1	485.068
4585	0.830805	0.433431	0.004725	-1.79469	1	485.068
4586	0.310982	4.21601	0.004725	-1.29464	1	485.068
4587	0.475726	2.12904	0.004725	-1.53808	1	485.068
4588	0.711708	2.323e-05	0.004725	-1.76143	1	485.069
4589	0.659381	3.11342	0.004725	-1.56552	1	485.069
4590	0.396766	5.89242	0.004725	-1.10098	1	485.069
4591	0.71082	2.323e-05	0.004725	-1.76433	1	485.069
4592	0.713334	2.323e-05	0.004725	-1.79245	1	485.069
4593	0.35994	4.56998	0.004725	-1.3252	1	485.069
4594	-0.399922	2.56921	0.004725	1.13431	1	485.069
4595	0.051028	4.52933	0.004725	-0.609221	1	485.069
4596	0.336997	4.69425	0.004725	-1.28078	1	485.069
4597	0.577881	4.23932	0.004725	-1.46588	1	485.069
4598	0.418815	5.68089	0.004725	-1.19997	1	485.069
4599	-0.33654	2.84763	0.004725	0.661285	1	485.07
4600	0.594662	2.10192	0.004725	-1.69941	1	485.07
4601	0.802874	2.323e-05	0.004725	-1.83826	1	485.07
4602	0.766972	1.119	0.004725	-1.66066	1	485.07
4603	0.409201	5.07867	0.004725	-1.30949	1	485.07
4604	0.66366	2.78419	0.004725	-1.63386	1	485.07
4605	0.711181	1.08211	0.004725	-1.78394	1	485.07
4606	0.80235	2.323e-05	0.004725	-1.83833	1	485.071
4607	0.726177	2.323e-05	0.004725	-1.81108	1	485.071
4608	0.721665	2.323e-05	0.004725	-1.74457	1	485.071
4609	-0.649545	1.54565	0.004725	1.88584	1	485.071
4610	0.568354	4.29219	0.004725	-1.41533	1	485.071
4611	0.532217	1.26253	0.004725	-1.65553	1	485.071
4612	0.709465	2.323e-05	0.004725	-1.77004	1	485.072
4613	0.713641	2.323e-05	0.004725	-1.75597	1	485.072
4614	-0.383745	2.65505	0.004725	1.25947	1	485.072
4615	0.780889	0.557315	0.004725	-1.81211	1	485.072
4616	0.730637	2.03105	0.004725	-1.64895	1	485.073
4617	-0.387046	2.59819	0.004725	0.841187	1	485.073
4618	0.553052	1.22936	0.004725	-1.62241	1	485.073
4619	0.831141	0.330832	0.004725	-1.80992	1	485.073
4620	0.649773	1.21195	0.004725	-1.60545	1	485.073
4621	0.848572	0.408363	0.004725	-1.77113	1	485.073
4622	0.754273	0.828863	0.004725	-1.79641	1	485.074
4623	0.569839	0.92689	0.004725	-1.66448	1	485.074
4624	-0.0853177	4.0638	0.004725	-0.24566	1	485.074
4625	0.758297	0.683911	0.004725	-1.80791	1	485.074
4626	0.560328	3.01141	0.004725	-1.45721	1	485.075
4627	0.855743	2.323e-05	0.004725	-1.73663	1	485.075
4628	0.309449	4.94249	0.004725	-1.20765	1	485.075
4629	0.468493	3.04368	0.004725	-1.4184	1	485.075
4630	0.748542	2.323e-05	0.004725	-1.82726	1	485.075
4631	0.495135	2.00989	0.004725	-1.63825	1	485.076
4632	-0.549466	1.89413	0.004725	1.5227	1	485.076
4633	-0.335874	2.91544	0.004725	1.10056	1	485.076
4634	0.36834	3.36805	0.004725	-1.36619	1	485.076
4635	-0.44622	2.35042	0.004725	1.47227	1	485.076
4636	0.175584	4.51562	0.004725	-0.993278	1	485.077
4637	0.589666	2.8669	0.004725	-1.63968	1	485.077
4638	0.231297	5.90658	0.004725	-0.816948	1	485.077
4639	0.609808	1.27981	0.004725	-1.59803	1	485.077
4640	0.724138	2.323e-05	0.004725	-1.74111	1	485.078
4641	0.708435	0.892666	0.004725	-1.79846	1	485.078
4642	0.562946	1.79	0.004725	-1.55424	1	485.078
4643	0.564537	2.21043	0.004725	-1.51791	1	485.078
4644	0.749464	1.19592	0.004725	-1.64477	1	485.078
4645	0.574059	4.03574	0.004725	-1.51169	1	485.078
4646	0.711702	0.803758	0.004725	-1.64079	1	485.078
4647	0.726208	0.517447	0.004725	-1.6592	1	485.078
4648	0.536931	1.57443	0.004725	-1.58203	1	485.078
4649	0.669173	0.220234	0.004725	-1.79852	1	485.078
4650	0.653319	1.82531	0.004725	-1.57016	1	485.078
4651	0.723346	0.149481	0.004725	-1.69732	1	485.078
4652	0.834512	2.323e-05	0.004725	-1.72619	1	485.079
4653	0.55954	3.07861	0.004725	-1.45204	1	485.079
4654	0.58209	3.88536	0.004725	-1.43382	1	485.079
4655	0.578833	4.25579	0.004725	-1.44245	1	485.079
4656	0.567845	2.04777	0.004725	-1.69297	1	485.079
4657	0.58196	1.29422	0.004725	-1.73872	1	485.079
4658	0.545311	3.22272	0.004725	-1.59783	1	485.08
4659	0.571558	3.74964	0.004725	-1.54991	1	485.08
4660	0.469512	2.54704	0.004725	-1.4776	1	485.08
4661	0.589674	1.27011	0.004725	-1.60063	1	485.08
4662	0.561774	1.89351	0.004725	-1.54459	1	485.081
4663	0.619875	0.500524	0.004725	-1.76435	1	485.081
4664	0.694997	1.89679	0.004725	-1.71841	1	485.081
4665	-0.268298	3.15821	0.004725	0.382429	1	485.082
4666	0.802899	0.851829	0.004725	-1.69518	1	485.082
4667	0.184345	5.53395	0.004725	-0.807114	1	485.082
4668	0.388263	3.8793	0.004725	-1.42773	1	485.082
4669	0.886281	2.323e-05	0.004725	-1.78173	1	485.082
4670	0.717934	0.982589	0.004725	-1.79162	1	485.082
4671	0.857559	2.323e-05	0.004725	-1.73699	1	485.082
4672	0.675849	2.26534	0.004725	-1.68873	1	485.082
4673	0.536876	3.09835	0.004725	-1.43844	1	485.083
4674	0.259787	6.04516	0.004725	-0.843241	1	485.083
4675	0.406225	5.09712	0.004725	-1.30478	1	485.083
4676	0.787748	0.373276	0.004725	-1.82778	1	485.083
4677	0.305859	3.87967	0.004725	-1.2991	1	485.083
4678	-0.263269	3.2411	0.004725	0.58361	1	485.084
4679	0.495992	1.87222	0.004725	-1.56276	1	485.084
4680	0.710832	0.901105	0.004725	-1.79818	1	485.084
4681	-0.527994	1.984	0.004725	1.4121	1	485.084
4682	0.648214	0.993652	0.004725	-1.62029	1	485.084
4683	0.750336	2.323e-05	0.004725	-1.82898	1	485.084
4684	0.534008	4.81209	0.004725	-1.37807	1	485.085
4685	0.42295	3.81424	0.004725	-1.46911	1	485.085
4686	0.71641	0.639113	0.004725	-1.81642	1	485.085
4687	0.593334	3.98915	0.004725	-1.45344	1	485.085
4688	0.856639	2.323e-05	0.004725	-1.73609	1	485.085
4689	-0.648556	1.54769	0.004725	1.8412	1	485.085
4690	0.499029	3.63465	0.004725	-1.5411	1	485.086
4691	0.522454	2.43749	0.004725	-1.64459	1	485.086
4692	0.338754	4.92037	0.004725	-1.08633	1	485.086
4693	0.44296	5.42707	0.004725	-1.27397	1	485.086
4694	0.755771	2.323e-05	0.004725	-1.8315	1	485.087
4695	0.338311	4.21413	0.004725	-1.19858	1	485.087
4696	0.179851	4.47972	0.004725	-0.98948	1	485.087
4697	-0.208434	3.6207	0.004725	0.436769	1	485.087
4698	0.516233	3.94209	0.004725	-1.3632	1	485.087
4699	0.525548	2.90132	0.004725	-1.44911	1	485.087
4700	0.632109	1.46916	0.004725	-1.5847	1	485.087
4701	0.173326	4.78701	0.004725	-0.845928	1	485.088
4702	0.736876	0.984378	0.004725	-1.64135	1	485.088
4703	0.530583	1.49839	0.004725	-1.6878	1	485.088
4704	0.686887	1.35578	0.004725	-1.60559	1	485.088
4705	0.518766	1.92879	0.004725	-1.54419	1	485.088
4706	0.458874	2.40344	0.004725	-1.58566	1	485.088
4707	0.599449	1.2353	0.004725	-1.60205	1	485.088
4708	0.879952	2.323e-05	0.004725	-1.75798	1	485.088
4709	0.728731	1.44337	0.004725	-1.62471	1	485.088
4710	0.435344	4.94568	0.004725	-1.35194	1	485.088
4711	0.717061	2.323e-05	0.004725	-1.74723	1	485.089
4712	0.524483	1.44012	0.004725	-1.67654	1	485.089
4713	0.238437	6.0979	0.004725	-0.713106	1	485.089
4714	0.657055	2.74316	0.004725	-1.64518	1	485.089
4715	0.662613	0.233213	0.004725	-1.71426	1	485.089
4716	0.191668	4.4746	0.004725	-0.997546	1	485.089
4717	0.705663	2.11715	0.004725	-1.68962	1	485.089
4718	0.844758	0.412409	0.004725	-1.78266	1	485.089
4719	0.455419	2.64426	0.004725	-1.57552	1	485.089
4720	0.521251	1.66505	0.004725	-1.67603	1	485.089
4721	0.312133	3.96459	0.004725	-1.23201	1	485.089
4722	0.784209	0.177183	0.004725	-1.84225	1	485.089
4723	0.747762	2.323e-05	0.004725	-1.82823	1	485.089
4724	0.794823	0.662333	0.004725	-1.796	1	485.089
4725	0.365348	3.51118	0.004725	-1.33483	1	485.089
4726	0.476331	5.36869	0.004725	-1.25776	1	485.089
4727	0.433767	5.42055	0.004725	-1.27116	1	485.09
4728	0.856451	2.323e-05	0.004725	-1.8258	1	485.09
4729	0.708377	2.323e-05	0.004725	-1.76454	1	485.09
4730	0.772197	1.37098	0.004725	-1.67499	1	485.09
4731	-0.111254	4.16245	0.004725	0.199217	1	485.09
4732	-0.238049	3.48405	0.004725	0.753815	1	485.091
4733	0.627028	1.23835	0.004725	-1.76417	1	485.091
4734	0.367427	5.85654	0.004725	-1.02137	1	485.091
4735	0.613134	1.13179	0.004725	-1.76397	1	485.092
4736	0.424024	5.22334	0.004725	-1.30051	1	485.092
4737	0.464651	3.59979	0.004725	-1.52261	1	485.092
4738	0.37151	3.6935	0.004725	-1.30305	1	485.092
4739	0.58627	2.27678	0.004725	-1.51777	1	485.093
4740	0.514187	4.98013	0.004725	-1.36535	1	485.093
4741	0.500953	2.9396	0.004725	-1.5986	1	485.093
4742	0.704903	1.55766	0.004725	-1.60585	1	485.093
4743	-0.475937	2.19467	0.004725	1.16692	1	485.093
4744	0.236741	5.91843	0.004725	-0.830368	1	485.093
4745	0.416128	2.69426	0.004725	-1.48955	1	485.093
4746	0.569007	0.93626	0.004725	-1.66047	1	485.093
4747	-0.355278	2.81101	0.004725	1.18982	1	485.093
4748	0.267689	4.65883	0.004725	-1.04069	1	485.094
4749	0.757886	0.234208	0.004725	-1.8406	1	485.094
4750	-0.260613	3.19815	0.004725	0.365267	1	485.094
4751	0.366832	5.87122	0.004725	-1.10897	1	485.094
4752	0.880578	0.0740497	0.004725	-1.75176	1	485.094
4753	-0.185725	3.68985	0.004725	0.206846	1	485.094
4754	0.603869	3.65163	0.004725	-1.46448	1	485.094
4755	0.604578	3.67126	0.004725	-1.46558	1	485.094
4756	0.514681	2.60813	0.004725	-1.62966	1	485.095
4757	0.710498	2.323e-05	0.004725	-1.75677	1	485.095
4758	0.393445	5.92402	0.004725	-1.10514	1	485.095
4759	0.507387	2.0497	0.004725	-1.65227	1	485.095
4760	0.803239	0.508013	0.004725	-1.80871	1	485.095
4761	0.511462	4.89079	0.004725	-1.38873	1	485.095
4762	0.379078	4.9818	0.004725	-1.29486	1	485.095
4763	-0.00748741	4.58339	0.004725	-0.406378	1	485.095
4764	0.31951	3.70458	0.004725	-1.31428	1	485.095
4765	0.632228	2.40933	0.004725	-1.53018	1	485.096
4766	0.623154	3.53026	0.004725	-1.56013	1	485.096
4767	0.881362	2.323e-05	0.004725	-1.75858	1	485.096
4768	0.865664	2.323e-05	0.004725	-1.74124	1	485.096
4769	0.256558	4.635	0.004725	-1.16348	1	485.097
4770	0.785541	1.06324	0.004725	-1.75399	1	485.097
4771	0.705352	1.8565	0.004725	-1.71969	1	485.097
4772	0.667904	1.30616	0.004725	-1.76947	1	485.097
4773	0.519525	2.52164	0.004725	-1.48124	1	485.098
4774	0.502419	4.42367	0.004725	-1.31783	1	485.098
4775	0.385057	3.12941	0.004725	-1.40847	1	485.098
4776	0.88098	2.323e-05	0.004725	-1.75767	1	485.098
4777	0.61604	3.38231	0.004725	-1.48276	1	485.098
4778	0.606414	1.68624	0.004725	-1.73165	1	485.099
4779	0.429628	2.53106	0.004725	-1.52909	1	485.099
4780	0.427809	5.19795	0.004725	-1.30818	1	485.099
4781	0.747042	2.323e-05	0.004725	-1.72497	1	485.099
4782	0.626602	0.365496	0.004725	-1.74502	1	485.099
4783	0.833064	2.323e-05	0.004725	-1.83634	1	485.099
4784	-0.433744	2.41201	0.004725	1.45964	1	485.099
4785	0.525883	1.36627	0.004725	-1.62569	1	485.1
4786	0.426701	3.04884	0.004725	-1.52624	1	485.1
4787	0.33258	5.10329	0.004725	-1.04957	1	485.1
4788	-0.396933	2.53199	0.004725	0.806899	1	485.1
4789	-0.401392	2.52478	0.004725	0.989444	1	485.1
4790	0.48828	2.10321	0.004725	-1.63055	1	485.1
4791	-0.496252	2.11232	0.004725	1.43221	1	485.1
4792	0.45086	5.3842	0.004725	-1.28746	1	485.1
4793	0.365321	5.7964	0.004725	-1.02002	1	485.1
4794	0.326937	6.05731	0.004725	-0.924452	1	485.101
4795	0.314883	4.33217	0.004725	-1.15742	1	485.101
4796	0.748833	1.56997	0.004725	-1.72331	1	485.101
4797	-0.274194	3.13111	0.004725	0.376589	1	485.101
4798	0.381573	3.96183	0.004725	-1.26619	1	485.101
4799	0.452682	4.92161	0.004725	-1.36812	1	485.101
4800	0.629845	0.76148	0.004725	-1.64367	1	485.101
4801	0.478821	5.32949	0.004725	-1.25584	1	485.101
4802	0.61065	1.75219	0.004725	-1.72909	1	485.101
4803	0.6485	1.28437	0.004725	-1.59893	1	485.101
4804	-0.348914	2.8272	0.004725	1.08847	1	485.101
4805	0.642248	0.56783	0.004725	-1.66379	1	485.101
4806	0.765849	0.731277	0.004725	-1.80343	1	485.101
4807	0.487335	5.20588	0.004725	-1.2685	1	485.102
4808	0.461784	4.74343	0.004725	-1.25025	1	485.102
4809	0.660892	0.597737	0.004725	-1.80558	1	485.103
4810	0.624392	1.78728	0.004725	-1.73048	1	485.103
4811	0.394927	3.76674	0.004725	-1.44568	1	485.104
4812	0.788003	0.191142	0.004725	-1.6898	1	485.104
4813	-0.549093	1.89635	0.004725	1.54049	1	485.104
4814	0.545062	1.23398	0.004725	-1.70363	1	485.104
4815	0.0989921	5.55196	0.004725	-0.314981	1	485.104
4816	-0.63722	1.59008	0.004725	2.05063	1	485.104
4817	0.741264	1.647	0.004725	-1.63454	1	485.104
4818	0.763552	0.671314	0.004725	-1.80966	1	485.104
4819	0.612696	0.562979	0.004725	-1.76311	1	485.105
4820	0.499408	1.85893	0.004725	-1.56011	1	485.105
4821	0.71229	2.323e-05	0.004725	-1.79868	1	485.105
4822	-0.384202	2.59345	0.004725	0.830251	1	485.105
4823	0.383539	3.15302	0.004725	-1.45775	1	485.105
4824	0.684065	1.61398	0.004725	-1.592	1	485.105
4825	0.768103	1.10655	0.004725	-1.65855	1	485.105
4826	0.593459	0.717137	0.004725	-1.67579	1	485.105
4827	0.682273	0.0688494	0.004725	-1.75363	1	485.106
4828	0.599244	4.02205	0.004725	-1.48601	1	485.106
4829	0.652077	2.81147	0.004725	-1.53186	1	485.106
4830	0.675729	0.849337	0.004725	-1.80006	1	485.106
4831	0.524827	1.35653	0.004725	-1.67172	1	485.106
4832	0.331664	3.72051	0.004725	-1.35806	1	485.106
4833	0.410523	3.32348	0.004725	-1.36868	1	485.107
4834	0.780495	0.7312	0.004725	-1.67	1	485.107
4835	0.467154	3.55402	0.004725	-1.52918	1	485.107
4836	-0.272996	3.19441	0.004725	0.480105	1	485.107
4837	-0.424808	2.41398	0.004725	1.05132	1	485.107
4838	0.627421	0.907252	0.004725	-1.78091	1	485.107
4839	0.597342	3.99818	0.004725	-1.50203	1	485.107
4840	0.821554	0.00421079	0.004725	-1.84037	1	485.107
4841	0.427793	2.62475	0.004725	-1.53567	1	485.107
4842	0.621716	3.24965	0.004725	-1.49108	1	485.108
4843	0.737776	1.78849	0.004725	-1.70515	1	485.108
4844	-0.0306252	4.66828	0.004725	-0.17795	1	485.108
4845	0.666706	3.05558	0.004725	-1.57875	1	485.108
4846	0.381543	3.24163	0.004725	-1.38352	1	485.108
4847	0.358915	5.86047	0.004725	-1.00212	1	485.108
4848	0.532878	1.93439	0.004725	-1.67966	1	485.108
4849	-0.213928	3.61554	0.004725	0.559284	1	485.108
4850	0.620756	1.12049	0.004725	-1.60923	1	485.109
4851	0.577886	4.30282	0.004725	-1.43728	1	485.109
4852	0.814412	2.323e-05	0.004725	-1.8407	1	485.109
4853	0.271653	6.02643	0.004725	-0.887155	1	485.109
4854	0.691879	2.27382	0.004725	-1.58015	1	485.109
4855	0.712329	2.323e-05	0.004725	-1.79956	1	485.109
4856	0.4388	2.51654	0.004725	-1.55541	1	485.11
4857	0.259334	4.1491	0.004725	-1.19801	1	485.11
4858	0.557038	3.75104	0.004725	-1.55127	1	485.11
4859	0.46918	1.98705	0.004725	-1.58183	1	485.11
4860	0.567336	3.80189	0.004725	-1.54622	1	485.11
4861	0.612786	3.78557	0.004725	-1.52532	1	485.111
4862	0.432103	3.27227	0.004725	-1.38003	1	485.111
4863	0.405601	4.10539	0.004725	-1.42748	1	485.111
4864	0.473525	1.93656	0.004725	-1.5808	1	485.111
4865	0.501543	1.88365	0.004725	-1.55456	1	485.111
4866	0.695068	2.4474	0.004725	-1.65701	1	485.111
4867	-0.25715	3.21423	0.004725	0.349014	1	485.111
4868	0.815897	2.323e-05	0.004725	-1.7187	1	485.111
4869	0.208696	5.39272	0.004725	-0.752125	1	485.112
4870	0.739719	1.71677	0.004725	-1.63309	1	485.112
4871	0.592062	2.42146	0.004725	-1.50909	1	485.112
4872	-0.16849	3.76125	0.004725	0.262879	1	485.112
4873	0.511235	1.48214	0.004725	-1.65079	1	485.113
4874	0.683359	0.307395	0.004725	-1.68335	1	485.113
4875	0.789999	2.323e-05	0.004725	-1.8414	1	485.113
4876	0.665136	2.5099	0.004725	-1.66978	1	485.113
4877	0.328377	4.37872	0.004725	-1.16046	1	485.113
4878	0.834274	0.607082	0.004725	-1.76092	1	485.113
4879	0.879305	2.323e-05	0.004725	-1.80982	1	485.113
4880	0.538296	2.48248	0.004725	-1.65291	1	485.113
4881	0.855703	2.323e-05	0.004725	-1.73276	1	485.113
4882	0.640619	0.686489	0.004725	-1.79388	1	485.114
4883	0.884736	2.323e-05	0.004725	-1.76071	1	485.114
4884	0.589409	0.704884	0.004725	-1.73875	1	485.114
4885	-0.582666	1.78623	0.004725	1.96878	1	485.114
4886	-0.460964	2.28616	0.004725	1.4484	1	485.114
4887	0.744787	0.748628	0.004725	-1.80816	1	485.114
4888	0.379391	3.53863	0.004725	-1.329	1	485.115
4889	0.533949	4.84446	0.004725	-1.36857	1	485.115
4890	-0.615356	1.66508	0.004725	1.90501	1	485.115
4891	0.326179	6.11763	0.004725	-0.924173	1	485.115
4892	0.445909	3.39712	0.004725	-1.369	1	485.115
4893	0.866159	2.323e-05	0.004725	-1.73948	1	485.115
4894	0.514918	4.15448	0.004725	-1.34627	1	485.116
4895	0.560655	2.44746	0.004725	-1.49623	1	485.116
4896	0.872594	0.0699437	0.004725	-1.81525	1	485.116
4897	0.770632	1.11864	0.004725	-1.66012	1	485.116
4898	-0.467034	2.21974	0.004725	1.05977	1	485.116
4899	-0.150883	4.03445	0.004725	0.467498	1	485.116
4900	0.713713	2.323e-05	0.004725	-1.80298	1	485.116
4901	0.484107	3.59879	0.004725	-1.36667	1	485.116
4902	0.594785	1.0929	0.004725	-1.75633	1	485.116
4903	0.0789105	5.22381	0.004725	-0.344846	1	485.116
4904	-0.281922	3.08705	0.004725	0.416787	1	485.116
4905	0.760247	2.323e-05	0.004725	-1.71945	1	485.116
4906	0.498979	1.64083	0.004725	-1.63945	1	485.116
4907	0.338704	4.37453	0.004725	-1.32325	1	485.117
4908	0.59918	2.75837	0.004725	-1.65296	1	485.117
4909	0.463505	5.33452	0.004725	-1.21932	1	485.117
4910	0.34682	6.10341	0.004725	-0.990197	1	485.117
4911	0.853896	2.323e-05	0.004725	-1.83009	1	485.117
4912	0.761803	1.08761	0.004725	-1.772	1	485.118
4913	0.671491	2.35139	0.004725	-1.68437	1	485.118
4914	0.269872	4.64419	0.004725	-1.0453	1	485.118
4915	0.794584	0.910545	0.004725	-1.68216	1	485.118
4916	0.624412	1.63082	0.004725	-1.57075	1	485.118
4917	0.592762	1.35264	0.004725	-1.59035	1	485.118
4918	-0.205598	3.65567	0.004725	0.625393	1	485.119
4919	0.550405	4.57993	0.004725	-1.38117	1	485.119
4920	0.659511	1.15618	0.004725	-1.77929	1	485.119
4921	0.468157	2.28658	0.004725	-1.5116	1	485.119
4922	0.4022	4.96084	0.004725	-1.3234	1	485.119
4923	0.739385	0.413138	0.004725	-1.6655	1	485.119
4924	0.781568	0.274699	0.004725	-1.83933	1	485.12
4925	0.718921	2.323e-05	0.004725	-1.81024	1	485.12
4926	0.818431	0.835993	0.004725	-1.72535	1	485.12
4927	-0.238156	3.41645	0.004725	0.442194	1	485.12
4928	0.586744	3.53824	0.004725	-1.57642	1	485.12
4929	0.332511	4.14676	0.004725	-1.20387	1	485.12
4930	0.162596	5.24964	0.004725	-0.663228	1	485.12
4931	0.704604	2.323e-05	0.004725	-1.7828	1	485.121
4932	-0.579215	1.78409	0.004725	1.646	1	485.121
4933	0.419694	2.70952	0.004725	-1.46907	1	485.121
4934	0.176575	5.17988	0.004725	-0.726045	1	485.121
4935	-0.222812	3.52893	0.004725	0.4636	1	485.121
4936	-0.188938	3.66898	0.004725	0.376338	1	485.121
4937	0.708268	1.0288	0.004725	-1.62646	1	485.121
4938	0.697696	2.50105	0.004725	-1.5918	1	485.122
4939	0.263219	5.88897	0.004725	-0.785855	1	485.122
4940	0.723775	2.323e-05	0.004725	-1.73596	1	485.122
4941	0.54015	4.77318	0.004725	-1.37192	1	485.122
4942	0.631758	1.21166	0.004725	-1.60124	1	485.122
4943	0.40724	4.4221	0.004725	-1.39652	1	485.123
4944	0.665857	0.681585	0.004725	-1.80666	1	485.123
4945	0.394225	3.3374	0.004725	-1.47382	1	485.123
4946	0.827265	0.213312	0.004725	-1.70194	1	485.123
4947	-0.5233	1.99431	0.004725	1.40375	1	485.123
4948	0.760608	2.323e-05	0.004725	-1.71882	1	485.123
4949	0.519954	2.1768	0.004725	-1.51423	1	485.124
4950	0.126171	4.68338	0.004725	-0.768077	1	485.124
4951	0.802658	0.122985	0.004725	-1.69728	1	485.124
4952	0.476246	4.24186	0.004725	-1.4697	1	485.124
4953	-0.608329	1.67807	0.004725	1.64787	1	485.124
4954	0.838218	0.474465	0.004725	-1.71826	1	485.124
4955	-0.140612	3.86071	0.004725	0.0824836	1	485.125
4956	0.542914	2.34511	0.004725	-1.66481	1	485.125
4957	0.691276	2.70733	0.004725	-1.60552	1	485.125
4958	0.636522	3.49752	0.004725	-1.55007	1	485.125
4959	-0.631921	1.6106	0.004725	2.10152	1	485.125
4960	0.618458	1.59573	0.004725	-1.57172	1	485.126
4961	0.722498	0.168322	0.004725	-1.69146	1	485.126
4962	0.743892	2.323e-05	0.004725	-1.82974	1	485.126
4963	0.655016	2.08829	0.004725	-1.55588	1	485.126
4964	0.469033	4.38637	0.004725	-1.44914	1	485.126
4965	0.541567	4.7545	0.004725	-1.39927	1	485.126
4966	0.268061	4.35631	0.004725	-1.10823	1	485.127
4967	0.891535	2.323e-05	0.004725	-1.78433	1	485.127
4968	0.891243	0.0648439	0.004725	-1.7765	1	485.127
4969	0.420981	5.74972	0.004725	-1.18823	1	485.127
4970	0.789711	2.323e-05	0.004725	-1.71526	1	485.127
4971	0.782945	0.575727	0.004725	-1.67251	1	485.127
4972	0.760073	2.323e-05	0.004725	-1.71865	1	485.127
4973	0.499542	5.00802	0.004725	-1.37222	1	485.127
4974	0.359179	3.64731	0.004725	-1.30488	1	485.128
4975	0.365973	3.2918	0.004725	-1.37885	1	485.128
4976	0.736431	2.00416	0.004725	-1.6668	1	485.128
4977	0.636553	0.379716	0.004725	-1.70054	1	485.128
4978	-0.152367	3.96233	0.004725	0.409034	1	485.128
4979	-0.191362	3.70648	0.004725	0.499228	1	485.128
4980	0.838923	2.323e-05	0.004725	-1.72369	1	485.128
4981	0.0082523	5.03594	0.004725	-0.0409928	1	485.128
4982	0.724352	0.740391	0.004725	-1.64439	1	485.128
4983	-0.180211	3.83643	0.004725	0.580106	1	485.128
4984	0.700471	0.120466	0.004725	-1.82133	1	485.129
4985	0.625497	1.76706	0.004725	-1.73361	1	485.129
4986	0.560059	2.10611	0.004725	-1.52308	1	485.129
4987	0.392071	3.90465	0.004725	-1.27881	1	485.129
4988	0.475113	5.19145	0.004725	-1.24172	1	485.129
4989	0.703322	2.323e-05	0.004725	-1.78054	1	485.129
4990	0.537401	3.74711	0.004725	-1.54896	1	485.129
4991	0.635448	2.47951	0.004725	-1.52697	1	485.13
4992	0.486146	1.84985	0.004725	-1.62989	1	485.13
4993	0.644773	2.26285	0.004725	-1.69806	1	485.13
4994	0.516234	1.76644	0.004725	-1.67247	1	485.13
4995	0.757061	1.70917	0.004725	-1.6833	1	485.13
4996	0.428215	3.51369	0.004725	-1.50122	1	485.13
4997	0.521801	1.6466	0.004725	-1.57533	1	485.131
4998	-0.0450083	4.67473	0.004725	0.110772	1	485.131
4999	0.596921	0.747561	0.004725	-1.75767	1	485.131
5000	0.46228	2.06856	0.004725	-1.56229	1	485.131
5001	0.0112593	4.43444	0.004725	-0.550794	1	485.131
5002	0.739509	1.07808	0.004725	-1.78299	1	485.131
5003	0.562564	2.50631	0.004725	-1.49146	1	485.132
5004	0.626876	0.643025	0.004725	-1.7855	1	485.132
5005	0.372722	3.69601	0.004725	-1.30015	1	485.132
5006	0.4121	2.72168	0.004725	-1.47588	1	485.132
5007	0.606235	2.15075	0.004725	-1.53084	1	485.132
5008	0.500675	1.83744	0.004725	-1.55981	1	485.132
5009	0.631995	0.409896	0.004725	-1.69786	1	485.132
5010	0.714432	2.15221	0.004725	-1.68183	1	485.132
5011	0.732249	2.323e-05	0.004725	-1.82337	1	485.132
5012	0.806878	0.789005	0.004725	-1.77456	1	485.132
5013	0.39567	3.76762	0.004725	-1.29943	1	485.132
5014	0.467423	5.10945	0.004725	-1.23209	1	485.133
5015	0.735701	1.53512	0.004725	-1.62578	1	485.133
5016	0.578867	3.25749	0.004725	-1.45076	1	485.133
5017	0.371015	5.18145	0.004725	-1.09194	1	485.133
5018	0.653747	0.663839	0.004725	-1.80269	1	485.133
5019	0.788957	0.734807	0.004725	-1.67386	1	485.134
5020	0.645714	1.11961	0.004725	-1.77918	1	485.134
5021	0.868863	2.323e-05	0.004725	-1.82268	1	485.134
5022	0.275593	4.3517	0.004725	-1.22992	1	485.134
5023	-0.605659	1.70218	0.004725	2.0699	1	485.134
5024	-0.256729	3.36161	0.004725	0.731871	1	485.135
5025	-0.366003	2.6768	0.004725	0.691492	1	485.135
5026	0.490116	5.19489	0.004725	-1.33481	1	485.135
5027	0.70028	2.30831	0.004725	-1.67443	1	485.135
5028	0.465042	5.44439	0.004725	-1.22239	1	485.135
5029	0.0109668	4.49226	0.004725	-0.430523	1	485.135
5030	0.821968	2.323e-05	0.004725	-1.7182	1	485.135
5031	0.762456	0.215381	0.004725	-1.84408	1	485.135
5032	0.560663	4.30208	0.004725	-1.48173	1	485.136
5033	0.67816	0.137286	0.004725	-1.80325	1	485.136
5034	0.718947	1.93381	0.004725	-1.60788	1	485.137
5035	0.366171	4.33001	0.004725	-1.36373	1	485.137
5036	0.748891	1.23471	0.004725	-1.63943	1	485.137
5037	-0.575903	1.79592	0.004725	1.51054	1	485.137
5038	0.0802043	5.47129	0.004725	-0.253922	1	485.137
5039	-0.652088	1.53985	0.004725	2.03741	1	485.137
5040	0.615965	3.65469	0.004725	-1.47865	1	485.138
5041	0.487197	1.76874	0.004725	-1.62677	1	485.138
5042	0.864933	2.323e-05	0.004725	-1.73617	1	485.138
5043	0.632687	3.01331	0.004725	-1.50552	1	485.138
5044	0.106964	5.22496	0.004725	-0.644782	1	485.138
5045	0.558513	1.07676	0.004725	-1.72121	1	485.139
5046	-0.37764	2.6948	0.004725	1.22571	1	485.139
5047	0.690245	0.130756	0.004725	-1.81516	1	485.139
5048	0.499479	4.07854	0.004725	-1.33632	1	485.139
5049	0.545879	4.41619	0.004725	-1.36849	1	485.139
5050	-0.567239	1.8262	0.004725	1.56073	1	485.139
5051	0.855664	0.411275	0.004725	-1.76594	1	485.14
5052	0.7099	1.16105	0.004725	-1.62018	1	485.14
5053	0.745451	2.323e-05	0.004725	-1.8318	1	485.14
5054	0.481975	1.95082	0.004725	-1.55489	1	485.14
5055	0.135976	4.55092	0.004725	-0.903112	1	485.14
5056	0.416925	2.72117	0.004725	-1.46618	1	485.141
5057	0.460973	5.46616	0.004725	-1.21298	1	485.141
5058	0.648123	3.37716	0.004725	-1.54743	1	485.141
5059	0.430544	4.60802	0.004725	-1.39641	1	485.141
5060	0.603602	0.786996	0.004725	-1.64986	1	485.141
5061	0.752508	1.45003	0.004725	-1.73984	1	485.141
5062	0.715475	1.96052	0.004725	-1.70664	1	485.141
5063	-0.0823843	4.31942	0.004725	0.0962931	1	485.141
5064	0.589621	3.7166	0.004725	-1.55668	1	485.142
5065	0.701767	2.323e-05	0.004725	-1.77053	1	485.142
5066	0.62922	0.447608	0.004725	-1.78012	1	485.142
5067	-0.362339	2.75536	0.004725	1.12645	1	485.142
5068	0.844443	2.323e-05	0.004725	-1.72476	1	485.142
5069	0.673318	0.283843	0.004725	-1.81342	1	485.142
5070	-0.254725	3.36802	0.004725	0.686903	1	485.142
5071	0.274306	4.12807	0.004725	-1.17104	1	485.142
5072	0.363792	3.7921	0.004725	-1.40889	1	485.143
5073	0.675729	2.322	0.004725	-1.68787	1	485.143
5074	0.391254	2.93604	0.004725	-1.44888	1	485.143
5075	0.434196	4.64344	0.004725	-1.39501	1	485.143
5076	-0.355893	2.8105	0.004725	1.18981	1	485.143
5077	0.862943	0.303218	0.004725	-1.74129	1	485.143
5078	0.727007	2.0388	0.004725	-1.62074	1	485.143
5079	0.553129	2.40298	0.004725	-1.49629	1	485.143
5080	0.342112	3.97884	0.004725	-1.36581	1	485.143
5081	0.271463	4.97167	0.004725	-0.977374	1	485.144
5082	0.865066	2.323e-05	0.004725	-1.73567	1	485.144
5083	0.373576	3.15585	0.004725	-1.40669	1	485.144
5084	0.661425	0.13563	0.004725	-1.75864	1	485.144
5085	0.231211	5.04688	0.004725	-0.888708	1	485.144
5086	0.577917	3.58715	0.004725	-1.43344	1	485.144
5087	-0.372758	2.67116	0.004725	0.956369	1	485.144
5088	0.751906	1.68147	0.004725	-1.70823	1	485.144
5089	0.638125	2.50531	0.004725	-1.5267	1	485.145
5090	0.876128	2.323e-05	0.004725	-1.81801	1	485.145
5091	0.556077	2.61591	0.004725	-1.65406	1	485.145
5092	0.33794	4.39331	0.004725	-1.16492	1	485.145
5093	0.27137	6.11502	0.004725	-0.850153	1	485.146
5094	0.0585888	5.31731	0.004725	-0.196776	1	485.146
5095	0.753421	1.03305	0.004725	-1.78339	1	485.146
5096	0.856293	0.0331686	0.004725	-1.83291	1	485.146
5097	-0.0320358	4.6852	0.004725	-0.148516	1	485.146
5098	0.313787	3.73373	0.004725	-1.28823	1	485.146
5099	0.44454	2.28201	0.004725	-1.53655	1	485.146
5100	-0.580507	1.77591	0.004725	1.49056	1	485.146
5101	0.729686	2.13764	0.004725	-1.64014	1	485.146
5102	0.682623	0.547881	0.004725	-1.81851	1	485.147
5103	0.11967	4.89373	0.004725	-0.80491	1	485.147
5104	0.893882	2.323e-05	0.004725	-1.7846	1	485.147
5105	-0.632511	1.59767	0.004725	1.73535	1	485.147
5106	0.775904	0.567771	0.004725	-1.66801	1	485.147
5107	0.399001	3.28639	0.004725	-1.36975	1	485.148
5108	0.728232	1.55033	0.004725	-1.74448	1	485.148
5109	-0.462668	2.27012	0.004725	1.47927	1	485.149
5110	-0.547275	1.91528	0.004725	1.61661	1	485.149
5111	0.728343	2.323e-05	0.004725	-1.72979	1	485.15
5112	0.856638	0.418697	0.004725	-1.75498	1	485.15
5113	0.587739	3.02962	0.004725	-1.62963	1	485.15
5114	0.70706	2.323e-05	0.004725	-1.75117	1	485.15
5115	0.0887804	5.35013	0.004725	-0.333913	1	485.15
5116	0.815947	0.898411	0.004725	-1.73627	1	485.15
5117	0.456104	5.44268	0.004725	-1.28112	1	485.15
5118	0.845596	2.323e-05	0.004725	-1.83682	1	485.151
5119	0.365924	5.24319	0.004725	-1.07602	1	485.151
5120	-0.242989	3.34485	0.004725	0.497333	1	485.151
5121	0.478917	3.16417	0.004725	-1.57096	1	485.152
5122	0.669138	1.7925	0.004725	-1.73705	1	485.152
5123	0.432628	3.06481	0.004725	-1.40454	1	485.153
5124	0.751754	1.46112	0.004725	-1.63977	1	485.153
5125	0.28371	4.34553	0.004725	-1.24596	1	485.153
5126	0.353665	3.41234	0.004725	-1.40755	1	485.153
5127	0.41223	3.72063	0.004725	-1.47089	1	485.153
5128	0.775532	0.731111	0.004725	-1.80364	1	485.153
5129	0.752375	1.76979	0.004725	-1.69076	1	485.154
5130	0.69261	2.4272	0.004725	-1.66747	1	485.154
5131	0.560349	1.81983	0.004725	-1.54718	1	485.154
5132	0.122759	5.69941	0.004725	-0.437444	1	485.154
5133	0.796894	0.495814	0.004725	-1.6797	1	485.154
5134	0.0947576	4.81462	0.004725	-0.747621	1	485.154
5135	0.528149	4.92282	0.004725	-1.34516	1	485.154
5136	0.561364	2.45546	0.004725	-1.49384	1	485.154
5137	0.605902	0.737667	0.004725	-1.65505	1	485.155
5138	0.850552	0.182771	0.004725	-1.82352	1	485.155
5139	0.776083	0.969619	0.004725	-1.66149	1	485.155
5140	0.733921	1.00432	0.004725	-1.79217	1	485.155
5141	0.610526	1.76126	0.004725	-1.55711	1	485.155
5142	0.578381	0.726379	0.004725	-1.70165	1	485.155
5143	0.758893	0.926637	0.004725	-1.79193	1	485.156
5144	0.847544	0.0765637	0.004725	-1.83604	1	485.156
5145	-0.530172	1.98846	0.004725	1.70472	1	485.156
5146	-0.179242	3.62156	0.004725	0.13062	1	485.156
5147	0.660562	3.20355	0.004725	-1.5566	1	485.157
5148	0.892107	2.323e-05	0.004725	-1.79741	1	485.157
5149	0.245706	4.73298	0.004725	-1.13483	1	485.157
5150	0.74939	0.163028	0.004725	-1.84509	1	485.157
5151	0.687019	0.718189	0.004725	-1.63797	1	485.157
5152	-0.352752	2.79353	0.004725	0.847976	1	485.158
5153	0.459758	5.44317	0.004725	-1.2823	1	485.158
5154	-0.147366	3.7854	0.004725	-0.0546666	1	485.158
5155	0.822766	0.193397	0.004725	-1.69782	1	485.158
5156	0.546645	4.46393	0.004725	-1.46236	1	485.158
5157	0.863785	2.323e-05	0.004725	-1.82877	1	485.158
5158	0.707706	1.73768	0.004725	-1.59856	1	485.158
5159	0.724902	0.231239	0.004725	-1.68045	1	485.158
5160	0.579931	3.52158	0.004725	-1.43719	1	485.159
5161	0.237812	6.13297	0.004725	-0.719207	1	485.159
5162	-0.274526	3.24433	0.004725	0.860552	1	485.159
5163	0.844211	0.512048	0.004725	-1.77344	1	485.159
5164	0.420884	5.76717	0.004725	-1.18834	1	485.16
5165	0.513615	4.76084	0.004725	-1.31126	1	485.16
5166	0.434639	2.82142	0.004725	-1.55047	1	485.161
5167	-0.00363956	4.43781	0.004725	-0.49674	1	485.161
5168	0.640429	2.18558	0.004725	-1.54172	1	485.162
5169	0.435844	4.16613	0.004725	-1.27586	1	485.162
5170	0.506237	5.08797	0.004725	-1.35739	1	485.162
5171	-0.34249	2.88194	0.004725	1.15098	1	485.162
5172	0.39766	2.83363	0.004725	-1.47845	1	485.162
5173	0.56435	1.51808	0.004725	-1.57531	1	485.162
5174	0.689077	1.3996	0.004725	-1.60032	1	485.163
5175	0.770637	1.18061	0.004725	-1.75995	1	485.163
5176	0.709999	2.323e-05	0.004725	-1.74462	1	485.163
5177	-0.254687	3.27937	0.004725	0.378485	1	485.163
5178	0.848627	0.319352	0.004725	-1.80524	1	485.163
5179	0.330947	3.5728	0.004725	-1.36087	1	485.163
5180	0.635066	2.66396	0.004725	-1.5171	1	485.163
5181	0.428876	3.80225	0.004725	-1.48046	1	485.164
5182	-0.14839	3.82908	0.004725	-0.0111247	1	485.164
5183	-0.10771	4.26296	0.004725	0.15106	1	485.164
5184	-0.0613606	4.24144	0.004725	-0.176711	1	485.165
5185	0.853034	0.197194	0.004725	-1.71656	1	485.165
5186	0.447987	4.56501	0.004725	-1.24694	1	485.165
5187	0.266589	4.03776	0.004725	-1.2147	1	485.165
5188	0.407159	5.91569	0.004725	-1.11432	1	485.165
5189	0.176482	4.57485	0.004725	-0.921199	1	485.166
5190	0.675133	3.00537	0.004725	-1.58191	1	485.166
5191	-0.0830776	4.05153	0.004725	-0.231002	1	485.166
5192	-0.503632	2.06648	0.004725	1.1934	1	485.166
5193	0.84797	2.323e-05	0.004725	-1.83729	1	485.166
5194	0.631612	1.41635	0.004725	-1.5842	1	485.166
5195	0.258759	4.30964	0.004725	-1.20502	1	485.167
5196	0.72409	0.60321	0.004725	-1.64929	1	485.167
5197	0.694947	0.230269	0.004725	-1.68752	1	485.167
5198	0.717689	2.323e-05	0.004725	-1.73594	1	485.167
5199	0.745804	2.323e-05	0.004725	-1.83435	1	485.167
5200	0.788954	0.381161	0.004725	-1.83237	1	485.167
5201	0.400402	2.97111	0.004725	-1.49766	1	485.167
5202	-0.597043	1.73329	0.004725	2.0536	1	485.167
5203	0.544222	1.05377	0.004725	-1.67217	1	485.167
5204	0.418975	4.24859	0.004725	-1.42889	1	485.167
5205	0.371865	5.3432	0.004725	-1.07191	1	485.167
5206	0.410553	2.72062	0.004725	-1.5107	1	485.168
5207	0.59449	1.90088	0.004725	-1.54322	1	485.168
5208	0.50219	4.50373	0.004725	-1.45356	1	485.168
5209	0.665136	1.77812	0.004725	-1.57266	1	485.168
5210	0.801045	1.03056	0.004725	-1.74766	1	485.169
5211	0.804378	0.797217	0.004725	-1.78	1	485.169
5212	0.649781	2.8393	0.004725	-1.64435	1	485.169
5213	0.710545	2.323e-05	0.004725	-1.80711	1	485.169
5214	0.396664	5.11097	0.004725	-1.29892	1	485.169
5215	0.66507	2.63574	0.004725	-1.66086	1	485.169
5216	-0.257588	3.36735	0.004725	0.814307	1	485.169
5217	-0.214176	3.54431	0.004725	0.508623	1	485.169
5218	0.260447	4.76019	0.004725	-1.15884	1	485.169
5219	0.554036	3.40291	0.004725	-1.5897	1	485.17
5220	-0.15851	3.95248	0.004725	0.340413	1	485.17
5221	0.511092	2.38538	0.004725	-1.48968	1	485.17
5222	0.723593	1.3343	0.004725	-1.76781	1	485.17
5223	0.666059	2.94044	0.004725	-1.62142	1	485.171
5224	0.539077	4.84053	0.004725	-1.3683	1	485.171
5225	0.290122	3.89171	0.004725	-1.27524	1	485.171
5226	0.422053	2.98614	0.004725	-1.5294	1	485.171
5227	0.61553	3.70762	0.004725	-1.47492	1	485.171
5228	0.796537	0.699599	0.004725	-1.7978	1	485.171
5229	0.382631	5.03954	0.004725	-1.12262	1	485.171
5230	0.584617	0.863982	0.004725	-1.64873	1	485.171
5231	0.650263	1.13517	0.004725	-1.60569	1	485.172
5232	0.723151	2.323e-05	0.004725	-1.82065	1	485.172
5233	0.898136	0.0181962	0.004725	-1.78039	1	485.172
5234	0.638208	0.337762	0.004725	-1.78394	1	485.172
5235	0.530488	4.87019	0.004725	-1.39313	1	485.172
5236	0.465297	2.48033	0.004725	-1.48019	1	485.173
5237	0.471678	1.97991	0.004725	-1.61287	1	485.173
5238	-0.154999	4.00623	0.004725	0.444765	1	485.173
5239	0.645794	0.348768	0.004725	-1.79494	1	485.173
5240	0.549814	1.61877	0.004725	-1.5667	1	485.173
5241	0.728826	0.445635	0.004725	-1.83395	1	485.173
5242	0.744936	0.843592	0.004725	-1.8042	1	485.173
5243	-0.307977	3.0514	0.004725	0.801772	1	485.173
5244	0.42995	2.58971	0.004725	-1.47726	1	485.173
5245	0.702275	0.24612	0.004725	-1.68229	1	485.173
5246	0.462204	5.11374	0.004725	-1.22125	1	485.173
5247	-0.396426	2.58171	0.004725	1.23816	1	485.174
5248	0.632262	1.08658	0.004725	-1.77917	1	485.174
5249	-0.38186	2.64126	0.004725	1.09407	1	485.174
5250	0.76548	1.03416	0.004725	-1.65149	1	485.174
5251	0.627284	3.71764	0.004725	-1.50958	1	485.174
5252	-0.252501	3.28653	0.004725	0.509949	1	485.174
5253	0.855608	2.323e-05	0.004725	-1.72722	1	485.174
5254	0.539862	4.79134	0.004725	-1.40341	1	485.174
5255	0.791626	1.24989	0.004725	-1.71806	1	485.175
5256	0.274004	4.00667	0.004725	-1.20679	1	485.175
5257	0.558486	3.95137	0.004725	-1.39644	1	485.175
5258	0.549497	1.30987	0.004725	-1.71807	1	485.175
5259	0.583377	1.71652	0.004725	-1.72522	1	485.175
5260	0.51019	3.24169	0.004725	-1.58614	1	485.175
5261	0.819782	2.323e-05	0.004725	-1.71491	1	485.175
5262	0.511544	5.06718	0.004725	-1.36097	1	485.175
5263	0.538425	1.10741	0.004725	-1.66859	1	485.176
5264	0.682356	0.854113	0.004725	-1.80499	1	485.176
5265	0.456978	5.07571	0.004725	-1.21587	1	485.176
5266	0.592432	4.10874	0.004725	-1.44326	1	485.176
5267	0.719621	2.323e-05	0.004725	-1.81805	1	485.176
5268	-0.276073	3.11226	0.004725	0.372119	1	485.177
5269	0.721788	1.79674	0.004725	-1.60769	1	485.177
5270	0.600606	2.53495	0.004725	-1.50243	1	485.177
5271	0.354152	6.10246	0.004725	-0.984638	1	485.177
5272	0.436828	4.60695	0.004725	-1.4037	1	485.177
5273	0.414463	4.42973	0.004725	-1.22807	1	485.178
5274	0.315892	5.51729	0.004725	-1.1227	1	485.178
5275	0.238306	4.36233	0.004725	-1.07378	1	485.178
5276	0.527328	4.9691	0.004725	-1.36808	1	485.178
5277	0.469257	2.79077	0.004725	-1.58928	1	485.178
5278	0.453566	2.1324	0.004725	-1.55158	1	485.178
5279	0.363742	3.97717	0.004725	-1.39701	1	485.179
5280	-0.253488	3.22691	0.004725	0.293201	1	485.179
5281	0.413442	4.7795	0.004725	-1.18845	1	485.179
5282	0.592341	2.30424	0.004725	-1.51348	1	485.179
5283	0.733296	2.13111	0.004725	-1.64943	1	485.179
5284	0.533158	2.94758	0.004725	-1.44358	1	485.179
5285	0.519815	1.33535	0.004725	-1.66877	1	485.18
5286	0.532558	4.81185	0.004725	-1.40677	1	485.18
5287	0.438392	2.66419	0.004725	-1.56196	1	485.18
5288	0.89619	2.323e-05	0.004725	-1.7704	1	485.18
5289	0.431437	5.79651	0.004725	-1.1654	1	485.18
5290	-0.640822	1.57308	0.004725	1.89304	1	485.18
5291	0.698393	1.44532	0.004725	-1.60138	1	485.18
5292	-0.252289	3.36469	0.004725	0.591856	1	485.18
5293	0.307957	4.86819	0.004725	-1.22258	1	485.18
5294	0.791755	0.417707	0.004725	-1.6769	1	485.181
5295	0.602475	0.699169	0.004725	-1.76709	1	485.181
5296	0.806626	0.131412	0.004725	-1.69417	1	485.181
5297	0.414589	2.61667	0.004725	-1.493	1	485.181
5298	-0.307452	3.0069	0.004725	0.583526	1	485.181
5299	0.557452	2.21498	0.004725	-1.51079	1	485.181
5300	0.33514	4.85386	0.004725	-1.26367	1	485.181
5301	0.723209	2.20907	0.004725	-1.66671	1	485.181
5302	0.232837	4.28906	0.004725	-1.09298	1	485.181
5303	0.715393	2.323e-05	0.004725	-1.81453	1	485.181
5304	0.79028	0.49772	0.004725	-1.82206	1	485.182
5305	0.583583	3.74076	0.004725	-1.43073	1	485.182
5306	0.191941	4.98325	0.004725	-0.981507	1	485.182
5307	0.819155	0.389813	0.004725	-1.6922	1	485.182
5308	0.637187	0.948391	0.004725	-1.78841	1	485.182
5309	-0.19477	3.6725	0.004725	0.482688	1	485.182
5310	-0.407906	2.47918	0.004725	0.883214	1	485.183
5311	0.532087	4.71818	0.004725	-1.33926	1	485.183
5312	-0.491936	2.13527	0.004725	1.48905	1	485.183
5313	-0.304945	3.08929	0.004725	0.96399	1	485.183
5314	0.735542	2.06906	0.004725	-1.63696	1	485.183
5315	0.710874	1.07326	0.004725	-1.79166	1	485.183
5316	0.721625	2.29908	0.004725	-1.6479	1	485.183
5317	0.753003	1.09897	0.004725	-1.64135	1	485.184
5318	0.888215	0.12294	0.004725	-1.79077	1	485.184
5319	0.761663	0.138559	0.004725	-1.84876	1	485.184
5320	0.86189	2.323e-05	0.004725	-1.72984	1	485.184
5321	0.413438	3.28019	0.004725	-1.50532	1	485.184
5322	0.882621	2.323e-05	0.004725	-1.81693	1	485.184
5323	0.70525	2.53731	0.004725	-1.63377	1	485.184
5324	-0.338469	2.85662	0.004725	0.738565	1	485.184
5325	0.412266	5.87982	0.004725	-1.15021	1	485.184
5326	-0.259566	3.3334	0.004725	0.667864	1	485.185
5327	0.733508	0.0423488	0.004725	-1.83757	1	485.185
5328	0.411042	5.73581	0.004725	-1.10469	1	485.185
5329	-0.306954	2.99018	0.004725	0.661658	1	485.185
5330	0.621162	0.809928	0.004725	-1.63566	1	485.185
5331	-0.0265052	4.34329	0.004725	-0.433475	1	485.186
5332	0.743292	0.405386	0.004725	-1.66308	1	485.186
5333	0.0824145	4.53465	0.004725	-0.766385	1	485.186
5334	0.727762	1.83808	0.004725	-1.61278	1	485.186
5335	-0.499675	2.11583	0.004725	1.70904	1	485.187
5336	0.50293	5.17753	0.004725	-1.29034	1	485.187
5337	-0.449595	2.29764	0.004725	1.08634	1	485.187
5338	0.873105	2.323e-05	0.004725	-1.82562	1	485.187
5339	0.161983	4.91521	0.004725	-0.921739	1	485.187
5340	0.0999255	5.61271	0.004725	-0.335851	1	485.188
5341	0.620773	3.12924	0.004725	-1.48737	1	485.188
5342	0.539689	1.2985	0.004725	-1.61114	1	485.188
5343	0.682901	1.22231	0.004725	-1.60577	1	485.188
5344	0.478669	3.59021	0.004725	-1.36072	1	485.188
5345	0.524854	2.29358	0.004725	-1.49893	1	485.188
5346	0.429596	5.81301	0.004725	-1.16884	1	485.188
5347	0.134768	4.59514	0.004725	-0.906245	1	485.188
5348	0.320882	5.63307	0.004725	-1.10695	1	485.188
5349	0.612383	0.419964	0.004725	-1.74087	1	485.189
5350	0.518685	4.70886	0.004725	-1.31779	1	485.189
5351	0.342323	6.16179	0.004725	-0.967867	1	485.189
5352	-0.555311	1.88368	0.004725	1.63376	1	485.189
5353	0.315982	4.35147	0.004725	-1.29878	1	485.189
5354	0.704564	1.9059	0.004725	-1.72239	1	485.189
5355	0.56465	2.21165	0.004725	-1.68792	1	485.189
5356	0.86323	0.18168	0.004725	-1.81639	1	485.189
5357	0.691861	1.43197	0.004725	-1.76625	1	485.189
5358	0.833631	0.418448	0.004725	-1.70333	1	485.19
5359	0.511802	2.27983	0.004725	-1.49953	1	485.19
5360	0.523406	1.27348	0.004725	-1.66996	1	485.19
5361	0.591023	3.92161	0.004725	-1.43531	1	485.19
5362	0.423926	4.95407	0.004725	-1.34832	1	485.191
5363	-0.430442	2.42868	0.004725	1.46254	1	485.191
5364	0.790326	2.323e-05	0.004725	-1.71093	1	485.191
5365	0.797428	0.704174	0.004725	-1.79837	1	485.191
5366	0.707868	2.323e-05	0.004725	-1.74316	1	485.191
5367	0.657424	0.253181	0.004725	-1.70375	1	485.191
5368	0.635702	1.26221	0.004725	-1.77153	1	485.191
5369	0.174396	5.74488	0.004725	-0.54958	1	485.191
5370	0.320761	5.47551	0.004725	-1.13981	1	485.192
5371	0.412298	2.8054	0.004725	-1.52163	1	485.192
5372	0.314803	5.28328	0.004725	-1.16676	1	485.192
5373	0.375596	3.12322	0.004725	-1.4533	1	485.192
5374	0.724076	1.29099	0.004725	-1.77283	1	485.192
5375	0.350759	3.7298	0.004725	-1.28247	1	485.192
5376	0.718746	0.0199846	0.004725	-1.82581	1	485.192
5377	0.565714	0.865655	0.004725	-1.67084	1	485.193
5378	0.18308	4.4115	0.004725	-1.00181	1	485.193
5379	0.653892	0.299278	0.004725	-1.80162	1	485.194
5380	0.596565	1.03733	0.004725	-1.76428	1	485.194
5381	0.848233	0.497911	0.004725	-1.77525	1	485.194
5382	0.712063	2.323e-05	0.004725	-1.81247	1	485.194
5383	0.6036	2.91507	0.004725	-1.48243	1	485.194
5384	0.634343	1.01089	0.004725	-1.78504	1	485.194
5385	0.48247	5.32936	0.004725	-1.2489	1	485.194
5386	0.576943	4.00848	0.004725	-1.52608	1	485.194
5387	-0.584628	1.77251	0.004725	1.8764	1	485.195
5388	0.590028	1.90715	0.004725	-1.54059	1	485.195
5389	0.747011	1.74259	0.004725	-1.6348	1	485.195
5390	0.657658	3.25402	0.004725	-1.54037	1	485.195
5391	0.753413	0.471557	0.004725	-1.66091	1	485.195
5392	-0.647805	1.5568	0.004725	2.14075	1	485.195
5393	-0.30262	3.03837	0.004725	0.757548	1	485.195
5394	0.239175	4.47445	0.004725	-1.15646	1	485.195
5395	0.423764	5.85297	0.004725	-1.15305	1	485.195
5396	0.481565	5.4233	0.004725	-1.25487	1	485.195
5397	0.650464	2.56715	0.004725	-1.53007	1	485.196
5398	0.528053	2.77487	0.004725	-1.63245	1	485.196
5399	0.485156	4.40496	0.004725	-1.46011	1	485.196
5400	0.835291	0.487286	0.004725	-1.70676	1	485.196
5401	0.0259834	4.96622	0.004725	-0.188671	1	485.196
5402	0.483955	4.37892	0.004725	-1.46267	1	485.196
5403	-0.191072	3.761	0.004725	0.492355	1	485.196
5404	0.675348	2.51716	0.004725	-1.67163	1	485.197
5405	0.403626	3.7625	0.004725	-1.30053	1	485.197
5406	0.562525	2.08191	0.004725	-1.69547	1	485.197
5407	0.339094	4.85135	0.004725	-1.27024	1	485.197
5408	0.696312	2.323e-05	0.004725	-1.76875	1	485.197
5409	-0.564905	1.8456	0.004725	1.80225	1	485.197
5410	0.737274	0.98327	0.004725	-1.79593	1	485.198
5411	0.413687	5.41926	0.004725	-1.26552	1	485.198
5412	0.773685	1.55062	0.004725	-1.68572	1	485.198
5413	0.766244	0.211166	0.004725	-1.6797	1	485.198
5414	0.301587	4.33623	0.004725	-1.27911	1	485.198
5415	0.79654	2.323e-05	0.004725	-1.7106	1	485.198
5416	0.700476	2.323e-05	0.004725	-1.7952	1	485.198
5417	-0.430784	2.37396	0.004725	0.918312	1	485.198
5418	0.664614	3.12062	0.004725	-1.54556	1	485.198
5419	-0.558992	1.87038	0.004725	1.66844	1	485.198
5420	-0.370956	2.67503	0.004725	0.920732	1	485.198
5421	0.455219	4.98687	0.004725	-1.21846	1	485.199
5422	-0.571383	1.82311	0.004725	1.70521	1	485.199
5423	0.477432	5.01475	0.004725	-1.24641	1	485.199
5424	0.471844	2.20603	0.004725	-1.51467	1	485.199
5425	0.402186	4.32308	0.004725	-1.22874	1	485.199
5426	0.758111	0.241517	0.004725	-1.84682	1	485.199
5427	0.571413	0.913142	0.004725	-1.64967	1	485.199
5428	0.773382	0.301548	0.004725	-1.67416	1	485.199
5429	0.331684	6.05675	0.004725	-0.923914	1	485.2
5430	0.802835	2.323e-05	0.004725	-1.84844	1	485.2
5431	0.717455	1.01981	0.004725	-1.62579	1	485.2
5432	0.511332	1.41647	0.004725	-1.66107	1	485.2
5433	0.521171	3.1276	0.004725	-1.60251	1	485.2
5434	0.4452	4.59638	0.004725	-1.41267	1	485.201
5435	0.447654	2.53556	0.004725	-1.57951	1	485.201
5436	0.789588	0.314246	0.004725	-1.84015	1	485.201
5437	-0.274742	3.12098	0.004725	0.357655	1	485.201
5438	0.00647656	4.38157	0.004725	-0.49271	1	485.201
5439	0.769352	2.323e-05	0.004725	-1.71164	1	485.201
5440	0.00650728	4.86949	0.004725	-0.126442	1	485.202
5441	0.409799	2.92573	0.004725	-1.51752	1	485.202
5442	0.432133	3.94855	0.004725	-1.47212	1	485.202
5443	-0.100862	4.00015	0.004725	-0.12488	1	485.202
5444	0.338558	3.43125	0.004725	-1.35607	1	485.202
5445	0.548095	2.82283	0.004725	-1.63872	1	485.202
5446	-0.367174	2.73011	0.004725	0.97233	1	485.203
5447	0.459948	2.03665	0.004725	-1.59271	1	485.203
5448	0.658364	2.74874	0.004725	-1.53172	1	485.203
5449	0.649916	2.42612	0.004725	-1.68817	1	485.203
5450	0.46162	5.16661	0.004725	-1.21511	1	485.203
5451	0.143922	4.87952	0.004725	-0.882533	1	485.203
5452	0.470502	4.01255	0.004725	-1.495	1	485.204
5453	0.0241059	5.15381	0.004725	-0.0751497	1	485.204
5454	0.765522	0.657763	0.004725	-1.81686	1	485.204
5455	0.721838	0.898411	0.004725	-1.80506	1	485.204
5456	-0.568478	1.83911	0.004725	1.97356	1	485.204
5457	0.306278	5.73534	0.004725	-0.902586	1	485.204
5458	0.659197	2.40939	0.004725	-1.68834	1	485.205
5459	0.58668	4.14837	0.004725	-1.42829	1	485.205
5460	0.804292	0.219699	0.004725	-1.84426	1	485.205
5461	0.796527	2.323e-05	0.004725	-1.71015	1	485.205
5462	0.77853	0.724962	0.004725	-1.66238	1	485.205
5463	0.824399	2.323e-05	0.004725	-1.84686	1	485.205
5464	0.58124	3.53867	0.004725	-1.58274	1	485.206
5465	0.419076	2.88858	0.004725	-1.53208	1	485.206
5466	-0.425468	2.40018	0.004725	0.952815	1	485.206
5467	0.744574	0.866087	0.004725	-1.64191	1	485.206
5468	0.691872	2.79867	0.004725	-1.60396	1	485.206
5469	0.43982	4.36961	0.004725	-1.25595	1	485.206
5470	-0.448618	2.34135	0.004725	1.37042	1	485.206
5471	0.526708	1.7044	0.004725	-1.69068	1	485.206
5472	0.846457	0.584294	0.004725	-1.74105	1	485.207
5473	0.615185	1.70523	0.004725	-1.73955	1	485.207
5474	0.601446	3.71113	0.004725	-1.55961	1	485.207
5475	0.706213	2.323e-05	0.004725	-1.74292	1	485.207
5476	0.78216	0.1466	0.004725	-1.85102	1	485.207
5477	0.250443	5.37263	0.004725	-1.03138	1	485.208
5478	0.211634	4.85323	0.004725	-1.05161	1	485.208
5479	0.511365	1.59615	0.004725	-1.5829	1	485.208
5480	0.575702	4.02713	0.004725	-1.52506	1	485.208
5481	0.823289	0.47211	0.004725	-1.69379	1	485.208
5482	-0.37083	2.72698	0.004725	1.14682	1	485.209
5483	0.427783	3.46817	0.004725	-1.50918	1	485.209
5484	0.531384	2.8029	0.004725	-1.45338	1	485.209
5485	0.283027	3.93686	0.004725	-1.26832	1	485.209
5486	0.764666	2.323e-05	0.004725	-1.71186	1	485.209
5487	0.683389	1.83091	0.004725	-1.57731	1	485.209
5488	0.833952	0.741106	0.004725	-1.7374	1	485.209
5489	0.701426	2.323e-05	0.004725	-1.74964	1	485.21
5490	0.442614	4.44353	0.004725	-1.42953	1	485.21
5491	0.657667	2.80544	0.004725	-1.64832	1	485.21
5492	0.731292	2.18228	0.004725	-1.65724	1	485.21
5493	0.364129	5.79228	0.004725	-1.00949	1	485.21
5494	0.605158	3.90211	0.004725	-1.52911	1	485.21
5495	0.625429	0.440814	0.004725	-1.68972	1	485.21
5496	-0.376821	2.69373	0.004725	1.14119	1	485.21
5497	-0.667675	1.48955	0.004725	2.02097	1	485.21
5498	0.531613	4.9718	0.004725	-1.36264	1	485.21
5499	-0.24303	3.45148	0.004725	0.809448	1	485.21
5500	0.728547	1.37896	0.004725	-1.76517	1	485.211
5501	0.820561	0.40604	0.004725	-1.69113	1	485.211
5502	0.27043	4.26248	0.004725	-1.12622	1	485.211
5503	0.725419	0.177823	0.004725	-1.84246	1	485.211
5504	0.666744	0.452522	0.004725	-1.663	1	485.211
5505	0.571211	3.02805	0.004725	-1.45508	1	485.212
5506	0.598476	2.45024	0.004725	-1.50484	1	485.212
5507	0.202434	5.70662	0.004725	-0.811744	1	485.212
5508	0.335698	3.69749	0.004725	-1.37855	1	485.212
5509	0.435948	4.67261	0.004725	-1.22211	1	485.213
5510	0.525069	5.04478	0.004725	-1.34312	1	485.213
5511	0.341286	3.87657	0.004725	-1.37744	1	485.213
5512	0.431536	2.64465	0.004725	-1.46211	1	485.213
5513	0.27258	4.75649	0.004725	-1.01953	1	485.214
5514	0.697648	1.06836	0.004725	-1.79421	1	485.214
5515	0.402272	3.32054	0.004725	-1.36019	1	485.214
5516	0.873888	2.323e-05	0.004725	-1.82804	1	485.214
5517	0.626017	0.451623	0.004725	-1.68624	1	485.215
5518	0.290912	4.65695	0.004725	-1.22708	1	485.215
5519	0.621272	3.24363	0.004725	-1.61153	1	485.215
5520	0.668168	0.620672	0.004725	-1.81516	1	485.216
5521	0.210616	5.199	0.004725	-0.981136	1	485.216
5522	0.312288	5.79982	0.004725	-0.905647	1	485.216
5523	0.547662	4.51915	0.004725	-1.36258	1	485.216
5524	0.877373	2.323e-05	0.004725	-1.82559	1	485.216
5525	0.427234	2.6932	0.004725	-1.45552	1	485.216
5526	0.207638	6.00339	0.004725	-0.696426	1	485.216
5527	0.651774	3.3076	0.004725	-1.58274	1	485.216
5528	0.722081	0.776183	0.004725	-1.63755	1	485.216
5529	0.440978	2.92363	0.004725	-1.4199	1	485.217
5530	-0.00527628	4.43009	0.004725	-0.381041	1	485.217
5531	0.620354	1.56474	0.004725	-1.75039	1	485.217
5532	0.532005	4.75578	0.004725	-1.42298	1	485.217
5533	0.718852	2.27113	0.004725	-1.66893	1	485.217
5534	-0.578968	1.79886	0.004725	1.87514	1	485.217
5535	-0.637736	1.58788	0.004725	2.04942	1	485.218
5536	0.62539	2.36669	0.004725	-1.52196	1	485.218
5537	-0.133488	4.12622	0.004725	0.298387	1	485.218
5538	0.417719	4.11117	0.004725	-1.2653	1	485.218
5539	0.791091	1.29133	0.004725	-1.68861	1	485.218
5540	0.753433	0.701222	0.004725	-1.65055	1	485.218
5541	0.351876	4.26781	0.004725	-1.35776	1	485.218
5542	0.629718	3.27448	0.004725	-1.60554	1	485.218
5543	-0.313208	2.92695	0.004725	0.525727	1	485.218
5544	0.886439	2.323e-05	0.004725	-1.74579	1	485.218
5545	0.706084	2.57445	0.004725	-1.60333	1	485.218
5546	0.486745	5.38861	0.004725	-1.29649	1	485.218
5547	0.482679	4.3399	0.004725	-1.29703	1	485.219
5548	0.508283	1.64759	0.004725	-1.67255	1	485.219
5549	0.254004	5.73913	0.004725	-0.946686	1	485.219
5550	0.399331	5.86834	0.004725	-1.0746	1	485.219
5551	0.70354	2.41592	0.004725	-1.58561	1	485.219
5552	-0.400039	2.51192	0.004725	0.818472	1	485.219
5553	0.357055	5.79068	0.004725	-0.995491	1	485.219
5554	0.588804	0.668683	0.004725	-1.68047	1	485.22
5555	0.649545	3.34922	0.004725	-1.57878	1	485.22
5556	0.482396	3.48601	0.004725	-1.37096	1	485.22
5557	0.808918	2.323e-05	0.004725	-1.84967	1	485.22
5558	0.662595	0.64083	0.004725	-1.64233	1	485.22
5559	0.677305	1.97224	0.004725	-1.72565	1	485.22
5560	0.321466	3.90981	0.004725	-1.23491	1	485.22
5561	0.680651	1.87006	0.004725	-1.73394	1	485.221
5562	0.315434	4.25657	0.004725	-1.30952	1	485.221
5563	-0.572284	1.80386	0.004725	1.48787	1	485.221
5564	0.582346	4.3448	0.004725	-1.42795	1	485.222
5565	0.516648	2.2736	0.004725	-1.49855	1	485.222
5566	0.849343	2.323e-05	0.004725	-1.72053	1	485.222
5567	0.780128	0.752442	0.004725	-1.80461	1	485.222
5568	0.809882	0.339562	0.004725	-1.83282	1	485.222
5569	0.566266	2.21047	0.004725	-1.51086	1	485.222
5570	0.717744	2.323e-05	0.004725	-1.82151	1	485.223
5571	0.695145	1.93563	0.004725	-1.58053	1	485.223
5572	0.657105	1.61667	0.004725	-1.75425	1	485.223
5573	-0.641544	1.56873	0.004725	1.81755	1	485.224
5574	0.827492	2.323e-05	0.004725	-1.7133	1	485.224
5575	-0.389072	2.63091	0.004725	1.17904	1	485.224
5576	0.803612	1.02854	0.004725	-1.75266	1	485.224
5577	0.624889	1.7261	0.004725	-1.55927	1	485.224
5578	0.7024	2.6602	0.004725	-1.61434	1	485.224
5579	0.522079	1.34194	0.004725	-1.61866	1	485.224
5580	0.516211	3.93324	0.004725	-1.52818	1	485.224
5581	0.251244	4.17278	0.004725	-1.20153	1	485.224
5582	0.861226	0.244473	0.004725	-1.81142	1	485.225
5583	0.548557	1.07706	0.004725	-1.64023	1	485.225
5584	0.660342	2.26061	0.004725	-1.70316	1	485.225
5585	0.221156	4.80986	0.004725	-1.07973	1	485.226
5586	0.43248	2.71628	0.004725	-1.44922	1	485.226
5587	-0.490473	2.11886	0.004725	1.14999	1	485.226
5588	-0.529157	1.98573	0.004725	1.69341	1	485.226
5589	0.680203	2.40377	0.004725	-1.68423	1	485.226
5590	0.415596	3.47309	0.004725	-1.34202	1	485.226
5591	0.822109	0.891237	0.004725	-1.71648	1	485.227
5592	0.840991	0.093084	0.004725	-1.70599	1	485.227
5593	0.567647	2.65356	0.004725	-1.6603	1	485.227
5594	0.894382	2.323e-05	0.004725	-1.80893	1	485.227
5595	-0.0599961	4.24495	0.004725	-0.314205	1	485.227
5596	0.753759	1.8812	0.004725	-1.66957	1	485.227
5597	0.703163	2.323e-05	0.004725	-1.8056	1	485.227
5598	0.581581	0.873343	0.004725	-1.64486	1	485.227
5599	0.843188	0.574043	0.004725	-1.72099	1	485.228
5600	0.323616	5.27185	0.004725	-1.00347	1	485.228
5601	0.403277	4.66668	0.004725	-1.18762	1	485.228
5602	0.16694	4.93853	0.004725	-0.932195	1	485.228
5603	0.850023	2.323e-05	0.004725	-1.72034	1	485.228
5604	0.719971	2.323e-05	0.004725	-1.72776	1	485.229
5605	0.644075	3.3544	0.004725	-1.5859	1	485.229
5606	0.872748	2.323e-05	0.004725	-1.83036	1	485.229
5607	0.870729	0.201961	0.004725	-1.72914	1	485.23
5608	0.734395	2.09865	0.004725	-1.67596	1	485.23
5609	0.791999	0.273722	0.004725	-1.67885	1	485.23
5610	0.442407	3.91268	0.004725	-1.4857	1	485.23
5611	0.787598	1.233	0.004725	-1.74272	1	485.23
5612	0.788322	2.323e-05	0.004725	-1.70839	1	485.23
5613	0.614685	1.9793	0.004725	-1.53977	1	485.23
5614	0.486677	1.7076	0.004725	-1.63731	1	485.23
5615	0.594096	3.87665	0.004725	-1.43639	1	485.23
5616	0.551634	4.21593	0.004725	-1.50421	1	485.231
5617	0.465172	5.44285	0.004725	-1.29226	1	485.231
5618	0.816506	2.323e-05	0.004725	-1.71059	1	485.231
5619	0.794144	0.542759	0.004725	-1.81966	1	485.231
5620	0.71974	0.00653529	0.004725	-1.72406	1	485.231
5621	0.734962	0.321588	0.004725	-1.84354	1	485.232
5622	0.703106	2.323e-05	0.004725	-1.74343	1	485.232
5623	0.539232	4.91077	0.004725	-1.36643	1	485.232
5624	0.864632	2.323e-05	0.004725	-1.83556	1	485.232
5625	0.282664	4.72381	0.004725	-1.03916	1	485.233
5626	0.492586	1.58327	0.004725	-1.61468	1	485.233
5627	0.0513398	5.29982	0.004725	-0.261374	1	485.233
5628	-0.308718	2.94713	0.004725	0.498238	1	485.234
5629	0.53845	2.10352	0.004725	-1.51563	1	485.234
5630	0.787669	2.323e-05	0.004725	-1.70817	1	485.234
5631	0.739313	1.90464	0.004725	-1.70251	1	485.234
5632	0.593014	2.96375	0.004725	-1.47093	1	485.234
5633	0.855893	0.459098	0.004725	-1.73237	1	485.234
5634	-0.0815168	4.412	0.004725	0.200701	1	485.234
5635	0.48761	1.87173	0.004725	-1.55325	1	485.234
5636	0.424014	5.67506	0.004725	-1.12665	1	485.234
5637	0.769752	1.62005	0.004725	-1.66773	1	485.235
5638	-0.239001	3.42422	0.004725	0.47711	1	485.235
5639	0.574558	1.742	0.004725	-1.55018	1	485.235
5640	0.706908	0.650646	0.004725	-1.82382	1	485.235
5641	0.76078	1.61223	0.004725	-1.71994	1	485.235
5642	0.530829	1.20054	0.004725	-1.63779	1	485.235
5643	0.377129	3.36308	0.004725	-1.34868	1	485.236
5644	-0.298769	3.09558	0.004725	0.902316	1	485.236
5645	-0.205756	3.65615	0.004725	0.484781	1	485.236
5646	0.270811	3.96135	0.004725	-1.24015	1	485.236
5647	0.521597	3.48275	0.004725	-1.57468	1	485.236
5648	-0.061247	4.57726	0.004725	0.174349	1	485.236
5649	0.410546	4.20029	0.004725	-1.43009	1	485.236
5650	-0.575732	1.80153	0.004725	1.58821	1	485.236
5651	-0.536515	1.93887	0.004725	1.30541	1	485.237
5652	0.656036	2.37617	0.004725	-1.53846	1	485.237
5653	0.868371	2.323e-05	0.004725	-1.72908	1	485.237
5654	0.194564	5.41238	0.004725	-0.885886	1	485.237
5655	0.0506795	4.70652	0.004725	-0.629364	1	485.237
5656	0.415835	4.21337	0.004725	-1.43374	1	485.237
5657	-0.0718988	4.11198	0.004725	-0.314769	1	485.237
5658	0.766992	0.0961988	0.004725	-1.69011	1	485.238
5659	0.305535	5.66242	0.004725	-1.07651	1	485.238
5660	0.429081	2.3639	0.004725	-1.52651	1	485.238
5661	0.367026	5.0563	0.004725	-1.27843	1	485.238
5662	0.547674	1.25152	0.004725	-1.60824	1	485.239
5663	0.87574	2.323e-05	0.004725	-1.73395	1	485.239
5664	0.486508	3.55838	0.004725	-1.54949	1	485.239
5665	0.00982153	4.75964	0.004725	-0.224897	1	485.239
5666	0.509132	3.82275	0.004725	-1.35824	1	485.239
5667	0.81565	2.323e-05	0.004725	-1.85052	1	485.239
5668	0.843015	0.492258	0.004725	-1.79189	1	485.239
5669	0.595096	0.653778	0.004725	-1.76032	1	485.239
5670	0.72035	1.09809	0.004725	-1.79218	1	485.239
5671	0.727823	1.26868	0.004725	-1.7769	1	485.24
5672	-0.520719	2.02821	0.004725	1.69418	1	485.24
5673	0.462409	1.96159	0.004725	-1.5668	1	485.24
5674	0.574694	4.36742	0.004725	-1.4743	1	485.24
5675	0.443205	3.29825	0.004725	-1.37263	1	485.24
5676	0.849772	0.229716	0.004725	-1.82521	1	485.24
5677	-0.411697	2.48464	0.004725	1.10245	1	485.241
5678	0.564881	0.793052	0.004725	-1.70399	1	485.241
5679	0.507871	3.14197	0.004725	-1.41359	1	485.241
5680	0.53366	4.81868	0.004725	-1.41318	1	485.241
5681	0.656955	1.50371	0.004725	-1.58037	1	485.241
5682	0.31868	4.54828	0.004725	-1.11455	1	485.241
5683	0.491267	4.85683	0.004725	-1.40621	1	485.241
5684	0.0421044	5.04293	0.004725	-0.416802	1	485.241
5685	0.761251	0.561453	0.004725	-1.6572	1	485.241
5686	0.592651	1.46887	0.004725	-1.57359	1	485.242
5687	0.760181	1.7963	0.004725	-1.68103	1	485.242
5688	-0.0379841	4.66715	0.004725	-0.114985	1	485.242
5689	0.508087	1.9168	0.004725	-1.66911	1	485.242
5690	0.662136	2.83271	0.004725	-1.64594	1	485.242
5691	0.688957	2.88749	0.004725	-1.58743	1	485.242
5692	0.488672	3.86797	0.004725	-1.52241	1	485.242
5693	-0.60659	1.69035	0.004725	1.8466	1	485.242
5694	0.647508	0.172336	0.004725	-1.76944	1	485.243
5695	0.427911	5.69765	0.004725	-1.13338	1	485.243
5696	0.129618	4.51571	0.004725	-0.903791	1	485.243
5697	0.460014	2.24664	0.004725	-1.6056	1	485.243
5698	0.638371	1.97768	0.004725	-1.72728	1	485.243
5699	0.372278	5.81336	0.004725	-1.14429	1	485.243
5700	-0.00522341	4.34067	0.004725	-0.45756	1	485.243
5701	0.632001	2.86844	0.004725	-1.50233	1	485.244
5702	0.412295	4.62313	0.004725	-1.38461	1	485.244
5703	0.591106	0.830638	0.004725	-1.64352	1	485.244
5704	0.688837	2.69161	0.004725	-1.56634	1	485.244
5705	0.432439	3.58527	0.004725	-1.5066	1	485.244
5706	-0.579627	1.77654	0.004725	1.46879	1	485.244
5707	0.71069	1.88744	0.004725	-1.72587	1	485.244
5708	0.516686	1.41924	0.004725	-1.68199	1	485.244
5709	-0.125495	4.12964	0.004725	0.159169	1	485.245
5710	0.64873	0.593383	0.004725	-1.8084	1	485.245
5711	0.682744	2.98358	0.004725	-1.59132	1	485.245
5712	0.897685	2.323e-05	0.004725	-1.7569	1	485.245
5713	0.618108	0.530321	0.004725	-1.78277	1	485.246
5714	-0.567757	1.83371	0.004725	1.61463	1	485.246
5715	0.650216	3.44802	0.004725	-1.52956	1	485.246
5716	0.543522	4.81258	0.004725	-1.35785	1	485.246
5717	0.39823	3.15884	0.004725	-1.38239	1	485.247
5718	0.587603	1.03321	0.004725	-1.76132	1	485.247
5719	-0.273532	3.13807	0.004725	0.45412	1	485.247
5720	0.180514	4.49874	0.004725	-0.948368	1	485.247
5721	-0.44707	2.3366	0.004725	1.38007	1	485.247
5722	0.904928	2.323e-05	0.004725	-1.78182	1	485.247
5723	0.47591	4.5991	0.004725	-1.43468	1	485.247
5724	0.525501	1.69419	0.004725	-1.69299	1	485.247
5725	0.458692	3.04759	0.004725	-1.56885	1	485.247
5726	0.408457	3.17086	0.004725	-1.38088	1	485.247
5727	0.676284	0.930614	0.004725	-1.8034	1	485.247
5728	0.801841	2.323e-05	0.004725	-1.85184	1	485.247
5729	0.691204	2.323e-05	0.004725	-1.77573	1	485.248
5730	0.716326	2.323e-05	0.004725	-1.72856	1	485.248
5731	0.684557	0.0214456	0.004725	-1.788	1	485.248
5732	0.788717	1.10447	0.004725	-1.66704	1	485.248
5733	-0.438324	2.36495	0.004725	1.05502	1	485.248
5734	0.391436	4.09669	0.004725	-1.24631	1	485.248
5735	0.661418	3.26313	0.004725	-1.54072	1	485.248
5736	0.535932	3.19203	0.004725	-1.42257	1	485.248
5737	0.136799	5.78191	0.004725	-0.474089	1	485.248
5738	0.733313	0.894731	0.004725	-1.80676	1	485.249
5739	0.364538	5.95201	0.004725	-1.09854	1	485.249
5740	0.816439	0.397909	0.004725	-1.82565	1	485.249
5741	0.442628	2.2594	0.004725	-1.52251	1	485.249
5742	0.706901	2.323e-05	0.004725	-1.73669	1	485.249
5743	0.49679	2.20687	0.004725	-1.50473	1	485.249
5744	-0.0711382	4.32478	0.004725	0.000916391	1	485.249
5745	0.512164	2.22768	0.004725	-1.65939	1	485.249
5746	0.5055	4.13343	0.004725	-1.50388	1	485.25
5747	-0.307344	3.0025	0.004725	0.563099	1	485.25
5748	0.797814	0.644043	0.004725	-1.80914	1	485.25
5749	0.705861	1.29369	0.004725	-1.77933	1	485.25
5750	0.82703	0.0213071	0.004725	-1.85117	1	485.25
5751	0.839521	0.0448405	0.004725	-1.84786	1	485.25
5752	0.396149	2.75082	0.004725	-1.4772	1	485.25
5753	0.67041	1.09132	0.004725	-1.79262	1	485.25
5754	0.184299	4.36235	0.004725	-1.02014	1	485.25
5755	0.161141	4.41719	0.004725	-0.968558	1	485.251
5756	-0.231046	3.43484	0.004725	0.352164	1	485.251
5757	-0.636494	1.59431	0.004725	2.13308	1	485.251
5758	0.822924	0.399365	0.004725	-1.82216	1	485.251
5759	0.750303	0.860066	0.004725	-1.80657	1	485.251
5760	0.869501	0.0377171	0.004725	-1.83462	1	485.251
5761	0.330811	3.52845	0.004725	-1.31951	1	485.251
5762	0.740056	2.323e-05	0.004725	-1.71555	1	485.251
5763	0.893362	2.323e-05	0.004725	-1.74951	1	485.251
5764	-0.371192	2.68235	0.004725	0.979528	1	485.252
5765	-0.0585285	4.48086	0.004725	0.0540221	1	485.252
5766	0.538136	3.94816	0.004725	-1.5356	1	485.252
5767	0.133191	5.22897	0.004725	-0.566215	1	485.252
5768	0.752401	0.0085714	0.004725	-1.70825	1	485.253
5769	0.302848	5.38205	0.004725	-0.949351	1	485.253
5770	0.373425	6.05965	0.004725	-1.0151	1	485.253
5771	-0.567248	1.83608	0.004725	1.62487	1	485.253
5772	0.827796	0.496396	0.004725	-1.69438	1	485.253
5773	-0.476599	2.21788	0.004725	1.5575	1	485.253
5774	0.68462	2.94345	0.004725	-1.57371	1	485.254
5775	0.904812	2.323e-05	0.004725	-1.791	1	485.254
5776	0.824343	0.095196	0.004725	-1.85042	1	485.254
5777	-0.273825	3.27259	0.004725	0.922288	1	485.255
5778	0.278067	4.59488	0.004725	-1.05805	1	485.255
5779	0.0843301	5.38509	0.004725	-0.290647	1	485.255
5780	0.694449	2.323e-05	0.004725	-1.79422	1	485.255
5781	0.693722	2.323e-05	0.004725	-1.7923	1	485.255
5782	0.677876	2.27473	0.004725	-1.55654	1	485.255
5783	0.174139	5.35352	0.004725	-0.658945	1	485.255
5784	0.77926	0.26813	0.004725	-1.67452	1	485.256
5785	0.237693	4.993	0.004725	-1.08399	1	485.256
5786	0.689897	1.66085	0.004725	-1.75234	1	485.256
5787	0.480279	5.18217	0.004725	-1.3505	1	485.256
5788	0.770957	0.899242	0.004725	-1.65164	1	485.256
5789	0.820172	0.904505	0.004725	-1.70497	1	485.256
5790	0.305385	5.2108	0.004725	-0.982585	1	485.256
5791	0.322139	3.84505	0.004725	-1.35373	1	485.256
5792	-0.473462	2.20247	0.004725	1.27358	1	485.256
5793	0.785939	1.286	0.004725	-1.7401	1	485.256
5794	0.762909	0.969355	0.004725	-1.64542	1	485.257
5795	0.260765	4.25807	0.004725	-1.11529	1	485.257
5796	0.701806	0.463666	0.004725	-1.83342	1	485.257
5797	0.893962	2.323e-05	0.004725	-1.74941	1	485.257
5798	0.539135	1.10094	0.004725	-1.70205	1	485.258
5799	0.405898	5.50901	0.004725	-1.10331	1	485.258
5800	0.743859	1.97052	0.004725	-1.63274	1	485.258
5801	0.845836	0.271938	0.004725	-1.70488	1	485.258
5802	0.440705	4.8327	0.004725	-1.38249	1	485.259
5803	0.490903	4.84026	0.004725	-1.26963	1	485.259
5804	0.259433	4.0749	0.004725	-1.16742	1	485.259
5805	0.898397	2.323e-05	0.004725	-1.75558	1	485.259
5806	0.867003	2.323e-05	0.004725	-1.72637	1	485.259
5807	0.747503	2.323e-05	0.004725	-1.84259	1	485.259
5808	0.569092	1.21241	0.004725	-1.6013	1	485.26
5809	-0.432402	2.37948	0.004725	0.952863	1	485.26
5810	0.0813788	4.4789	0.004725	-0.773153	1	485.26
5811	0.609361	2.297	0.004725	-1.70011	1	485.26
5812	0.222147	4.56604	0.004725	-0.989454	1	485.26
5813	0.781632	2.323e-05	0.004725	-1.85147	1	485.26
5814	0.888375	2.323e-05	0.004725	-1.82115	1	485.26
5815	0.880957	2.323e-05	0.004725	-1.82769	1	485.26
5816	0.672434	0.0588222	0.004725	-1.74987	1	485.261
5817	0.213949	4.51217	0.004725	-0.992871	1	485.261
5818	-0.224852	3.56019	0.004725	0.743634	1	485.261
5819	0.64921	3.5083	0.004725	-1.54042	1	485.261
5820	0.48548	3.7074	0.004725	-1.53676	1	485.261
5821	0.678285	2.82855	0.004725	-1.63711	1	485.261
5822	0.675452	1.62438	0.004725	-1.75649	1	485.261
5823	0.672147	1.89466	0.004725	-1.73529	1	485.261
5824	0.887151	2.323e-05	0.004725	-1.74128	1	485.261
5825	0.779832	0.624922	0.004725	-1.81925	1	485.262
5826	0.477078	5.34312	0.004725	-1.22969	1	485.262
5827	0.771037	1.32106	0.004725	-1.64955	1	485.262
5828	0.478875	4.51161	0.004725	-1.27774	1	485.262
5829	0.750506	2.323e-05	0.004725	-1.84395	1	485.262
5830	0.675721	1.84537	0.004725	-1.73909	1	485.262
5831	0.700139	2.323e-05	0.004725	-1.80639	1	485.262
5832	0.852286	2.323e-05	0.004725	-1.7188	1	485.262
5833	-0.073689	4.27171	0.004725	-0.207857	1	485.262
5834	-0.570485	1.82887	0.004725	1.77749	1	485.263
5835	0.703565	2.28442	0.004725	-1.57988	1	485.263
5836	0.399649	3.1583	0.004725	-1.38123	1	485.263
5837	0.715882	0.943431	0.004725	-1.62552	1	485.263
5838	0.346745	4.75132	0.004725	-1.11269	1	485.263
5839	0.329408	3.99692	0.004725	-1.21923	1	485.264
5840	0.174752	5.77104	0.004725	-0.685684	1	485.264
5841	-0.24766	3.35248	0.004725	0.621683	1	485.264
5842	0.831708	0.82443	0.004725	-1.73045	1	485.264
5843	0.557388	2.23992	0.004725	-1.50462	1	485.264
5844	0.619261	1.60192	0.004725	-1.7504	1	485.264
5845	0.764477	0.190872	0.004725	-1.67801	1	485.264
5846	0.690237	2.323e-05	0.004725	-1.78194	1	485.264
5847	0.60531	2.90991	0.004725	-1.64934	1	485.265
5848	-0.619616	1.65316	0.004725	2.12214	1	485.265
5849	0.690966	2.323e-05	0.004725	-1.78601	1	485.265
5850	0.734576	2.323e-05	0.004725	-1.83699	1	485.265
5851	0.350284	5.22584	0.004725	-1.23224	1	485.265
5852	-0.197084	3.73438	0.004725	0.558015	1	485.265
5853	0.615361	3.97452	0.004725	-1.47906	1	485.265
5854	-0.301923	3.04524	0.004725	0.592182	1	485.266
5855	0.797655	0.813207	0.004725	-1.79226	1	485.266
5856	0.621665	0.319489	0.004725	-1.73162	1	485.266
5857	0.377102	3.69182	0.004725	-1.4417	1	485.266
5858	0.660927	2.0106	0.004725	-1.72683	1	485.266
5859	-0.125482	3.98064	0.004725	0.105951	1	485.266
5860	0.827605	2.323e-05	0.004725	-1.85081	1	485.266
5861	0.433826	4.7092	0.004725	-1.21359	1	485.266
5862	0.517012	4.09304	0.004725	-1.34386	1	485.267
5863	0.482015	2.02469	0.004725	-1.53067	1	485.267
5864	-0.0470346	4.19445	0.004725	-0.330176	1	485.267
5865	0.37025	4.35005	0.004725	-1.37401	1	485.267
5866	0.42559	5.86941	0.004725	-1.16957	1	485.267
5867	0.575521	4.51912	0.004725	-1.42372	1	485.267
5868	0.440058	3.31578	0.004725	-1.36807	1	485.267
5869	0.225888	4.55451	0.004725	-1.12761	1	485.267
5870	0.518244	4.62785	0.004725	-1.44806	1	485.267
5871	0.545422	1.81217	0.004725	-1.7047	1	485.267
5872	0.853557	2.323e-05	0.004725	-1.71895	1	485.268
5873	0.652317	3.1521	0.004725	-1.51595	1	485.268
5874	0.749869	1.74085	0.004725	-1.63068	1	485.268
5875	0.43902	5.50296	0.004725	-1.15755	1	485.268
5876	-0.356421	2.80719	0.004725	1.14686	1	485.268
5877	0.400945	4.85072	0.004725	-1.3461	1	485.269
5878	0.0259838	4.5277	0.004725	-0.471892	1	485.269
5879	0.599153	1.95169	0.004725	-1.72232	1	485.269
5880	0.316041	4.73663	0.004725	-1.07778	1	485.269
5881	0.646858	2.85951	0.004725	-1.65095	1	485.269
5882	0.835969	0.758941	0.004725	-1.75078	1	485.27
5883	0.687854	2.82629	0.004725	-1.56689	1	485.27
5884	0.423669	3.24896	0.004725	-1.52421	1	485.27
5885	0.665447	2.51871	0.004725	-1.53889	1	485.271
5886	0.855987	0.483321	0.004725	-1.72911	1	485.271
5887	0.633523	1.06356	0.004725	-1.78643	1	485.271
5888	0.663281	0.620853	0.004725	-1.64162	1	485.271
5889	-0.0233457	4.25073	0.004725	-0.470297	1	485.271
5890	0.132749	5.082	0.004725	-0.619343	1	485.271
5891	0.568352	4.55143	0.004725	-1.4452	1	485.271
5892	0.402133	5.9162	0.004725	-1.07564	1	485.271
5893	0.789324	2.323e-05	0.004725	-1.85304	1	485.271
5894	-0.0693444	4.14488	0.004725	-0.212336	1	485.271
5895	0.174377	5.10681	0.004725	-0.735114	1	485.271
5896	0.793293	1.34855	0.004725	-1.69565	1	485.272
5897	0.668026	0.556349	0.004725	-1.82019	1	485.272
5898	0.334951	3.87249	0.004725	-1.37308	1	485.272
5899	0.514648	4.04873	0.004725	-1.51828	1	485.273
5900	0.406692	4.09367	0.004725	-1.25657	1	485.273
5901	0.596952	0.492538	0.004725	-1.73331	1	485.273
5902	0.692822	2.323e-05	0.004725	-1.75421	1	485.273
5903	0.801597	2.323e-05	0.004725	-1.70617	1	485.273
5904	0.833219	2.323e-05	0.004725	-1.7115	1	485.273
5905	0.69258	1.20616	0.004725	-1.60523	1	485.273
5906	0.845959	0.573559	0.004725	-1.71893	1	485.274
5907	0.465995	5.61126	0.004725	-1.2491	1	485.274
5908	0.744557	2.06994	0.004725	-1.64754	1	485.275
5909	-0.490293	2.11869	0.004725	1.11787	1	485.275
5910	0.545102	4.86831	0.004725	-1.39337	1	485.275
5911	0.0250971	5.08915	0.004725	-0.251327	1	485.276
5912	0.570048	1.5045	0.004725	-1.56959	1	485.276
5913	0.709245	1.97643	0.004725	-1.71993	1	485.276
5914	0.754121	1.92104	0.004725	-1.67614	1	485.276
5915	0.69291	0.225633	0.004725	-1.83359	1	485.277
5916	0.838973	2.323e-05	0.004725	-1.84911	1	485.277
5917	0.799509	0.84996	0.004725	-1.67164	1	485.278
5918	0.89445	2.323e-05	0.004725	-1.81699	1	485.278
5919	0.517858	2.00561	0.004725	-1.67652	1	485.279
5920	0.522314	3.66222	0.004725	-1.56089	1	485.279
5921	0.832955	0.135316	0.004725	-1.84698	1	485.279
5922	0.777619	0.886171	0.004725	-1.7968	1	485.279
5923	0.607732	4.09786	0.004725	-1.46696	1	485.279
5924	0.858795	0.496062	0.004725	-1.76714	1	485.279
5925	0.583283	3.06651	0.004725	-1.45664	1	485.279
5926	0.577084	4.51522	0.004725	-1.42907	1	485.28
5927	-0.44397	2.3312	0.004725	1.16732	1	485.28
5928	0.427837	3.37359	0.004725	-1.35616	1	485.28
5929	-0.0600649	4.11163	0.004725	-0.348463	1	485.28
5930	0.735205	0.843244	0.004725	-1.63531	1	485.28
5931	0.23137	4.29111	0.004725	-1.1624	1	485.28
5932	0.718324	1.63474	0.004725	-1.60065	1	485.281
5933	-0.400186	2.50945	0.004725	0.791636	1	485.281
5934	0.233244	4.27744	0.004725	-1.16696	1	485.281
5935	-0.165103	3.77629	0.004725	0.253737	1	485.281
5936	-0.265497	3.25145	0.004725	0.678202	1	485.281
5937	-0.527119	1.99192	0.004725	1.6536	1	485.281
5938	0.706617	0.390782	0.004725	-1.83836	1	485.281
5939	0.834975	0.393204	0.004725	-1.81769	1	485.281
5940	0.457461	2.36469	0.004725	-1.6036	1	485.282
5941	-0.597959	1.72628	0.004725	1.97852	1	485.282
5942	0.90715	2.323e-05	0.004725	-1.79362	1	485.282
5943	0.567385	1.63581	0.004725	-1.55718	1	485.282
5944	0.694276	2.323e-05	0.004725	-1.74928	1	485.282
5945	0.476066	1.73643	0.004725	-1.59632	1	485.282
5946	0.832613	0.340116	0.004725	-1.82586	1	485.283
5947	0.513704	2.45523	0.004725	-1.47689	1	485.283
5948	0.688405	2.323e-05	0.004725	-1.76677	1	485.283
5949	-0.194055	3.72284	0.004725	0.589308	1	485.283
5950	0.802264	0.873841	0.004725	-1.78323	1	485.283
5951	0.81052	0.99386	0.004725	-1.6891	1	485.284
5952	-0.430201	2.4314	0.004725	1.36141	1	485.284
5953	0.256436	4.94643	0.004725	-0.950678	1	485.284
5954	0.48529	4.62552	0.004725	-1.275	1	485.284
5955	0.534687	4.77347	0.004725	-1.42645	1	485.284
5956	0.444009	5.78678	0.004725	-1.19819	1	485.284
5957	0.752353	0.175163	0.004725	-1.67831	1	485.284
5958	0.366792	5.18336	0.004725	-1.26115	1	485.284
5959	0.307801	5.51488	0.004725	-0.935084	1	485.285
5960	0.625226	0.722065	0.004725	-1.6391	1	485.285
5961	0.697615	2.323e-05	0.004725	-1.80596	1	485.285
5962	0.359955	3.18036	0.004725	-1.43473	1	485.285
5963	0.758382	2.323e-05	0.004725	-1.70806	1	485.285
5964	0.901916	2.323e-05	0.004725	-1.80745	1	485.285
5965	0.609719	3.93203	0.004725	-1.5294	1	485.285
5966	0.631257	3.66538	0.004725	-1.55439	1	485.285
5967	0.400499	2.69469	0.004725	-1.47056	1	485.285
5968	0.612514	0.738938	0.004725	-1.64207	1	485.285
5969	-0.239758	3.44043	0.004725	0.551513	1	485.285
5970	0.692997	2.323e-05	0.004725	-1.79756	1	485.286
5971	0.727305	1.93311	0.004725	-1.71519	1	485.286
5972	0.55902	1.58636	0.004725	-1.56222	1	485.286
5973	0.703403	2.323e-05	0.004725	-1.73608	1	485.286
5974	-0.269401	3.14811	0.004725	0.326003	1	485.286
5975	-0.361659	2.76582	0.004725	1.00846	1	485.286
5976	0.381526	5.46032	0.004725	-1.0674	1	485.286
5977	0.316647	3.98371	0.004725	-1.3389	1	485.286
5978	0.717344	0.918518	0.004725	-1.62602	1	485.286
5979	0.826697	0.908863	0.004725	-1.72252	1	485.286
5980	0.839281	0.552127	0.004725	-1.70514	1	485.287
5981	0.0559168	5.08462	0.004725	-0.475485	1	485.287
5982	0.483793	2.27351	0.004725	-1.49599	1	485.287
5983	0.655532	3.41437	0.004725	-1.53307	1	485.287
5984	0.115488	5.13261	0.004725	-0.53709	1	485.287
5985	0.728723	1.81439	0.004725	-1.60562	1	485.287
5986	0.280293	5.54212	0.004725	-1.05897	1	485.287
5987	0.86846	0.413396	0.004725	-1.75073	1	485.288
5988	0.340195	3.97829	0.004725	-1.22756	1	485.288
5989	0.715043	2.53803	0.004725	-1.61416	1	485.288
5990	0.571531	1.44431	0.004725	-1.73958	1	485.288
5991	0.388817	3.45934	0.004725	-1.47317	1	485.288
5992	-0.200416	3.69374	0.004725	0.482594	1	485.288
5993	0.685243	2.94388	0.004725	-1.61049	1	485.288
5994	0.707554	2.36753	0.004725	-1.58313	1	485.288
5995	0.850378	0.448697	0.004725	-1.71349	1	485.289
5996	-0.192451	3.6862	0.004725	0.480064	1	485.289
5997	0.508528	1.66849	0.004725	-1.56645	1	485.289
5998	0.0472148	4.43039	0.004725	-0.68277	1	485.289
5999	-0.625263	1.62736	0.004725	1.94603	1	485.289
6000	0.475998	1.95961	0.004725	-1.54196	1	485.289
6001	0.286369	4.36259	0.004725	-1.25873	1	485.289
6002	0.597533	1.0873	0.004725	-1.76969	1	485.289
6003	0.519135	2.0388	0.004725	-1.51911	1	485.289
6004	0.836486	0.734489	0.004725	-1.76199	1	485.289
6005	0.824997	0.803101	0.004725	-1.69935	1	485.29
6006	0.19544	4.57483	0.004725	-1.06354	1	485.29
6007	0.554033	3.27354	0.004725	-1.60853	1	485.29
6008	0.577813	3.47083	0.004725	-1.59493	1	485.29
6009	0.356541	3.38744	0.004725	-1.43114	1	485.29
6010	0.909382	2.323e-05	0.004725	-1.78162	1	485.29
6011	0.540923	4.94282	0.004725	-1.37822	1	485.29
6012	0.705644	2.323e-05	0.004725	-1.73327	1	485.29
6013	0.493272	4.3011	0.004725	-1.30615	1	485.291
6014	0.602253	0.798641	0.004725	-1.6385	1	485.291
6015	0.576604	4.52635	0.004725	-1.43671	1	485.291
6016	0.626839	2.57906	0.004725	-1.50833	1	485.291
6017	-0.510438	2.058	0.004725	1.56357	1	485.291
6018	0.722595	2.40644	0.004725	-1.6457	1	485.292
6019	0.593576	0.744613	0.004725	-1.76846	1	485.292
6020	0.403395	4.67516	0.004725	-1.37248	1	485.292
6021	-0.0576062	4.14263	0.004725	-0.371675	1	485.292
6022	0.620186	0.341362	0.004725	-1.76703	1	485.292
6023	0.533883	2.31197	0.004725	-1.49292	1	485.292
6024	0.7113	2.46208	0.004725	-1.65879	1	485.292
6025	0.637468	1.92463	0.004725	-1.73389	1	485.293
6026	0.654397	1.62036	0.004725	-1.7576	1	485.293
6027	0.714245	2.48714	0.004725	-1.64894	1	485.293
6028	0.691331	2.323e-05	0.004725	-1.75327	1	485.293
6029	0.701584	2.323e-05	0.004725	-1.73724	1	485.293
6030	0.818168	0.1769	0.004725	-1.68857	1	485.293
6031	0.701598	0.0838775	0.004725	-1.70484	1	485.293
6032	0.508772	3.60976	0.004725	-1.37203	1	485.293
6033	0.544406	2.55549	0.004725	-1.47409	1	485.293
6034	0.793344	0.481731	0.004725	-1.66974	1	485.294
6035	0.408378	5.47556	0.004725	-1.1079	1	485.294
6036	0.473644	5.01926	0.004725	-1.37836	1	485.295
6037	-0.55881	1.85729	0.004725	1.53901	1	485.295
6038	0.521725	3.54348	0.004725	-1.57255	1	485.295
6039	0.307851	4.17797	0.004725	-1.31052	1	485.295
6040	0.761946	0.962436	0.004725	-1.64273	1	485.295
6041	-0.632132	1.60363	0.004725	1.94129	1	485.295
6042	0.872362	0.0576364	0.004725	-1.7206	1	485.295
6043	0.811424	1.1109	0.004725	-1.70514	1	485.295
6044	-0.379324	2.60482	0.004725	0.715807	1	485.295
6045	0.210969	4.68793	0.004725	-1.08195	1	485.295
6046	0.718877	2.1654	0.004725	-1.59484	1	485.295
6047	0.348614	3.36795	0.004725	-1.34574	1	485.296
6048	0.591486	1.27574	0.004725	-1.7591	1	485.296
6049	0.524478	4.70264	0.004725	-1.31778	1	485.296
6050	0.429081	4.8249	0.004725	-1.1957	1	485.296
6051	-0.442506	2.35938	0.004725	1.38715	1	485.296
6052	0.821855	0.763339	0.004725	-1.78066	1	485.296
6053	0.799225	1.28443	0.004725	-1.71676	1	485.296
6054	0.738612	1.07865	0.004725	-1.79388	1	485.296
6055	-0.517252	2.032	0.004725	1.62058	1	485.296
6056	0.45016	2.45018	0.004725	-1.59357	1	485.296
6057	0.448954	3.56693	0.004725	-1.52515	1	485.297
6058	0.691858	2.323e-05	0.004725	-1.75129	1	485.297
6059	0.447664	2.35721	0.004725	-1.5922	1	485.297
6060	0.561888	3.57865	0.004725	-1.58216	1	485.297
6061	0.586367	1.70499	0.004725	-1.55103	1	485.297
6062	0.399726	2.84303	0.004725	-1.51243	1	485.297
6063	0.454123	2.28143	0.004725	-1.60235	1	485.297
6064	0.587474	3.49017	0.004725	-1.59419	1	485.297
6065	0.791661	0.232642	0.004725	-1.85152	1	485.298
6066	0.410835	3.7413	0.004725	-1.30176	1	485.298
6067	0.318171	6.2213	0.004725	-0.930684	1	485.298
6068	0.721238	0.152679	0.004725	-1.68413	1	485.299
6069	-0.327259	2.96015	0.004725	1.10449	1	485.299
6070	-0.300865	3.09159	0.004725	0.773222	1	485.299
6071	0.463986	5.12	0.004725	-1.3581	1	485.299
6072	-0.0245462	4.26429	0.004725	-0.473795	1	485.299
6073	0.772399	1.65567	0.004725	-1.69966	1	485.299
6074	0.115829	4.85461	0.004725	-0.652129	1	485.299
6075	0.529633	3.56769	0.004725	-1.38869	1	485.299
6076	0.625081	0.417776	0.004725	-1.68696	1	485.299
6077	-0.6385	1.57692	0.004725	1.73378	1	485.299
6078	0.779283	1.4223	0.004725	-1.73334	1	485.3
6079	0.686971	1.7729	0.004725	-1.74612	1	485.3
6080	0.723317	1.50426	0.004725	-1.6061	1	485.3
6081	0.682802	2.00409	0.004725	-1.56573	1	485.3
6082	0.803478	0.0416566	0.004725	-1.69633	1	485.3
6083	0.657557	1.59962	0.004725	-1.75979	1	485.3
6084	0.473342	4.3613	0.004725	-1.28256	1	485.301
6085	0.573684	4.55181	0.004725	-1.40887	1	485.301
6086	0.704086	2.323e-05	0.004725	-1.81665	1	485.301
6087	0.815114	0.110042	0.004725	-1.85473	1	485.301
6088	0.78251	1.15973	0.004725	-1.65641	1	485.301
6089	0.760392	0.361811	0.004725	-1.66289	1	485.301
6090	0.77005	0.943817	0.004725	-1.64756	1	485.302
6091	0.838741	2.323e-05	0.004725	-1.85096	1	485.302
6092	0.892024	2.323e-05	0.004725	-1.8227	1	485.302
6093	-0.220725	3.5062	0.004725	0.535216	1	485.302
6094	0.482734	3.24442	0.004725	-1.5763	1	485.302
6095	0.4962	4.17692	0.004725	-1.49798	1	485.302
6096	0.658417	0.693006	0.004725	-1.63373	1	485.303
6097	0.661453	3.36287	0.004725	-1.5446	1	485.303
6098	0.702883	2.63147	0.004725	-1.58235	1	485.303
6099	0.727092	2.323e-05	0.004725	-1.83584	1	485.303
6100	0.432937	4.22462	0.004725	-1.26049	1	485.303
6101	0.843523	0.658745	0.004725	-1.71931	1	485.303
6102	-0.163248	3.88867	0.004725	0.258179	1	485.303
6103	0.57813	0.690452	0.004725	-1.74123	1	485.303
6104	0.681988	0.0922889	0.004725	-1.81754	1	485.303
6105	0.731775	1.78391	0.004725	-1.73071	1	485.303
6106	0.326499	3.46058	0.004725	-1.33661	1	485.303
6107	0.383735	2.88351	0.004725	-1.43887	1	485.303
6108	0.831312	0.818397	0.004725	-1.7563	1	485.304
6109	0.449803	2.54346	0.004725	-1.46488	1	485.304
6110	0.405085	5.71766	0.004725	-1.20633	1	485.304
6111	-0.418237	2.47139	0.004725	1.28396	1	485.304
6112	0.368356	4.84879	0.004725	-1.12251	1	485.304
6113	0.238128	4.09224	0.004725	-1.16129	1	485.304
6114	0.868917	0.281622	0.004725	-1.72468	1	485.304
6115	0.540692	2.43742	0.004725	-1.66814	1	485.304
6116	0.376631	3.54033	0.004725	-1.31462	1	485.305
6117	0.79647	2.323e-05	0.004725	-1.85571	1	485.305
6118	0.464937	4.12657	0.004725	-1.48527	1	485.306
6119	0.584329	0.796169	0.004725	-1.64965	1	485.306
6120	-0.211278	3.61873	0.004725	0.650352	1	485.306
6121	-0.0408551	4.3239	0.004725	-0.381894	1	485.306
6122	0.792552	1.39253	0.004725	-1.69059	1	485.306
6123	0.501128	4.38322	0.004725	-1.47705	1	485.306
6124	0.585812	0.652134	0.004725	-1.75242	1	485.306
6125	0.883722	2.323e-05	0.004725	-1.7336	1	485.307
6126	0.810605	0.260587	0.004725	-1.8457	1	485.307
6127	0.709054	0.929212	0.004725	-1.80923	1	485.307
6128	0.639379	3.69587	0.004725	-1.51413	1	485.307
6129	0.238037	4.59838	0.004725	-1.1486	1	485.307
6130	0.49216	5.27739	0.004725	-1.33789	1	485.307
6131	0.412629	2.91398	0.004725	-1.41549	1	485.308
6132	0.758338	1.28133	0.004725	-1.6343	1	485.308
6133	0.710934	2.323e-05	0.004725	-1.82429	1	485.308
6134	0.447523	4.74867	0.004725	-1.22279	1	485.308
6135	0.726833	0.0711426	0.004725	-1.69641	1	485.308
6136	0.637565	2.08991	0.004725	-1.7224	1	485.308
6137	0.401344	2.62812	0.004725	-1.4985	1	485.308
6138	0.235525	5.64529	0.004725	-0.932971	1	485.309
6139	0.289001	4.27805	0.004725	-1.27268	1	485.309
6140	0.683341	0.49426	0.004725	-1.64954	1	485.309
6141	0.866383	2.323e-05	0.004725	-1.84139	1	485.309
6142	0.566755	4.05753	0.004725	-1.39232	1	485.309
6143	0.467785	1.88647	0.004725	-1.56251	1	485.309
6144	0.666992	0.080537	0.004725	-1.73776	1	485.309
6145	0.900517	0.0811789	0.004725	-1.80302	1	485.309
6146	0.620776	0.455401	0.004725	-1.78689	1	485.309
6147	0.90956	2.323e-05	0.004725	-1.7693	1	485.31
6148	-0.582219	1.76807	0.004725	1.53403	1	485.31
6149	0.343977	4.6962	0.004725	-1.11551	1	485.31
6150	0.579385	2.96036	0.004725	-1.45917	1	485.31
6151	-0.353095	2.80432	0.004725	1.10853	1	485.311
6152	0.711754	2.06236	0.004725	-1.71238	1	485.311
6153	0.740193	2.323e-05	0.004725	-1.8434	1	485.311
6154	0.534575	4.56801	0.004725	-1.3349	1	485.311
6155	0.537379	1.77642	0.004725	-1.70356	1	485.311
6156	0.894281	2.323e-05	0.004725	-1.82155	1	485.311
6157	0.908382	0.0589606	0.004725	-1.76896	1	485.311
6158	0.326828	5.59762	0.004725	-0.956758	1	485.311
6159	0.726141	2.323e-05	0.004725	-1.71717	1	485.311
6160	0.423194	2.48474	0.004725	-1.55321	1	485.311
6161	-0.404345	2.50471	0.004725	0.964395	1	485.311
6162	0.321442	3.47594	0.004725	-1.34345	1	485.311
6163	0.394287	3.06797	0.004725	-1.50142	1	485.312
6164	0.770614	1.64395	0.004725	-1.70995	1	485.312
6165	0.801245	0.907063	0.004725	-1.6712	1	485.312
6166	0.410867	4.87895	0.004725	-1.35414	1	485.312
6167	-0.120567	4.12456	0.004725	0.264453	1	485.312
6168	0.396363	4.34255	0.004725	-1.40531	1	485.312
6169	0.57672	1.46901	0.004725	-1.57049	1	485.313
6170	-0.0424137	4.60273	0.004725	-0.150733	1	485.313
6171	0.671995	0.580253	0.004725	-1.64232	1	485.313
6172	0.65596	0.09763	0.004725	-1.76498	1	485.313
6173	0.746319	1.13117	0.004725	-1.62881	1	485.313
6174	0.366057	4.7186	0.004725	-1.32821	1	485.313
6175	0.584846	0.778391	0.004725	-1.65176	1	485.314
6176	-0.427212	2.39855	0.004725	0.907088	1	485.314
6177	0.688512	2.323e-05	0.004725	-1.79286	1	485.314
6178	0.446448	3.29689	0.004725	-1.3701	1	485.314
6179	0.906855	2.323e-05	0.004725	-1.76073	1	485.314
6180	0.804155	0.0480764	0.004725	-1.85855	1	485.314
6181	-0.452112	2.28285	0.004725	0.975035	1	485.314
6182	0.712428	1.71211	0.004725	-1.74696	1	485.314
6183	0.544783	0.975718	0.004725	-1.70657	1	485.315
6184	0.24821	4.23397	0.004725	-1.20386	1	485.315
6185	-0.333633	2.8503	0.004725	0.595394	1	485.315
6186	0.454793	1.95502	0.004725	-1.58285	1	485.315
6187	-0.616903	1.66037	0.004725	2.06042	1	485.315
6188	0.639002	3.70681	0.004725	-1.53242	1	485.315
6189	0.68562	0.248335	0.004725	-1.67914	1	485.316
6190	0.817002	1.03726	0.004725	-1.70357	1	485.316
6191	-0.0141655	4.38953	0.004725	-0.481931	1	485.316
6192	0.58815	2.28436	0.004725	-1.50693	1	485.316
6193	0.465655	2.12336	0.004725	-1.51994	1	485.316
6194	0.694037	2.323e-05	0.004725	-1.74406	1	485.316
6195	0.75783	0.468283	0.004725	-1.6562	1	485.316
6196	-0.324878	2.97264	0.004725	0.962577	1	485.316
6197	0.703246	1.91528	0.004725	-1.58111	1	485.316
6198	0.386413	5.82958	0.004725	-1.04135	1	485.317
6199	-0.657807	1.51764	0.004725	1.84147	1	485.317
6200	0.367347	6.00968	0.004725	-1.09251	1	485.317
6201	0.831801	0.807254	0.004725	-1.70889	1	485.317
6202	0.884831	2.323e-05	0.004725	-1.73349	1	485.317
6203	0.619122	0.335271	0.004725	-1.76705	1	485.317
6204	0.771456	1.25686	0.004725	-1.76439	1	485.317
6205	0.635288	0.288757	0.004725	-1.706	1	485.318
6206	-0.193721	3.56041	0.004725	0.221959	1	485.318
6207	0.705866	1.03148	0.004725	-1.61574	1	485.318
6208	0.715111	2.323e-05	0.004725	-1.82879	1	485.318
6209	0.513608	5.25598	0.004725	-1.32594	1	485.318
6210	0.464227	1.88283	0.004725	-1.56884	1	485.318
6211	0.459174	4.78018	0.004725	-1.4058	1	485.318
6212	0.662735	3.37033	0.004725	-1.55963	1	485.318
6213	0.354195	3.58623	0.004725	-1.29968	1	485.319
6214	0.666785	0.303085	0.004725	-1.67815	1	485.32
6215	-0.249966	3.25671	0.004725	0.266667	1	485.32
6216	-0.378821	2.67394	0.004725	1.21423	1	485.32
6217	0.813216	0.93513	0.004725	-1.68533	1	485.321
6218	0.487734	5.47026	0.004725	-1.25298	1	485.321
6219	0.558902	1.09468	0.004725	-1.61841	1	485.321
6220	0.708141	2.323e-05	0.004725	-1.82304	1	485.321
6221	0.756841	2.323e-05	0.004725	-1.85035	1	485.321
6222	0.468163	5.18809	0.004725	-1.35078	1	485.321
6223	-0.636798	1.59384	0.004725	2.15192	1	485.322
6224	0.698637	1.07547	0.004725	-1.79977	1	485.322
6225	0.710014	0.733347	0.004725	-1.63212	1	485.322
6226	0.219305	4.23298	0.004725	-1.0849	1	485.322
6227	0.793877	0.144021	0.004725	-1.85739	1	485.322
6228	-0.253436	3.29353	0.004725	0.559488	1	485.322
6229	-0.236705	3.43375	0.004725	0.452503	1	485.323
6230	0.637627	0.463191	0.004725	-1.66729	1	485.323
6231	0.685599	2.323e-05	0.004725	-1.78551	1	485.323
6232	-0.554538	1.8924	0.004725	1.92929	1	485.323
6233	-0.402657	2.51627	0.004725	0.988844	1	485.324
6234	0.56053	4.24111	0.004725	-1.50787	1	485.324
6235	0.420981	4.12051	0.004725	-1.26165	1	485.325
6236	0.318457	3.66143	0.004725	-1.36074	1	485.325
6237	0.582301	4.29063	0.004725	-1.49373	1	485.325
6238	0.340274	6.08042	0.004725	-0.930733	1	485.325
6239	0.349882	4.67723	0.004725	-1.31451	1	485.325
6240	0.466695	5.16171	0.004725	-1.21455	1	485.325
6241	0.36472	6.19056	0.004725	-1.00301	1	485.325
6242	0.490089	4.45246	0.004725	-1.29019	1	485.326
6243	0.563714	4.68627	0.004725	-1.38853	1	485.326
6244	0.69625	0.995342	0.004725	-1.61472	1	485.326
6245	0.629757	1.72783	0.004725	-1.74818	1	485.326
6246	0.434117	4.74008	0.004725	-1.39339	1	485.326
6247	0.435767	3.19829	0.004725	-1.37774	1	485.326
6248	0.742432	0.076567	0.004725	-1.85295	1	485.326
6249	0.846039	0.651458	0.004725	-1.71989	1	485.327
6250	0.576362	0.957241	0.004725	-1.62769	1	485.327
6251	0.627593	1.90816	0.004725	-1.73542	1	485.327
6252	0.393376	3.04601	0.004725	-1.50213	1	485.327
6253	0.444756	5.53327	0.004725	-1.27581	1	485.327
6254	0.575883	2.27569	0.004725	-1.69586	1	485.327
6255	0.319959	3.97462	0.004725	-1.3478	1	485.328
6256	0.232303	4.15877	0.004725	-1.17118	1	485.328
6257	0.255992	3.9776	0.004725	-1.21738	1	485.328
6258	0.725948	2.39464	0.004725	-1.64832	1	485.328
6259	0.524493	3.08931	0.004725	-1.61421	1	485.328
6260	0.332786	5.28958	0.004725	-1.01078	1	485.328
6261	0.28588	3.85667	0.004725	-1.2282	1	485.328
6262	0.695802	2.323e-05	0.004725	-1.73983	1	485.328
6263	0.334699	3.52045	0.004725	-1.39409	1	485.328
6264	-0.602964	1.69437	0.004725	1.54708	1	485.328
6265	0.7494	2.323e-05	0.004725	-1.70737	1	485.329
6266	0.748029	0.252799	0.004725	-1.85308	1	485.329
6267	-0.369539	2.70497	0.004725	0.878772	1	485.329
6268	0.591492	1.76056	0.004725	-1.54562	1	485.33
6269	0.585569	0.560222	0.004725	-1.73339	1	485.33
6270	0.377494	2.92265	0.004725	-1.43196	1	485.33
6271	0.727417	2.323e-05	0.004725	-1.71515	1	485.33
6272	0.804191	1.12764	0.004725	-1.74979	1	485.33
6273	-0.427436	2.38619	0.004725	0.876493	1	485.33
6274	0.508614	3.08046	0.004725	-1.4151	1	485.331
6275	0.40829	3.72709	0.004725	-1.47711	1	485.331
6276	0.73658	2.14937	0.004725	-1.61868	1	485.331
6277	0.518954	1.61706	0.004725	-1.56542	1	485.331
6278	0.845163	0.39597	0.004725	-1.70149	1	485.331
6279	0.68551	2.323e-05	0.004725	-1.78803	1	485.331
6280	0.425032	3.67598	0.004725	-1.49743	1	485.331
6281	0.674264	0.124993	0.004725	-1.81712	1	485.331
6282	0.700583	2.323e-05	0.004725	-1.7339	1	485.331
6283	-0.278527	3.23867	0.004725	0.822654	1	485.332
6284	-0.594318	1.7278	0.004725	1.53541	1	485.332
6285	-0.204777	3.65362	0.004725	0.619391	1	485.332
6286	0.64522	0.263494	0.004725	-1.80158	1	485.333
6287	0.684073	2.323e-05	0.004725	-1.76629	1	485.333
6288	-0.390335	2.57337	0.004725	0.793472	1	485.333
6289	0.523251	3.21125	0.004725	-1.41062	1	485.333
6290	0.588555	3.02053	0.004725	-1.45995	1	485.333
6291	0.309174	3.98154	0.004725	-1.20582	1	485.333
6292	0.693776	2.323e-05	0.004725	-1.80726	1	485.334
6293	0.518276	5.13276	0.004725	-1.36467	1	485.334
6294	0.313133	3.57016	0.004725	-1.30649	1	485.334
6295	0.850728	0.629646	0.004725	-1.72784	1	485.334
6296	0.354243	3.21387	0.004725	-1.43119	1	485.334
6297	0.814818	0.811989	0.004725	-1.78492	1	485.334
6298	0.682859	3.0226	0.004725	-1.60683	1	485.334
6299	0.464058	2.33686	0.004725	-1.61644	1	485.334
6300	0.234473	4.86199	0.004725	-1.1047	1	485.334
6301	-0.510476	2.05505	0.004725	1.33459	1	485.334
6302	0.440012	4.23707	0.004725	-1.26357	1	485.335
6303	0.294918	3.81266	0.004725	-1.31311	1	485.335
6304	0.68796	2.97049	0.004725	-1.56912	1	485.335
6305	0.741572	1.59348	0.004725	-1.74792	1	485.335
6306	0.851448	0.614349	0.004725	-1.72648	1	485.335
6307	0.395754	6.0889	0.004725	-1.08003	1	485.335
6308	-0.412119	2.46327	0.004725	0.945959	1	485.335
6309	0.637955	0.579569	0.004725	-1.6496	1	485.335
6310	0.746188	2.323e-05	0.004725	-1.7078	1	485.336
6311	0.370563	2.9544	0.004725	-1.44246	1	485.336
6312	-0.528494	1.98721	0.004725	1.67639	1	485.337
6313	0.704076	1.61907	0.004725	-1.75854	1	485.337
6314	0.473204	4.62518	0.004725	-1.25923	1	485.337
6315	0.658068	1.94047	0.004725	-1.55321	1	485.337
6316	0.305639	5.06654	0.004725	-1.00376	1	485.337
6317	0.619527	1.69692	0.004725	-1.74841	1	485.338
6318	0.319734	3.54452	0.004725	-1.36372	1	485.338
6319	0.747887	0.817221	0.004725	-1.81573	1	485.338
6320	0.695799	2.323e-05	0.004725	-1.73859	1	485.338
6321	-0.336226	2.89715	0.004725	0.890698	1	485.338
6322	0.683808	2.03415	0.004725	-1.56322	1	485.338
6323	0.760491	0.127346	0.004725	-1.68099	1	485.338
6324	0.407744	5.09184	0.004725	-1.32258	1	485.338
6325	0.590123	0.573719	0.004725	-1.68952	1	485.338
6326	-0.410188	2.49148	0.004725	1.10044	1	485.339
6327	0.819309	2.323e-05	0.004725	-1.70437	1	485.34
6328	0.248407	5.55793	0.004725	-0.989843	1	485.34
6329	0.387186	2.83897	0.004725	-1.43917	1	485.34
6330	0.808945	0.339216	0.004725	-1.84091	1	485.34
6331	-0.538396	1.93928	0.004725	1.5502	1	485.34
6332	0.453279	5.47609	0.004725	-1.17738	1	485.34
6333	0.734783	2.29906	0.004725	-1.63428	1	485.341
6334	0.421688	2.54937	0.004725	-1.55516	1	485.341
6335	0.903649	2.323e-05	0.004725	-1.81433	1	485.341
6336	0.590164	3.19797	0.004725	-1.62604	1	485.341
6337	0.75541	1.28275	0.004725	-1.77272	1	485.341
6338	0.609345	2.64281	0.004725	-1.67726	1	485.341
6339	0.556789	4.56413	0.004725	-1.46142	1	485.341
6340	0.63176	3.77768	0.004725	-1.53903	1	485.341
6341	0.553652	1.21545	0.004725	-1.60247	1	485.342
6342	0.684422	0.0491319	0.004725	-1.72444	1	485.342
6343	0.718133	1.67937	0.004725	-1.59579	1	485.342
6344	0.613447	0.332083	0.004725	-1.73818	1	485.342
6345	0.659192	1.52642	0.004725	-1.76737	1	485.342
6346	0.910058	2.323e-05	0.004725	-1.76153	1	485.343
6347	0.597917	1.28138	0.004725	-1.76472	1	485.343
6348	0.691417	2.323e-05	0.004725	-1.74413	1	485.343
6349	0.791732	2.323e-05	0.004725	-1.70166	1	485.343
6350	0.8436	0.0345809	0.004725	-1.85341	1	485.343
6351	0.712836	0.883184	0.004725	-1.62381	1	485.343
6352	0.706643	0.960186	0.004725	-1.61831	1	485.344
6353	0.725321	2.323e-05	0.004725	-1.71517	1	485.344
6354	0.465503	1.97096	0.004725	-1.62463	1	485.344
6355	0.638859	1.69475	0.004725	-1.75308	1	485.344
6356	-0.520517	2.01887	0.004725	1.63748	1	485.344
6357	0.596073	2.30549	0.004725	-1.70105	1	485.344
6358	-0.580863	1.77223	0.004725	1.51431	1	485.345
6359	0.752713	1.0824	0.004725	-1.79269	1	485.345
6360	0.405214	2.67031	0.004725	-1.4594	1	485.345
6361	0.623066	1.89079	0.004725	-1.54257	1	485.345
6362	0.388546	3.40521	0.004725	-1.33606	1	485.345
6363	-0.46987	2.24877	0.004725	1.62983	1	485.345
6364	0.834756	2.323e-05	0.004725	-1.70738	1	485.346
6365	0.850467	0.463597	0.004725	-1.80012	1	485.346
6366	0.565899	2.56982	0.004725	-1.67233	1	485.346
6367	0.682547	2.323e-05	0.004725	-1.76974	1	485.346
6368	0.718793	1.22137	0.004725	-1.78899	1	485.346
6369	-0.496946	2.1297	0.004725	1.63506	1	485.346
6370	0.627311	1.90558	0.004725	-1.54291	1	485.346
6371	0.805328	0.992755	0.004725	-1.67455	1	485.346
6372	0.668795	0.060691	0.004725	-1.79556	1	485.346
6373	-0.207066	3.66388	0.004725	0.544511	1	485.346
6374	-0.651472	1.54505	0.004725	2.1648	1	485.346
6375	0.892191	0.222449	0.004725	-1.75853	1	485.346
6376	0.387723	3.64391	0.004725	-1.46286	1	485.347
6377	0.489651	1.53048	0.004725	-1.64194	1	485.347
6378	0.732595	2.323e-05	0.004725	-1.71172	1	485.347
6379	-0.235828	3.35255	0.004725	0.249314	1	485.347
6380	0.631537	0.953109	0.004725	-1.79539	1	485.347
6381	0.573239	1.71531	0.004725	-1.54689	1	485.347
6382	0.806955	1.20962	0.004725	-1.69393	1	485.347
6383	0.683108	2.323e-05	0.004725	-1.78369	1	485.348
6384	0.704658	0.0278134	0.004725	-1.83071	1	485.348
6385	0.59677	4.29178	0.004725	-1.47936	1	485.348
6386	0.813293	2.323e-05	0.004725	-1.85821	1	485.349
6387	0.505228	5.3672	0.004725	-1.29556	1	485.349
6388	0.23057	4.67513	0.004725	-1.12671	1	485.349
6389	0.661428	3.16874	0.004725	-1.61255	1	485.349
6390	0.311151	6.28302	0.004725	-0.877467	1	485.349
6391	0.681407	1.03782	0.004725	-1.80283	1	485.35
6392	0.484635	4.44956	0.004725	-1.4638	1	485.35
6393	0.857516	0.181404	0.004725	-1.83537	1	485.35
6394	-0.361963	2.74683	0.004725	0.874155	1	485.35
6395	-0.25667	3.37625	0.004725	0.875798	1	485.35
6396	0.837494	0.038691	0.004725	-1.85553	1	485.35
6397	0.210075	6.13229	0.004725	-0.620682	1	485.351
6398	0.708321	0.371842	0.004725	-1.84324	1	485.351
6399	0.334217	4.13813	0.004725	-1.35565	1	485.352
6400	0.402069	5.46867	0.004725	-1.0954	1	485.352
6401	-0.374576	2.62476	0.004725	0.701043	1	485.352
6402	0.644963	1.38716	0.004725	-1.57954	1	485.352
6403	0.582683	0.671183	0.004725	-1.67299	1	485.352
6404	0.691459	2.6505	0.004725	-1.65959	1	485.352
6405	0.44298	5.70512	0.004725	-1.1519	1	485.352
6406	0.648351	1.79816	0.004725	-1.74751	1	485.352
6407	0.588598	1.76089	0.004725	-1.73494	1	485.353
6408	0.515485	4.34428	0.004725	-1.48985	1	485.353
6409	0.78136	0.535028	0.004725	-1.83239	1	485.353
6410	-0.133487	4.0399	0.004725	0.296961	1	485.353
6411	0.681339	0.317641	0.004725	-1.83376	1	485.353
6412	0.740823	1.97393	0.004725	-1.61536	1	485.353
6413	0.468179	5.67303	0.004725	-1.24022	1	485.354
6414	0.889419	0.257117	0.004725	-1.75924	1	485.354
6415	0.762593	1.64653	0.004725	-1.72722	1	485.354
6416	-0.415995	2.48859	0.004725	1.14936	1	485.354
6417	0.509426	2.64555	0.004725	-1.63921	1	485.354
6418	0.686562	0.364705	0.004725	-1.83612	1	485.354
6419	0.470346	3.72706	0.004725	-1.53018	1	485.354
6420	0.0248277	4.74124	0.004725	-0.321043	1	485.354
6421	-0.189191	3.6869	0.004725	0.430807	1	485.354
6422	0.540635	4.25375	0.004725	-1.35271	1	485.354
6423	-0.285795	3.17979	0.004725	0.736522	1	485.354
6424	0.270766	3.86648	0.004725	-1.22744	1	485.355
6425	0.81265	2.323e-05	0.004725	-1.7025	1	485.355
6426	0.54183	3.63062	0.004725	-1.57527	1	485.355
6427	0.756002	0.150275	0.004725	-1.85811	1	485.355
6428	0.583077	0.593946	0.004725	-1.74321	1	485.356
6429	0.475442	5.5086	0.004725	-1.21742	1	485.356
6430	0.465877	3.51854	0.004725	-1.35292	1	485.356
6431	0.451886	2.38879	0.004725	-1.48258	1	485.356
6432	-0.400459	2.53434	0.004725	0.870744	1	485.356
6433	0.577504	2.57022	0.004725	-1.67677	1	485.356
6434	0.597358	2.50337	0.004725	-1.68717	1	485.356
6435	0.241459	6.18139	0.004725	-0.741917	1	485.356
6436	-0.216172	3.47452	0.004725	0.376649	1	485.357
6437	0.321212	4.45819	0.004725	-1.12675	1	485.357
6438	0.846568	0.284373	0.004725	-1.69845	1	485.357
6439	-0.139414	4.0987	0.004725	0.342112	1	485.357
6440	0.546844	4.12614	0.004725	-1.36536	1	485.358
6441	0.731647	1.54154	0.004725	-1.75911	1	485.358
6442	0.388792	3.91519	0.004725	-1.26327	1	485.358
6443	0.300234	6.14725	0.004725	-0.933719	1	485.358
6444	0.741196	1.20857	0.004725	-1.62141	1	485.358
6445	0.488253	1.73999	0.004725	-1.65889	1	485.358
6446	0.326852	4.38458	0.004725	-1.14469	1	485.358
6447	0.322636	3.53725	0.004725	-1.37351	1	485.359
6448	0.424279	3.21455	0.004725	-1.37095	1	485.359
6449	0.681605	2.323e-05	0.004725	-1.76753	1	485.359
6450	0.298724	5.39548	0.004725	-1.12832	1	485.36
6451	-0.255836	3.3434	0.004725	0.590617	1	485.36
6452	0.736791	2.01923	0.004725	-1.61005	1	485.36
6453	0.253982	4.20283	0.004725	-1.11534	1	485.36
6454	0.648848	3.17958	0.004725	-1.62066	1	485.36
6455	0.226453	4.14844	0.004725	-1.11709	1	485.361
6456	0.541939	1.07167	0.004725	-1.7191	1	485.361
6457	0.634103	1.9048	0.004725	-1.54453	1	485.361
6458	0.653515	3.21357	0.004725	-1.5092	1	485.361
6459	0.537984	2.61778	0.004725	-1.46391	1	485.362
6460	0.687762	2.323e-05	0.004725	-1.74737	1	485.362
6461	0.765934	1.74287	0.004725	-1.70831	1	485.362
6462	0.808334	1.23742	0.004725	-1.70478	1	485.362
6463	0.673424	1.45991	0.004725	-1.77418	1	485.362
6464	0.584714	2.46335	0.004725	-1.68724	1	485.362
6465	0.187151	5.04037	0.004725	-0.783326	1	485.362
6466	0.553277	1.30862	0.004725	-1.58916	1	485.362
6467	-0.19394	3.63418	0.004725	0.201734	1	485.363
6468	0.257723	3.94123	0.004725	-1.22657	1	485.363
6469	0.632688	0.814534	0.004725	-1.80207	1	485.363
6470	0.450853	5.13696	0.004725	-1.35211	1	485.363
6471	0.52184	1.57574	0.004725	-1.70127	1	485.363
6472	0.659406	3.10603	0.004725	-1.51685	1	485.363
6473	0.449978	1.99812	0.004725	-1.59283	1	485.363
6474	0.695217	1.36183	0.004725	-1.59438	1	485.363
6475	0.719845	2.55718	0.004725	-1.62603	1	485.364
6476	0.439022	5.26775	0.004725	-1.3232	1	485.364
6477	0.256634	4.63785	0.004725	-1.18111	1	485.364
6478	0.381709	3.67042	0.004725	-1.29347	1	485.364
6479	0.564444	1.70257	0.004725	-1.72736	1	485.364
6480	0.311378	6.11982	0.004725	-0.968998	1	485.364
6481	0.797995	0.148734	0.004725	-1.68106	1	485.364
6482	0.52388	4.01411	0.004725	-1.5307	1	485.365
6483	0.543852	4.44315	0.004725	-1.4838	1	485.365
6484	-0.509957	2.07054	0.004725	1.57047	1	485.365
6485	0.770186	1.77707	0.004725	-1.6895	1	485.365
6486	0.580163	3.7688	0.004725	-1.41439	1	485.365
6487	0.681175	2.323e-05	0.004725	-1.78073	1	485.365
6488	0.519226	3.78678	0.004725	-1.55225	1	485.365
6489	0.214972	4.16341	0.004725	-1.11926	1	485.365
6490	-0.479638	2.17485	0.004725	1.12984	1	485.365
6491	0.624365	0.455307	0.004725	-1.67459	1	485.365
6492	0.328347	6.20227	0.004725	-0.970163	1	485.366
6493	0.51961	1.59323	0.004725	-1.56589	1	485.366
6494	0.67062	0.953534	0.004725	-1.80744	1	485.367
6495	0.50845	3.36288	0.004725	-1.38899	1	485.367
6496	0.398372	3.5002	0.004725	-1.3242	1	485.367
6497	-0.506104	2.08667	0.004725	1.55489	1	485.367
6498	0.693351	2.323e-05	0.004725	-1.73802	1	485.367
6499	-0.514191	2.02099	0.004725	1.19666	1	485.368
6500	0.84153	0.461266	0.004725	-1.8112	1	485.368
6501	0.680932	1.18005	0.004725	-1.59904	1	485.368
6502	0.916733	2.323e-05	0.004725	-1.77705	1	485.368
6503	0.366848	3.85039	0.004725	-1.25903	1	485.368
6504	0.646071	0.245348	0.004725	-1.80397	1	485.368
6505	0.682325	0.432865	0.004725	-1.65328	1	485.368
6506	0.682871	0.429426	0.004725	-1.83448	1	485.368
6507	-0.627734	1.62069	0.004725	2.01181	1	485.368
6508	0.509921	2.30926	0.004725	-1.4868	1	485.368
6509	0.637782	3.56544	0.004725	-1.57519	1	485.369
6510	0.219908	5.9365	0.004725	-0.643028	1	485.369
6511	0.670458	1.78964	0.004725	-1.56437	1	485.369
6512	0.525998	5.14027	0.004725	-1.36035	1	485.369
6513	0.651301	3.3062	0.004725	-1.50598	1	485.369
6514	0.541574	1.66261	0.004725	-1.55208	1	485.369
6515	0.536937	4.30651	0.004725	-1.50116	1	485.369
6516	0.559515	1.17302	0.004725	-1.60353	1	485.369
6517	0.571111	0.905333	0.004725	-1.75398	1	485.369
6518	0.316388	4.90538	0.004725	-1.0453	1	485.369
6519	0.363707	3.20338	0.004725	-1.3682	1	485.369
6520	0.124807	5.07334	0.004725	-0.590945	1	485.37
6521	0.639613	3.00347	0.004725	-1.6447	1	485.37
6522	0.571858	3.2827	0.004725	-1.61684	1	485.37
6523	0.440191	2.21947	0.004725	-1.58754	1	485.37
6524	0.850992	0.228332	0.004725	-1.7	1	485.37
6525	0.897912	2.323e-05	0.004725	-1.7399	1	485.371
6526	-0.200566	3.5079	0.004725	0.0937988	1	485.371
6527	0.744702	1.78383	0.004725	-1.61551	1	485.371
6528	-0.449104	2.28953	0.004725	0.95058	1	485.371
6529	0.506454	1.611	0.004725	-1.56985	1	485.371
6530	-0.112157	4.23875	0.004725	0.160398	1	485.371
6531	0.802723	1.25954	0.004725	-1.73328	1	485.371
6532	0.309278	4.9825	0.004725	-1.21804	1	485.371
6533	0.675471	2.01928	0.004725	-1.7312	1	485.371
6534	0.558578	4.79717	0.004725	-1.37565	1	485.372
6535	0.713869	1.40981	0.004725	-1.77618	1	485.372
6536	-0.350364	2.82927	0.004725	0.999597	1	485.372
6537	0.673401	3.06294	0.004725	-1.53624	1	485.373
6538	0.687554	0.367132	0.004725	-1.65951	1	485.373
6539	0.172516	4.34937	0.004725	-0.986349	1	485.373
6540	0.722423	2.323e-05	0.004725	-1.71452	1	485.373
6541	0.495299	3.04041	0.004725	-1.41171	1	485.373
6542	0.882995	0.294381	0.004725	-1.74152	1	485.373
6543	-0.0265145	4.389	0.004725	-0.427505	1	485.373
6544	0.655888	0.383487	0.004725	-1.66739	1	485.374
6545	0.660473	1.42814	0.004725	-1.5795	1	485.374
6546	-0.37999	2.65291	0.004725	1.11266	1	485.374
6547	0.286005	4.13375	0.004725	-1.28518	1	485.374
6548	0.162809	4.35757	0.004725	-0.971302	1	485.374
6549	0.851471	0.607273	0.004725	-1.77571	1	485.374
6550	0.43681	2.21504	0.004725	-1.58094	1	485.375
6551	0.7117	2.323e-05	0.004725	-1.83129	1	485.375
6552	0.704672	2.323e-05	0.004725	-1.82525	1	485.375
6553	0.585763	2.17888	0.004725	-1.51102	1	485.375
6554	0.687115	1.60332	0.004725	-1.57975	1	485.376
6555	0.650372	2.94744	0.004725	-1.64824	1	485.376
6556	0.0965501	4.49918	0.004725	-0.833826	1	485.376
6557	0.446225	2.41701	0.004725	-1.47862	1	485.376
6558	-0.118825	4.21947	0.004725	0.381668	1	485.376
6559	0.573467	4.40647	0.004725	-1.48441	1	485.376
6560	0.378447	2.84361	0.004725	-1.47315	1	485.376
6561	0.289071	5.67129	0.004725	-0.867794	1	485.377
6562	0.73779	0.459193	0.004725	-1.84495	1	485.377
6563	0.846206	2.323e-05	0.004725	-1.70887	1	485.377
6564	0.350721	4.88227	0.004725	-1.29096	1	485.377
6565	0.803285	1.25167	0.004725	-1.68281	1	485.378
6566	0.710704	0.900907	0.004725	-1.81499	1	485.378
6567	0.849728	0.0554594	0.004725	-1.70282	1	485.378
6568	0.543566	2.94661	0.004725	-1.4389	1	485.378
6569	0.454114	4.21858	0.004725	-1.47199	1	485.378
6570	0.487145	5.15177	0.004725	-1.368	1	485.378
6571	0.480194	4.49903	0.004725	-1.45714	1	485.378
6572	0.292686	4.15424	0.004725	-1.15617	1	485.378
6573	0.230319	5.16801	0.004725	-0.846467	1	485.378
6574	0.720499	0.315962	0.004725	-1.84928	1	485.379
6575	0.287248	5.48737	0.004725	-0.895973	1	485.379
6576	0.396285	4.11726	0.004725	-1.43222	1	485.379
6577	-0.120463	4.08839	0.004725	0.213269	1	485.379
6578	0.629002	1.19738	0.004725	-1.58973	1	485.379
6579	0.694755	1.99068	0.004725	-1.73067	1	485.38
6580	0.784883	2.323e-05	0.004725	-1.69957	1	485.38
6581	0.681912	1.3671	0.004725	-1.78209	1	485.381
6582	0.608366	3.88206	0.004725	-1.54907	1	485.381
6583	-0.644493	1.5606	0.004725	1.90087	1	485.381
6584	0.194248	4.51467	0.004725	-1.0754	1	485.381
6585	0.822773	0.938145	0.004725	-1.76126	1	485.381
6586	0.612343	3.24457	0.004725	-1.46391	1	485.381
6587	-0.547124	1.92337	0.004725	1.84646	1	485.381
6588	0.102632	5.49027	0.004725	-0.492156	1	485.381
6589	0.580648	0.601475	0.004725	-1.74289	1	485.381
6590	0.591892	2.44165	0.004725	-1.49478	1	485.381
6591	0.790896	2.323e-05	0.004725	-1.86037	1	485.381
6592	0.676503	1.00729	0.004725	-1.80583	1	485.382
6593	0.310116	3.52083	0.004725	-1.32199	1	485.382
6594	0.793054	0.898791	0.004725	-1.65885	1	485.382
6595	0.704056	1.28265	0.004725	-1.78788	1	485.383
6596	0.160932	4.43095	0.004725	-1.00562	1	485.383
6597	0.21369	4.28347	0.004725	-1.05391	1	485.383
6598	0.568991	3.55259	0.004725	-1.41415	1	485.383
6599	0.405575	2.61629	0.004725	-1.46591	1	485.383
6600	0.435167	3.7091	0.004725	-1.50644	1	485.384
6601	0.477757	3.16289	0.004725	-1.58344	1	485.384
6602	0.518255	2.87657	0.004725	-1.43424	1	485.385
6603	-0.265831	3.26967	0.004725	0.753964	1	485.385
6604	0.649862	2.75346	0.004725	-1.51233	1	485.385
6605	0.887814	2.323e-05	0.004725	-1.72967	1	485.385
6606	0.539246	5.0293	0.004725	-1.37677	1	485.385
6607	0.852695	0.670876	0.004725	-1.7554	1	485.385
6608	0.766531	0.66595	0.004725	-1.82688	1	485.385
6609	0.457899	3.97398	0.004725	-1.30134	1	485.385
6610	0.421296	3.83956	0.004725	-1.48275	1	485.385
6611	0.579314	4.37864	0.004725	-1.39851	1	485.386
6612	0.659537	0.90118	0.004725	-1.61277	1	485.386
6613	-0.201217	3.69196	0.004725	0.489903	1	485.386
6614	0.52135	3.51981	0.004725	-1.38287	1	485.387
6615	0.622466	3.14031	0.004725	-1.47623	1	485.387
6616	0.685114	1.88001	0.004725	-1.74256	1	485.387
6617	-0.260807	3.27114	0.004725	0.645959	1	485.387
6618	0.544294	0.900802	0.004725	-1.69733	1	485.387
6619	0.596977	4.34573	0.004725	-1.47199	1	485.387
6620	0.814521	0.217346	0.004725	-1.68047	1	485.388
6621	0.794101	2.323e-05	0.004725	-1.86095	1	485.388
6622	0.314626	3.97698	0.004725	-1.20613	1	485.388
6623	0.531894	1.39222	0.004725	-1.71594	1	485.388
6624	0.533243	1.15172	0.004725	-1.71242	1	485.388
6625	0.708612	0.549244	0.004725	-1.83814	1	485.39
6626	0.191579	4.70291	0.004725	-1.04441	1	485.39
6627	0.709796	2.38136	0.004725	-1.68332	1	485.39
6628	-0.113003	3.96361	0.004725	-0.0423661	1	485.39
6629	0.605746	2.33851	0.004725	-1.50643	1	485.39
6630	0.747722	0.121099	0.004725	-1.85886	1	485.39
6631	-0.00552812	4.26301	0.004725	-0.532895	1	485.391
6632	0.770574	1.71771	0.004725	-1.70905	1	485.391
6633	0.429319	4.32687	0.004725	-1.24256	1	485.391
6634	0.539912	2.01445	0.004725	-1.51619	1	485.391
6635	0.606689	1.52217	0.004725	-1.56294	1	485.391
6636	-0.334867	2.82312	0.004725	0.63977	1	485.391
6637	0.724538	2.16	0.004725	-1.59324	1	485.391
6638	0.60616	2.18898	0.004725	-1.71446	1	485.392
6639	0.716324	0.76749	0.004725	-1.82496	1	485.392
6640	0.834403	0.571228	0.004725	-1.69085	1	485.392
6641	0.283219	5.39919	0.004725	-0.903546	1	485.392
6642	0.327727	3.35265	0.004725	-1.37635	1	485.392
6643	0.646617	2.66438	0.004725	-1.6786	1	485.392
6644	0.666053	0.0507239	0.004725	-1.79239	1	485.392
6645	0.272363	5.02731	0.004725	-1.15099	1	485.393
6646	0.609159	0.541823	0.004725	-1.66845	1	485.393
6647	0.0827529	4.72897	0.004725	-0.58915	1	485.393
6648	0.274707	4.11213	0.004725	-1.2687	1	485.393
6649	0.54155	2.62774	0.004725	-1.66037	1	485.393
6650	-0.295534	3.12591	0.004725	0.951983	1	485.393
6651	0.619455	2.62483	0.004725	-1.49675	1	485.393
6652	0.302529	4.72863	0.004725	-1.05633	1	485.393
6653	0.434044	4.22361	0.004725	-1.25742	1	485.394
6654	0.778523	0.430003	0.004725	-1.84431	1	485.394
6655	0.822955	0.678512	0.004725	-1.682	1	485.394
6656	0.428159	5.59626	0.004725	-1.12488	1	485.394
6657	0.467757	1.77226	0.004725	-1.62323	1	485.394
6658	0.338176	6.24575	0.004725	-0.970583	1	485.394
6659	0.708288	0.199641	0.004725	-1.84764	1	485.395
6660	0.825295	0.901249	0.004725	-1.69321	1	485.395
6661	0.742008	0.777007	0.004725	-1.63477	1	485.395
6662	0.798132	1.1774	0.004725	-1.66666	1	485.395
6663	0.518686	3.19007	0.004725	-1.40735	1	485.396
6664	0.915882	2.323e-05	0.004725	-1.80235	1	485.396
6665	0.724747	1.07139	0.004725	-1.61661	1	485.396
6666	0.149725	5.1659	0.004725	-0.638087	1	485.396
6667	-0.329469	2.88706	0.004725	0.810096	1	485.396
6668	0.531504	1.29141	0.004725	-1.71576	1	485.397
6669	0.273977	5.004	0.004725	-1.15802	1	485.397
6670	0.86577	0.489761	0.004725	-1.77789	1	485.397
6671	0.254276	5.90031	0.004725	-0.744154	1	485.397
6672	0.464988	3.81476	0.004725	-1.52076	1	485.397
6673	0.646934	3.56216	0.004725	-1.56954	1	485.398
6674	0.440808	4.586	0.004725	-1.42163	1	485.398
6675	0.797222	0.456729	0.004725	-1.83737	1	485.398
6676	0.317112	5.60852	0.004725	-1.11831	1	485.398
6677	0.377315	5.62732	0.004725	-1.20186	1	485.398
6678	0.644059	0.169083	0.004725	-1.79104	1	485.398
6679	0.59554	1.16098	0.004725	-1.77225	1	485.399
6680	0.397073	2.77281	0.004725	-1.51956	1	485.399
6681	0.673838	3.1255	0.004725	-1.5361	1	485.399
6682	0.566309	1.71495	0.004725	-1.72963	1	485.399
6683	0.636851	2.43495	0.004725	-1.51564	1	485.399
6684	0.619948	3.30164	0.004725	-1.46761	1	485.399
6685	0.520487	5.11733	0.004725	-1.29762	1	485.399
6686	0.671969	3.05264	0.004725	-1.62562	1	485.4
6687	-0.362754	2.7259	0.004725	0.967564	1	485.4
6688	0.361982	4.27854	0.004725	-1.37937	1	485.4
6689	0.795803	0.471003	0.004725	-1.83661	1	485.4
6690	0.641033	3.08807	0.004725	-1.63731	1	485.4
6691	-0.557585	1.8807	0.004725	1.80712	1	485.4
6692	-0.365612	2.75344	0.004725	1.10409	1	485.4
6693	0.269624	5.68478	0.004725	-1.00855	1	485.4
6694	0.666816	0.844692	0.004725	-1.81483	1	485.4
6695	0.340688	3.65257	0.004725	-1.4053	1	485.4
6696	0.623107	1.64991	0.004725	-1.55585	1	485.4
6697	0.711298	1.54974	0.004725	-1.76678	1	485.4
6698	0.637815	2.10537	0.004725	-1.72627	1	485.4
6699	0.565762	0.807835	0.004725	-1.65842	1	485.4
6700	0.647116	3.50763	0.004725	-1.57925	1	485.401
6701	0.597679	3.76795	0.004725	-1.56918	1	485.401
6702	0.397394	4.67281	0.004725	-1.17282	1	485.401
6703	0.905265	0.0545926	0.004725	-1.74277	1	485.401
6704	0.733824	0.359225	0.004725	-1.85118	1	485.401
6705	0.40797	2.61012	0.004725	-1.4627	1	485.401
6706	-0.0122035	4.40154	0.004725	-0.350497	1	485.401
6707	0.818038	0.528796	0.004725	-1.82154	1	485.401
6708	0.297232	3.61721	0.004725	-1.29478	1	485.401
6709	0.110623	4.74225	0.004725	-0.677484	1	485.402
6710	-0.649133	1.54677	0.004725	1.83504	1	485.402
6711	0.755325	2.00886	0.004725	-1.68209	1	485.402
6712	0.709555	2.72657	0.004725	-1.6268	1	485.402
6713	0.557218	4.11099	0.004725	-1.37414	1	485.402
6714	0.513613	1.47137	0.004725	-1.5846	1	485.402
6715	0.640515	2.01498	0.004725	-1.5388	1	485.403
6716	0.479821	3.43411	0.004725	-1.36614	1	485.403
6717	0.749244	0.769863	0.004725	-1.82289	1	485.403
6718	0.782684	1.15679	0.004725	-1.64869	1	485.403
6719	0.323679	5.62567	0.004725	-1.12591	1	485.403
6720	0.559436	1.13003	0.004725	-1.74661	1	485.403
6721	0.862216	0.333679	0.004725	-1.81416	1	485.403
6722	0.538277	2.02267	0.004725	-1.69726	1	485.403
6723	0.543652	2.15212	0.004725	-1.69296	1	485.403
6724	0.862995	0.0318972	0.004725	-1.70916	1	485.403
6725	0.50053	4.27184	0.004725	-1.49523	1	485.403
6726	0.508644	5.09128	0.004725	-1.27509	1	485.404
6727	0.65543	1.79963	0.004725	-1.75073	1	485.404
6728	0.820964	0.822013	0.004725	-1.68243	1	485.404
6729	0.642139	0.675467	0.004725	-1.8129	1	485.404
6730	0.889791	2.323e-05	0.004725	-1.83548	1	485.404
6731	0.745629	2.323e-05	0.004725	-1.85228	1	485.404
6732	-0.478258	2.20366	0.004725	1.39632	1	485.404
6733	0.855856	0.658717	0.004725	-1.73674	1	485.404
6734	0.620877	3.6922	0.004725	-1.57172	1	485.404
6735	-0.326747	2.8505	0.004725	0.534442	1	485.405
6736	-0.105744	4.32401	0.004725	0.245254	1	485.405
6737	0.674007	2.92264	0.004725	-1.53223	1	485.405
6738	0.712928	1.80798	0.004725	-1.74388	1	485.405
6739	-0.223291	3.4722	0.004725	0.497121	1	485.405
6740	0.724144	0.375845	0.004725	-1.84936	1	485.405
6741	0.731072	2.41402	0.004725	-1.646	1	485.405
6742	0.306066	6.02366	0.004725	-0.992723	1	485.405
6743	0.00111036	4.33757	0.004725	-0.477482	1	485.405
6744	0.387686	2.81183	0.004725	-1.43534	1	485.405
6745	0.701308	0.0685816	0.004725	-1.8387	1	485.406
6746	-0.310863	2.95673	0.004725	0.628754	1	485.406
6747	0.665457	1.55533	0.004725	-1.57245	1	485.406
6748	0.674798	0.931221	0.004725	-1.81158	1	485.406
6749	0.441459	2.54437	0.004725	-1.58884	1	485.406
6750	0.690717	2.323e-05	0.004725	-1.73657	1	485.407
6751	0.692041	0.698284	0.004725	-1.82834	1	485.407
6752	0.685856	0.901268	0.004725	-1.81502	1	485.407
6753	-0.574244	1.81897	0.004725	1.99668	1	485.407
6754	0.612638	0.762465	0.004725	-1.63191	1	485.407
6755	0.690239	2.323e-05	0.004725	-1.73713	1	485.407
6756	-0.17423	3.74794	0.004725	0.333002	1	485.407
6757	0.769839	0.653249	0.004725	-1.64891	1	485.407
6758	-0.664514	1.50256	0.004725	2.15846	1	485.407
6759	0.530284	3.91366	0.004725	-1.54603	1	485.407
6760	-0.21658	3.55433	0.004725	0.390334	1	485.407
6761	0.608248	1.03013	0.004725	-1.78469	1	485.408
6762	0.412417	5.86849	0.004725	-1.08282	1	485.408
6763	0.316555	5.14688	0.004725	-1.004	1	485.408
6764	0.454087	2.23105	0.004725	-1.50132	1	485.408
6765	0.792122	1.51731	0.004725	-1.69905	1	485.408
6766	-0.559342	1.8707	0.004725	1.70526	1	485.408
6767	0.783037	0.951056	0.004725	-1.7968	1	485.408
6768	0.654291	2.66665	0.004725	-1.51725	1	485.408
6769	0.632882	2.09938	0.004725	-1.53079	1	485.409
6770	0.504666	1.56742	0.004725	-1.57496	1	485.409
6771	0.781537	2.323e-05	0.004725	-1.86123	1	485.409
6772	-0.6167	1.66219	0.004725	2.10204	1	485.409
6773	0.592095	2.53169	0.004725	-1.48784	1	485.409
6774	0.906489	2.323e-05	0.004725	-1.82035	1	485.409
6775	-0.655891	1.52824	0.004725	1.98514	1	485.409
6776	0.203906	5.2388	0.004725	-0.965917	1	485.41
6777	0.517006	5.2548	0.004725	-1.29538	1	485.41
6778	-0.440693	2.38325	0.004725	1.42828	1	485.41
6779	0.720345	2.323e-05	0.004725	-1.71289	1	485.41
6780	0.240496	5.82347	0.004725	-0.721702	1	485.411
6781	0.363765	3.01638	0.004725	-1.45641	1	485.411
6782	0.579081	0.967437	0.004725	-1.61932	1	485.411
6783	0.357888	3.89702	0.004725	-1.41127	1	485.411
6784	0.765244	2.323e-05	0.004725	-1.85853	1	485.411
6785	0.420522	3.11905	0.004725	-1.53808	1	485.411
6786	0.374728	3.6377	0.004725	-1.45223	1	485.411
6787	0.697623	2.82234	0.004725	-1.63382	1	485.411
6788	0.469607	5.45068	0.004725	-1.31038	1	485.411
6789	0.478524	2.34002	0.004725	-1.48098	1	485.411
6790	-0.446681	2.33195	0.004725	1.31724	1	485.412
6791	0.498827	5.47655	0.004725	-1.2745	1	485.412
6792	0.838926	0.661941	0.004725	-1.69723	1	485.412
6793	-0.261103	3.34453	0.004725	0.89361	1	485.412
6794	0.559351	0.739954	0.004725	-1.71171	1	485.412
6795	0.921195	2.323e-05	0.004725	-1.78572	1	485.412
6796	0.724573	0.948871	0.004725	-1.62094	1	485.412
6797	0.682491	2.323e-05	0.004725	-1.74881	1	485.413
6798	-0.206566	3.6783	0.004725	0.596929	1	485.413
6799	-0.279258	3.20234	0.004725	0.637142	1	485.413
6800	0.6775	2.323e-05	0.004725	-1.783	1	485.413
6801	0.858533	2.323e-05	0.004725	-1.71116	1	485.413
6802	0.472091	3.75969	0.004725	-1.53151	1	485.413
6803	0.559367	1.84591	0.004725	-1.71961	1	485.414
6804	0.528487	2.21278	0.004725	-1.68105	1	485.414
6805	0.686728	2.57212	0.004725	-1.67753	1	485.414
6806	0.47091	5.13554	0.004725	-1.21651	1	485.414
6807	-0.259722	3.26488	0.004725	0.603053	1	485.414
6808	0.605769	1.62745	0.004725	-1.55387	1	485.414
6809	0.71607	0.36358	0.004725	-1.84876	1	485.414
6810	-0.444023	2.3103	0.004725	0.939191	1	485.415
6811	0.894858	2.323e-05	0.004725	-1.8326	1	485.415
6812	0.620234	1.66982	0.004725	-1.55325	1	485.415
6813	0.562783	4.16486	0.004725	-1.37726	1	485.416
6814	0.601071	1.84589	0.004725	-1.53701	1	485.416
6815	0.532081	4.99029	0.004725	-1.40028	1	485.416
6816	0.497599	5.32139	0.004725	-1.34021	1	485.416
6817	0.615965	3.26593	0.004725	-1.46428	1	485.416
6818	0.795175	1.4844	0.004725	-1.69318	1	485.416
6819	0.676509	2.323e-05	0.004725	-1.77409	1	485.416
6820	0.326417	3.74758	0.004725	-1.3795	1	485.417
6821	0.668827	0.985969	0.004725	-1.60642	1	485.417
6822	0.519084	5.28776	0.004725	-1.32919	1	485.417
6823	-0.0337946	4.38036	0.004725	-0.229728	1	485.417
6824	0.739979	0.597753	0.004725	-1.83758	1	485.417
6825	0.647494	3.58669	0.004725	-1.50149	1	485.417
6826	0.696685	2.63506	0.004725	-1.5594	1	485.418
6827	-0.226828	3.51725	0.004725	0.500609	1	485.418
6828	0.676399	2.323e-05	0.004725	-1.77122	1	485.418
6829	0.336888	6.09479	0.004725	-1.03001	1	485.418
6830	0.505217	4.11584	0.004725	-1.32456	1	485.418
6831	0.683646	2.30433	0.004725	-1.70683	1	485.419
6832	0.920022	2.323e-05	0.004725	-1.79671	1	485.419
6833	-0.357148	2.73	0.004725	0.658542	1	485.419
6834	0.765717	1.80118	0.004725	-1.64182	1	485.419
6835	0.732373	0.0226914	0.004725	-1.6994	1	485.419
6836	0.796819	0.928243	0.004725	-1.65935	1	485.419
6837	0.521696	2.86693	0.004725	-1.43473	1	485.42
6838	0.87492	0.321594	0.004725	-1.72323	1	485.42
6839	0.318564	5.82073	0.004725	-0.904401	1	485.42
6840	0.408869	4.99162	0.004725	-1.14909	1	485.42
6841	0.679475	2.323e-05	0.004725	-1.79331	1	485.42
6842	0.680882	0.595246	0.004725	-1.63518	1	485.421
6843	0.492116	1.7134	0.004725	-1.55911	1	485.421
6844	0.646923	1.07747	0.004725	-1.79772	1	485.421
6845	0.85571	0.446847	0.004725	-1.80492	1	485.421
6846	0.611342	0.642658	0.004725	-1.64813	1	485.421
6847	0.675737	2.77611	0.004725	-1.66047	1	485.421
6848	0.464396	2.90318	0.004725	-1.41448	1	485.422
6849	0.582695	4.35608	0.004725	-1.40044	1	485.422
6850	0.371645	6.0542	0.004725	-1.09489	1	485.423
6851	0.347925	4.45314	0.004725	-1.15121	1	485.423
6852	0.269916	3.86573	0.004725	-1.26919	1	485.423
6853	-0.596262	1.73725	0.004725	2.05637	1	485.423
6854	-0.425023	2.44986	0.004725	1.41369	1	485.423
6855	0.775229	1.76628	0.004725	-1.69131	1	485.423
6856	0.650353	3.08238	0.004725	-1.50192	1	485.423
6857	0.370799	5.24177	0.004725	-1.26418	1	485.424
6858	0.362821	3.9858	0.004725	-1.41031	1	485.424
6859	0.290698	3.69883	0.004725	-1.26248	1	485.424
6860	0.478706	2.79745	0.004725	-1.61163	1	485.424
6861	0.724901	2.08624	0.004725	-1.59073	1	485.424
6862	0.849119	0.587632	0.004725	-1.79013	1	485.424
6863	-0.32082	2.95227	0.004725	0.679087	1	485.424
6864	0.70886	2.323e-05	0.004725	-1.71854	1	485.424
6865	-0.663096	1.50643	0.004725	2.08035	1	485.424
6866	0.864919	0.137175	0.004725	-1.70505	1	485.424
6867	0.711231	1.42849	0.004725	-1.59547	1	485.425
6868	0.419815	2.39798	0.004725	-1.55948	1	485.425
6869	-0.359636	2.79047	0.004725	1.14721	1	485.425
6870	0.914875	0.0906615	0.004725	-1.78513	1	485.425
6871	-0.280307	3.23796	0.004725	0.952692	1	485.425
6872	0.575545	1.07422	0.004725	-1.76297	1	485.425
6873	0.819823	1.07091	0.004725	-1.74716	1	485.425
6874	0.555531	1.74634	0.004725	-1.72349	1	485.426
6875	0.539366	4.17965	0.004725	-1.35136	1	485.426
6876	0.617648	3.46756	0.004725	-1.4586	1	485.426
6877	0.430818	3.18833	0.004725	-1.54494	1	485.426
6878	0.481341	2.74321	0.004725	-1.61724	1	485.426
6879	0.598028	2.61692	0.004725	-1.48446	1	485.426
6880	0.400229	2.82248	0.004725	-1.5273	1	485.426
6881	0.725948	1.64702	0.004725	-1.7559	1	485.427
6882	0.709593	2.42941	0.004725	-1.57377	1	485.427
6883	0.743496	0.43327	0.004725	-1.65002	1	485.427
6884	0.743307	2.323e-05	0.004725	-1.70299	1	485.427
6885	0.424096	2.69721	0.004725	-1.43843	1	485.427
6886	0.808953	0.807088	0.004725	-1.79828	1	485.427
6887	0.826475	0.970019	0.004725	-1.75543	1	485.427
6888	0.863599	0.473723	0.004725	-1.79083	1	485.428
6889	0.48703	3.1365	0.004725	-1.39693	1	485.428
6890	-0.642528	1.56358	0.004725	1.71083	1	485.428
6891	0.781725	0.952331	0.004725	-1.79867	1	485.428
6892	0.764421	2.323e-05	0.004725	-1.85943	1	485.428
6893	0.0810075	5.44926	0.004725	-0.379843	1	485.428
6894	-0.377075	2.63942	0.004725	0.916827	1	485.429
6895	0.563537	3.5413	0.004725	-1.59383	1	485.429
6896	0.679476	2.323e-05	0.004725	-1.79528	1	485.429
6897	0.613484	1.17314	0.004725	-1.78178	1	485.429
6898	0.741946	0.299694	0.004725	-1.85606	1	485.429
6899	0.410151	2.62104	0.004725	-1.45592	1	485.429
6900	0.672614	1.00632	0.004725	-1.60509	1	485.429
6901	0.682229	2.72875	0.004725	-1.54077	1	485.429
6902	0.574232	4.55465	0.004725	-1.38802	1	485.429
6903	0.65318	3.40095	0.004725	-1.50431	1	485.429
6904	0.447032	2.08914	0.004725	-1.60462	1	485.429
6905	0.839146	0.859027	0.004725	-1.75193	1	485.43
6906	0.524594	3.06605	0.004725	-1.41878	1	485.43
6907	0.68277	0.778965	0.004725	-1.8233	1	485.43
6908	0.874132	2.323e-05	0.004725	-1.84726	1	485.43
6909	0.258016	4.38123	0.004725	-1.07089	1	485.43
6910	-0.374426	2.63568	0.004725	0.797714	1	485.43
6911	-0.141439	3.92015	0.004725	0.206572	1	485.43
6912	0.211345	4.7521	0.004725	-0.911449	1	485.43
6913	0.669546	1.63572	0.004725	-1.76491	1	485.43
6914	0.730044	2.323e-05	0.004725	-1.84729	1	485.43
6915	0.658141	2.72612	0.004725	-1.51727	1	485.431
6916	0.651679	3.20713	0.004725	-1.62182	1	485.431
6917	-0.0973219	3.97775	0.004725	-0.169433	1	485.431
6918	0.704735	2.323e-05	0.004725	-1.72087	1	485.431
6919	-0.278006	3.13211	0.004725	0.545563	1	485.432
6920	0.335429	6.19632	0.004725	-0.905354	1	485.432
6921	0.384946	2.69489	0.004725	-1.48103	1	485.432
6922	0.851766	0.4887	0.004725	-1.8038	1	485.432
6923	0.762111	1.91508	0.004725	-1.69316	1	485.432
6924	0.535646	1.18106	0.004725	-1.72192	1	485.432
6925	0.782432	1.47617	0.004725	-1.7373	1	485.433
6926	0.750094	2.16648	0.004725	-1.65919	1	485.433
6927	0.747477	2.323e-05	0.004725	-1.85485	1	485.433
6928	0.434021	2.77568	0.004725	-1.57258	1	485.433
6929	0.767912	0.582435	0.004725	-1.8361	1	485.433
6930	0.742238	1.30895	0.004725	-1.78145	1	485.433
6931	0.289849	5.26715	0.004725	-1.1412	1	485.433
6932	-0.338027	2.86407	0.004725	0.951521	1	485.433
6933	0.323325	6.26322	0.004725	-0.877912	1	485.433
6934	0.80105	0.574273	0.004725	-1.66416	1	485.434
6935	0.351135	4.41094	0.004725	-1.35364	1	485.434
6936	0.639916	0.191301	0.004725	-1.71783	1	485.434
6937	0.771492	0.857089	0.004725	-1.6427	1	485.434
6938	0.396381	4.08128	0.004725	-1.24311	1	485.434
6939	0.640185	1.34174	0.004725	-1.78098	1	485.434
6940	0.920008	0.0480245	0.004725	-1.79033	1	485.434
6941	0.584961	0.528314	0.004725	-1.70249	1	485.435
6942	0.465035	4.12972	0.004725	-1.2898	1	485.435
6943	0.502309	5.33862	0.004725	-1.33733	1	485.435
6944	0.607678	2.1674	0.004725	-1.7186	1	485.435
6945	0.83954	2.323e-05	0.004725	-1.85992	1	485.436
6946	0.738465	0.349667	0.004725	-1.6549	1	485.436
6947	0.463838	3.29021	0.004725	-1.37173	1	485.436
6948	0.7188	2.323e-05	0.004725	-1.84133	1	485.436
6949	0.8438	2.323e-05	0.004725	-1.70457	1	485.436
6950	0.590855	0.730849	0.004725	-1.77667	1	485.436
6951	0.300772	5.27697	0.004725	-0.955321	1	485.437
6952	0.722493	2.323e-05	0.004725	-1.84363	1	485.437
6953	0.278309	4.42688	0.004725	-1.24836	1	485.437
6954	0.683662	2.323e-05	0.004725	-1.74269	1	485.437
6955	-0.24439	3.36136	0.004725	0.389774	1	485.437
6956	0.923959	0.00718526	0.004725	-1.78248	1	485.437
6957	0.607281	4.17438	0.004725	-1.50614	1	485.437
6958	0.894047	2.323e-05	0.004725	-1.72996	1	485.437
6959	0.793334	0.986204	0.004725	-1.65528	1	485.438
6960	0.65021	3.05792	0.004725	-1.5013	1	485.438
6961	0.773882	1.27557	0.004725	-1.77043	1	485.438
6962	0.0149135	4.30911	0.004725	-0.610531	1	485.438
6963	0.660208	0.780214	0.004725	-1.8184	1	485.439
6964	0.579855	1.93279	0.004725	-1.72551	1	485.439
6965	-0.385477	2.60566	0.004725	0.812062	1	485.439
6966	0.773296	1.79718	0.004725	-1.69363	1	485.44
6967	0.271044	5.77181	0.004725	-0.806908	1	485.44
6968	-0.109632	3.88573	0.004725	-0.195641	1	485.44
6969	0.0932276	5.08022	0.004725	-0.665835	1	485.44
6970	-0.46617	2.21567	0.004725	1.02522	1	485.44
6971	-0.44818	2.32543	0.004725	1.32677	1	485.44
6972	0.641086	3.62769	0.004725	-1.57058	1	485.441
6973	0.690613	0.456955	0.004725	-1.64621	1	485.441
6974	0.328542	3.47371	0.004725	-1.39577	1	485.441
6975	-0.284198	3.16669	0.004725	0.618305	1	485.441
6976	0.767345	0.112257	0.004725	-1.6778	1	485.441
6977	0.455581	2.48408	0.004725	-1.46303	1	485.441
6978	0.801261	2.323e-05	0.004725	-1.69662	1	485.442
6979	0.752104	1.94678	0.004725	-1.70581	1	485.442
6980	0.535594	3.88279	0.004725	-1.36474	1	485.442
6981	0.434485	4.47013	0.004725	-1.43257	1	485.442
6982	0.915613	0.011963	0.004725	-1.81235	1	485.442
6983	0.572015	4.2797	0.004725	-1.51028	1	485.443
6984	0.588307	3.89086	0.004725	-1.41366	1	485.443
6985	0.915803	2.323e-05	0.004725	-1.81208	1	485.443
6986	0.442719	4.04713	0.004725	-1.48428	1	485.443
6987	0.273091	5.59932	0.004725	-1.03952	1	485.443
6988	0.366225	3.21502	0.004725	-1.46671	1	485.443
6989	0.911501	2.323e-05	0.004725	-1.74726	1	485.443
6990	0.854643	2.323e-05	0.004725	-1.70777	1	485.444
6991	0.44548	2.95428	0.004725	-1.57482	1	485.444
6992	0.463817	2.5638	0.004725	-1.61387	1	485.444
6993	0.839613	0.495367	0.004725	-1.81473	1	485.444
6994	0.489897	5.40031	0.004725	-1.23552	1	485.444
6995	0.612719	3.95859	0.004725	-1.54094	1	485.444
6996	0.835482	0.0830304	0.004725	-1.69173	1	485.445
6997	-0.131572	4.01691	0.004725	0.240514	1	485.445
6998	0.686489	2.90889	0.004725	-1.63783	1	485.445
6999	0.751669	2.323e-05	0.004725	-1.6999	1	485.445
7000	0.431216	5.9932	0.004725	-1.14234	1	485.445
7001	-0.216728	3.53297	0.004725	0.538343	1	485.445
7002	-0.268771	3.23652	0.004725	0.50504	1	485.445
7003	0.553156	3.9144	0.004725	-1.55432	1	485.445
7004	0.535588	2.67308	0.004725	-1.45484	1	485.445
7005	0.7125	1.87285	0.004725	-1.74054	1	485.446
7006	-0.0171292	4.24781	0.004725	-0.452789	1	485.446
7007	-0.292288	3.16681	0.004725	1.0068	1	485.446
7008	0.568843	1.06107	0.004725	-1.60945	1	485.446
7009	-0.639795	1.58461	0.004725	2.16676	1	485.446
7010	0.0963909	4.6131	0.004725	-0.822196	1	485.446
7011	0.784161	0.732724	0.004725	-1.65148	1	485.446
7012	0.853664	0.726714	0.004725	-1.746	1	485.447
7013	0.528157	4.14947	0.004725	-1.52204	1	485.447
7014	0.690429	2.323e-05	0.004725	-1.8172	1	485.447
7015	0.620106	1.99249	0.004725	-1.7343	1	485.447
7016	0.566832	2.28816	0.004725	-1.6977	1	485.447
7017	0.887809	2.323e-05	0.004725	-1.72451	1	485.447
7018	-0.1938	3.71112	0.004725	0.565466	1	485.448
7019	0.6769	2.323e-05	0.004725	-1.7924	1	485.448
7020	0.867443	0.242106	0.004725	-1.7077	1	485.448
7021	0.430401	4.16288	0.004725	-1.25869	1	485.449
7022	0.780721	1.70603	0.004725	-1.6665	1	485.449
7023	0.768551	0.174828	0.004725	-1.67093	1	485.449
7024	0.464019	2.08796	0.004725	-1.51523	1	485.449
7025	0.197817	4.21544	0.004725	-1.06036	1	485.449
7026	0.722745	2.18571	0.004725	-1.58651	1	485.449
7027	0.415922	3.7229	0.004725	-1.49141	1	485.449
7028	0.818954	0.76649	0.004725	-1.67541	1	485.449
7029	0.620009	1.2281	0.004725	-1.78242	1	485.45
7030	0.515318	4.78076	0.004725	-1.29219	1	485.45
7031	0.506148	4.95982	0.004725	-1.40995	1	485.45
7032	0.592579	1.27247	0.004725	-1.76851	1	485.45
7033	0.540901	2.61482	0.004725	-1.66387	1	485.45
7034	0.303824	3.79994	0.004725	-1.2329	1	485.45
7035	0.688187	2.54191	0.004725	-1.6829	1	485.45
7036	0.244612	4.73765	0.004725	-1.1502	1	485.451
7037	0.901604	0.0752955	0.004725	-1.82252	1	485.451
7038	0.750151	0.624635	0.004725	-1.64111	1	485.451
7039	0.852755	0.518684	0.004725	-1.7037	1	485.451
7040	-0.327572	2.90093	0.004725	0.826135	1	485.451
7041	0.791069	0.7231	0.004725	-1.65523	1	485.451
7042	0.586767	0.538992	0.004725	-1.75705	1	485.451
7043	0.345699	3.44751	0.004725	-1.42707	1	485.451
7044	0.539575	3.58963	0.004725	-1.58366	1	485.452
7045	0.437158	2.31377	0.004725	-1.59251	1	485.452
7046	-0.510332	2.07294	0.004725	1.80039	1	485.452
7047	0.797031	2.323e-05	0.004725	-1.69585	1	485.452
7048	0.461158	2.12987	0.004725	-1.51001	1	485.452
7049	-0.269377	3.30248	0.004725	0.876279	1	485.453
7050	0.751975	1.32557	0.004725	-1.77765	1	485.453
7051	0.686926	2.323e-05	0.004725	-1.73587	1	485.453
7052	0.660577	3.41085	0.004725	-1.58672	1	485.453
7053	0.610387	4.13937	0.004725	-1.5118	1	485.454
7054	0.626904	3.98381	0.004725	-1.51979	1	485.454
7055	0.676466	1.22985	0.004725	-1.59137	1	485.454
7056	0.503816	2.65643	0.004725	-1.64029	1	485.454
7057	0.575552	4.10094	0.004725	-1.53464	1	485.454
7058	-0.528616	1.97275	0.004725	1.43494	1	485.454
7059	0.458576	2.23574	0.004725	-1.62265	1	485.454
7060	0.854239	0.701509	0.004725	-1.75952	1	485.454
7061	0.826501	2.323e-05	0.004725	-1.69923	1	485.455
7062	0.462931	3.85599	0.004725	-1.31337	1	485.455
7063	0.355534	5.52786	0.004725	-1.19625	1	485.455
7064	0.47703	1.62359	0.004725	-1.64133	1	485.455
7065	0.597354	4.42814	0.004725	-1.44015	1	485.456
7066	0.807169	2.323e-05	0.004725	-1.69635	1	485.456
7067	0.734531	2.42949	0.004725	-1.62486	1	485.456
7068	0.471844	5.73325	0.004725	-1.22446	1	485.456
7069	0.516278	1.16375	0.004725	-1.6825	1	485.456
7070	0.548055	4.59606	0.004725	-1.46873	1	485.456
7071	0.580063	1.06764	0.004725	-1.76855	1	485.457
7072	0.475775	2.57975	0.004725	-1.45065	1	485.457
7073	0.502256	3.3499	0.004725	-1.58801	1	485.457
7074	0.708617	2.83151	0.004725	-1.61073	1	485.457
7075	0.627477	2.98853	0.004725	-1.65352	1	485.457
7076	0.750637	2.1793	0.004725	-1.66149	1	485.457
7077	0.150811	4.4383	0.004725	-0.90022	1	485.457
7078	-0.286509	3.10389	0.004725	0.635468	1	485.457
7079	0.908389	2.323e-05	0.004725	-1.82415	1	485.457
7080	-0.280719	3.17819	0.004725	0.573979	1	485.457
7081	0.454132	5.40952	0.004725	-1.17341	1	485.457
7082	0.646506	3.66252	0.004725	-1.55902	1	485.457
7083	0.731744	2.41916	0.004725	-1.6562	1	485.457
7084	0.196311	6.04697	0.004725	-0.641819	1	485.458
7085	0.751689	0.223201	0.004725	-1.66521	1	485.458
7086	0.854389	0.0434472	0.004725	-1.85712	1	485.458
7087	-0.664168	1.49932	0.004725	2.00455	1	485.458
7088	0.853329	2.323e-05	0.004725	-1.85771	1	485.458
7089	-0.00421211	4.57529	0.004725	-0.261849	1	485.458
7090	0.39971	5.88141	0.004725	-1.17566	1	485.458
7091	0.310661	4.09813	0.004725	-1.33281	1	485.459
7092	0.711814	2.323e-05	0.004725	-1.83847	1	485.459
7093	0.691644	2.323e-05	0.004725	-1.82009	1	485.459
7094	0.789731	0.71319	0.004725	-1.65418	1	485.459
7095	0.692789	2.323e-05	0.004725	-1.82145	1	485.46
7096	0.535792	1.24625	0.004725	-1.6005	1	485.46
7097	0.788398	0.406024	0.004725	-1.84784	1	485.46
7098	0.713635	2.30644	0.004725	-1.69581	1	485.46
7099	-0.0685323	4.41773	0.004725	0.0887226	1	485.46
7100	0.699486	0.384843	0.004725	-1.65157	1	485.46
7101	0.83339	0.356381	0.004725	-1.68346	1	485.46
7102	0.902695	2.323e-05	0.004725	-1.83032	1	485.46
7103	0.453513	2.00724	0.004725	-1.61794	1	485.46
7104	0.541069	2.28942	0.004725	-1.48828	1	485.461
7105	0.454833	2.40647	0.004725	-1.61317	1	485.461
7106	0.365709	2.88727	0.004725	-1.44985	1	485.461
7107	0.518697	1.85356	0.004725	-1.52976	1	485.461
7108	0.586837	1.32214	0.004725	-1.76381	1	485.461
7109	0.235949	4.8011	0.004725	-1.12466	1	485.461
7110	-0.28308	3.05958	0.004725	0.343885	1	485.461
7111	-0.280607	3.22658	0.004725	0.959329	1	485.462
7112	0.0988814	4.50994	0.004725	-0.744632	1	485.462
7113	0.607558	4.30759	0.004725	-1.45878	1	485.462
7114	0.792544	2.323e-05	0.004725	-1.86542	1	485.462
7115	0.922267	2.323e-05	0.004725	-1.7637	1	485.462
7116	0.621234	3.00487	0.004725	-1.47664	1	485.462
7117	0.867129	0.110275	0.004725	-1.84635	1	485.462
7118	-0.325283	2.90166	0.004725	0.586689	1	485.462
7119	-0.273969	3.24515	0.004725	0.865989	1	485.462
7120	0.302412	4.18344	0.004725	-1.15325	1	485.463
7121	0.641618	1.3867	0.004725	-1.77995	1	485.463
7122	0.866458	2.323e-05	0.004725	-1.71145	1	485.463
7123	0.463276	2.40615	0.004725	-1.4711	1	485.463
7124	-0.430275	2.42515	0.004725	1.43588	1	485.463
7125	-0.400149	2.51403	0.004725	0.76864	1	485.463
7126	0.220899	4.78736	0.004725	-1.09723	1	485.463
7127	0.702854	1.60914	0.004725	-1.58271	1	485.463
7128	0.653033	2.04863	0.004725	-1.73485	1	485.463
7129	0.663371	2.71325	0.004725	-1.67514	1	485.464
7130	0.665195	0.325511	0.004725	-1.6671	1	485.464
7131	0.683646	1.94637	0.004725	-1.74166	1	485.464
7132	0.552703	3.74203	0.004725	-1.38633	1	485.465
7133	0.668721	2.99311	0.004725	-1.52084	1	485.465
7134	-0.255696	3.1968	0.004725	0.295936	1	485.465
7135	0.822668	1.1299	0.004725	-1.73109	1	485.465
7136	0.682183	2.323e-05	0.004725	-1.74108	1	485.465
7137	0.133395	5.60022	0.004725	-0.598213	1	485.465
7138	0.0744552	5.32396	0.004725	-0.256241	1	485.466
7139	0.581298	2.80409	0.004725	-1.6653	1	485.466
7140	-0.364705	2.7311	0.004725	1.072	1	485.466
7141	0.689547	3.10216	0.004725	-1.59805	1	485.466
7142	0.729562	2.323e-05	0.004725	-1.84957	1	485.466
7143	0.699901	1.09809	0.004725	-1.604	1	485.467
7144	0.20122	4.61646	0.004725	-1.08325	1	485.467
7145	0.689584	2.323e-05	0.004725	-1.73119	1	485.467
7146	0.703026	1.26511	0.004725	-1.59693	1	485.467
7147	0.806952	1.36172	0.004725	-1.71212	1	485.467
7148	0.769378	0.683842	0.004725	-1.64483	1	485.467
7149	0.36735	4.45694	0.004725	-1.16753	1	485.467
7150	0.871838	0.437192	0.004725	-1.72383	1	485.468
7151	0.261213	4.60713	0.004725	-1.02241	1	485.468
7152	0.619586	4.11838	0.004725	-1.46608	1	485.468
7153	0.653984	3.31409	0.004725	-1.50095	1	485.468
7154	0.548657	2.14786	0.004725	-1.5015	1	485.468
7155	0.634236	3.94588	0.004725	-1.50952	1	485.468
7156	0.429506	3.82511	0.004725	-1.29463	1	485.468
7157	-0.666247	1.49157	0.004725	1.95693	1	485.469
7158	0.363546	2.93042	0.004725	-1.45801	1	485.469
7159	0.772138	1.78656	0.004725	-1.70539	1	485.469
7160	0.899235	0.113918	0.004725	-1.81994	1	485.469
7161	0.448656	2.12141	0.004725	-1.61246	1	485.469
7162	0.488913	2.37823	0.004725	-1.47333	1	485.47
7163	0.16403	4.57445	0.004725	-1.00681	1	485.47
7164	0.634905	3.8596	0.004725	-1.53819	1	485.47
7165	0.84186	2.323e-05	0.004725	-1.70204	1	485.47
7166	0.240751	6.2519	0.004725	-0.696044	1	485.471
7167	0.790122	1.25179	0.004725	-1.65188	1	485.471
7168	0.696197	0.626047	0.004725	-1.83627	1	485.471
7169	0.375327	5.04795	0.004725	-1.30183	1	485.471
7170	0.825669	1.10904	0.004725	-1.72599	1	485.471
7171	0.24666	6.16196	0.004725	-0.68139	1	485.471
7172	0.426304	5.95332	0.004725	-1.17644	1	485.471
7173	0.844287	2.323e-05	0.004725	-1.86111	1	485.471
7174	0.468594	5.7608	0.004725	-1.20728	1	485.472
7175	0.606824	2.63846	0.004725	-1.48559	1	485.472
7176	0.748183	0.0905231	0.004725	-1.68017	1	485.472
7177	0.46512	5.73252	0.004725	-1.2465	1	485.473
7178	-0.417942	2.44671	0.004725	1.06222	1	485.473
7179	0.754076	0.591158	0.004725	-1.83978	1	485.474
7180	0.643033	1.30735	0.004725	-1.57918	1	485.474
7181	0.562051	3.87345	0.004725	-1.38659	1	485.474
7182	0.885104	2.323e-05	0.004725	-1.72069	1	485.474
7183	0.790999	2.323e-05	0.004725	-1.69454	1	485.474
7184	-0.241987	3.38818	0.004725	0.622977	1	485.474
7185	-0.619288	1.64279	0.004725	1.78232	1	485.474
7186	0.918893	2.323e-05	0.004725	-1.75411	1	485.475
7187	0.543258	1.10823	0.004725	-1.61635	1	485.475
7188	0.606774	4.26023	0.004725	-1.44067	1	485.475
7189	0.520681	1.87734	0.004725	-1.69673	1	485.475
7190	0.479588	2.42216	0.004725	-1.63714	1	485.475
7191	0.572703	3.99232	0.004725	-1.39125	1	485.476
7192	-0.274376	3.2707	0.004725	0.951465	1	485.476
7193	0.335156	3.42718	0.004725	-1.41244	1	485.477
7194	0.366599	2.88757	0.004725	-1.46397	1	485.477
7195	0.365098	5.74443	0.004725	-1.16713	1	485.477
7196	0.0866505	4.37268	0.004725	-0.804841	1	485.477
7197	0.493778	1.48572	0.004725	-1.67128	1	485.477
7198	0.571177	4.57592	0.004725	-1.46681	1	485.477
7199	0.723914	2.323e-05	0.004725	-1.84739	1	485.477
7200	0.631146	0.219852	0.004725	-1.78954	1	485.477
7201	-0.421404	2.41636	0.004725	0.947851	1	485.478
7202	0.451899	4.44736	0.004725	-1.45027	1	485.478
7203	0.21515	4.28284	0.004725	-1.14877	1	485.478
7204	0.575149	0.595798	0.004725	-1.69328	1	485.478
7205	-0.296218	3.12293	0.004725	0.779572	1	485.478
7206	0.500702	3.09701	0.004725	-1.6083	1	485.478
7207	-0.323873	2.92601	0.004725	0.842813	1	485.479
7208	-0.00280871	4.26227	0.004725	-0.567128	1	485.479
7209	0.587359	4.58265	0.004725	-1.43847	1	485.479
7210	0.729452	2.52843	0.004725	-1.61561	1	485.479
7211	-0.305248	3.03873	0.004725	0.843439	1	485.479
7212	0.832259	2.323e-05	0.004725	-1.86413	1	485.479
7213	-0.391784	2.59351	0.004725	1.14979	1	485.479
7214	0.725567	0.370481	0.004725	-1.85363	1	485.479
7215	0.644661	2.23485	0.004725	-1.72074	1	485.48
7216	0.4479	3.4079	0.004725	-1.35044	1	485.48
7217	0.492664	4.41603	0.004725	-1.47908	1	485.48
7218	0.927452	2.323e-05	0.004725	-1.78208	1	485.48
7219	0.75967	1.39584	0.004725	-1.76914	1	485.48
7220	0.741295	2.323e-05	0.004725	-1.70047	1	485.48
7221	0.724783	2.323e-05	0.004725	-1.84807	1	485.48
7222	0.603287	1.37455	0.004725	-1.7696	1	485.48
7223	0.727153	0.474425	0.004725	-1.64305	1	485.48
7224	0.778989	1.715	0.004725	-1.70757	1	485.48
7225	0.385088	3.82572	0.004725	-1.45306	1	485.481
7226	0.821824	2.323e-05	0.004725	-1.86573	1	485.481
7227	0.15294	4.76531	0.004725	-0.9481	1	485.481
7228	0.739427	2.323e-05	0.004725	-1.70094	1	485.481
7229	0.899966	2.323e-05	0.004725	-1.83488	1	485.482
7230	0.447149	2.1019	0.004725	-1.52036	1	485.482
7231	0.489066	3.46105	0.004725	-1.5722	1	485.482
7232	0.317578	3.41801	0.004725	-1.37561	1	485.482
7233	0.000934935	4.50852	0.004725	-0.511434	1	485.482
7234	-0.034224	4.34429	0.004725	-0.417581	1	485.483
7235	0.214393	5.28491	0.004725	-0.77704	1	485.483
7236	0.201942	5.96405	0.004725	-0.574809	1	485.483
7237	0.735096	0.257878	0.004725	-1.66079	1	485.483
7238	0.721144	2.323e-05	0.004725	-1.84626	1	485.483
7239	0.568322	0.621916	0.004725	-1.72572	1	485.483
7240	0.742897	1.10478	0.004725	-1.80169	1	485.483
7241	0.652311	2.59213	0.004725	-1.51448	1	485.484
7242	0.761312	1.13313	0.004725	-1.79384	1	485.484
7243	0.87893	0.0488509	0.004725	-1.71156	1	485.484
7244	0.0427157	4.39778	0.004725	-0.699879	1	485.484
7245	-0.236253	3.4474	0.004725	0.479819	1	485.484
7246	0.808775	2.323e-05	0.004725	-1.69502	1	485.484
7247	0.741024	1.99355	0.004725	-1.71514	1	485.485
7248	0.524216	5.09268	0.004725	-1.29541	1	485.485
7249	0.816945	2.323e-05	0.004725	-1.86646	1	485.485
7250	0.830035	1.04536	0.004725	-1.70754	1	485.486
7251	0.927455	2.323e-05	0.004725	-1.77569	1	485.486
7252	0.701514	2.323e-05	0.004725	-1.83259	1	485.486
7253	0.468901	1.74474	0.004725	-1.63882	1	485.486
7254	0.376211	6.23833	0.004725	-1.00783	1	485.486
7255	0.617994	1.90848	0.004725	-1.53384	1	485.486
7256	0.67125	1.86368	0.004725	-1.75052	1	485.486
7257	0.766717	0.664115	0.004725	-1.83266	1	485.487
7258	0.641363	3.62575	0.004725	-1.48293	1	485.487
7259	-0.604909	1.70382	0.004725	1.92255	1	485.487
7260	0.754852	2.14952	0.004725	-1.66335	1	485.487
7261	0.25705	5.69583	0.004725	-0.785905	1	485.487
7262	0.777882	1.16358	0.004725	-1.78352	1	485.488
7263	-0.128611	3.98496	0.004725	0.158124	1	485.488
7264	0.800858	1.40886	0.004725	-1.67549	1	485.488
7265	0.792309	2.323e-05	0.004725	-1.86696	1	485.488
7266	0.13859	4.49033	0.004725	-0.957198	1	485.488
7267	-0.0706005	4.5883	0.004725	0.230764	1	485.488
7268	0.662332	0.439648	0.004725	-1.83171	1	485.488
7269	0.86502	0.617602	0.004725	-1.75969	1	485.488
7270	0.410617	3.24439	0.004725	-1.52459	1	485.489
7271	0.880429	2.323e-05	0.004725	-1.84854	1	485.489
7272	0.533068	4.09794	0.004725	-1.34693	1	485.49
7273	0.616267	1.58333	0.004725	-1.55539	1	485.49
7274	0.794111	0.0500503	0.004725	-1.86915	1	485.49
7275	0.393727	2.94121	0.004725	-1.39996	1	485.49
7276	0.846347	0.523261	0.004725	-1.80944	1	485.491
7277	0.549045	3.5484	0.004725	-1.59265	1	485.491
7278	-0.192385	3.72471	0.004725	0.57444	1	485.491
7279	0.672932	2.33037	0.004725	-1.71135	1	485.491
7280	0.860657	2.323e-05	0.004725	-1.85747	1	485.491
7281	0.655122	0.620579	0.004725	-1.63249	1	485.491
7282	0.517877	3.00204	0.004725	-1.41865	1	485.491
7283	0.76956	0.899088	0.004725	-1.63771	1	485.491
7284	0.654529	2.05982	0.004725	-1.73555	1	485.492
7285	0.730744	1.75773	0.004725	-1.5946	1	485.492
7286	0.523385	3.69944	0.004725	-1.56917	1	485.492
7287	0.767949	2.323e-05	0.004725	-1.69471	1	485.492
7288	0.546593	4.41362	0.004725	-1.34412	1	485.492
7289	0.597367	1.59834	0.004725	-1.55171	1	485.492
7290	0.509297	3.58217	0.004725	-1.57345	1	485.493
7291	0.487212	3.70871	0.004725	-1.54972	1	485.493
7292	0.736506	2.323e-05	0.004725	-1.85455	1	485.493
7293	0.551248	2.16711	0.004725	-1.49917	1	485.493
7294	0.472225	1.80103	0.004725	-1.55324	1	485.493
7295	0.680125	0.0970862	0.004725	-1.83248	1	485.493
7296	0.53077	2.35134	0.004725	-1.67826	1	485.493
7297	0.837751	0.863111	0.004725	-1.7662	1	485.493
7298	0.131118	4.61389	0.004725	-0.921104	1	485.493
7299	0.469693	2.08064	0.004725	-1.51087	1	485.494
7300	0.483389	5.14531	0.004725	-1.37647	1	485.494
7301	-0.227171	3.51992	0.004725	0.70617	1	485.494
7302	0.770043	1.84344	0.004725	-1.70222	1	485.494
7303	0.177239	4.76549	0.004725	-0.836699	1	485.495
7304	0.459532	4.56493	0.004725	-1.24281	1	485.495
7305	0.4031	3.43749	0.004725	-1.32788	1	485.495
7306	0.830087	0.240722	0.004725	-1.85225	1	485.495
7307	0.815961	2.323e-05	0.004725	-1.8671	1	485.495
7308	0.426269	2.42617	0.004725	-1.47578	1	485.495
7309	0.750326	2.10049	0.004725	-1.62052	1	485.495
7310	-0.276679	3.1652	0.004725	0.443908	1	485.495
7311	0.591141	4.51291	0.004725	-1.4184	1	485.496
7312	0.461633	3.81694	0.004725	-1.31463	1	485.496
7313	-0.316042	2.95852	0.004725	0.77763	1	485.496
7314	0.57711	1.59867	0.004725	-1.55023	1	485.497
7315	0.829019	2.323e-05	0.004725	-1.86573	1	485.497
7316	0.389098	3.24158	0.004725	-1.50082	1	485.497
7317	0.734497	2.20488	0.004725	-1.69459	1	485.497
7318	0.814056	1.24506	0.004725	-1.73361	1	485.497
7319	0.295521	6.26181	0.004725	-0.801653	1	485.497
7320	0.341465	3.17714	0.004725	-1.37262	1	485.497
7321	0.392575	3.74461	0.004725	-1.46884	1	485.497
7322	-0.205592	3.51065	0.004725	0.135813	1	485.498
7323	-0.379962	2.63082	0.004725	0.964769	1	485.498
7324	0.765584	1.08043	0.004725	-1.63107	1	485.498
7325	0.532566	0.954045	0.004725	-1.67152	1	485.498
7326	0.528123	4.88079	0.004725	-1.30318	1	485.498
7327	0.92505	2.323e-05	0.004725	-1.80406	1	485.498
7328	0.659621	2.97395	0.004725	-1.50864	1	485.498
7329	0.338919	6.26833	0.004725	-0.97805	1	485.498
7330	-0.0472109	4.1106	0.004725	-0.41001	1	485.499
7331	0.898423	0.00296491	0.004725	-1.83794	1	485.499
7332	0.58369	1.70801	0.004725	-1.74361	1	485.499
7333	0.381101	2.80186	0.004725	-1.50122	1	485.499
7334	0.693024	2.90681	0.004725	-1.63704	1	485.499
7335	0.368394	3.17241	0.004725	-1.47629	1	485.499
7336	0.805485	2.323e-05	0.004725	-1.86786	1	485.499
7337	0.694494	2.12502	0.004725	-1.72583	1	485.5
7338	0.826252	2.323e-05	0.004725	-1.86632	1	485.5
7339	0.00869163	4.69541	0.004725	-0.251743	1	485.5
7340	0.648464	2.7674	0.004725	-1.67511	1	485.5
7341	0.819954	2.323e-05	0.004725	-1.69562	1	485.501
7342	0.685356	2.02115	0.004725	-1.5562	1	485.501
7343	0.857221	0.707785	0.004725	-1.75959	1	485.501
7344	0.606847	0.401725	0.004725	-1.6931	1	485.502
7345	-0.166718	3.77019	0.004725	0.0779446	1	485.502
7346	0.693549	2.323e-05	0.004725	-1.82655	1	485.502
7347	0.867247	2.323e-05	0.004725	-1.70933	1	485.502
7348	0.91856	2.323e-05	0.004725	-1.817	1	485.502
7349	0.206449	4.88506	0.004725	-1.05198	1	485.502
7350	0.7668	1.92658	0.004725	-1.6931	1	485.502
7351	0.276742	4.49926	0.004725	-1.24109	1	485.503
7352	0.79826	2.323e-05	0.004725	-1.86805	1	485.503
7353	0.109377	4.96239	0.004725	-0.575421	1	485.503
7354	-0.619161	1.6556	0.004725	2.14986	1	485.503
7355	0.812952	2.323e-05	0.004725	-1.69453	1	485.503
7356	0.597118	2.06156	0.004725	-1.72653	1	485.503
7357	0.25322	4.65297	0.004725	-1.18102	1	485.504
7358	0.354518	3.0618	0.004725	-1.45181	1	485.504
7359	0.523295	5.23843	0.004725	-1.35997	1	485.504
7360	-0.297285	3.04775	0.004725	0.676688	1	485.504
7361	0.7078	0.973731	0.004725	-1.81647	1	485.504
7362	0.627772	1.1073	0.004725	-1.59113	1	485.504
7363	0.0245177	5.01535	0.004725	-0.330394	1	485.504
7364	0.816924	1.15386	0.004725	-1.6832	1	485.504
7365	-0.570844	1.82165	0.004725	1.59916	1	485.504
7366	0.591485	3.42919	0.004725	-1.61317	1	485.504
7367	0.568823	0.929005	0.004725	-1.62486	1	485.504
7368	0.49829	4.87622	0.004725	-1.42384	1	485.505
7369	0.511242	4.97218	0.004725	-1.27515	1	485.505
7370	0.622457	2.8795	0.004725	-1.48094	1	485.505
7371	0.669529	2.323e-05	0.004725	-1.77633	1	485.505
7372	0.551908	1.24942	0.004725	-1.7453	1	485.505
7373	0.875116	0.336898	0.004725	-1.81	1	485.505
7374	0.758088	1.07799	0.004725	-1.80116	1	485.506
7375	0.609212	0.587524	0.004725	-1.65274	1	485.506
7376	0.560913	1.60525	0.004725	-1.73817	1	485.506
7377	0.634372	1.51157	0.004725	-1.77257	1	485.506
7378	0.373469	6.16291	0.004725	-0.986077	1	485.506
7379	0.707805	2.55472	0.004725	-1.56582	1	485.506
7380	-0.152306	4.03395	0.004725	0.443569	1	485.507
7381	0.711249	2.38075	0.004725	-1.69258	1	485.507
7382	0.580323	0.5551	0.004725	-1.69121	1	485.507
7383	0.688831	2.323e-05	0.004725	-1.82185	1	485.507
7384	0.437445	5.77804	0.004725	-1.12557	1	485.507
7385	0.831745	0.0442234	0.004725	-1.69074	1	485.507
7386	0.411728	2.30042	0.004725	-1.53602	1	485.508
7387	0.90525	2.323e-05	0.004725	-1.7333	1	485.508
7388	-0.628923	1.62161	0.004725	2.16785	1	485.508
7389	0.221768	4.16372	0.004725	-1.08779	1	485.508
7390	0.459642	1.79091	0.004725	-1.62346	1	485.508
7391	0.470558	5.43693	0.004725	-1.19496	1	485.509
7392	0.722476	0.242988	0.004725	-1.662	1	485.509
7393	0.682572	2.5447	0.004725	-1.68922	1	485.509
7394	0.638073	2.8276	0.004725	-1.49401	1	485.509
7395	0.152258	4.57451	0.004725	-0.98149	1	485.509
7396	0.390071	5.22568	0.004725	-1.09517	1	485.509
7397	0.335679	3.45373	0.004725	-1.30758	1	485.509
7398	0.662645	0.552332	0.004725	-1.83118	1	485.509
7399	0.790972	1.49193	0.004725	-1.73221	1	485.51
7400	0.697054	3.02164	0.004725	-1.56735	1	485.51
7401	0.267428	4.50666	0.004725	-1.04993	1	485.51
7402	0.49409	2.61427	0.004725	-1.6393	1	485.51
7403	0.660406	1.56849	0.004725	-1.7732	1	485.51
7404	0.874777	2.323e-05	0.004725	-1.71238	1	485.51
7405	0.596008	3.36343	0.004725	-1.43858	1	485.511
7406	0.574567	4.45233	0.004725	-1.37926	1	485.511
7407	0.360853	3.99834	0.004725	-1.22602	1	485.511
7408	0.418462	2.59329	0.004725	-1.5663	1	485.511
7409	-0.651103	1.54291	0.004725	2.0628	1	485.511
7410	-0.0878694	4.46055	0.004725	0.233815	1	485.511
7411	0.389074	6.11876	0.004725	-1.10274	1	485.511
7412	0.37265	6.04653	0.004725	-0.986621	1	485.511
7413	-0.311539	2.91783	0.004725	0.458832	1	485.511
7414	0.48384	3.23846	0.004725	-1.58841	1	485.511
7415	0.67232	0.20285	0.004725	-1.83556	1	485.511
7416	-0.16043	3.74306	0.004725	0.144483	1	485.511
7417	0.637699	0.122828	0.004725	-1.74739	1	485.512
7418	0.771771	2.323e-05	0.004725	-1.86599	1	485.512
7419	0.485989	4.4369	0.004725	-1.47486	1	485.512
7420	0.298747	3.50628	0.004725	-1.32946	1	485.512
7421	0.929758	2.323e-05	0.004725	-1.79126	1	485.512
7422	0.857333	0.735046	0.004725	-1.75099	1	485.512
7423	-0.162607	3.96991	0.004725	0.5671	1	485.513
7424	0.789122	1.26678	0.004725	-1.76637	1	485.513
7425	0.670281	2.323e-05	0.004725	-1.78681	1	485.513
7426	0.386813	2.6596	0.004725	-1.50934	1	485.513
7427	0.531893	1.32858	0.004725	-1.58692	1	485.514
7428	0.338061	5.78842	0.004725	-0.942284	1	485.514
7429	0.500826	2.03855	0.004725	-1.67596	1	485.514
7430	0.811579	2.323e-05	0.004725	-1.69381	1	485.514
7431	0.565305	4.58789	0.004725	-1.47139	1	485.514
7432	0.385496	4.2236	0.004725	-1.21296	1	485.514
7433	0.828963	0.653179	0.004725	-1.80877	1	485.514
7434	0.836477	1.01068	0.004725	-1.72538	1	485.514
7435	-0.240076	3.40507	0.004725	0.426306	1	485.514
7436	-0.328094	2.94125	0.004725	1.05011	1	485.515
7437	0.643123	0.740498	0.004725	-1.81755	1	485.515
7438	-0.591356	1.73241	0.004725	1.47378	1	485.515
7439	0.520959	4.73808	0.004725	-1.29737	1	485.515
7440	0.639059	3.68285	0.004725	-1.47717	1	485.517
7441	0.567643	4.74357	0.004725	-1.44064	1	485.517
7442	0.707743	0.475981	0.004725	-1.84795	1	485.517
7443	-0.652603	1.5387	0.004725	1.95509	1	485.517
7444	0.846354	0.335894	0.004725	-1.68841	1	485.517
7445	0.146862	4.29879	0.004725	-0.975075	1	485.517
7446	0.786428	2.323e-05	0.004725	-1.69234	1	485.517
7447	0.752341	0.141812	0.004725	-1.8665	1	485.517
7448	-0.294417	3.03396	0.004725	0.55456	1	485.517
7449	0.605331	4.07351	0.004725	-1.53502	1	485.517
7450	-0.301629	3.09277	0.004725	0.983363	1	485.517
7451	0.514068	5.35865	0.004725	-1.27999	1	485.518
7452	0.916642	2.323e-05	0.004725	-1.74475	1	485.518
7453	0.559477	2.27405	0.004725	-1.69905	1	485.518
7454	0.560012	1.53547	0.004725	-1.74172	1	485.518
7455	0.532871	2.26503	0.004725	-1.68611	1	485.518
7456	-0.654938	1.53401	0.004725	2.18886	1	485.519
7457	0.489745	4.2029	0.004725	-1.30004	1	485.519
7458	0.41661	6.09024	0.004725	-1.089	1	485.519
7459	0.902728	2.323e-05	0.004725	-1.83619	1	485.52
7460	0.755247	1.37085	0.004725	-1.77632	1	485.52
7461	-0.615702	1.66105	0.004725	1.77323	1	485.52
7462	0.55486	4.94166	0.004725	-1.35269	1	485.52
7463	0.324938	5.02569	0.004725	-1.24214	1	485.52
7464	0.580103	3.82219	0.004725	-1.40344	1	485.52
7465	0.365452	5.72667	0.004725	-0.999698	1	485.52
7466	-0.415556	2.45372	0.004725	1.02364	1	485.52
7467	0.591854	3.78854	0.004725	-1.41646	1	485.52
7468	0.440617	2.05926	0.004725	-1.53159	1	485.521
7469	0.358088	2.94233	0.004725	-1.4536	1	485.521
7470	0.914944	0.151488	0.004725	-1.77862	1	485.521
7471	-0.664898	1.49839	0.004725	2.07384	1	485.521
7472	0.586216	4.6292	0.004725	-1.43868	1	485.522
7473	0.913669	2.323e-05	0.004725	-1.82584	1	485.522
7474	0.44673	1.91485	0.004725	-1.60385	1	485.522
7475	0.372524	5.60465	0.004725	-1.20776	1	485.522
7476	0.704337	2.323e-05	0.004725	-1.83792	1	485.522
7477	0.0145387	4.79198	0.004725	-0.42978	1	485.522
7478	0.799373	1.38115	0.004725	-1.73975	1	485.522
7479	-0.651299	1.54302	0.004725	2.08873	1	485.523
7480	0.213842	4.95577	0.004725	-1.05584	1	485.523
7481	0.760786	1.53583	0.004725	-1.62027	1	485.523
7482	0.535079	1.18344	0.004725	-1.60656	1	485.523
7483	0.742093	1.15712	0.004725	-1.61501	1	485.523
7484	0.841052	0.783481	0.004725	-1.77954	1	485.523
7485	0.363967	2.89746	0.004725	-1.42304	1	485.524
7486	0.253714	4.39255	0.004725	-1.05795	1	485.524
7487	0.680942	1.56954	0.004725	-1.77481	1	485.524
7488	0.927915	2.323e-05	0.004725	-1.80291	1	485.525
7489	0.679453	2.323e-05	0.004725	-1.81111	1	485.525
7490	0.444	2.05728	0.004725	-1.60944	1	485.525
7491	-0.0792661	4.26087	0.004725	0.0157089	1	485.525
7492	0.826862	0.435564	0.004725	-1.67543	1	485.525
7493	0.466678	1.68495	0.004725	-1.63233	1	485.525
7494	-0.656414	1.52898	0.004725	2.18835	1	485.525
7495	0.436268	4.21555	0.004725	-1.46612	1	485.526
7496	0.593588	4.33202	0.004725	-1.50123	1	485.526
7497	-0.0632139	4.63693	0.004725	0.19409	1	485.526
7498	0.49149	1.36852	0.004725	-1.65262	1	485.526
7499	0.578526	3.48397	0.004725	-1.41829	1	485.527
7500	0.839573	0.491666	0.004725	-1.8216	1	485.527
7501	-0.358458	2.77747	0.004725	1.14294	1	485.527
7502	0.514284	5.01207	0.004725	-1.27687	1	485.527
7503	0.275598	4.94377	0.004725	-1.1774	1	485.527
7504	0.467578	5.81104	0.004725	-1.19972	1	485.528
7505	0.528977	2.74906	0.004725	-1.65234	1	485.528
7506	-0.603641	1.70562	0.004725	1.80806	1	485.528
7507	-0.51763	2.04184	0.004725	1.82413	1	485.528
7508	0.652297	0.384098	0.004725	-1.66031	1	485.529
7509	-0.0556567	4.30941	0.004725	-0.318197	1	485.529
7510	0.646793	2.95123	0.004725	-1.65902	1	485.529
7511	0.444102	3.28445	0.004725	-1.36049	1	485.529
7512	0.197738	4.6304	0.004725	-1.07782	1	485.529
7513	0.701779	2.323e-05	0.004725	-1.71529	1	485.529
7514	0.772164	1.94333	0.004725	-1.66472	1	485.53
7515	0.681436	1.17733	0.004725	-1.80277	1	485.53
7516	0.41797	5.52125	0.004725	-1.10564	1	485.53
7517	0.435105	3.84608	0.004725	-1.50163	1	485.53
7518	0.490558	1.4067	0.004725	-1.66139	1	485.53
7519	0.0833961	4.38979	0.004725	-0.761681	1	485.53
7520	0.599194	4.28973	0.004725	-1.50482	1	485.53
7521	0.911955	2.323e-05	0.004725	-1.73785	1	485.53
7522	0.502705	5.43193	0.004725	-1.25441	1	485.53
7523	0.535041	3.49805	0.004725	-1.59449	1	485.53
7524	-0.609118	1.6798	0.004725	1.81936	1	485.53
7525	0.797379	1.4999	0.004725	-1.66955	1	485.53
7526	0.677575	3.01805	0.004725	-1.52685	1	485.53
7527	0.633801	3.58618	0.004725	-1.46805	1	485.531
7528	0.58674	3.15567	0.004725	-1.44195	1	485.531
7529	-0.575775	1.80946	0.004725	1.7943	1	485.531
7530	-0.586955	1.76924	0.004725	1.87905	1	485.531
7531	0.694103	0.152845	0.004725	-1.67978	1	485.532
7532	0.706168	0.434006	0.004725	-1.64333	1	485.532
7533	0.624729	1.66127	0.004725	-1.54986	1	485.532
7534	0.62192	4.11672	0.004725	-1.45992	1	485.532
7535	0.722231	0.486722	0.004725	-1.6396	1	485.532
7536	0.680336	0.129497	0.004725	-1.83836	1	485.532
7537	0.0873311	4.95679	0.004725	-0.69617	1	485.532
7538	0.435635	3.52188	0.004725	-1.53026	1	485.533
7539	0.913019	0.173954	0.004725	-1.77886	1	485.533
7540	0.801123	2.323e-05	0.004725	-1.86985	1	485.533
7541	0.53827	5.01423	0.004725	-1.40564	1	485.533
7542	0.393943	3.44269	0.004725	-1.3219	1	485.533
7543	0.773077	0.977248	0.004725	-1.63576	1	485.533
7544	0.291888	4.27433	0.004725	-1.12259	1	485.534
7545	0.755066	2.323e-05	0.004725	-1.86354	1	485.534
7546	0.801513	1.34311	0.004725	-1.74435	1	485.534
7547	0.564966	1.9074	0.004725	-1.52139	1	485.534
7548	0.0131243	4.48146	0.004725	-0.579119	1	485.534
7549	0.593626	1.74119	0.004725	-1.7474	1	485.534
7550	0.812898	0.905264	0.004725	-1.79241	1	485.534
7551	0.469503	5.62271	0.004725	-1.1874	1	485.535
7552	-0.0754211	4.31366	0.004725	-0.169237	1	485.535
7553	0.530698	1.41952	0.004725	-1.57367	1	485.535
7554	0.44856	4.20861	0.004725	-1.47681	1	485.535
7555	0.909035	2.323e-05	0.004725	-1.83212	1	485.535
7556	0.327342	4.20768	0.004725	-1.16625	1	485.535
7557	0.498252	2.34631	0.004725	-1.47401	1	485.536
7558	0.573429	1.8648	0.004725	-1.73179	1	485.536
7559	0.583674	0.809732	0.004725	-1.7781	1	485.536
7560	0.477524	2.92272	0.004725	-1.41035	1	485.536
7561	-0.674142	1.46589	0.004725	1.91073	1	485.537
7562	0.368187	4.14972	0.004725	-1.407	1	485.537
7563	0.485292	2.7368	0.004725	-1.43145	1	485.537
7564	0.72615	0.622127	0.004725	-1.84229	1	485.537
7565	0.865722	0.472457	0.004725	-1.80136	1	485.537
7566	0.723902	2.323e-05	0.004725	-1.85154	1	485.537
7567	0.626024	0.197118	0.004725	-1.78048	1	485.537
7568	0.568221	4.49046	0.004725	-1.36722	1	485.537
7569	0.683114	2.323e-05	0.004725	-1.81803	1	485.538
7570	0.446678	2.91515	0.004725	-1.40386	1	485.538
7571	0.615429	2.385	0.004725	-1.70913	1	485.538
7572	0.744034	1.78047	0.004725	-1.60273	1	485.538
7573	0.397531	2.96919	0.004725	-1.52789	1	485.538
7574	0.437882	5.82534	0.004725	-1.12339	1	485.538
7575	0.710936	0.0406184	0.004725	-1.85072	1	485.538
7576	0.630306	1.95396	0.004725	-1.74348	1	485.539
7577	0.546347	1.55205	0.004725	-1.73341	1	485.539
7578	0.725624	2.323e-05	0.004725	-1.85255	1	485.539
7579	-0.430937	2.38576	0.004725	1.09596	1	485.539
7580	-0.0371619	4.77782	0.004725	0.0248216	1	485.539
7581	0.859536	2.323e-05	0.004725	-1.86103	1	485.539
7582	0.481694	4.06356	0.004725	-1.30431	1	485.539
7583	0.0409513	4.37006	0.004725	-0.703595	1	485.54
7584	0.74431	2.37572	0.004725	-1.64323	1	485.54
7585	0.492333	2.88516	0.004725	-1.62162	1	485.54
7586	0.629725	1.32595	0.004725	-1.57341	1	485.54
7587	-0.54688	1.91037	0.004725	1.66607	1	485.54
7588	0.791033	0.150193	0.004725	-1.86934	1	485.54
7589	-0.680587	1.44913	0.004725	2.03821	1	485.54
7590	-0.669016	1.48675	0.004725	2.11056	1	485.54
7591	0.843431	2.323e-05	0.004725	-1.69866	1	485.54
7592	-0.303072	3.01412	0.004725	0.684173	1	485.541
7593	0.674753	3.37327	0.004725	-1.58333	1	485.541
7594	0.424243	6.09001	0.004725	-1.11326	1	485.541
7595	0.850921	2.323e-05	0.004725	-1.70087	1	485.541
7596	-0.328053	2.93727	0.004725	1.02963	1	485.541
7597	0.629428	0.237883	0.004725	-1.79759	1	485.541
7598	0.721659	2.60485	0.004725	-1.65331	1	485.541
7599	0.608129	2.38688	0.004725	-1.70784	1	485.542
7600	0.896238	2.323e-05	0.004725	-1.72315	1	485.542
7601	0.673276	0.657233	0.004725	-1.83304	1	485.542
7602	0.652134	2.82479	0.004725	-1.50321	1	485.542
7603	0.349356	5.9871	0.004725	-0.941038	1	485.542
7604	0.588736	1.40971	0.004725	-1.76454	1	485.542
7605	0.735686	2.323e-05	0.004725	-1.8574	1	485.542
7606	-0.556099	1.87011	0.004725	1.59819	1	485.542
7607	0.552632	2.71123	0.004725	-1.45374	1	485.542
7608	0.703802	2.39347	0.004725	-1.55887	1	485.542
7609	0.925189	0.0548233	0.004725	-1.75811	1	485.543
7610	0.467588	4.87155	0.004725	-1.22384	1	485.543
7611	0.131832	5.56646	0.004725	-0.613413	1	485.543
7612	0.632174	2.30801	0.004725	-1.71744	1	485.543
7613	0.673448	2.3076	0.004725	-1.53645	1	485.543
7614	0.702642	2.00741	0.004725	-1.73711	1	485.543
7615	-0.138354	4.11364	0.004725	0.348439	1	485.543
7616	0.740437	0.571851	0.004725	-1.63706	1	485.543
7617	0.534187	3.84099	0.004725	-1.56208	1	485.543
7618	0.492031	5.38156	0.004725	-1.3407	1	485.543
7619	0.22556	5.05583	0.004725	-0.856429	1	485.543
7620	0.501515	1.28038	0.004725	-1.67551	1	485.544
7621	-0.262553	3.27532	0.004725	0.705982	1	485.544
7622	0.512807	1.13362	0.004725	-1.68085	1	485.544
7623	0.0653363	4.36286	0.004725	-0.722196	1	485.544
7624	0.56139	0.742386	0.004725	-1.66529	1	485.545
7625	0.612566	0.250902	0.004725	-1.75782	1	485.545
7626	0.342165	3.06174	0.004725	-1.41029	1	485.545
7627	0.68432	2.323e-05	0.004725	-1.82039	1	485.545
7628	0.457449	2.42732	0.004725	-1.62066	1	485.545
7629	0.344373	3.43542	0.004725	-1.43329	1	485.545
7630	0.818785	1.28096	0.004725	-1.70858	1	485.545
7631	-0.326379	2.85163	0.004725	0.55441	1	485.545
7632	0.759746	2.323e-05	0.004725	-1.693	1	485.546
7633	0.772908	0.410785	0.004725	-1.85493	1	485.546
7634	0.457971	3.57673	0.004725	-1.5443	1	485.546
7635	0.899475	2.323e-05	0.004725	-1.84118	1	485.547
7636	0.915477	2.323e-05	0.004725	-1.74005	1	485.547
7637	-0.226862	3.53438	0.004725	0.562808	1	485.547
7638	0.554619	1.36232	0.004725	-1.74711	1	485.547
7639	0.72325	2.10694	0.004725	-1.58029	1	485.548
7640	0.85013	0.864768	0.004725	-1.7363	1	485.548
7641	0.140161	4.31628	0.004725	-0.932521	1	485.548
7642	0.564194	1.79186	0.004725	-1.73219	1	485.548
7643	-0.106947	3.87787	0.004725	-0.254451	1	485.548
7644	0.851838	2.323e-05	0.004725	-1.70075	1	485.549
7645	-0.537131	1.95847	0.004725	1.63771	1	485.549
7646	0.309413	6.36572	0.004725	-0.844863	1	485.549
7647	0.704829	2.35484	0.004725	-1.70241	1	485.549
7648	0.430078	2.04582	0.004725	-1.56495	1	485.549
7649	0.536758	3.41748	0.004725	-1.60331	1	485.549
7650	0.580729	4.05489	0.004725	-1.54657	1	485.55
7651	-0.289487	3.11208	0.004725	0.534056	1	485.55
7652	0.697641	0.0791494	0.004725	-1.84723	1	485.55
7653	0.641135	1.58571	0.004725	-1.77129	1	485.55
7654	0.643095	3.85473	0.004725	-1.53711	1	485.551
7655	0.820391	0.140635	0.004725	-1.67811	1	485.551
7656	0.72996	2.54504	0.004725	-1.64995	1	485.551
7657	0.207606	4.40693	0.004725	-1.12851	1	485.551
7658	0.445233	2.31071	0.004725	-1.61198	1	485.551
7659	0.621966	1.50788	0.004725	-1.77182	1	485.552
7660	0.475859	3.66141	0.004725	-1.54976	1	485.552
7661	0.620882	1.94504	0.004725	-1.74297	1	485.552
7662	0.400048	6.18447	0.004725	-1.04963	1	485.552
7663	0.592643	1.88429	0.004725	-1.73904	1	485.552
7664	0.8519	0.63247	0.004725	-1.79349	1	485.552
7665	0.8735	0.368937	0.004725	-1.8112	1	485.552
7666	0.401187	6.09519	0.004725	-1.04401	1	485.552
7667	0.502038	1.2987	0.004725	-1.68162	1	485.552
7668	0.782729	2.323e-05	0.004725	-1.8699	1	485.553
7669	0.877077	0.546102	0.004725	-1.74833	1	485.553
7670	0.530362	3.53588	0.004725	-1.59029	1	485.553
7671	0.759689	2.323e-05	0.004725	-1.69264	1	485.553
7672	0.415967	2.46153	0.004725	-1.56844	1	485.553
7673	0.928945	2.323e-05	0.004725	-1.76013	1	485.553
7674	0.177753	4.21775	0.004725	-1.06796	1	485.553
7675	0.752469	2.18454	0.004725	-1.62369	1	485.554
7676	0.434832	2.66502	0.004725	-1.58672	1	485.554
7677	0.767335	0.933793	0.004725	-1.63257	1	485.554
7678	0.598649	1.96946	0.004725	-1.52182	1	485.554
7679	0.622728	3.39063	0.004725	-1.61875	1	485.554
7680	0.762559	0.659454	0.004725	-1.63909	1	485.554
7681	0.312919	4.17147	0.004725	-1.15948	1	485.554
7682	0.459443	1.72182	0.004725	-1.58638	1	485.554
7683	0.016799	4.66182	0.004725	-0.518002	1	485.555
7684	0.908123	0.0354964	0.004725	-1.72939	1	485.555
7685	0.28211	3.64088	0.004725	-1.30865	1	485.555
7686	0.818489	1.1865	0.004725	-1.74713	1	485.556
7687	0.366936	2.84994	0.004725	-1.42686	1	485.556
7688	0.41895	2.26548	0.004725	-1.57045	1	485.556
7689	0.902528	2.323e-05	0.004725	-1.83972	1	485.556
7690	0.01137	4.48203	0.004725	-0.573045	1	485.557
7691	0.316391	4.58123	0.004725	-1.29389	1	485.557
7692	0.884302	2.323e-05	0.004725	-1.85157	1	485.557
7693	0.27293	5.44464	0.004725	-0.867548	1	485.557
7694	0.735289	2.42899	0.004725	-1.66447	1	485.557
7695	0.801108	2.323e-05	0.004725	-1.87122	1	485.557
7696	0.407943	2.30421	0.004725	-1.52319	1	485.558
7697	0.838217	0.558423	0.004725	-1.68186	1	485.558
7698	0.337635	6.24586	0.004725	-0.897838	1	485.558
7699	0.916138	2.323e-05	0.004725	-1.73959	1	485.558
7700	0.567055	4.90442	0.004725	-1.38504	1	485.558
7701	0.871614	0.575556	0.004725	-1.72917	1	485.558
7702	0.259176	3.92856	0.004725	-1.17564	1	485.559
7703	0.556779	5.02535	0.004725	-1.37335	1	485.559
7704	0.79037	0.972749	0.004725	-1.8011	1	485.559
7705	0.469938	3.29083	0.004725	-1.5771	1	485.559
7706	0.694466	3.12434	0.004725	-1.60024	1	485.559
7707	0.318182	3.54668	0.004725	-1.38735	1	485.56
7708	0.590703	3.99076	0.004725	-1.40616	1	485.56
7709	0.376382	3.12998	0.004725	-1.49434	1	485.56
7710	0.879405	0.0529199	0.004725	-1.85201	1	485.56
7711	-0.174558	3.7512	0.004725	0.350615	1	485.56
7712	0.236204	4.28816	0.004725	-1.1973	1	485.561
7713	0.281278	3.76232	0.004725	-1.22691	1	485.561
7714	0.75176	2.24401	0.004725	-1.62824	1	485.561
7715	0.765618	1.80477	0.004725	-1.62558	1	485.561
7716	0.6803	1.30376	0.004725	-1.58377	1	485.562
7717	0.90573	0.248405	0.004725	-1.75612	1	485.562
7718	0.680947	2.323e-05	0.004725	-1.73125	1	485.562
7719	0.30898	4.87892	0.004725	-1.24283	1	485.562
7720	0.776352	1.74253	0.004725	-1.71957	1	485.563
7721	0.304431	3.58841	0.004725	-1.36116	1	485.563
7722	0.35639	6.20241	0.004725	-1.03974	1	485.563
7723	0.807169	1.3363	0.004725	-1.74037	1	485.563
7724	0.554359	0.696356	0.004725	-1.70771	1	485.564
7725	0.809064	1.16413	0.004725	-1.66452	1	485.564
7726	0.907943	0.06571	0.004725	-1.82912	1	485.564
7727	-0.504931	2.08351	0.004725	1.38367	1	485.564
7728	0.677134	1.19846	0.004725	-1.58872	1	485.564
7729	0.742669	1.13021	0.004725	-1.80416	1	485.564
7730	0.905673	2.323e-05	0.004725	-1.83793	1	485.564
7731	0.640521	2.14582	0.004725	-1.73185	1	485.565
7732	0.69531	2.323e-05	0.004725	-1.83398	1	485.566
7733	0.661168	1.32879	0.004725	-1.57738	1	485.566
7734	0.808427	0.199192	0.004725	-1.67079	1	485.566
7735	0.83721	0.951362	0.004725	-1.69688	1	485.566
7736	0.63533	1.53769	0.004725	-1.77405	1	485.567
7737	0.930747	2.323e-05	0.004725	-1.76164	1	485.567
7738	0.554497	3.45813	0.004725	-1.60666	1	485.567
7739	0.803821	0.823984	0.004725	-1.80957	1	485.567
7740	0.61934	3.36591	0.004725	-1.45536	1	485.567
7741	0.00435074	5.01595	0.004725	0.00678834	1	485.567
7742	0.676057	2.323e-05	0.004725	-1.73717	1	485.567
7743	0.844874	0.898129	0.004725	-1.70857	1	485.567
7744	0.582493	2.99314	0.004725	-1.44736	1	485.567
7745	0.719941	2.31881	0.004725	-1.69891	1	485.567
7746	-0.563325	1.84041	0.004725	1.57019	1	485.568
7747	0.536787	5.05631	0.004725	-1.31096	1	485.568
7748	0.127428	4.59227	0.004725	-0.777176	1	485.568
7749	-0.104941	3.943	0.004725	-0.135317	1	485.568
7750	-0.193709	3.6497	0.004725	0.217613	1	485.568
7751	0.545928	4.83785	0.004725	-1.32614	1	485.568
7752	0.550421	4.18542	0.004725	-1.35468	1	485.569
7753	0.772874	1.73759	0.004725	-1.63333	1	485.569
7754	0.689608	1.28701	0.004725	-1.79759	1	485.569
7755	0.84073	2.323e-05	0.004725	-1.69641	1	485.569
7756	-0.550274	1.90416	0.004725	1.82491	1	485.57
7757	0.00206943	4.73744	0.004725	-0.176768	1	485.57
7758	0.33312	4.95055	0.004725	-1.26747	1	485.57
7759	0.931949	2.323e-05	0.004725	-1.76411	1	485.57
7760	0.625427	1.79911	0.004725	-1.75481	1	485.57
7761	0.410343	2.68468	0.004725	-1.43301	1	485.57
7762	-0.588216	1.74488	0.004725	1.53111	1	485.571
7763	0.843522	0.969842	0.004725	-1.72425	1	485.571
7764	0.52105	4.93512	0.004725	-1.42501	1	485.571
7765	0.597438	4.08527	0.004725	-1.54104	1	485.571
7766	0.708244	2.44283	0.004725	-1.69238	1	485.571
7767	0.63495	0.808154	0.004725	-1.8145	1	485.571
7768	0.63334	3.07748	0.004725	-1.65104	1	485.571
7769	0.921109	2.323e-05	0.004725	-1.74419	1	485.571
7770	0.716113	2.18669	0.004725	-1.57123	1	485.572
7771	0.332452	5.01721	0.004725	-1.25665	1	485.572
7772	0.642118	0.701822	0.004725	-1.82125	1	485.572
7773	0.638177	2.75546	0.004725	-1.4939	1	485.572
7774	0.535612	2.58233	0.004725	-1.6696	1	485.572
7775	0.838437	1.03937	0.004725	-1.72174	1	485.572
7776	0.717343	0.74518	0.004725	-1.62208	1	485.572
7777	0.484965	1.75221	0.004725	-1.6733	1	485.572
7778	0.695566	2.2199	0.004725	-1.5533	1	485.572
7779	0.935466	2.323e-05	0.004725	-1.7872	1	485.572
7780	-0.405021	2.51356	0.004725	0.879341	1	485.573
7781	0.0934874	4.43597	0.004725	-0.757783	1	485.573
7782	0.399368	3.53343	0.004725	-1.30978	1	485.573
7783	0.442012	3.811	0.004725	-1.29951	1	485.573
7784	0.491175	5.16253	0.004725	-1.38203	1	485.573
7785	0.745136	2.323e-05	0.004725	-1.86286	1	485.573
7786	0.525621	4.7847	0.004725	-1.44851	1	485.573
7787	0.374607	6.06967	0.004725	-1.1074	1	485.574
7788	0.648533	0.0990366	0.004725	-1.7245	1	485.574
7789	0.608452	2.18224	0.004725	-1.50956	1	485.574
7790	0.772777	0.854528	0.004725	-1.82	1	485.574
7791	0.9355	2.323e-05	0.004725	-1.78892	1	485.574
7792	0.561737	4.96094	0.004725	-1.36715	1	485.575
7793	0.844589	0.70774	0.004725	-1.79268	1	485.575
7794	0.701738	2.323e-05	0.004725	-1.84007	1	485.575
7795	-0.574023	1.79895	0.004725	1.56187	1	485.575
7796	0.459482	2.05795	0.004725	-1.5124	1	485.575
7797	-0.193582	3.66783	0.004725	0.253474	1	485.576
7798	-0.0226378	4.20928	0.004725	-0.522462	1	485.576
7799	0.395878	2.62756	0.004725	-1.44881	1	485.576
7800	0.374699	5.85345	0.004725	-1.16205	1	485.576
7801	0.693995	2.323e-05	0.004725	-1.71741	1	485.576
7802	0.649278	1.91415	0.004725	-1.54021	1	485.577
7803	0.608148	4.06369	0.004725	-1.42633	1	485.577
7804	0.516909	4.47113	0.004725	-1.3039	1	485.577
7805	-0.374025	2.69767	0.004725	1.20303	1	485.577
7806	0.580247	4.63851	0.004725	-1.38637	1	485.577
7807	0.463964	1.68213	0.004725	-1.5826	1	485.578
7808	0.705609	0.1967	0.004725	-1.66733	1	485.578
7809	0.523839	2.91228	0.004725	-1.64018	1	485.578
7810	0.421207	2.67819	0.004725	-1.43158	1	485.578
7811	0.61481	4.27253	0.004725	-1.4478	1	485.579
7812	-0.382	2.65287	0.004725	1.20088	1	485.579
7813	0.932918	2.323e-05	0.004725	-1.76474	1	485.579
7814	-0.205718	3.62321	0.004725	0.572819	1	485.579
7815	0.240971	3.88278	0.004725	-1.1946	1	485.579
7816	-0.386163	2.6422	0.004725	1.10135	1	485.579
7817	0.622076	3.03285	0.004725	-1.47029	1	485.579
7818	0.279587	5.87807	0.004725	-0.988266	1	485.58
7819	0.465498	5.16417	0.004725	-1.19806	1	485.58
7820	0.837698	0.902199	0.004725	-1.69162	1	485.58
7821	0.463471	3.95165	0.004725	-1.29926	1	485.581
7822	0.571749	0.623209	0.004725	-1.67669	1	485.581
7823	0.308954	3.92761	0.004725	-1.35247	1	485.581
7824	0.492018	5.05942	0.004725	-1.23987	1	485.582
7825	0.38234	4.05293	0.004725	-1.23024	1	485.582
7826	0.628566	0.411816	0.004725	-1.81397	1	485.582
7827	-0.580639	1.77609	0.004725	1.61054	1	485.582
7828	0.60299	4.4793	0.004725	-1.43859	1	485.583
7829	0.410417	2.2621	0.004725	-1.52295	1	485.583
7830	0.708912	1.45642	0.004725	-1.586	1	485.583
7831	0.714817	2.65062	0.004725	-1.66072	1	485.583
7832	-0.323153	2.87219	0.004725	0.470489	1	485.583
[truncated: 1,769,058 more chars]
