# Supplementary material for: Correspondence on “Mortality Pattern of Poecilus cupreus Beetles after Repeated Topical Exposure to Insecticide—Stochastic Death or Individual Tolerance?”
Source: Environ Sci Technol. 2024 Jun 6;58(24):10874–6. doi: 10.1021/acs.est.4c03056 (PMC11191583; doi:10.1021/acs.est.4c03056)
Supplement: Supplementary file 5 — es4c03056_si_005.zip [file es4c03056_si_005.zip › GUTS_OSR-all-guts-corrected_v2-orig-controls.ogp]

##################################################
#                                                #
#          openGUTS                              #
#          Version: 1.1                          #
#                                                #
#          Developed by:                         #
#          WSC Scientific GmbH                   #
#          Dossenheimer Landstr. 9/1             #
#          69121 Heidelberg                      #
#          Germany                               #
#                                                #
##################################################
#                                                #
#               GUTS project file                #
#        do not modify this file manually        #
#                                                #
##################################################
Project file version: 1.4
##################################################
###############   INFORMATION   ##################
##################################################
#-------------------------------------------------
# Lines starting with '#' are comments
# Missing data is represented by '-'
# Columns are tab-seperated
#-------------------------------------------------
##################################################
#-------------------------------------------------
# Project description:
#-------------------------------------------------
OSR: Data recalculated to correct for the number of beetles moved to acetone control after the 2nd and 3rd dosing to enable GUTS estimation throughout the whole experiment.
#-------------------------------------------------
##################################################
#############   CALIBRATION DATA   ###############
##################################################
#-------------------------------------------------
Number of data sets:	1
#-------------------------------------------------
OSR: Data recalculated to correct for the number of beetles moved 

to acetone control after the 2nd and 3rd dosing to enable GUTS 

estimation throughout the whole experiment.

Survival time [d]	OSR-A-corrrected	OSR-P-corrected
0	40	160
0.5	40	148
1	40	140
2	40	140
3	40	138
4	40	138
5	40	138
6	40	136
7	40	136
8	40	134
9	40	134
10	40	133
11	38	132
12	37	131
13	37	131
14	37	131
15	37	131
16	37	130
17	37	130
18	37	127
19	37	124
20	37	121
21	36	121
22	36	120
23	36	117
24	36	117
25	36	117
26	35	117
27	35	115
28	35	115
29	35	115
29.5	35	101
30	34	101
31	34	101
32	34	101
33	34	101
34	34	97
35	33	93
36	33	91
37	33	89
38	33	89
39	33	89
40	33	85
41	32	85
42	32	85
43	32	85
44	31	85
45	31	83
46	31	83
47	31	83
48	31	81
49	31	79
50	31	79
51	31	79
52	30	77
53	30	77
54	30	77
55	30	77
56	30	77
57	30	77
58	30	77
59	30	77
60	30	77
61	30	77
62	30	77
63	30	77
64	29	77
65	29	77
66	29	77
66.5	29	68
67	29	68
68	29	68
69	29	68
70	29	68
71	29	68
72	29	68
73	29	68
74	29	68
75	27	68
76	27	68
77	27	68
78	27	68
79	27	68
80	27	68
81	27	68
82	27	68
83	27	68
84	27	68
85	27	68
86	27	68
87	27	68
88	27	68
89	27	68
90	27	68
91	27	68
Concentration unit:	%RFD
Concentration time [d]	OSR-A-corrrected	OSR-P-corrected
0	0	30
0.5	0	0
29	0	0
29	0	30
29.5	0	0
66	0	0
66	0	30
66.5	0	0
91	0	0
#-------------------------------------------------
##################################################
######   CALIBRATION SETTINGS / RESULTS   ########
##################################################
#-------------------------------------------------
Calibration performed: Yes
Parameter ranges changed manually: No
Pre-fit background mortality to control: Yes
Expert settings: No
#-------------------------------------------------
# Parameter settings for GUTS-RED-SD:
Parameter	fit y/n	Min	Max	norm/log
kd	1	0.0005637	143.8	0
mw	1	2.323e-05	29.7	1
hb	0	0.00441	0.00441	1
bw	1	3.859e-05	33200	0
Fs	0	1	1	1
#-------------------------------------------------
# Parameter settings for GUTS-RED-IT:
Parameter	fit y/n	Min	Max	norm/log
kd	1	0.0005637	0.189706	0
mw	1	2.323e-05	1.60728	0
hb	0	0.00441	0.00441	1
bw	0	-1	-1	1
Fs	1	1.05	20	0
#-------------------------------------------------
# Estimated parameters for GUTS-RED-SD:
Parameter	Value	Lower CI	Lower CI warning	Upper CI	Upper CI warning
kd	0.390318	0.199551		9.62095	
mw	2.51575	2.323e-05	*	6.60684	
hb	0.00441	0		0	
bw	13.8958	0.0125134		196.636	
Fs	1	0		0	
#-------------------------------------------------
# Goodness of fit for GUTS-RED-SD:
Model efficiency (NSE, r-square): 0.8903
Normalised root-means-square error (NRMSE): 14.2 %
Minus log-likelihood (MLL): 537.54
AIC: 1081.08
Survival probability prediction error (SPPE) for each treatment:
Data set	Treatment	Value
1	OSR-A-corrrected	0.5557 %
1	OSR-P-corrected	-3.39 %
#-------------------------------------------------
# GUTS-RED-SD results table for LCx,t [[C]], with 95% CI:
Time [d]	LC50	LC20	LC10
1	9.34 (8.239 - 67.7)	8.629 (8.02 - 21.93)	8.354 (5.642 - 10.97)
2	5.217 (4.462 - 30.59)	4.958 (4.363 - 10.02)	4.856 (2.6 - 7.797)
3	3.973 (3.225 - 19.76)	3.826 (3.169 - 7.861)	3.768 (1.686 - 7.223)
4	3.403 (2.625 - 14.65)	3.305 (2.588 - 7.414)	3.266 (1.248 - 7.017)
7	2.787 (1.899 - 8.324)	2.744 (1.483 - 6.983)	2.727 (0.7001 - 6.82)
14	2.553 (1.51 - 7.13)	2.54 (0.732 - 6.8)	2.535 (0.3456 - 6.726)
21	2.527 (1.434 - 6.931)	2.521 (0.486 - 6.748)	2.519 (0.2295 - 6.701)
28	2.521 (1.13 - 6.858)	2.518 (0.3637 - 6.723)	2.517 (0.1717 - 6.689)
42	2.518 (0.7516 - 6.788)	2.517 (0.242 - 6.7)	2.516 (0.1143 - 6.678)
50	2.517 (0.6309 - 6.767)	2.516 (0.2031 - 6.693)	2.516 (0.09592 - 6.674)
100	2.516 (0.3149 - 6.711)	2.516 (0.1014 - 6.675)	2.516 (0.04789 - 6.665)
#-------------------------------------------------
# Estimated parameters for GUTS-RED-IT:
Parameter	Value	Lower CI	Lower CI warning	Upper CI	Upper CI warning
kd	0.00468393	0.0005637	*	0.0223805	
mw	0.159619	0.0170771		0.434564	
hb	0.00441	0		0	
bw	-1	0		0	
Fs	8.88007	2.74587		20	*
#-------------------------------------------------
# Goodness of fit for GUTS-RED-IT:
Model efficiency (NSE, r-square): 0.8053
Normalised root-means-square error (NRMSE): 19.25 %
Minus log-likelihood (MLL): 548.85
AIC: 1103.7
Survival probability prediction error (SPPE) for each treatment:
Data set	Treatment	Value
1	OSR-A-corrrected	0.5557 %
1	OSR-P-corrected	-5.85 %
#-------------------------------------------------
# GUTS-RED-IT results table for LCx,t [[C]], with 95% CI:
Time [d]	LC50	LC20	LC10
1	34.16 (16.25 - 68.08)	14.95 (10.58 - 22)	9.219 (6.234 - 12.68)
2	17.12 (8.211 - 34.05)	7.492 (5.341 - 11)	4.62 (3.122 - 6.34)
3	11.44 (5.532 - 22.71)	5.006 (3.595 - 7.338)	3.087 (2.084 - 4.228)
4	8.6 (4.193 - 17.04)	3.764 (2.723 - 5.505)	2.321 (1.566 - 3.173)
7	4.949 (2.472 - 9.743)	2.166 (1.601 - 3.148)	1.336 (0.8986 - 1.815)
14	2.515 (1.327 - 4.881)	1.101 (0.8414 - 1.577)	0.6787 (0.4528 - 0.9098)
21	1.704 (0.9486 - 3.26)	0.7457 (0.5794 - 1.054)	0.4599 (0.303 - 0.6089)
28	1.299 (0.7613 - 2.45)	0.5683 (0.4416 - 0.7917)	0.3505 (0.2279 - 0.4597)
42	0.8938 (0.5728 - 1.64)	0.3912 (0.2958 - 0.5299)	0.2412 (0.1528 - 0.3368)
50	0.7645 (0.513 - 1.381)	0.3346 (0.2491 - 0.4461)	0.2063 (0.1288 - 0.3012)
100	0.4268 (0.3077 - 0.7165)	0.1868 (0.1266 - 0.2861)	0.1152 (0.06566 - 0.2232)
#-------------------------------------------------
##################################################
##############   VALIDATION DATA   ###############
##################################################
#-------------------------------------------------
SD validation performed: No
IT validation performed: No
Pre-fit background mortality to control: Yes
#-------------------------------------------------
Survival time [d]	Control	Group1	Group2	Group3
Concentration unit:	%RFD
Concentration time [d]	Control	Group1	Group2	Group3
#-------------------------------------------------
##################################################
##############   PREDICTIONS DATA   ##############
##################################################
#-------------------------------------------------
No data in grid
##################################################
############   BATCH PREDICTIONS DATA   ##########
##################################################
#-------------------------------------------------
No batch prediction performed.
#-------------------------------------------------
##################################################
##############   PARAMETER SPACES   ##############
##################################################
#-------------------------------------------------
Number of parameter sets for SD:	22489
#-------------------------------------------------
Parameter set	kd	mw	hb	bw	Fs	log-likelihood
1	-0.408582	2.51575	0.00441	1.14288	1	537.541
2	-0.407709	2.52038	0.00441	1.14342	1	537.541
3	-0.458989	2.27915	0.00441	1.29467	1	537.542
4	-0.411174	2.50353	0.00441	1.15564	1	537.545
5	-0.407037	2.52286	0.00441	1.13246	1	537.545
6	-0.45074	2.31691	0.00441	1.2731	1	537.546
7	-0.450566	2.3177	0.00441	1.2715	1	537.547
8	-0.376489	2.66839	0.00441	0.993426	1	537.547
9	-0.49377	2.13151	0.00441	1.47243	1	537.548
10	-0.329994	2.91173	0.00441	0.85439	1	537.548
11	-0.335991	2.87866	0.00441	0.869286	1	537.548
12	-0.33463	2.88799	0.00441	0.877563	1	537.549
13	-0.262705	3.27916	0.00441	0.622662	1	537.55
14	-0.264273	3.26776	0.00441	0.617961	1	537.55
15	-0.498123	2.11239	0.00441	1.48005	1	537.55
16	-0.367818	2.71314	0.00441	0.970254	1	537.55
17	-0.379022	2.65543	0.00441	1.00031	1	537.551
18	-0.49476	2.12619	0.00441	1.45688	1	537.551
19	-0.441442	2.36007	0.00441	1.24833	1	537.552
20	-0.364678	2.72949	0.00441	0.96304	1	537.552
21	-0.265704	3.26155	0.00441	0.631239	1	537.552
22	-0.436396	2.38378	0.00441	1.23496	1	537.552
23	-0.417602	2.47286	0.00441	1.17881	1	537.553
24	-0.432889	2.40036	0.00441	1.22515	1	537.553
25	-0.358583	2.76143	0.00441	0.947081	1	537.553
26	-0.465083	2.25159	0.00441	1.31114	1	537.553
27	-0.140801	3.98243	0.00441	0.205553	1	537.554
28	-0.202546	3.62264	0.00441	0.414108	1	537.554
29	-0.400843	2.55271	0.00441	1.10929	1	537.554
30	-0.197178	3.65272	0.00441	0.390935	1	537.554
31	-0.235586	3.42341	0.00441	0.500556	1	537.554
32	-0.350335	2.8051	0.00441	0.925817	1	537.555
33	-0.257752	3.30606	0.00441	0.59949	1	537.555
34	-0.292961	3.10651	0.00441	0.707235	1	537.555
35	-0.349764	2.80815	0.00441	0.923908	1	537.555
36	-0.269415	3.24155	0.00441	0.645835	1	537.555
37	-0.422053	2.45015	0.00441	1.17798	1	537.556
38	-0.17572	3.76671	0.00441	0.298244	1	537.556
39	-0.287062	3.14017	0.00441	0.692181	1	537.556
40	-0.341174	2.85369	0.00441	0.900735	1	537.556
41	-0.321648	2.95884	0.00441	0.840725	1	537.556
42	-0.0855704	4.29931	0.00441	0.0201708	1	537.556
43	-0.425473	2.43538	0.00441	1.20198	1	537.556
44	-0.0634636	4.41101	0.00441	-0.0628118	1	537.556
45	-0.323594	2.94555	0.00441	0.831217	1	537.556
46	-0.206899	3.59375	0.00441	0.41884	1	537.557
47	-0.11863	4.0973	0.00441	0.112862	1	537.557
48	-0.278068	3.19198	0.00441	0.669008	1	537.557
49	-0.0347765	4.57749	0.00441	-0.142465	1	537.557
50	-0.307304	3.02568	0.00441	0.743714	1	537.557
51	-0.466246	2.24636	0.00441	1.31784	1	537.557
52	-0.0595496	4.43569	0.00441	-0.0725202	1	537.557
53	-0.00608938	4.72317	0.00441	-0.234003	1	537.558
54	-0.178212	3.75119	0.00441	0.30388	1	537.558
55	-0.0921507	4.25775	0.00441	0.0373198	1	537.558
56	-0.120838	4.0833	0.00441	0.116343	1	537.558
57	-0.157008	3.88424	0.00441	0.251898	1	537.559
58	-0.149525	3.92688	0.00441	0.225569	1	537.559
59	-0.210374	3.57651	0.00441	0.43728	1	537.559
60	-0.0154116	4.66642	0.00441	-0.211557	1	537.559
61	0.137346	5.27894	0.00441	-0.650694	1	537.559
62	0.0181047	4.84774	0.00441	-0.304248	1	537.559
63	0.162249	5.32037	0.00441	-0.721357	1	537.559
64	-0.100085	4.21547	0.00441	0.0665163	1	537.559
65	0.233723	5.3395	0.00441	-0.906739	1	537.559
66	0.0663936	5.0651	0.00441	-0.443284	1	537.559
67	0.109151	5.1768	0.00441	-0.582321	1	537.559
68	0.108659	5.17451	0.00441	-0.582457	1	537.559
69	0.209384	5.35473	0.00441	-0.84494	1	537.56
70	-0.393365	2.59013	0.00441	1.09159	1	537.56
71	-0.189962	3.69487	0.00441	0.367762	1	537.56
72	-0.250654	3.34629	0.00441	0.576317	1	537.56
73	-0.39381	2.58713	0.00441	1.08612	1	537.56
74	-0.384146	2.62934	0.00441	1.0166	1	537.56
75	0.424217	4.29421	0.00441	-1.33621	1	537.56
76	0.424217	4.29421	0.00441	-1.33621	1	537.56
77	0.424217	4.29421	0.00441	-1.33623	1	537.56
78	0.424217	4.29421	0.00441	-1.33623	1	537.56
79	0.166033	5.33762	0.00441	-0.727031	1	537.56
80	0.311181	5.14058	0.00441	-1.09212	1	537.56
81	0.338156	5.00505	0.00441	-1.15268	1	537.56
82	0.49589	3.51493	0.00441	-1.46232	1	537.56
83	-0.316596	2.98299	0.00441	0.808044	1	537.56
84	0.280782	5.1927	0.00441	-1.03216	1	537.561
85	0.0027974	4.77243	0.00441	-0.257902	1	537.561
86	0.309469	5.14181	0.00441	-1.08903	1	537.561
87	-0.0410298	4.54744	0.00441	-0.118866	1	537.561
88	0.583732	2.26811	0.00441	-1.59782	1	537.561
89	0.0487209	4.98337	0.00441	-0.396939	1	537.561
90	0.366843	4.82203	0.00441	-1.21493	1	537.561
91	0.39553	4.60596	0.00441	-1.27376	1	537.561
92	0.425985	4.28595	0.00441	-1.33644	1	537.561
93	0.535142	2.99172	0.00441	-1.52558	1	537.561
94	0.581952	2.28134	0.00441	-1.5963	1	537.561
95	-0.488774	2.15159	0.00441	1.43371	1	537.561
96	0.654227	1.25505	0.00441	-1.68246	1	537.561
97	0.0512848	4.99806	0.00441	-0.402041	1	537.561
98	0.288417	5.19314	0.00441	-1.04578	1	537.561
99	0.0788666	5.09412	0.00441	-0.48963	1	537.561
100	0.252095	5.27519	0.00441	-0.961116	1	537.561
101	0.425201	4.30792	0.00441	-1.33657	1	537.561
102	0.19472	5.34599	0.00441	-0.808663	1	537.561
103	0.455193	4.00477	0.00441	-1.39062	1	537.561
104	0.282256	5.21001	0.00441	-1.03152	1	537.561
105	0.079972	5.09985	0.00441	-0.491901	1	537.561
106	0.392339	4.54784	0.00441	-1.2775	1	537.561
107	0.532508	3.02291	0.00441	-1.52161	1	537.561
108	0.0225977	4.87674	0.00441	-0.311695	1	537.561
109	0.489328	3.5706	0.00441	-1.45364	1	537.561
110	0.642844	1.39978	0.00441	-1.67108	1	537.561
111	0.0962058	5.16233	0.00441	-0.535975	1	537.561
112	0.391538	4.63112	0.00441	-1.26663	1	537.561
113	0.639326	1.46423	0.00441	-1.66623	1	537.561
114	0.197213	5.35187	0.00441	-0.814048	1	537.561
115	-0.0264778	4.62561	0.00441	-0.165211	1	537.561
116	0.544575	2.84699	0.00441	-1.54092	1	537.561
117	0.0305693	4.88855	0.00441	-0.350593	1	537.561
118	0.321183	5.06528	0.00441	-1.1194	1	537.562
119	0.330907	5.02973	0.00441	-1.13847	1	537.562
120	-0.224821	3.50119	0.00441	0.506799	1	537.562
121	0.596225	2.0874	0.00441	-1.61431	1	537.562
122	0.575542	2.41283	0.00441	-1.58484	1	537.562
123	0.1289	5.25601	0.00441	-0.628666	1	537.562
124	0.503747	3.42588	0.00441	-1.47445	1	537.562
125	0.449994	4.04275	0.00441	-1.38258	1	537.562
126	-0.28997	3.13346	0.00441	0.738526	1	537.562
127	0.405464	4.4864	0.00441	-1.29774	1	537.562
128	0.351132	4.90271	0.00441	-1.18481	1	537.562
129	0.592459	2.12338	0.00441	-1.61061	1	537.562
130	0.503982	3.42613	0.00441	-1.47527	1	537.562
131	0.371114	4.7356	0.00441	-1.23116	1	537.562
132	0.18143	5.35655	0.00441	-0.767703	1	537.562
133	0.270723	5.26845	0.00441	-0.99943	1	537.562
134	0.223408	5.3258	0.00441	-0.886658	1	537.562
135	0.665465	1.11033	0.00441	-1.69352	1	537.562
136	0.467203	3.82556	0.00441	-1.41635	1	537.562
137	0.462144	3.86005	0.00441	-1.40964	1	537.562
138	-0.127212	4.06164	0.00441	0.159207	1	537.562
139	0.343313	4.92056	0.00441	-1.17207	1	537.562
140	0.216227	5.3651	0.00441	-0.860394	1	537.562
141	0.635503	1.5445	0.00441	-1.66025	1	537.562
142	0.36278	4.77584	0.00441	-1.21639	1	537.562
143	0.635785	1.54256	0.00441	-1.66065	1	537.562
144	0.668013	1.06449	0.00441	-1.69684	1	537.562
145	0.524578	3.10467	0.00441	-1.51175	1	537.562
146	0.51304	3.28116	0.00441	-1.4916	1	537.562
147	0.426088	4.34168	0.00441	-1.33266	1	537.562
148	0.475894	3.75393	0.00441	-1.42892	1	537.562
149	0.420966	4.38032	0.00441	-1.32385	1	537.562
150	0.438516	4.18043	0.00441	-1.36015	1	537.562
151	0.662304	1.10648	0.00441	-1.69371	1	537.562
152	0.610639	1.89823	0.00441	-1.63105	1	537.562
153	-0.504427	2.08595	0.00441	1.50323	1	537.562
154	0.675138	0.965611	0.00441	-1.70411	1	537.562
155	0.553265	2.74618	0.00441	-1.55216	1	537.562
156	0.478769	3.71532	0.00441	-1.43415	1	537.562
157	0.6061	1.97866	0.00441	-1.62443	1	537.562
158	0.563219	2.58766	0.00441	-1.56796	1	537.562
159	0.677458	0.915981	0.00441	-1.707	1	537.562
160	-0.182195	3.74161	0.00441	0.344589	1	537.562
161	0.615196	1.83394	0.00441	-1.63653	1	537.562
162	0.685897	0.820889	0.00441	-1.71464	1	537.562
163	0.565138	2.55755	0.00441	-1.57069	1	537.562
164	0.55242	2.70227	0.00441	-1.55513	1	537.562
165	-0.172299	3.80386	0.00441	0.321417	1	537.562
166	-0.508114	2.06911	0.00441	1.49015	1	537.562
167	-0.232874	3.45216	0.00441	0.529971	1	537.562
168	0.442954	4.14949	0.00441	-1.36687	1	537.563
169	0.624872	1.68922	0.00441	-1.64845	1	537.563
170	0.518873	3.20322	0.00441	-1.50174	1	537.563
171	0.62971	1.60852	0.00441	-1.65695	1	537.563
172	0.520283	3.19262	0.00441	-1.50186	1	537.563
173	0.521634	3.13644	0.00441	-1.50774	1	537.563
174	0.248259	5.27078	0.00441	-0.953085	1	537.563
175	0.14774	5.31492	0.00441	-0.675012	1	537.563
176	-0.242645	3.39322	0.00441	0.553144	1	537.563
177	0.615452	1.7666	0.00441	-1.64125	1	537.563
178	0.6967	0.711865	0.00441	-1.72271	1	537.563
179	-0.298018	3.08744	0.00441	0.761699	1	537.563
180	0.606271	1.89623	0.00441	-1.62828	1	537.563
181	0.470398	3.75178	0.00441	-1.42471	1	537.563
182	-0.0686807	4.4013	0.00441	-0.0261747	1	537.564
183	-0.310589	3.01664	0.00441	0.796663	1	537.564
184	0.698844	0.676167	0.00441	-1.72521	1	537.564
185	0.664854	1.0216	0.00441	-1.69891	1	537.564
186	0.597375	2.06195	0.00441	-1.61172	1	537.564
187	0.629957	1.53998	0.00441	-1.65556	1	537.564
188	0.648297	1.22203	0.00441	-1.68267	1	537.564
189	-0.307681	3.03279	0.00441	0.784872	1	537.564
190	-0.385085	2.63126	0.00441	1.06294	1	537.564
191	0.541773	2.79145	0.00441	-1.54618	1	537.564
192	0.635587	1.60507	0.00441	-1.65895	1	537.564
193	0.586215	2.3549	0.00441	-1.59555	1	537.565
194	0.513174	3.19086	0.00441	-1.50243	1	537.565
195	0.559629	2.7479	0.00441	-1.55285	1	537.565
196	0.223591	5.28469	0.00441	-0.89974	1	537.566
197	0.6296	1.54841	0.00441	-1.65337	1	537.566
198	0.27009	5.18385	0.00441	-1.01332	1	537.566
199	-0.00836808	4.73396	0.00441	-0.212494	1	537.566
200	0.418888	4.32714	0.00441	-1.33472	1	537.566
201	0.638585	1.37582	0.00441	-1.66648	1	537.567
202	-0.257403	3.31204	0.00441	0.624719	1	537.567
203	0.691228	0.882561	0.00441	-1.71177	1	537.567
204	0.608301	1.78575	0.00441	-1.63583	1	537.567
205	0.379711	4.61991	0.00441	-1.2593	1	537.567
206	-0.481458	2.18322	0.00441	1.41054	1	537.568
207	-0.375436	2.68076	0.00441	1.03977	1	537.568
208	0.519581	3.35169	0.00441	-1.49219	1	537.569
209	0.381156	4.81754	0.00441	-1.22868	1	537.569
210	0.443719	4.19143	0.00441	-1.37032	1	537.569
211	0.365356	4.67965	0.00441	-1.23164	1	537.569
212	0.690622	0.695507	0.00441	-1.71721	1	537.569
213	0.563359	2.50903	0.00441	-1.58116	1	537.569
214	0.62686	1.82014	0.00441	-1.63662	1	537.57
215	0.482712	3.55023	0.00441	-1.45843	1	537.57
216	0.506466	3.51225	0.00441	-1.46207	1	537.571
217	-0.296912	3.09078	0.00441	0.751071	1	537.571
218	0.424082	4.14346	0.00441	-1.34867	1	537.571
219	0.200799	5.33017	0.00441	-0.820013	1	537.571
220	0.439835	4.0069	0.00441	-1.37396	1	537.571
221	0.544476	2.65369	0.00441	-1.55978	1	537.571
222	0.572593	2.6199	0.00441	-1.56331	1	537.572
223	0.368351	4.76309	0.00441	-1.21507	1	537.572
224	-0.370198	2.70887	0.00441	1.03062	1	537.572
225	0.203355	5.40008	0.00441	-0.822685	1	537.572
226	0.531353	2.83773	0.00441	-1.5416	1	537.572
227	0.541067	2.98058	0.00441	-1.53909	1	537.573
228	0.377698	4.8832	0.00441	-1.21979	1	537.573
229	0.309272	4.99881	0.00441	-1.10937	1	537.573
230	0.644518	1.25998	0.00441	-1.67175	1	537.573
231	0.597763	2.29296	0.00441	-1.5956	1	537.573
232	0.00678472	4.79381	0.00441	-0.257929	1	537.573
233	0.505284	3.59037	0.00441	-1.4561	1	537.573
234	0.380219	4.75585	0.00441	-1.22985	1	537.573
235	0.318366	5.23422	0.00441	-1.08725	1	537.573
236	0.630064	1.7929	0.00441	-1.64828	1	537.573
237	0.210141	5.44034	0.00441	-0.827188	1	537.573
238	-0.363183	2.74356	0.00441	1.00808	1	537.574
239	-0.285267	3.14361	0.00441	0.661868	1	537.574
240	-0.42247	2.44697	0.00441	1.15595	1	537.574
241	-0.217758	3.54258	0.00441	0.483626	1	537.574
242	0.4213	4.13911	0.00441	-1.35319	1	537.574
243	0.697164	0.745442	0.00441	-1.71116	1	537.574
244	0.716509	0.531446	0.00441	-1.73604	1	537.574
245	0.602217	2.05382	0.00441	-1.60781	1	537.574
246	0.607935	1.68962	0.00441	-1.64607	1	537.574
247	0.350614	4.92939	0.00441	-1.19049	1	537.575
248	0.562076	2.58467	0.00441	-1.55675	1	537.575
249	0.185318	5.23686	0.00441	-0.813331	1	537.575
250	-0.51056	2.06049	0.00441	1.5264	1	537.575
251	0.638529	1.72392	0.00441	-1.64963	1	537.575
252	0.690531	0.641061	0.00441	-1.72408	1	537.575
253	-0.283459	3.1697	0.00441	0.715353	1	537.576
254	0.545287	2.5865	0.00441	-1.55932	1	537.576
255	0.491043	3.37437	0.00441	-1.4642	1	537.576
256	-0.296024	3.09755	0.00441	0.761237	1	537.576
257	-0.47482	2.20813	0.00441	1.34102	1	537.577
258	0.557122	2.48067	0.00441	-1.56543	1	537.577
259	0.399314	4.41466	0.00441	-1.30984	1	537.577
260	0.39475	4.72128	0.00441	-1.2676	1	537.577
261	0.705078	0.580157	0.00441	-1.73963	1	537.577
262	0.468639	3.63615	0.00441	-1.42793	1	537.578
263	0.45941	3.92802	0.00441	-1.4137	1	537.578
264	0.610545	2.03447	0.00441	-1.61151	1	537.578
265	0.187449	5.40185	0.00441	-0.783411	1	537.578
266	0.622124	1.99875	0.00441	-1.62791	1	537.578
267	0.605652	1.78764	0.00441	-1.64697	1	537.578
268	0.470158	3.57293	0.00441	-1.44661	1	537.579
269	0.725387	0.526994	0.00441	-1.73716	1	537.579
270	0.643472	1.67372	0.00441	-1.65777	1	537.579
271	0.677549	1.16569	0.00441	-1.6986	1	537.579
272	0.545835	2.54963	0.00441	-1.56787	1	537.579
273	0.59328	2.11776	0.00441	-1.62424	1	537.58
274	-0.419538	2.464	0.00441	1.17222	1	537.58
275	0.292665	5.02642	0.00441	-1.08508	1	537.58
276	0.331599	5.13079	0.00441	-1.13466	1	537.58
277	0.22587	5.24306	0.00441	-0.901732	1	537.58
278	-0.173204	3.79038	0.00441	0.29673	1	537.58
279	0.44502	4.34357	0.00441	-1.34585	1	537.58
280	-0.357689	2.77442	0.00441	1.00526	1	537.58
281	0.682888	0.775971	0.00441	-1.70496	1	537.58
282	-0.518454	2.02789	0.00441	1.54957	1	537.58
283	0.414715	4.50335	0.00441	-1.3159	1	537.58
284	0.549859	2.47701	0.00441	-1.57334	1	537.581
285	-0.522457	2.01148	0.00441	1.56172	1	537.581
286	0.680388	1.0939	0.00441	-1.68757	1	537.581
287	0.332207	5.00776	0.00441	-1.15788	1	537.581
288	-0.309673	3.01184	0.00441	0.733577	1	537.581
289	0.28243	5.10979	0.00441	-1.06012	1	537.581
290	-0.133544	4.04121	0.00441	0.213762	1	537.581
291	-0.524737	2.00239	0.00441	1.57275	1	537.582
292	0.463593	4.16895	0.00441	-1.3808	1	537.582
293	-0.548503	1.90742	0.00441	1.64226	1	537.582
294	-0.274381	3.20207	0.00441	0.617814	1	537.582
295	-0.551145	1.8971	0.00441	1.64991	1	537.582
296	0.690457	0.764703	0.00441	-1.70522	1	537.582
297	-0.0367049	4.58203	0.00441	-0.109569	1	537.582
298	0.60849	2.21491	0.00441	-1.61444	1	537.582
299	-0.210717	3.58359	0.00441	0.460453	1	537.582
300	0.661304	0.879515	0.00441	-1.71166	1	537.582
301	0.48626	3.50483	0.00441	-1.44485	1	537.582
302	0.708436	0.80131	0.00441	-1.71827	1	537.583
303	-0.200326	3.61889	0.00441	0.373627	1	537.583
304	0.317233	4.94797	0.00441	-1.12221	1	537.583
305	-0.293836	3.09441	0.00441	0.681409	1	537.583
306	0.537384	2.77139	0.00441	-1.55575	1	537.583
307	-0.540521	1.93891	0.00441	1.61909	1	537.583
308	0.672801	0.760593	0.00441	-1.72242	1	537.583
309	0.629726	1.28261	0.00441	-1.67721	1	537.584
310	0.715545	0.712497	0.00441	-1.72644	1	537.584
311	0.605398	2.18636	0.00441	-1.62103	1	537.584
312	-0.352705	2.7896	0.00441	0.928863	1	537.584
313	0.505452	3.06736	0.00441	-1.50593	1	537.584
314	0.227569	5.27765	0.00441	-0.89453	1	537.584
315	-0.531829	1.97373	0.00441	1.59592	1	537.584
316	-0.408952	2.51556	0.00441	1.1764	1	537.584
317	0.571794	2.74919	0.00441	-1.55215	1	537.584
318	0.419093	4.07817	0.00441	-1.35464	1	537.584
319	0.59584	2.10393	0.00441	-1.59844	1	537.584
320	-0.536801	1.95375	0.00441	1.60912	1	537.585
321	-0.479427	2.18782	0.00441	1.34905	1	537.585
322	0.457236	3.73849	0.00441	-1.42789	1	537.585
323	0.684512	1.13975	0.00441	-1.69199	1	537.585
324	-0.186385	3.69278	0.00441	0.314119	1	537.585
325	-0.443696	2.35095	0.00441	1.25734	1	537.585
326	-0.0863137	4.25694	0.00441	-0.0257322	1	537.586
327	0.387116	4.8615	0.00441	-1.2404	1	537.586
328	0.61532	2.03863	0.00441	-1.61141	1	537.586
329	0.222575	5.49945	0.00441	-0.841363	1	537.586
330	-0.361518	2.74621	0.00441	0.938744	1	537.586
331	0.363192	4.61263	0.00441	-1.23006	1	537.586
332	0.447211	4.24016	0.00441	-1.34861	1	537.586
333	0.699824	0.94001	0.00441	-1.70986	1	537.586
334	0.699399	0.730447	0.00441	-1.70768	1	537.586
335	-0.441835	2.36214	0.00441	1.29473	1	537.587
336	0.462819	4.09161	0.00441	-1.40013	1	537.587
337	0.389402	4.77826	0.00441	-1.25875	1	537.587
338	0.533608	3.25919	0.00441	-1.49342	1	537.588
339	0.644498	1.19901	0.00441	-1.6713	1	537.588
340	0.576197	2.70986	0.00441	-1.55627	1	537.588
341	0.267529	5.07274	0.00441	-1.03531	1	537.588
342	-0.371917	2.68868	0.00441	0.948895	1	537.588
343	-0.0229567	4.6752	0.00441	-0.138315	1	537.589
344	0.474616	3.9281	0.00441	-1.4253	1	537.589
345	-0.540241	1.94016	0.00441	1.61862	1	537.589
346	0.282044	5.29637	0.00441	-0.999754	1	537.589
347	0.498598	3.14201	0.00441	-1.50193	1	537.589
348	0.57967	2.68433	0.00441	-1.57272	1	537.589
349	0.641673	1.6783	0.00441	-1.64144	1	537.589
350	0.626524	2.0118	0.00441	-1.63187	1	537.59
351	0.703594	0.836494	0.00441	-1.72615	1	537.59
352	0.587318	1.95581	0.00441	-1.63187	1	537.59
353	0.269403	5.37673	0.00441	-0.988978	1	537.59
354	-0.484134	2.16729	0.00441	1.36419	1	537.59
355	0.697072	0.755619	0.00441	-1.73589	1	537.591
356	0.0267426	4.9068	0.00441	-0.301539	1	537.591
357	0.443092	4.41909	0.00441	-1.34574	1	537.591
358	0.601356	2.33158	0.00441	-1.58844	1	537.591
359	0.440025	4.18338	0.00441	-1.34463	1	537.591
360	0.503693	3.72681	0.00441	-1.44098	1	537.592
361	0.692986	0.938669	0.00441	-1.72132	1	537.592
362	-0.171793	3.77779	0.00441	0.27077	1	537.592
363	0.43253	4.29595	0.00441	-1.32678	1	537.592
364	0.533846	3.33349	0.00441	-1.50541	1	537.592
365	0.70626	0.84295	0.00441	-1.72433	1	537.592
366	-0.46015	2.27999	0.00441	1.37467	1	537.592
367	0.549635	2.4631	0.00441	-1.56236	1	537.593
368	-0.336136	2.8675	0.00441	0.817954	1	537.593
369	0.720715	0.508609	0.00441	-1.72577	1	537.593
370	0.116116	5.32413	0.00441	-0.55088	1	537.593
371	0.0861213	5.16512	0.00441	-0.474117	1	537.593
372	-0.554738	1.88313	0.00441	1.66544	1	537.593
373	0.446949	3.7563	0.00441	-1.40254	1	537.593
374	0.435814	3.86936	0.00441	-1.3838	1	537.594
375	0.553924	2.37519	0.00441	-1.57141	1	537.594
376	-0.318588	2.95928	0.00441	0.752314	1	537.594
377	0.662326	1.00584	0.00441	-1.68373	1	537.594
378	0.423891	4.62879	0.00441	-1.30318	1	537.594
379	0.643003	1.80363	0.00441	-1.64637	1	537.594
380	-0.139138	4.01802	0.00441	0.240537	1	537.594
381	0.333466	4.98095	0.00441	-1.1326	1	537.595
382	0.617275	1.83816	0.00441	-1.61953	1	537.595
383	0.376335	4.79648	0.00441	-1.24665	1	537.595
384	0.552333	2.71579	0.00441	-1.57169	1	537.595
385	-0.365254	2.73057	0.00441	0.978334	1	537.595
386	-0.527081	1.99124	0.00441	1.55594	1	537.596
387	0.347035	5.01919	0.00441	-1.17991	1	537.596
388	0.664099	0.782563	0.00441	-1.71762	1	537.597
389	0.582071	2.57904	0.00441	-1.58885	1	537.597
390	0.539892	3.18272	0.00441	-1.49903	1	537.597
391	0.532458	3.3096	0.00441	-1.48692	1	537.597
392	-0.361041	2.7449	0.00441	0.947213	1	537.597
393	0.510675	3.39545	0.00441	-1.46309	1	537.597
394	0.493652	3.84001	0.00441	-1.44303	1	537.597
395	-0.447057	2.33627	0.00441	1.30047	1	537.598
396	0.42872	4.38776	0.00441	-1.34761	1	537.598
397	0.448179	4.39623	0.00441	-1.33787	1	537.598
398	0.522358	2.87888	0.00441	-1.54315	1	537.598
399	0.419466	4.04544	0.00441	-1.35027	1	537.598
400	0.608961	1.97821	0.00441	-1.60716	1	537.598
401	0.389062	4.72315	0.00441	-1.27009	1	537.599
402	0.562013	2.86629	0.00441	-1.53233	1	537.599
403	-0.15205	3.90652	0.00441	0.205084	1	537.599
404	0.609517	1.64992	0.00441	-1.66253	1	537.6
405	0.727613	0.456016	0.00441	-1.75334	1	537.6
406	0.359847	5.02361	0.00441	-1.16397	1	537.6
407	0.632801	1.99143	0.00441	-1.63145	1	537.6
408	-0.49064	2.13953	0.00441	1.38736	1	537.6
409	-0.424508	2.44068	0.00441	1.2253	1	537.6
410	-0.358479	2.75693	0.00441	0.931214	1	537.6
411	0.310522	5.34769	0.00441	-1.04732	1	537.6
412	0.649319	1.06811	0.00441	-1.67891	1	537.6
413	0.703611	0.897905	0.00441	-1.70136	1	537.6
414	0.474213	3.87561	0.00441	-1.39816	1	537.6
415	0.734802	0.386724	0.00441	-1.74669	1	537.6
416	0.405804	4.40386	0.00441	-1.28949	1	537.6
417	0.721186	0.647296	0.00441	-1.71713	1	537.601
418	0.409875	4.30048	0.00441	-1.30585	1	537.601
419	0.511347	2.96906	0.00441	-1.50456	1	537.601
420	-0.252144	3.31969	0.00441	0.535166	1	537.601
421	0.255134	5.27006	0.00441	-0.948909	1	537.601
422	0.521807	2.90147	0.00441	-1.51113	1	537.601
423	-0.358873	2.75656	0.00441	0.945414	1	537.601
424	0.649106	1.03652	0.00441	-1.682	1	537.602
425	0.704122	0.814237	0.00441	-1.73275	1	537.602
426	0.085096	5.0189	0.00441	-0.545521	1	537.602
427	0.589292	2.54147	0.00441	-1.59296	1	537.602
428	-0.341208	2.86135	0.00441	0.944084	1	537.602
429	0.274959	5.23056	0.00441	-0.995669	1	537.602
430	0.549701	2.48755	0.00441	-1.55549	1	537.603
431	0.371837	4.83759	0.00441	-1.19948	1	537.603
432	0.67821	1.31287	0.00441	-1.69078	1	537.603
433	0.64957	1.75924	0.00441	-1.65142	1	537.603
434	0.614878	1.7525	0.00441	-1.66144	1	537.604
435	0.727003	0.6791	0.00441	-1.7283	1	537.604
436	-0.341607	2.85988	0.00441	0.945138	1	537.604
437	-0.278494	3.17399	0.00441	0.62511	1	537.604
438	-0.153099	3.87365	0.00441	0.174841	1	537.605
439	0.532998	2.6279	0.00441	-1.54223	1	537.605
440	0.450597	4.1382	0.00441	-1.39343	1	537.605
441	-0.380918	2.64811	0.00441	1.00397	1	537.605
442	0.589422	2.21337	0.00441	-1.62392	1	537.605
443	0.710261	0.608231	0.00441	-1.71202	1	537.605
444	0.588737	2.53937	0.00441	-1.59458	1	537.605
445	0.660063	1.61873	0.00441	-1.66244	1	537.605
446	0.389809	4.92012	0.00441	-1.23923	1	537.606
447	0.592606	2.61847	0.00441	-1.57557	1	537.606
448	0.742894	0.476519	0.00441	-1.73794	1	537.606
449	0.733361	0.565055	0.00441	-1.74498	1	537.606
450	-0.156442	3.8689	0.00441	0.231752	1	537.606
451	0.714774	0.458901	0.00441	-1.72885	1	537.606
452	-0.435088	2.38759	0.00441	1.18842	1	537.606
453	0.718934	0.7753	0.00441	-1.72748	1	537.606
454	0.581994	1.93463	0.00441	-1.60857	1	537.606
455	-0.260366	3.30606	0.00441	0.657836	1	537.606
456	0.516971	3.35608	0.00441	-1.50719	1	537.607
457	0.406002	4.75831	0.00441	-1.27997	1	537.607
458	-0.387314	2.61685	0.00441	1.03501	1	537.607
459	0.551669	2.32924	0.00441	-1.59272	1	537.607
460	0.523653	3.28148	0.00441	-1.51661	1	537.607
461	0.383447	5.01378	0.00441	-1.20335	1	537.608
462	0.484215	3.71859	0.00441	-1.41701	1	537.608
463	0.546228	3.26223	0.00441	-1.51713	1	537.608
464	0.674405	1.38561	0.00441	-1.66922	1	537.608
465	-0.320764	2.96019	0.00441	0.841997	1	537.608
466	0.727302	0.52655	0.00441	-1.72146	1	537.608
467	-0.526022	1.99723	0.00441	1.59323	1	537.609
468	-0.251671	3.35648	0.00441	0.639026	1	537.609
469	-0.217634	3.54641	0.00441	0.512532	1	537.609
470	-0.136432	4.02446	0.00441	0.201939	1	537.609
471	0.66118	0.940161	0.00441	-1.68558	1	537.609
472	0.709965	0.915785	0.00441	-1.71664	1	537.609
473	0.578574	2.83091	0.00441	-1.5513	1	537.609
474	0.533402	3.0836	0.00441	-1.53844	1	537.609
475	-0.000384496	4.67176	0.00441	-0.305555	1	537.609
476	0.457364	4.24619	0.00441	-1.35261	1	537.61
477	0.118076	5.22066	0.00441	-0.622548	1	537.61
478	0.447757	4.47624	0.00441	-1.34134	1	537.61
479	0.505287	3.62272	0.00441	-1.47674	1	537.61
480	-0.486407	2.16443	0.00441	1.48688	1	537.61
481	0.614875	2.13314	0.00441	-1.59994	1	537.61
482	0.216965	5.11894	0.00441	-0.92475	1	537.611
483	0.557059	2.35371	0.00441	-1.59937	1	537.611
484	0.657473	0.818285	0.00441	-1.71899	1	537.611
485	0.698192	0.878076	0.00441	-1.73121	1	537.611
486	-0.280559	3.19493	0.00441	0.736917	1	537.611
487	-0.357158	2.76127	0.00441	0.904538	1	537.611
488	0.702717	0.918523	0.00441	-1.6963	1	537.612
489	0.568854	2.14267	0.00441	-1.58696	1	537.612
490	0.700063	0.49827	0.00441	-1.74543	1	537.612
491	0.158565	5.19236	0.00441	-0.76624	1	537.612
492	0.495039	3.32019	0.00441	-1.49889	1	537.612
493	-0.0533999	4.52166	0.00441	-0.0242615	1	537.613
494	0.632744	1.42764	0.00441	-1.68861	1	537.613
495	0.591664	2.65412	0.00441	-1.56763	1	537.613
496	0.585656	2.50421	0.00441	-1.56281	1	537.613
497	0.640404	1.59985	0.00441	-1.67885	1	537.613
498	0.651149	1.1012	0.00441	-1.67192	1	537.613
499	0.645475	1.66742	0.00441	-1.67237	1	537.613
500	0.485013	3.9304	0.00441	-1.43564	1	537.614
501	0.630259	2.09167	0.00441	-1.62834	1	537.614
502	0.242757	5.55274	0.00441	-0.876045	1	537.614
503	0.720998	0.61464	0.00441	-1.74953	1	537.614
504	0.532701	3.50542	0.00441	-1.48581	1	537.614
505	-0.339236	2.86188	0.00441	0.905625	1	537.614
506	-0.350045	2.81846	0.00441	1.00151	1	537.615
507	0.279911	4.95393	0.00441	-1.0683	1	537.615
508	0.691959	1.19564	0.00441	-1.68827	1	537.615
509	0.385545	4.45872	0.00441	-1.30147	1	537.615
510	0.466507	4.08873	0.00441	-1.41012	1	537.615
511	0.638886	1.07589	0.00441	-1.67872	1	537.615
512	0.479892	4.10827	0.00441	-1.38699	1	537.615
513	0.550766	3.20408	0.00441	-1.52726	1	537.615
514	0.717766	0.838343	0.00441	-1.71258	1	537.615
515	0.177043	5.49583	0.00441	-0.701104	1	537.616
516	0.444444	4.13668	0.00441	-1.39187	1	537.616
517	0.473072	4.24058	0.00441	-1.37779	1	537.616
518	0.423589	4.7345	0.00441	-1.28648	1	537.616
519	0.441485	3.99459	0.00441	-1.40301	1	537.616
520	0.745163	0.497927	0.00441	-1.736	1	537.616
521	0.585036	2.74709	0.00441	-1.5556	1	537.617
522	-0.321709	2.95801	0.00441	0.814252	1	537.617
523	-0.375218	2.68417	0.00441	1.03575	1	537.617
524	-0.363097	2.73057	0.00441	0.906287	1	537.617
525	0.744844	0.498011	0.00441	-1.73452	1	537.617
526	-0.365632	2.7294	0.00441	1.01808	1	537.617
527	0.709329	0.971849	0.00441	-1.70919	1	537.617
528	0.736447	0.454178	0.00441	-1.72724	1	537.617
529	0.546465	3.28769	0.00441	-1.51747	1	537.617
530	0.553636	3.00728	0.00441	-1.55193	1	537.617
531	-0.335762	2.87485	0.00441	0.860588	1	537.617
532	-0.400877	2.55677	0.00441	1.12424	1	537.617
533	0.733541	0.60874	0.00441	-1.7229	1	537.618
534	-0.0282615	4.53208	0.00441	-0.235781	1	537.618
535	0.633091	1.78134	0.00441	-1.6652	1	537.618
536	0.494146	3.03629	0.00441	-1.49685	1	537.619
537	-0.490064	2.14931	0.00441	1.50339	1	537.619
538	0.675331	0.984863	0.00441	-1.6801	1	537.619
539	0.539952	2.82346	0.00441	-1.51822	1	537.619
540	0.389283	4.21328	0.00441	-1.31959	1	537.619
541	0.166715	5.46104	0.00441	-0.703188	1	537.619
542	-0.215642	3.55183	0.00441	0.451258	1	537.62
543	0.355329	5.11893	0.00441	-1.14155	1	537.62
544	0.531792	2.70123	0.00441	-1.52871	1	537.62
545	0.430967	4.09639	0.00441	-1.34106	1	537.62
546	0.596981	2.54265	0.00441	-1.57015	1	537.62
547	0.70069	1.06271	0.00441	-1.6927	1	537.62
548	0.305804	5.26386	0.00441	-1.04089	1	537.62
549	0.72767	0.718986	0.00441	-1.73276	1	537.62
550	-0.484227	2.17055	0.00441	1.43123	1	537.62
551	-0.209768	3.57532	0.00441	0.399713	1	537.62
552	0.28575	4.94919	0.00441	-1.07215	1	537.62
553	0.379601	4.70536	0.00441	-1.26847	1	537.621
554	0.569458	1.97339	0.00441	-1.62145	1	537.621
555	0.29328	5.17277	0.00441	-1.08125	1	537.621
556	0.754074	0.377687	0.00441	-1.74875	1	537.621
557	0.486491	3.4555	0.00441	-1.43972	1	537.621
558	-0.562721	1.85245	0.00441	1.68861	1	537.622
559	-0.185249	3.70256	0.00441	0.289438	1	537.622
560	0.430727	4.67234	0.00441	-1.30658	1	537.622
561	-0.112973	4.0883	0.00441	0.0365058	1	537.622
562	0.645123	1.34332	0.00441	-1.69927	1	537.622
563	0.35741	5.11486	0.00441	-1.14485	1	537.622
564	0.532109	2.62405	0.00441	-1.53714	1	537.622
565	-0.26238	3.29663	0.00441	0.665925	1	537.622
566	-0.330275	2.92183	0.00441	0.923808	1	537.622
567	0.679839	0.631446	0.00441	-1.73982	1	537.622
568	-0.127805	4.09433	0.00441	0.230972	1	537.623
569	-0.45462	2.29488	0.00441	1.24507	1	537.623
570	0.732383	0.370155	0.00441	-1.76014	1	537.623
571	0.605073	1.46403	0.00441	-1.6508	1	537.623
572	0.334069	4.68145	0.00441	-1.20747	1	537.624
573	-0.429505	2.41961	0.00441	1.25664	1	537.624
574	0.460742	3.7959	0.00441	-1.43843	1	537.625
575	0.607501	2.32238	0.00441	-1.61945	1	537.625
576	0.44228	4.06774	0.00441	-1.35084	1	537.625
577	0.708956	0.4483	0.00441	-1.72725	1	537.625
578	0.431992	3.76846	0.00441	-1.38964	1	537.625
579	0.231854	5.57906	0.00441	-0.844036	1	537.625
580	-0.039056	4.60637	0.00441	-0.0968396	1	537.626
581	0.333987	4.78788	0.00441	-1.19968	1	537.626
582	0.530254	2.91778	0.00441	-1.50543	1	537.626
583	0.531493	3.46596	0.00441	-1.47131	1	537.626
584	0.609755	2.43804	0.00441	-1.58565	1	537.626
585	0.0863732	5.22403	0.00441	-0.44583	1	537.626
586	0.467818	3.70484	0.00441	-1.40466	1	537.626
587	0.181281	5.52297	0.00441	-0.727077	1	537.626
588	0.709185	1.01075	0.00441	-1.70448	1	537.627
589	0.498386	3.88639	0.00441	-1.41602	1	537.627
590	0.368464	4.44559	0.00441	-1.28076	1	537.627
591	0.665217	1.23886	0.00441	-1.66159	1	537.627
592	-0.345055	2.8447	0.00441	0.973232	1	537.627
593	0.44806	4.18584	0.00441	-1.34341	1	537.627
594	-0.49466	2.12395	0.00441	1.40871	1	537.628
595	-0.244541	3.40185	0.00441	0.631901	1	537.628
596	0.591767	2.61988	0.00441	-1.56084	1	537.628
597	0.630327	1.17944	0.00441	-1.69952	1	537.628
598	0.739111	0.566878	0.00441	-1.74793	1	537.628
599	-0.207793	3.56042	0.00441	0.3458	1	537.628
600	0.295782	4.90319	0.00441	-1.12289	1	537.628
601	0.611245	2.18663	0.00441	-1.59092	1	537.628
602	-0.565488	1.84185	0.00441	1.68905	1	537.628
603	0.583759	1.82127	0.00441	-1.61477	1	537.628
604	0.567118	3.09919	0.00441	-1.53523	1	537.628
605	0.593951	2.62666	0.00441	-1.58914	1	537.629
606	0.671396	1.05941	0.00441	-1.67294	1	537.629
607	0.588226	1.6463	0.00441	-1.64229	1	537.629
608	0.678098	1.31189	0.00441	-1.66578	1	537.629
609	0.640581	0.950649	0.00441	-1.6911	1	537.629
610	0.593238	1.79575	0.00441	-1.61376	1	537.629
611	-0.379586	2.65097	0.00441	1.0164	1	537.63
612	0.499471	3.89712	0.00441	-1.4452	1	537.63
613	-0.250726	3.33444	0.00441	0.564233	1	537.63
614	0.446422	3.78935	0.00441	-1.42686	1	537.63
615	0.40823	4.20388	0.00441	-1.35419	1	537.631
616	0.459633	4.43886	0.00441	-1.35438	1	537.631
617	0.746667	0.473781	0.00441	-1.72946	1	537.631
618	0.420513	4.57368	0.00441	-1.32438	1	537.631
619	0.633014	1.12589	0.00441	-1.70354	1	537.631
620	0.64475	1.96845	0.00441	-1.63483	1	537.631
621	0.430625	4.15035	0.00441	-1.38234	1	537.632
622	0.606995	1.43534	0.00441	-1.67408	1	537.632
623	0.584466	1.76401	0.00441	-1.62089	1	537.632
624	0.628415	1.72776	0.00441	-1.62189	1	537.632
625	-0.418629	2.47421	0.00441	1.23346	1	537.632
626	0.634449	1.10486	0.00441	-1.67254	1	537.632
627	0.448151	3.76952	0.00441	-1.43037	1	537.632
628	0.114967	5.1124	0.00441	-0.652821	1	537.632
629	0.181577	5.42192	0.00441	-0.726036	1	537.632
630	-0.274374	3.22393	0.00441	0.678982	1	537.632
631	0.687194	0.594902	0.00441	-1.71085	1	537.632
632	0.0865176	5.23135	0.00441	-0.474298	1	537.632
633	-0.349316	2.80942	0.00441	0.943015	1	537.632
634	0.464478	3.48849	0.00441	-1.42871	1	537.632
635	-0.271636	3.2262	0.00441	0.614498	1	537.632
636	0.430405	3.9383	0.00441	-1.35892	1	537.633
637	0.752535	0.311253	0.00441	-1.76057	1	537.633
638	0.639248	1.04615	0.00441	-1.71061	1	537.633
639	-0.251625	3.36023	0.00441	0.634105	1	537.633
640	0.620812	1.99986	0.00441	-1.60397	1	537.633
641	-0.111361	4.10307	0.00441	0.0547774	1	537.634
642	0.511395	3.78614	0.00441	-1.4616	1	537.634
643	0.178009	5.18798	0.00441	-0.787424	1	537.634
644	0.661606	1.25357	0.00441	-1.6584	1	537.634
645	0.6172	1.52849	0.00441	-1.68096	1	537.635
646	0.0444256	5.03608	0.00441	-0.321654	1	537.635
647	-0.381496	2.64396	0.00441	1.04035	1	537.635
648	0.663241	1.6545	0.00441	-1.64816	1	537.635
649	0.567182	2.42881	0.00441	-1.6069	1	537.635
650	0.710398	0.991982	0.00441	-1.71708	1	537.635
651	0.644004	1.99542	0.00441	-1.63479	1	537.635
652	0.56482	3.1292	0.00441	-1.51876	1	537.636
653	0.548439	2.46337	0.00441	-1.59366	1	537.636
654	0.637905	0.934957	0.00441	-1.69892	1	537.636
655	0.486932	3.56829	0.00441	-1.42628	1	537.636
656	0.528051	3.64789	0.00441	-1.47606	1	537.636
657	-0.363763	2.72568	0.00441	0.898925	1	537.636
658	0.322694	5.34207	0.00441	-1.05922	1	537.637
659	0.618472	1.68015	0.00441	-1.62175	1	537.637
660	0.696703	0.676247	0.00441	-1.75141	1	537.637
661	-0.157591	3.83674	0.00441	0.178702	1	537.637
662	0.557705	2.13889	0.00441	-1.61301	1	537.637
663	0.565206	2.2119	0.00441	-1.57392	1	537.637
664	-0.401365	2.54844	0.00441	1.12404	1	537.637
665	0.538197	2.56723	0.00441	-1.58113	1	537.637
666	0.740495	0.632691	0.00441	-1.72786	1	537.637
667	-0.253188	3.30487	0.00441	0.502873	1	537.637
668	-0.432869	2.39206	0.00441	1.15966	1	537.637
669	0.517471	3.599	0.00441	-1.4469	1	537.637
670	0.314982	4.78774	0.00441	-1.17052	1	537.638
671	-0.117622	4.09483	0.00441	0.0700284	1	537.638
672	0.320227	5.08801	0.00441	-1.08815	1	537.638
673	0.590241	2.80215	0.00441	-1.55962	1	537.638
674	-0.501409	2.09786	0.00441	1.44978	1	537.638
675	0.528521	2.53292	0.00441	-1.54664	1	537.638
676	0.747756	0.550917	0.00441	-1.74062	1	537.638
677	0.664536	1.59626	0.00441	-1.6786	1	537.639
678	0.739976	0.286819	0.00441	-1.75851	1	537.639
679	0.654183	0.961882	0.00441	-1.67853	1	537.639
680	-0.401958	2.55392	0.00441	1.17099	1	537.639
681	0.622199	1.65703	0.00441	-1.62356	1	537.639
682	0.355124	5.14512	0.00441	-1.17605	1	537.639
683	0.57814	1.82293	0.00441	-1.61489	1	537.639
684	0.586538	2.41085	0.00441	-1.61505	1	537.64
685	0.534901	2.93781	0.00441	-1.55718	1	537.64
686	0.394217	4.07936	0.00441	-1.33599	1	537.64
687	0.320241	5.31794	0.00441	-1.05612	1	537.64
688	0.69677	0.802331	0.00441	-1.69115	1	537.64
689	-0.210007	3.60209	0.00441	0.514948	1	537.641
690	0.00584491	4.86931	0.00441	-0.192123	1	537.641
691	0.71645	0.963915	0.00441	-1.71322	1	537.641
692	0.757412	0.294912	0.00441	-1.76172	1	537.641
693	0.755615	0.471686	0.00441	-1.74281	1	537.641
694	-0.427017	2.43562	0.00441	1.27432	1	537.641
695	-0.473517	2.21362	0.00441	1.30449	1	537.641
696	0.666322	0.673183	0.00441	-1.7317	1	537.641
697	0.663072	1.72908	0.00441	-1.65047	1	537.641
698	0.561633	2.00684	0.00441	-1.6186	1	537.641
699	0.571602	2.4518	0.00441	-1.55357	1	537.642
700	0.361108	4.50863	0.00441	-1.23081	1	537.642
701	0.308354	4.7273	0.00441	-1.15165	1	537.642
702	-0.323946	2.95592	0.00441	0.911372	1	537.642
703	0.398875	4.23055	0.00441	-1.34283	1	537.642
704	0.36656	4.42997	0.00441	-1.28323	1	537.642
705	0.5443	3.45771	0.00441	-1.48797	1	537.643
706	-0.0960455	4.23265	0.00441	0.0181589	1	537.643
707	-0.550657	1.90182	0.00441	1.71178	1	537.643
708	0.208777	5.06597	0.00441	-0.920348	1	537.643
709	0.451467	4.571	0.00441	-1.3303	1	537.643
710	-0.254105	3.31784	0.00441	0.584652	1	537.644
711	0.625022	1.68766	0.00441	-1.6213	1	537.644
712	0.471307	3.94619	0.00441	-1.38116	1	537.644
713	0.387844	4.75075	0.00441	-1.27504	1	537.644
714	-0.0268063	4.57227	0.00441	-0.184072	1	537.644
715	0.683947	1.04955	0.00441	-1.67458	1	537.644
716	0.609051	2.34366	0.00441	-1.62153	1	537.644
717	-0.539343	1.94052	0.00441	1.56237	1	537.644
718	0.498261	3.52915	0.00441	-1.4349	1	537.644
719	0.460423	4.34632	0.00441	-1.34223	1	537.644
720	-0.520419	2.01684	0.00441	1.52281	1	537.645
721	0.333278	5.07952	0.00441	-1.10773	1	537.645
722	0.360062	5.24839	0.00441	-1.13545	1	537.645
723	0.618327	2.09386	0.00441	-1.64448	1	537.645
724	-0.156149	3.89753	0.00441	0.289924	1	537.645
725	0.104734	5.33479	0.00441	-0.505738	1	537.645
726	0.350173	4.44936	0.00441	-1.24988	1	537.645
727	0.707976	0.773853	0.00441	-1.69546	1	537.645
728	-0.178128	3.73963	0.00441	0.303418	1	537.645
729	0.394974	4.47251	0.00441	-1.26222	1	537.645
730	0.26219	5.02158	0.00441	-1.01339	1	537.646
731	0.495887	4.01831	0.00441	-1.4035	1	537.646
732	0.730958	0.77583	0.00441	-1.71637	1	537.646
733	0.692403	0.981194	0.00441	-1.73117	1	537.646
734	0.511913	2.88834	0.00441	-1.5453	1	537.646
735	0.497777	3.02042	0.00441	-1.48721	1	537.646
736	0.724661	0.313452	0.00441	-1.74693	1	537.646
737	-0.316648	2.97241	0.00441	0.786099	1	537.646
738	0.543225	3.4712	0.00441	-1.49958	1	537.646
739	0.579884	1.70029	0.00441	-1.6341	1	537.646
740	0.638592	2.12396	0.00441	-1.62337	1	537.647
741	0.680225	1.34493	0.00441	-1.70076	1	537.647
742	0.66471	1.26693	0.00441	-1.65649	1	537.647
743	-0.155195	3.87532	0.00441	0.186946	1	537.647
744	0.22443	5.06803	0.00441	-0.93602	1	537.647
745	0.629279	2.0558	0.00441	-1.64636	1	537.647
746	0.538037	3.53394	0.00441	-1.49374	1	537.647
747	0.661554	1.51904	0.00441	-1.69051	1	537.647
748	0.628775	2.27594	0.00441	-1.61092	1	537.647
749	0.533816	2.35229	0.00441	-1.57571	1	537.648
750	0.630884	1.15951	0.00441	-1.66411	1	537.648
751	0.71837	0.699809	0.00441	-1.70226	1	537.648
752	0.483116	3.04444	0.00441	-1.49932	1	537.648
753	0.573298	2.06057	0.00441	-1.63304	1	537.648
754	0.592404	2.00785	0.00441	-1.59124	1	537.648
755	0.43548	3.62225	0.00441	-1.41396	1	537.648
756	-0.361803	2.75798	0.00441	1.03791	1	537.648
757	0.360881	5.15729	0.00441	-1.14138	1	537.648
758	0.546963	2.39209	0.00441	-1.59828	1	537.649
759	0.724442	0.636176	0.00441	-1.70702	1	537.649
760	0.709426	1.0534	0.00441	-1.69371	1	537.649
761	0.589233	1.75915	0.00441	-1.6144	1	537.649
762	0.4176	4.30908	0.00441	-1.35775	1	537.649
763	0.566627	2.77576	0.00441	-1.5289	1	537.649
764	-0.522245	2.01374	0.00441	1.57315	1	537.649
765	0.623909	1.16302	0.00441	-1.66732	1	537.649
766	-0.374278	2.68545	0.00441	0.999442	1	537.649
767	0.660406	1.79009	0.00441	-1.65644	1	537.65
768	0.599231	1.42705	0.00441	-1.66772	1	537.65
769	0.637406	1.08835	0.00441	-1.66876	1	537.65
770	0.753341	0.334291	0.00441	-1.76738	1	537.65
771	0.490257	3.81642	0.00441	-1.40622	1	537.65
772	0.570942	2.12947	0.00441	-1.57922	1	537.65
773	-0.362137	2.74501	0.00441	0.942534	1	537.65
774	0.762596	0.28009	0.00441	-1.76232	1	537.65
775	-0.544823	1.92509	0.00441	1.70694	1	537.65
776	0.597779	2.59969	0.00441	-1.59732	1	537.65
777	0.656527	1.78331	0.00441	-1.66384	1	537.65
778	-0.360341	2.76505	0.00441	1.02086	1	537.651
779	0.320389	4.74814	0.00441	-1.14851	1	537.651
780	0.754716	0.248684	0.00441	-1.76093	1	537.651
781	0.648537	1.91848	0.00441	-1.65216	1	537.651
782	0.41803	4.70851	0.00441	-1.26195	1	537.651
783	0.616324	1.86399	0.00441	-1.66387	1	537.651
784	0.569908	1.83487	0.00441	-1.63017	1	537.651
785	0.549892	3.19616	0.00441	-1.49436	1	537.651
786	0.390518	4.66174	0.00441	-1.29107	1	537.651
787	0.679095	1.4259	0.00441	-1.69317	1	537.651
788	-0.269758	3.25158	0.00441	0.666577	1	537.652
789	0.28952	5.25205	0.00441	-1.00794	1	537.652
790	0.754546	0.242002	0.00441	-1.75725	1	537.652
791	-0.354841	2.79435	0.00441	1.00749	1	537.652
792	-0.300016	3.04947	0.00441	0.650608	1	537.652
793	0.531852	2.59085	0.00441	-1.57774	1	537.652
794	-0.234664	3.41932	0.00441	0.446487	1	537.653
795	0.6903	0.547797	0.00441	-1.75327	1	537.653
796	-0.11635	4.09771	0.00441	0.0585467	1	537.653
797	0.619647	2.09253	0.00441	-1.59543	1	537.653
798	0.731946	0.566326	0.00441	-1.71193	1	537.653
799	0.668091	1.69521	0.00441	-1.66352	1	537.653
800	0.465095	3.25313	0.00441	-1.47227	1	537.653
801	0.447581	3.9124	0.00441	-1.42307	1	537.654
802	-0.0106307	4.79845	0.00441	-0.13768	1	537.654
803	0.596091	2.60599	0.00441	-1.55885	1	537.654
804	0.645793	2.03928	0.00441	-1.63357	1	537.654
805	0.398548	5.02915	0.00441	-1.23451	1	537.654
806	0.6903	0.597237	0.00441	-1.7046	1	537.654
807	0.57415	2.97694	0.00441	-1.52651	1	537.654
808	0.705474	0.995937	0.00441	-1.68648	1	537.654
809	0.606357	1.35407	0.00441	-1.68017	1	537.655
810	0.379412	4.859	0.00441	-1.25286	1	537.655
811	0.523038	3.012	0.00441	-1.48985	1	537.655
812	0.333751	5.21681	0.00441	-1.13974	1	537.655
813	0.433563	4.17424	0.00441	-1.32791	1	537.655
814	0.526247	3.50757	0.00441	-1.4567	1	537.655
815	0.369503	4.27142	0.00441	-1.28224	1	537.655
816	0.513931	3.55891	0.00441	-1.49546	1	537.655
817	0.569457	2.87573	0.00441	-1.5247	1	537.655
818	0.518296	3.04592	0.00441	-1.54271	1	537.656
819	-0.35461	2.76803	0.00441	0.838644	1	537.656
820	-0.372376	2.67862	0.00441	0.920921	1	537.656
821	0.0206032	4.73582	0.00441	-0.40323	1	537.656
822	0.751446	0.564224	0.00441	-1.73458	1	537.657
823	0.718193	0.946447	0.00441	-1.72322	1	537.657
824	0.602791	1.93054	0.00441	-1.6568	1	537.657
825	0.544399	2.16831	0.00441	-1.58933	1	537.657
826	0.201872	5.22909	0.00441	-0.8317	1	537.657
827	0.343403	4.75949	0.00441	-1.16837	1	537.657
828	-0.559039	1.86918	0.00441	1.73495	1	537.657
829	-0.504089	2.08896	0.00441	1.50235	1	537.657
830	0.00297158	4.6604	0.00441	-0.350554	1	537.657
831	0.662165	1.37924	0.00441	-1.64819	1	537.658
832	0.524439	3.75174	0.00441	-1.46893	1	537.658
833	-0.336158	2.89016	0.00441	0.918895	1	537.658
834	0.34933	5.30403	0.00441	-1.10857	1	537.658
835	0.402608	3.98253	0.00441	-1.34158	1	537.658
836	0.430143	4.21934	0.00441	-1.31952	1	537.658
837	-0.000100446	4.85374	0.00441	-0.163177	1	537.659
838	0.501276	3.2063	0.00441	-1.52042	1	537.659
839	0.577852	1.70844	0.00441	-1.64427	1	537.659
840	-0.372834	2.67761	0.00441	0.934573	1	537.659
841	0.512661	2.65093	0.00441	-1.55423	1	537.659
842	0.669356	0.793757	0.00441	-1.7418	1	537.659
843	0.64544	1.56227	0.00441	-1.63242	1	537.659
844	0.448984	4.39757	0.00441	-1.3214	1	537.659
845	0.663733	1.73743	0.00441	-1.66627	1	537.659
846	-0.165491	3.87513	0.00441	0.350545	1	537.66
847	-0.265267	3.28099	0.00441	0.709906	1	537.66
848	0.754668	0.245368	0.00441	-1.74753	1	537.66
849	-0.425723	2.44222	0.00441	1.29775	1	537.66
850	0.677494	0.726564	0.00441	-1.69208	1	537.661
851	0.563739	3.24795	0.00441	-1.52736	1	537.661
852	0.609391	1.31377	0.00441	-1.655	1	537.661
853	0.634376	2.24019	0.00441	-1.61497	1	537.661
854	0.0420854	4.9885	0.00441	-0.386325	1	537.661
855	0.424139	4.87433	0.00441	-1.26775	1	537.661
856	0.531235	3.71458	0.00441	-1.4644	1	537.661
857	0.484357	3.20636	0.00441	-1.46045	1	537.661
858	0.541134	2.4585	0.00441	-1.54585	1	537.661
859	0.583529	2.77454	0.00441	-1.53987	1	537.662
860	0.235613	5.64417	0.00441	-0.83807	1	537.662
861	0.391452	4.74132	0.00441	-1.22371	1	537.662
862	0.649696	1.08766	0.00441	-1.66408	1	537.662
863	0.597511	2.74962	0.00441	-1.55842	1	537.662
864	0.507518	3.64661	0.00441	-1.48572	1	537.662
865	0.591711	1.469	0.00441	-1.65691	1	537.663
866	0.162077	5.13123	0.00441	-0.801679	1	537.664
867	0.52867	2.47321	0.00441	-1.54725	1	537.664
868	0.382897	4.32723	0.00441	-1.27119	1	537.664
869	0.64974	1.01526	0.00441	-1.66993	1	537.664
870	-0.568577	1.83263	0.00441	1.75813	1	537.664
871	-0.287246	3.11678	0.00441	0.622087	1	537.665
872	0.0699815	5.21798	0.00441	-0.378851	1	537.665
873	-0.393675	2.5745	0.00441	0.997501	1	537.665
874	0.748853	0.613737	0.00441	-1.72879	1	537.665
875	-0.384135	2.62466	0.00441	1.00598	1	537.665
876	0.579317	1.90261	0.00441	-1.5983	1	537.665
877	0.67519	0.914123	0.00441	-1.7388	1	537.666
878	-0.441856	2.34876	0.00441	1.16607	1	537.666
879	0.66737	1.74155	0.00441	-1.64745	1	537.666
880	0.766961	0.244711	0.00441	-1.75035	1	537.666
881	0.269703	5.0589	0.00441	-1.0112	1	537.666
882	0.0727632	4.89895	0.00441	-0.558427	1	537.666
883	0.718877	0.995206	0.00441	-1.70002	1	537.666
884	-0.346999	2.83539	0.00441	0.974409	1	537.666
885	0.533483	3.60774	0.00441	-1.45963	1	537.667
886	-0.499424	2.10793	0.00441	1.52911	1	537.667
887	0.337926	4.58762	0.00441	-1.23286	1	537.667
888	0.760559	0.472595	0.00441	-1.73593	1	537.667
889	0.475186	3.6082	0.00441	-1.47272	1	537.668
890	0.684875	1.08959	0.00441	-1.66926	1	537.668
891	0.368574	4.3192	0.00441	-1.29898	1	537.668
892	0.25726	5.17627	0.00441	-1.02237	1	537.668
893	0.289332	5.07899	0.00441	-1.03776	1	537.668
894	0.604032	1.28241	0.00441	-1.67683	1	537.668
895	0.18313	5.13275	0.00441	-0.859223	1	537.668
896	0.704941	1.17887	0.00441	-1.68406	1	537.669
897	0.300573	4.79141	0.00441	-1.15168	1	537.67
898	0.632843	2.23716	0.00441	-1.60248	1	537.67
899	0.428879	4.73815	0.00441	-1.27202	1	537.67
900	-0.336051	2.8653	0.00441	0.779414	1	537.67
901	0.445014	3.87195	0.00441	-1.42671	1	537.67
902	-0.566979	1.83603	0.00441	1.70752	1	537.67
903	-0.385164	2.61747	0.00441	0.987749	1	537.67
904	0.721702	0.989299	0.00441	-1.71256	1	537.67
905	0.385356	4.74172	0.00441	-1.21541	1	537.67
906	0.597464	2.71847	0.00441	-1.5549	1	537.67
907	0.520595	3.2478	0.00441	-1.4668	1	537.671
908	-0.220359	3.53833	0.00441	0.498737	1	537.671
909	0.732183	0.854603	0.00441	-1.71949	1	537.671
910	0.675619	1.32496	0.00441	-1.65504	1	537.671
911	0.574804	2.4718	0.00441	-1.61264	1	537.671
912	0.588674	2.48318	0.00441	-1.55474	1	537.672
913	0.558664	3.2061	0.00441	-1.5409	1	537.672
914	0.709884	0.977871	0.00441	-1.68644	1	537.672
915	0.451309	4.24338	0.00441	-1.33384	1	537.672
916	0.570916	2.75166	0.00441	-1.58885	1	537.673
917	-0.275534	3.18664	0.00441	0.616272	1	537.673
918	-0.321013	2.95971	0.00441	0.85824	1	537.673
919	0.396425	3.95875	0.00441	-1.35034	1	537.673
920	0.673755	0.871279	0.00441	-1.67843	1	537.674
921	0.611137	2.59945	0.00441	-1.5746	1	537.674
922	-0.280402	3.19881	0.00441	0.772644	1	537.674
923	-0.577042	1.80073	0.00441	1.7813	1	537.674
924	0.540416	2.48756	0.00441	-1.59395	1	537.674
925	-0.271925	3.21585	0.00441	0.581886	1	537.674
926	0.775509	0.305231	0.00441	-1.75442	1	537.675
927	0.552658	2.41733	0.00441	-1.54758	1	537.675
928	-0.446908	2.33606	0.00441	1.30994	1	537.675
929	0.711527	0.327726	0.00441	-1.75385	1	537.675
930	0.633925	2.27608	0.00441	-1.60489	1	537.675
931	0.628027	0.996028	0.00441	-1.68154	1	537.675
932	0.676848	1.50379	0.00441	-1.69141	1	537.675
933	0.702583	0.85133	0.00441	-1.74533	1	537.675
934	0.293063	4.97101	0.00441	-1.06407	1	537.675
935	0.369257	5.1997	0.00441	-1.14658	1	537.675
936	0.0894741	4.93147	0.00441	-0.603969	1	537.676
937	0.525012	2.74773	0.00441	-1.56917	1	537.676
938	0.422355	4.87308	0.00441	-1.28362	1	537.676
939	0.374355	4.74032	0.00441	-1.26747	1	537.676
940	0.722913	0.848517	0.00441	-1.69739	1	537.676
941	0.597243	2.51739	0.00441	-1.55803	1	537.677
942	-0.239296	3.40264	0.00441	0.480307	1	537.677
943	0.520233	2.90138	0.00441	-1.49593	1	537.677
944	0.555453	3.43818	0.00441	-1.50329	1	537.677
945	0.447007	4.42294	0.00441	-1.3701	1	537.677
946	0.692888	1.0556	0.00441	-1.67274	1	537.677
947	0.677932	0.995729	0.00441	-1.73579	1	537.677
948	0.637194	1.33252	0.00441	-1.70698	1	537.677
949	-0.2221	3.49161	0.00441	0.460561	1	537.677
950	0.566094	3.23326	0.00441	-1.53481	1	537.678
951	0.472028	3.82784	0.00441	-1.3869	1	537.678
952	0.732161	0.867632	0.00441	-1.72358	1	537.679
953	0.587253	2.97811	0.00441	-1.54092	1	537.679
954	0.562544	2.56457	0.00441	-1.6027	1	537.679
955	0.0652671	4.92609	0.00441	-0.533679	1	537.679
956	0.646868	0.839778	0.00441	-1.72865	1	537.679
957	0.447972	3.42073	0.00441	-1.43147	1	537.679
958	0.614434	2.32472	0.00441	-1.62939	1	537.679
959	0.632738	1.33166	0.00441	-1.70564	1	537.679
960	-0.357445	2.7763	0.00441	1.03155	1	537.679
961	0.711837	0.471072	0.00441	-1.76846	1	537.679
962	0.588679	2.40249	0.00441	-1.55809	1	537.679
963	0.538534	2.83564	0.00441	-1.57269	1	537.68
964	0.00510113	4.65546	0.00441	-0.365765	1	537.68
965	0.483907	4.15166	0.00441	-1.42056	1	537.68
966	0.623368	1.09713	0.00441	-1.66864	1	537.68
967	0.418306	3.85175	0.00441	-1.35897	1	537.68
968	0.684242	0.978258	0.00441	-1.67246	1	537.68
969	-0.211959	3.57724	0.00441	0.498841	1	537.68
970	0.509458	2.62534	0.00441	-1.55574	1	537.68
971	0.501389	2.93788	0.00441	-1.48994	1	537.68
972	0.658261	1.29771	0.00441	-1.64778	1	537.68
973	0.246888	5.66562	0.00441	-0.86077	1	537.68
974	0.761764	0.195058	0.00441	-1.75516	1	537.681
975	-0.494725	2.12856	0.00441	1.45973	1	537.681
976	0.337481	5.469	0.00441	-1.07835	1	537.681
977	-0.00341642	4.70396	0.00441	-0.235572	1	537.681
978	0.657566	1.73029	0.00441	-1.67737	1	537.681
979	-0.315774	2.97033	0.00441	0.752501	1	537.683
980	-0.135037	4.01369	0.00441	0.215327	1	537.683
981	0.709565	1.1345	0.00441	-1.71336	1	537.683
982	0.653128	0.942294	0.00441	-1.67283	1	537.683
983	0.606074	2.7313	0.00441	-1.57654	1	537.683
984	0.727502	0.650232	0.00441	-1.70213	1	537.683
985	0.629272	0.983075	0.00441	-1.67992	1	537.683
986	0.601858	2.70175	0.00441	-1.59018	1	537.683
987	0.545405	2.13564	0.00441	-1.60999	1	537.684
988	0.599796	2.16367	0.00441	-1.64395	1	537.684
989	0.550169	2.38743	0.00441	-1.54888	1	537.684
990	0.533752	2.22609	0.00441	-1.5853	1	537.684
991	0.383706	5.09047	0.00441	-1.22215	1	537.684
992	-0.509214	2.0684	0.00441	1.54512	1	537.685
993	-0.20646	3.55374	0.00441	0.312352	1	537.685
994	0.693343	0.44179	0.00441	-1.7559	1	537.685
995	0.510188	3.63709	0.00441	-1.49124	1	537.685
996	0.360873	5.32958	0.00441	-1.14873	1	537.685
997	0.477694	4.24597	0.00441	-1.40694	1	537.685
998	0.584618	2.69793	0.00441	-1.53955	1	537.685
999	0.633952	1.7752	0.00441	-1.61293	1	537.686
1000	0.691237	0.762073	0.00441	-1.75348	1	537.686
1001	0.771325	0.388378	0.00441	-1.74017	1	537.686
1002	0.435788	4.73029	0.00441	-1.2796	1	537.686
1003	0.63753	1.95175	0.00441	-1.60714	1	537.686
1004	0.588192	2.98786	0.00441	-1.5406	1	537.686
1005	-0.0669121	4.48039	0.00441	0.0460034	1	537.686
1006	0.362513	4.31979	0.00441	-1.29357	1	537.687
1007	0.517576	2.64705	0.00441	-1.56885	1	537.687
1008	0.682878	1.60045	0.00441	-1.67075	1	537.687
1009	0.564755	1.85136	0.00441	-1.63718	1	537.688
1010	0.534047	2.21024	0.00441	-1.58529	1	537.688
1011	-0.471565	2.22017	0.00441	1.26989	1	537.688
1012	-0.405886	2.52759	0.00441	1.08673	1	537.688
1013	0.0713878	5.0012	0.00441	-0.532676	1	537.688
1014	-0.583373	1.77741	0.00441	1.80447	1	537.689
1015	0.203044	4.9973	0.00441	-0.913293	1	537.689
1016	0.226487	5.62766	0.00441	-0.836268	1	537.689
1017	-0.212186	3.57057	0.00441	0.48778	1	537.689
1018	0.625711	1.37066	0.00441	-1.63804	1	537.689
1019	-0.0505751	4.53731	0.00441	-0.0165284	1	537.689
1020	-0.431512	2.39501	0.00441	1.12566	1	537.689
1021	-0.286467	3.12416	0.00441	0.642207	1	537.689
1022	0.693692	1.42523	0.00441	-1.66984	1	537.689
1023	0.426336	4.79845	0.00441	-1.30347	1	537.69
1024	0.303243	5.58565	0.00441	-0.991706	1	537.69
1025	-0.579832	1.78818	0.00441	1.73226	1	537.69
1026	0.585042	2.80517	0.00441	-1.58606	1	537.69
1027	0.623887	2.495	0.00441	-1.59883	1	537.69
1028	0.570727	1.67884	0.00441	-1.63551	1	537.691
1029	-0.280094	3.17361	0.00441	0.615398	1	537.691
1030	-0.0420284	4.58183	0.00441	-0.0466471	1	537.691
1031	0.529504	3.16365	0.00441	-1.4753	1	537.691
1032	0.00656292	4.85733	0.00441	-0.190269	1	537.691
1033	0.6506	0.742676	0.00441	-1.69974	1	537.692
1034	-0.30139	3.06285	0.00441	0.779532	1	537.692
1035	-0.558364	1.87281	0.00441	1.75905	1	537.692
1036	0.627638	1.03106	0.00441	-1.71408	1	537.693
1037	0.64402	1.86317	0.00441	-1.67043	1	537.693
1038	0.570938	1.67992	0.00441	-1.63024	1	537.693
1039	-0.397332	2.55511	0.00441	0.980246	1	537.693
1040	0.636172	1.0957	0.00441	-1.6606	1	537.693
1041	0.438846	3.95749	0.00441	-1.41742	1	537.694
1042	-0.17779	3.8062	0.00441	0.399313	1	537.694
1043	0.314824	4.74495	0.00441	-1.13497	1	537.694
1044	0.578042	1.78886	0.00441	-1.65485	1	537.694
1045	-0.361718	2.75984	0.00441	1.06319	1	537.694
1046	0.696815	1.42163	0.00441	-1.68138	1	537.694
1047	0.691291	0.85612	0.00441	-1.74839	1	537.694
1048	-0.390282	2.59066	0.00441	0.992612	1	537.694
1049	0.386583	4.28338	0.00441	-1.33294	1	537.694
1050	0.484589	2.90994	0.00441	-1.49808	1	537.695
1051	0.4484	4.73882	0.00441	-1.31051	1	537.695
1052	0.647235	2.04172	0.00441	-1.64958	1	537.695
1053	0.505869	2.86705	0.00441	-1.54989	1	537.695
1054	0.612316	2.58904	0.00441	-1.60157	1	537.695
1055	0.644164	1.00722	0.00441	-1.72753	1	537.695
1056	0.782762	0.247078	0.00441	-1.75874	1	537.695
1057	0.667867	1.33652	0.00441	-1.647	1	537.695
1058	0.454839	3.93876	0.00441	-1.43272	1	537.695
1059	0.586576	2.4271	0.00441	-1.55337	1	537.696
1060	0.46929	4.05922	0.00441	-1.42981	1	537.696
1061	0.484878	4.26883	0.00441	-1.40549	1	537.697
1062	0.627741	2.04271	0.00441	-1.65718	1	537.697
1063	0.284447	5.37371	0.00441	-1.03845	1	537.697
1064	0.447865	4.65368	0.00441	-1.33725	1	537.697
1065	-0.324789	2.95777	0.00441	0.934354	1	537.697
1066	0.376085	5.20209	0.00441	-1.15407	1	537.697
1067	0.442737	4.72445	0.00441	-1.28924	1	537.697
1068	0.503251	3.43232	0.00441	-1.43846	1	537.697
1069	0.604133	2.01062	0.00441	-1.65782	1	537.697
1070	0.493921	3.03064	0.00441	-1.4759	1	537.697
1071	-0.13692	4.058	0.00441	0.277856	1	537.697
1072	0.349825	4.96508	0.00441	-1.2101	1	537.698
1073	0.725312	0.583981	0.00441	-1.70115	1	537.698
1074	0.327474	4.5078	0.00441	-1.22378	1	537.698
1075	-0.590084	1.753	0.00441	1.82765	1	537.698
1076	0.665477	0.572575	0.00441	-1.72446	1	537.698
1077	0.726162	1.01374	0.00441	-1.71012	1	537.698
1078	0.4444	3.70755	0.00441	-1.44285	1	537.698
1079	0.431058	4.65643	0.00441	-1.27462	1	537.698
1080	-0.454996	2.30265	0.00441	1.37829	1	537.699
1081	0.577001	2.9265	0.00441	-1.5757	1	537.699
1082	0.58497	3.08833	0.00441	-1.53455	1	537.699
1083	0.735825	0.799735	0.00441	-1.73919	1	537.699
1084	-0.404938	2.52044	0.00441	1.01053	1	537.699
1085	-0.211508	3.59475	0.00441	0.47952	1	537.699
1086	0.545516	3.19852	0.00441	-1.54671	1	537.7
1087	0.592557	1.39763	0.00441	-1.67451	1	537.7
1088	-0.227112	3.49302	0.00441	0.565332	1	537.7
1089	-0.594175	1.73767	0.00441	1.82359	1	537.7
1090	-0.57032	1.82559	0.00441	1.76531	1	537.7
1091	0.574333	1.69053	0.00441	-1.65302	1	537.7
1092	0.680199	0.929558	0.00441	-1.74359	1	537.7
1093	0.567411	2.9919	0.00441	-1.51004	1	537.701
1094	0.600427	2.6915	0.00441	-1.59662	1	537.701
1095	-0.387493	2.61701	0.00441	1.0884	1	537.701
1096	0.743865	0.769311	0.00441	-1.73243	1	537.701
1097	0.139668	5.25272	0.00441	-0.633094	1	537.702
1098	0.757845	0.348169	0.00441	-1.72497	1	537.702
1099	0.61095	2.60282	0.00441	-1.56502	1	537.702
1100	0.67264	0.973026	0.00441	-1.74	1	537.702
1101	0.573814	2.65603	0.00441	-1.602	1	537.702
1102	0.632545	1.8479	0.00441	-1.60638	1	537.702
1103	0.608517	2.71465	0.00441	-1.58677	1	537.702
1104	0.663867	1.36022	0.00441	-1.64333	1	537.702
1105	0.298146	5.02393	0.00441	-1.05703	1	537.702
1106	-0.384645	2.61524	0.00441	0.926179	1	537.702
1107	0.640049	0.777491	0.00441	-1.71033	1	537.703
1108	0.568933	1.92742	0.00441	-1.64457	1	537.703
1109	0.522665	3.9508	0.00441	-1.44105	1	537.704
1110	0.688334	1.5006	0.00441	-1.6891	1	537.704
1111	0.310971	5.1333	0.00441	-1.0567	1	537.704
1112	-0.364725	2.74092	0.00441	1.0713	1	537.704
1113	0.423409	4.31046	0.00441	-1.37097	1	537.704
1114	0.470979	3.25534	0.00441	-1.49779	1	537.704
1115	-0.369707	2.69619	0.00441	0.958701	1	537.704
1116	-0.564243	1.84556	0.00441	1.63598	1	537.704
1117	-0.269957	3.23648	0.00441	0.601073	1	537.704
1118	0.702159	0.547743	0.00441	-1.70005	1	537.705
1119	0.632992	2.27178	0.00441	-1.63257	1	537.705
1120	0.662832	1.64937	0.00441	-1.63138	1	537.705
1121	0.651687	1.47288	0.00441	-1.63278	1	537.706
1122	0.631035	1.85136	0.00441	-1.605	1	537.706
1123	0.759561	0.510099	0.00441	-1.7597	1	537.706
1124	-0.592051	1.74621	0.00441	1.84394	1	537.707
1125	0.540689	2.2458	0.00441	-1.60877	1	537.707
1126	-0.274484	3.23587	0.00441	0.741394	1	537.707
1127	0.119814	5.35523	0.00441	-0.583694	1	537.707
1128	0.525706	2.68639	0.00441	-1.57799	1	537.707
1129	0.0546581	4.8904	0.00441	-0.448141	1	537.708
1130	0.667667	0.619056	0.00441	-1.70338	1	537.708
1131	0.598369	1.24331	0.00441	-1.66762	1	537.708
1132	0.695797	1.47667	0.00441	-1.67486	1	537.708
1133	0.0820753	4.91017	0.00441	-0.605768	1	537.708
1134	-0.0367624	4.6591	0.00441	-0.065649	1	537.708
1135	0.591138	1.33572	0.00441	-1.6641	1	537.709
1136	-0.209994	3.61244	0.00441	0.542097	1	537.709
1137	0.649476	2.08753	0.00441	-1.64457	1	537.709
1138	0.744848	0.291776	0.00441	-1.72659	1	537.709
1139	-0.109382	4.22847	0.00441	0.204547	1	537.709
1140	0.418961	4.65383	0.00441	-1.25801	1	537.709
1141	0.621779	1.57997	0.00441	-1.69216	1	537.71
1142	-0.595437	1.73384	0.00441	1.85082	1	537.71
1143	0.686424	1.29379	0.00441	-1.65641	1	537.71
1144	0.725642	0.259203	0.00441	-1.77047	1	537.71
1145	-0.564301	1.84455	0.00441	1.67077	1	537.71
1146	0.226596	4.93636	0.00441	-0.971255	1	537.71
1147	-0.147049	3.87452	0.00441	0.118637	1	537.711
1148	0.543124	3.20391	0.00441	-1.54742	1	537.711
1149	0.0327691	5.03263	0.00441	-0.291165	1	537.711
1150	0.44181	4.58531	0.00441	-1.29102	1	537.712
1151	0.553255	2.31946	0.00441	-1.61768	1	537.712
1152	0.389856	3.97293	0.00441	-1.3289	1	537.712
1153	0.635638	2.2159	0.00441	-1.6394	1	537.712
1154	0.670898	0.769462	0.00441	-1.75145	1	537.712
1155	0.633261	2.18341	0.00441	-1.59281	1	537.712
1156	-0.269193	3.26542	0.00441	0.746819	1	537.712
1157	0.695468	1.29751	0.00441	-1.66297	1	537.713
1158	0.663089	1.68398	0.00441	-1.62945	1	537.713
1159	0.144114	5.2461	0.00441	-0.724087	1	537.713
1160	0.110985	5.05153	0.00441	-0.671519	1	537.713
1161	0.722562	0.443078	0.00441	-1.7084	1	537.714
1162	0.498666	3.04983	0.00441	-1.5369	1	537.714
1163	0.642314	0.789394	0.00441	-1.72838	1	537.714
1164	-0.526602	1.99624	0.00441	1.58062	1	537.714
1165	-0.167935	3.82002	0.00441	0.32484	1	537.714
1166	0.306941	4.5986	0.00441	-1.18276	1	537.714
1167	0.494754	2.86463	0.00441	-1.49414	1	537.714
1168	-0.389084	2.59833	0.00441	0.955711	1	537.714
1169	0.230477	5.59249	0.00441	-0.810074	1	537.714
1170	0.581782	2.92548	0.00441	-1.52362	1	537.715
1171	0.0546346	4.79836	0.00441	-0.522484	1	537.715
1172	0.581	1.82314	0.00441	-1.59795	1	537.715
1173	0.238462	5.42507	0.00441	-0.861755	1	537.715
1174	0.613509	2.08446	0.00441	-1.58338	1	537.715
1175	0.625818	1.03837	0.00441	-1.71698	1	537.715
1176	-0.396182	2.57386	0.00441	1.04525	1	537.715
1177	0.634613	1.08279	0.00441	-1.65895	1	537.715
1178	0.529247	3.44033	0.00441	-1.5212	1	537.715
1179	0.696178	0.477085	0.00441	-1.7671	1	537.715
1180	0.27596	5.52883	0.00441	-0.927635	1	537.716
1181	-0.487417	2.16307	0.00441	1.5155	1	537.716
1182	-0.169323	3.84265	0.00441	0.383583	1	537.716
1183	0.610133	1.84042	0.00441	-1.67326	1	537.716
1184	-0.598868	1.72123	0.00441	1.84364	1	537.716
1185	0.743067	0.272957	0.00441	-1.7814	1	537.716
1186	0.493758	4.28349	0.00441	-1.40537	1	537.717
1187	-0.16853	3.77654	0.00441	0.243756	1	537.717
1188	0.416656	3.83802	0.00441	-1.35363	1	537.717
1189	-0.467685	2.24556	0.00441	1.42321	1	537.717
1190	0.59409	1.33278	0.00441	-1.65156	1	537.717
1191	0.495845	2.67792	0.00441	-1.54332	1	537.717
1192	0.500589	3.73222	0.00441	-1.48243	1	537.717
1193	0.75682	0.660084	0.00441	-1.73059	1	537.717
1194	-0.559911	1.8647	0.00441	1.68639	1	537.718
1195	0.530209	2.64645	0.00441	-1.585	1	537.718
1196	0.454306	4.74216	0.00441	-1.31323	1	537.718
1197	0.48594	4.22234	0.00441	-1.41804	1	537.718
1198	0.53779	2.54968	0.00441	-1.52737	1	537.719
1199	0.668489	1.90935	0.00441	-1.64628	1	537.719
1200	0.756928	0.577242	0.00441	-1.71917	1	537.719
1201	0.590007	1.96139	0.00441	-1.65892	1	537.72
1202	0.382937	5.01405	0.00441	-1.24196	1	537.72
1203	-0.585028	1.76844	0.00441	1.73184	1	537.72
1204	0.724853	1.02397	0.00441	-1.69256	1	537.72
1205	0.602488	1.27371	0.00441	-1.69261	1	537.721
1206	0.308319	5.48115	0.00441	-1.05693	1	537.721
1207	0.332255	4.80416	0.00441	-1.1391	1	537.721
1208	-0.584347	1.77275	0.00441	1.76735	1	537.721
1209	0.609589	2.42282	0.00441	-1.62754	1	537.722
1210	-0.300735	3.05483	0.00441	0.660427	1	537.722
1211	0.727677	1.0437	0.00441	-1.70008	1	537.722
1212	0.73834	0.195731	0.00441	-1.74687	1	537.722
1213	0.557641	1.95805	0.00441	-1.63623	1	537.722
1214	0.298865	5.31321	0.00441	-1.07954	1	537.722
1215	-0.332262	2.91797	0.00441	0.975733	1	537.722
1216	-0.173252	3.83791	0.00441	0.394469	1	537.722
1217	-0.0927952	4.1558	0.00441	-0.0720066	1	537.723
1218	0.25816	5.142	0.00441	-1.03798	1	537.723
1219	0.420361	4.77805	0.00441	-1.24742	1	537.723
1220	0.327466	5.24079	0.00441	-1.13761	1	537.723
1221	0.602214	1.25106	0.00441	-1.69267	1	537.723
1222	-0.199652	3.58415	0.00441	0.272043	1	537.723
1223	-0.331632	2.92098	0.00441	0.976203	1	537.723
1224	0.602359	2.85982	0.00441	-1.54984	1	537.723
1225	0.451593	3.21981	0.00441	-1.45721	1	537.724
1226	0.698461	1.20232	0.00441	-1.72229	1	537.724
1227	0.397433	4.65819	0.00441	-1.23125	1	537.724
1228	0.467231	3.87772	0.00441	-1.45101	1	537.724
1229	0.713658	0.266401	0.00441	-1.7456	1	537.724
1230	-0.228193	3.50495	0.00441	0.611118	1	537.724
1231	-0.201964	3.62187	0.00441	0.360401	1	537.725
1232	0.740401	0.179348	0.00441	-1.76983	1	537.725
1233	0.657379	0.943263	0.00441	-1.66649	1	537.726
1234	0.621065	1.43228	0.00441	-1.62833	1	537.726
1235	-0.339338	2.8382	0.00441	0.761852	1	537.726
1236	0.770785	0.487451	0.00441	-1.7538	1	537.726
1237	0.153782	5.08219	0.00441	-0.742271	1	537.726
1238	0.546437	2.03876	0.00441	-1.58353	1	537.726
1239	0.515241	2.37027	0.00441	-1.5711	1	537.726
1240	0.214442	5.63818	0.00441	-0.806286	1	537.726
1241	0.480204	3.5119	0.00441	-1.4157	1	537.726
1242	0.699175	1.02685	0.00441	-1.73887	1	537.726
1243	-0.455096	2.30367	0.00441	1.32952	1	537.727
1244	0.561262	3.4301	0.00441	-1.51984	1	537.727
1245	0.565042	3.24011	0.00441	-1.5461	1	537.727
1246	0.516143	2.39487	0.00441	-1.55274	1	537.727
1247	0.315386	4.76299	0.00441	-1.12662	1	537.727
1248	0.728408	0.969911	0.00441	-1.72938	1	537.727
1249	0.367013	4.27342	0.00441	-1.3121	1	537.727
1250	0.69131	1.56088	0.00441	-1.68197	1	537.727
1251	0.683573	1.67551	0.00441	-1.67352	1	537.728
1252	0.560046	2.47861	0.00441	-1.53643	1	537.728
1253	0.589834	2.5887	0.00441	-1.5421	1	537.728
1254	0.65034	1.02379	0.00441	-1.73452	1	537.729
1255	-0.405646	2.52435	0.00441	1.05025	1	537.729
1256	0.381784	5.12477	0.00441	-1.16332	1	537.729
1257	0.781279	0.332445	0.00441	-1.73761	1	537.729
1258	-0.339813	2.85592	0.00441	0.907596	1	537.729
1259	0.423245	4.61949	0.00441	-1.33617	1	537.73
1260	0.460481	3.2041	0.00441	-1.44994	1	537.73
1261	-0.0578836	4.33408	0.00441	-0.191536	1	537.73
1262	0.737316	0.471488	0.00441	-1.77802	1	537.73
1263	0.572593	2.92464	0.00441	-1.5132	1	537.73
1264	0.296982	5.31378	0.00441	-1.07739	1	537.73
1265	0.693566	1.32899	0.00441	-1.71253	1	537.73
1266	0.680305	1.50179	0.00441	-1.70066	1	537.73
1267	0.453251	3.34272	0.00441	-1.47731	1	537.73
1268	0.752219	0.453699	0.00441	-1.7129	1	537.731
1269	0.368608	4.098	0.00441	-1.31823	1	537.731
1270	-0.383344	2.64785	0.00441	1.09343	1	537.731
1271	-0.0322901	4.64544	0.00441	-0.135801	1	537.731
1272	-0.585245	1.76762	0.00441	1.72211	1	537.731
1273	0.479835	4.44563	0.00441	-1.34995	1	537.731
1274	0.393294	3.92358	0.00441	-1.36899	1	537.731
1275	0.649886	1.56792	0.00441	-1.70065	1	537.731
1276	0.604363	2.83865	0.00441	-1.58025	1	537.731
1277	0.390637	4.40433	0.00441	-1.25555	1	537.732
1278	-0.284669	3.18213	0.00441	0.802387	1	537.732
1279	0.283283	5.68021	0.00441	-0.929731	1	537.732
1280	0.721253	1.17399	0.00441	-1.70044	1	537.733
1281	-0.369748	2.68841	0.00441	0.865689	1	537.733
1282	-0.59714	1.72811	0.00441	1.87399	1	537.733
1283	0.688465	1.62799	0.00441	-1.67572	1	537.733
1284	0.357534	4.17091	0.00441	-1.28953	1	537.733
1285	0.584767	1.4993	0.00441	-1.67396	1	537.733
1286	0.40258	4.33548	0.00441	-1.35202	1	537.734
1287	0.612425	1.6136	0.00441	-1.68978	1	537.734
1288	0.741468	0.352436	0.00441	-1.78397	1	537.734
1289	0.419118	4.21429	0.00441	-1.30165	1	537.734
1290	0.626014	1.39888	0.00441	-1.70695	1	537.734
1291	0.528018	3.42355	0.00441	-1.45095	1	537.735
1292	0.359739	4.15161	0.00441	-1.29103	1	537.735
1293	0.715334	0.89859	0.00441	-1.74716	1	537.735
1294	-0.446292	2.33352	0.00441	1.18347	1	537.735
1295	0.724207	0.726202	0.00441	-1.76035	1	537.735
1296	0.490307	2.84957	0.00441	-1.49349	1	537.735
1297	0.460257	3.226	0.00441	-1.44512	1	537.736
1298	0.784166	0.175297	0.00441	-1.77872	1	537.736
1299	-0.173487	3.83038	0.00441	0.423667	1	537.736
1300	0.571584	3.38658	0.00441	-1.51101	1	537.736
1301	0.481018	3.82831	0.00441	-1.46578	1	537.736
1302	0.681478	1.55137	0.00441	-1.69572	1	537.737
1303	0.357645	4.17697	0.00441	-1.2972	1	537.737
1304	0.751736	0.530044	0.00441	-1.76916	1	537.737
1305	0.710228	1.3442	0.00441	-1.68475	1	537.737
1306	0.296379	5.1092	0.00441	-1.03436	1	537.737
1307	0.638873	0.831657	0.00441	-1.73169	1	537.737
1308	-0.254464	3.33649	0.00441	0.592928	1	537.738
1309	0.74888	0.807479	0.00441	-1.71979	1	537.738
1310	0.553966	3.59886	0.00441	-1.49864	1	537.738
1311	0.528261	3.12056	0.00441	-1.55339	1	537.738
1312	0.34701	4.28886	0.00441	-1.27736	1	537.738
1313	0.557463	3.51888	0.00441	-1.47968	1	537.738
1314	-0.363369	2.74971	0.00441	1.01867	1	537.738
1315	0.628254	1.46736	0.00441	-1.70454	1	537.738
1316	0.583052	2.53192	0.00441	-1.61908	1	537.74
1317	0.666318	0.599734	0.00441	-1.70195	1	537.74
1318	-0.431774	2.4069	0.00441	1.19511	1	537.74
1319	0.725006	1.07332	0.00441	-1.72081	1	537.74
1320	-0.344005	2.855	0.00441	1.02391	1	537.741
1321	0.574491	1.49322	0.00441	-1.64589	1	537.741
1322	0.744424	0.665212	0.00441	-1.7587	1	537.741
1323	-0.608519	1.6864	0.00441	1.86053	1	537.741
1324	-0.345923	2.80423	0.00441	0.777287	1	537.741
1325	-0.361967	2.75516	0.00441	1.06729	1	537.742
1326	-0.535099	1.96339	0.00441	1.69335	1	537.742
1327	0.626104	1.61896	0.00441	-1.613	1	537.742
1328	-0.547832	1.91354	0.00441	1.68784	1	537.742
1329	0.64317	1.59175	0.00441	-1.69987	1	537.742
1330	0.446412	4.52568	0.00441	-1.2964	1	537.742
1331	0.343453	4.85551	0.00441	-1.22292	1	537.742
1332	0.527685	2.57336	0.00441	-1.59033	1	537.742
1333	0.505858	3.50909	0.00441	-1.50987	1	537.742
1334	0.615102	1.08196	0.00441	-1.66377	1	537.742
1335	-0.171355	3.76859	0.00441	0.274202	1	537.742
1336	-0.462389	2.27267	0.00441	1.44199	1	537.742
1337	-0.258444	3.26254	0.00441	0.465192	1	537.743
1338	0.534889	2.05082	0.00441	-1.5923	1	537.743
1339	0.503642	2.78059	0.00441	-1.55946	1	537.743
1340	0.314839	4.67485	0.00441	-1.14206	1	537.743
1341	-0.253627	3.31956	0.00441	0.515247	1	537.743
1342	-0.486909	2.15108	0.00441	1.33856	1	537.743
1343	0.609623	2.86106	0.00441	-1.56613	1	537.744
1344	-0.360167	2.76076	0.00441	1.04077	1	537.744
1345	-0.427284	2.42467	0.00441	1.14632	1	537.744
1346	0.488762	2.71665	0.00441	-1.53945	1	537.744
1347	0.0803421	4.86891	0.00441	-0.613967	1	537.744
1348	0.672799	0.631515	0.00441	-1.75896	1	537.744
1349	0.203861	5.67246	0.00441	-0.759041	1	537.744
1350	0.68093	1.58159	0.00441	-1.64131	1	537.745
1351	0.486721	3.94709	0.00441	-1.38016	1	537.745
1352	0.707436	1.02671	0.00441	-1.73927	1	537.745
1353	0.599056	2.85995	0.00441	-1.53889	1	537.745
1354	0.398797	3.90621	0.00441	-1.38181	1	537.745
1355	-0.368064	2.73091	0.00441	1.10786	1	537.745
1356	0.587689	1.76997	0.00441	-1.59816	1	537.745
1357	0.285948	5.62141	0.00441	-0.933562	1	537.745
1358	0.626432	1.01463	0.00441	-1.72302	1	537.745
1359	-0.203731	3.65323	0.00441	0.534082	1	537.746
1360	0.630759	2.07143	0.00441	-1.58954	1	537.746
1361	0.529798	2.67788	0.00441	-1.58665	1	537.746
1362	0.670187	0.494398	0.00441	-1.72245	1	537.747
1363	0.451671	4.82559	0.00441	-1.29899	1	537.747
1364	0.507874	2.665	0.00441	-1.56873	1	537.747
1365	0.647953	1.50888	0.00441	-1.62476	1	537.747
1366	0.22394	5.17076	0.00441	-0.886806	1	537.747
1367	-0.107267	4.08873	0.00441	0.00196713	1	537.747
1368	0.771449	0.363026	0.00441	-1.77829	1	537.748
1369	0.620434	2.60242	0.00441	-1.60645	1	537.748
1370	-0.376133	2.65815	0.00441	0.942162	1	537.748
1371	0.636331	1.67181	0.00441	-1.69397	1	537.748
1372	0.276211	5.21927	0.00441	-1.06121	1	537.748
1373	0.60042	2.92765	0.00441	-1.54101	1	537.748
1374	0.542192	2.9372	0.00441	-1.5755	1	537.748
1375	0.751283	0.291092	0.00441	-1.72118	1	537.748
1376	0.591776	3.05628	0.00441	-1.56181	1	537.748
1377	0.543483	1.9729	0.00441	-1.5915	1	537.749
1378	0.569645	3.3791	0.00441	-1.52764	1	537.749
1379	0.784591	0.401208	0.00441	-1.7517	1	537.749
1380	0.653767	2.02306	0.00441	-1.65929	1	537.749
1381	0.592378	2.06321	0.00441	-1.6572	1	537.749
1382	0.334642	4.73152	0.00441	-1.15085	1	537.75
1383	0.236354	5.68677	0.00441	-0.807512	1	537.75
1384	0.506549	2.64526	0.00441	-1.51417	1	537.75
1385	0.208282	4.9197	0.00441	-0.960244	1	537.75
1386	-0.439733	2.35449	0.00441	1.11921	1	537.75
1387	0.72101	1.16804	0.00441	-1.71324	1	537.751
1388	0.754984	0.706747	0.00441	-1.71468	1	537.751
1389	-0.223799	3.52743	0.00441	0.593114	1	537.751
1390	0.0914963	5.20848	0.00441	-0.453074	1	537.752
1391	0.601595	1.10109	0.00441	-1.67971	1	537.752
1392	0.289667	4.71682	0.00441	-1.15391	1	537.752
1393	0.339543	5.06353	0.00441	-1.10469	1	537.752
1394	0.456182	3.26769	0.00441	-1.48779	1	537.752
1395	0.58585	3.07073	0.00441	-1.565	1	537.752
1396	0.713493	0.549563	0.00441	-1.77642	1	537.752
1397	0.576301	1.66104	0.00441	-1.66662	1	537.752
1398	0.551351	2.26781	0.00441	-1.62445	1	537.752
1399	-0.475447	2.21736	0.00441	1.50335	1	537.752
1400	0.654223	0.606286	0.00441	-1.71327	1	537.752
1401	0.470231	3.84805	0.00441	-1.45911	1	537.752
1402	0.681608	0.959875	0.00441	-1.74816	1	537.752
1403	0.34657	5.47386	0.00441	-1.07163	1	537.753
1404	0.675453	0.972305	0.00441	-1.66216	1	537.753
1405	0.52298	3.20036	0.00441	-1.54616	1	537.753
1406	0.639355	0.860896	0.00441	-1.67679	1	537.753
1407	0.66706	2.02182	0.00441	-1.63568	1	537.753
1408	-0.585881	1.76995	0.00441	1.8682	1	537.753
1409	0.357396	4.16272	0.00441	-1.2785	1	537.753
1410	-0.366871	2.71618	0.00441	0.998209	1	537.753
1411	0.601164	1.58069	0.00441	-1.68837	1	537.754
1412	0.776124	0.0972804	0.00441	-1.76807	1	537.754
1413	0.743905	0.720062	0.00441	-1.75477	1	537.754
1414	0.701713	1.49351	0.00441	-1.68535	1	537.754
1415	0.213239	4.88854	0.00441	-0.969057	1	537.754
1416	0.601646	2.92874	0.00441	-1.54148	1	537.754
1417	0.537676	3.78956	0.00441	-1.48249	1	537.754
1418	0.447572	3.24362	0.00441	-1.44399	1	537.754
1419	-0.206784	3.57913	0.00441	0.421927	1	537.754
1420	0.526327	3.84795	0.00441	-1.47756	1	537.754
1421	0.707527	1.23152	0.00441	-1.6672	1	537.755
1422	0.666864	0.519117	0.00441	-1.71719	1	537.755
1423	0.0116525	4.73431	0.00441	-0.378577	1	537.755
1424	0.745373	0.731485	0.00441	-1.7525	1	537.755
1425	-0.162249	3.91132	0.00441	0.379106	1	537.755
1426	-0.159771	3.85509	0.00441	0.278609	1	537.755
1427	-0.246953	3.386	0.00441	0.661648	1	537.755
1428	0.584245	3.20175	0.00441	-1.54655	1	537.756
1429	0.260034	4.80714	0.00441	-1.08848	1	537.756
1430	0.742141	0.937311	0.00441	-1.71091	1	537.756
1431	0.537537	1.98001	0.00441	-1.59881	1	537.756
1432	-0.123077	3.99719	0.00441	0.0403363	1	537.756
1433	0.474462	2.8424	0.00441	-1.51414	1	537.756
1434	0.289904	5.26519	0.00441	-1.07828	1	537.757
1435	0.538204	3.17472	0.00441	-1.55478	1	537.757
1436	0.590029	1.84778	0.00441	-1.58973	1	537.757
1437	0.530947	3.50846	0.00441	-1.52011	1	537.757
1438	0.727468	0.639348	0.00441	-1.77004	1	537.758
1439	-0.109574	4.19487	0.00441	0.184104	1	537.758
1440	-0.551856	1.89485	0.00441	1.69974	1	537.758
1441	0.499175	3.79203	0.00441	-1.40062	1	537.758
1442	0.525693	3.28591	0.00441	-1.4561	1	537.759
1443	0.766275	0.421419	0.00441	-1.71799	1	537.759
1444	0.71202	1.36339	0.00441	-1.67998	1	537.759
1445	0.596455	3.07743	0.00441	-1.55322	1	537.759
1446	-0.217714	3.49212	0.00441	0.332455	1	537.759
1447	0.602491	1.89682	0.00441	-1.67247	1	537.759
1448	0.744927	0.894477	0.00441	-1.70919	1	537.759
1449	0.21481	5.73669	0.00441	-0.754535	1	537.76
1450	0.52155	3.32349	0.00441	-1.53569	1	537.76
1451	0.704293	0.364167	0.00441	-1.77505	1	537.76
1452	0.43103	3.58201	0.00441	-1.38814	1	537.76
1453	0.527522	3.02673	0.00441	-1.5632	1	537.76
1454	-0.242697	3.40902	0.00441	0.568428	1	537.76
1455	0.612561	1.10978	0.00441	-1.65842	1	537.76
1456	0.504195	3.16297	0.00441	-1.53956	1	537.761
1457	0.773087	0.283742	0.00441	-1.72636	1	537.761
1458	0.616893	2.79947	0.00441	-1.57197	1	537.761
1459	0.623745	0.888101	0.00441	-1.68544	1	537.762
1460	-0.0518408	4.49617	0.00441	-0.0361103	1	537.762
1461	-0.0313725	4.46998	0.00441	-0.282479	1	537.762
1462	0.193945	5.01084	0.00441	-0.922354	1	537.763
1463	0.642006	1.98807	0.00441	-1.66964	1	537.763
1464	-0.296473	3.08772	0.00441	0.764219	1	537.763
1465	0.294628	4.6005	0.00441	-1.17129	1	537.763
1466	0.350124	4.89238	0.00441	-1.14213	1	537.763
1467	0.072353	4.82136	0.00441	-0.597374	1	537.764
1468	0.610151	2.75213	0.00441	-1.59647	1	537.764
1469	0.765251	0.18284	0.00441	-1.73473	1	537.764
1470	0.638998	2.36827	0.00441	-1.58855	1	537.764
1471	-0.31053	3.02747	0.00441	0.879669	1	537.765
1472	-0.509789	2.06926	0.00441	1.63701	1	537.765
1473	0.207061	5.40995	0.00441	-0.782313	1	537.765
1474	0.605488	2.97269	0.00441	-1.56018	1	537.765
1475	0.557063	2.29389	0.00441	-1.54745	1	537.765
1476	0.701141	0.816529	0.00441	-1.67501	1	537.765
1477	-0.218364	3.5703	0.00441	0.593276	1	537.765
1478	0.621194	1.01951	0.00441	-1.72139	1	537.765
1479	0.590647	3.16615	0.00441	-1.54745	1	537.765
1480	0.501325	4.26468	0.00441	-1.41878	1	537.765
1481	0.720973	1.23826	0.00441	-1.68582	1	537.766
1482	0.389267	4.96356	0.00441	-1.26192	1	537.766
1483	0.670729	1.82696	0.00441	-1.62614	1	537.766
1484	0.514215	2.28286	0.00441	-1.57777	1	537.766
1485	0.555034	3.46389	0.00441	-1.47034	1	537.766
1486	0.74223	0.449211	0.00441	-1.78354	1	537.766
1487	0.340315	4.76293	0.00441	-1.15	1	537.766
1488	-0.278251	3.17267	0.00441	0.642974	1	537.766
1489	0.408946	4.62753	0.00441	-1.24257	1	537.766
1490	0.761874	0.217742	0.00441	-1.72879	1	537.766
1491	0.741624	0.881179	0.00441	-1.69914	1	537.766
1492	0.518322	3.80047	0.00441	-1.48595	1	537.767
1493	0.617564	1.03472	0.00441	-1.71796	1	537.767
1494	0.543523	1.91882	0.00441	-1.5962	1	537.767
1495	0.522492	3.77607	0.00441	-1.48952	1	537.767
1496	0.554252	3.36944	0.00441	-1.53844	1	537.767
1497	0.425782	5.07771	0.00441	-1.25771	1	537.767
1498	0.760427	0.592727	0.00441	-1.76068	1	537.768
1499	0.569326	3.4868	0.00441	-1.51061	1	537.768
1500	0.462554	4.16577	0.00441	-1.33886	1	537.768
1501	0.597	2.65825	0.00441	-1.61199	1	537.768
1502	-0.573188	1.81506	0.00441	1.73487	1	537.768
1503	0.410169	3.62022	0.00441	-1.38476	1	537.768
1504	0.382329	4.1129	0.00441	-1.28962	1	537.768
1505	0.662211	1.08052	0.00441	-1.73967	1	537.769
1506	-0.487548	2.1526	0.00441	1.41291	1	537.769
1507	-0.551759	1.89837	0.00441	1.7608	1	537.769
1508	0.6165	2.59743	0.00441	-1.61409	1	537.769
1509	0.37462	5.30059	0.00441	-1.13192	1	537.769
1510	0.617878	1.80094	0.00441	-1.59611	1	537.77
1511	0.353	5.13808	0.00441	-1.19526	1	537.77
1512	-0.51599	2.04444	0.00441	1.66307	1	537.77
1513	0.507343	4.22179	0.00441	-1.38934	1	537.77
1514	0.635245	1.92101	0.00441	-1.59592	1	537.77
1515	0.297577	5.2045	0.00441	-1.10388	1	537.77
1516	0.641859	0.726297	0.00441	-1.6951	1	537.77
1517	0.455725	4.05529	0.00441	-1.34277	1	537.77
1518	0.694356	0.934179	0.00441	-1.66669	1	537.771
1519	0.449651	4.53995	0.00441	-1.29553	1	537.771
1520	0.5591	2.15141	0.00441	-1.63799	1	537.771
1521	0.581374	1.73613	0.00441	-1.5991	1	537.771
1522	0.660924	1.02223	0.00441	-1.74297	1	537.771
1523	0.344772	4.39244	0.00441	-1.27705	1	537.771
1524	0.44954	4.8974	0.00441	-1.29395	1	537.771
1525	0.642964	1.34586	0.00441	-1.63105	1	537.771
1526	0.379628	4.22938	0.00441	-1.33982	1	537.772
1527	-0.0451416	4.37581	0.00441	-0.231502	1	537.772
1528	0.680868	0.851472	0.00441	-1.66854	1	537.772
1529	0.469922	4.14326	0.00441	-1.43017	1	537.772
1530	0.738708	0.134951	0.00441	-1.76404	1	537.772
1531	0.326581	4.34631	0.00441	-1.22699	1	537.772
1532	0.444664	4.36689	0.00441	-1.30405	1	537.773
1533	0.779102	0.487546	0.00441	-1.7341	1	537.773
1534	0.633028	1.09195	0.00441	-1.72918	1	537.773
1535	0.360187	4.58395	0.00441	-1.19817	1	537.773
1536	0.483584	3.51616	0.00441	-1.41182	1	537.773
1537	0.628788	1.17744	0.00441	-1.64391	1	537.773
1538	0.649106	1.43635	0.00441	-1.62643	1	537.773
1539	0.574266	2.03409	0.00441	-1.65352	1	537.773
1540	0.266341	4.68471	0.00441	-1.10087	1	537.774
1541	0.471693	2.85469	0.00441	-1.51687	1	537.774
1542	0.509029	3.89833	0.00441	-1.40106	1	537.774
1543	0.79759	0.135167	0.00441	-1.7789	1	537.774
1544	0.612603	2.84203	0.00441	-1.58224	1	537.774
1545	0.542327	2.70141	0.00441	-1.50808	1	537.774
1546	0.48779	3.98332	0.00441	-1.37529	1	537.774
1547	-0.240232	3.41684	0.00441	0.61813	1	537.775
1548	0.608021	1.72332	0.00441	-1.59922	1	537.775
1549	0.579692	2.33892	0.00441	-1.54748	1	537.776
1550	0.513274	2.27983	0.00441	-1.56613	1	537.776
1551	0.542433	3.30897	0.00441	-1.46411	1	537.776
1552	-0.441075	2.35002	0.00441	1.10791	1	537.776
1553	-0.232665	3.47606	0.00441	0.56462	1	537.776
1554	0.466451	4.67783	0.00441	-1.31356	1	537.776
1555	0.680104	1.77533	0.00441	-1.63533	1	537.777
1556	0.77184	0.0784795	0.00441	-1.76892	1	537.777
1557	0.468068	3.10256	0.00441	-1.45513	1	537.777
1558	0.801249	0.255672	0.00441	-1.76473	1	537.777
1559	-0.397813	2.54838	0.00441	0.978338	1	537.778
1560	0.70734	0.566729	0.00441	-1.77772	1	537.778
1561	0.795018	0.311575	0.00441	-1.76774	1	537.778
1562	0.709753	0.320151	0.00441	-1.77898	1	537.778
1563	0.758328	0.473913	0.00441	-1.7094	1	537.778
1564	0.525691	2.54967	0.00441	-1.51937	1	537.778
1565	0.489481	4.03183	0.00441	-1.45259	1	537.778
1566	0.419952	3.61202	0.00441	-1.38007	1	537.779
1567	0.387338	4.56941	0.00441	-1.22563	1	537.779
1568	0.669998	1.52403	0.00441	-1.62996	1	537.779
1569	0.732863	0.620115	0.00441	-1.69274	1	537.779
1570	0.690242	0.550233	0.00441	-1.77322	1	537.779
1571	0.425124	5.04112	0.00441	-1.2727	1	537.779
1572	-0.294832	3.11289	0.00441	0.7437	1	537.779
1573	-0.489192	2.1424	0.00441	1.30459	1	537.779
1574	0.399636	4.8705	0.00441	-1.20536	1	537.779
1575	0.602838	1.26878	0.00441	-1.70384	1	537.779
1576	-0.0996228	4.30035	0.00441	0.171769	1	537.78
1577	0.623288	2.71969	0.00441	-1.59077	1	537.78
1578	0.703187	1.39916	0.00441	-1.70677	1	537.78
1579	-0.602905	1.70768	0.00441	1.89716	1	537.78
1580	0.0112176	4.64265	0.00441	-0.371904	1	537.78
1581	0.559777	3.53119	0.00441	-1.51768	1	537.78
1582	0.675739	0.669514	0.00441	-1.68257	1	537.78
1583	0.0463538	4.76345	0.00441	-0.482244	1	537.781
1584	0.605343	2.8332	0.00441	-1.59189	1	537.781
1585	0.606323	1.01652	0.00441	-1.6794	1	537.781
1586	0.682715	0.721603	0.00441	-1.76575	1	537.781
1587	-0.360903	2.72835	0.00441	0.816507	1	537.781
1588	0.647187	1.33575	0.00441	-1.63136	1	537.781
1589	0.747206	0.727421	0.00441	-1.69942	1	537.781
1590	0.460824	4.60162	0.00441	-1.36555	1	537.782
1591	0.619316	1.30075	0.00441	-1.63316	1	537.782
1592	0.710039	0.904918	0.00441	-1.67252	1	537.782
1593	0.549205	2.16083	0.00441	-1.55863	1	537.782
1594	0.718128	1.32194	0.00441	-1.68141	1	537.782
1595	-0.569563	1.83102	0.00441	1.79696	1	537.782
1596	0.549584	3.78755	0.00441	-1.47742	1	537.782
1597	-0.549975	1.9065	0.00441	1.77348	1	537.782
1598	0.645011	0.728415	0.00441	-1.68894	1	537.782
1599	-0.0900727	4.19645	0.00441	-0.020496	1	537.783
1600	0.645125	1.93494	0.00441	-1.67653	1	537.783
1601	0.0970503	5.11912	0.00441	-0.514204	1	537.783
1602	0.594938	2.99742	0.00441	-1.5253	1	537.783
1603	0.624889	0.963751	0.00441	-1.72762	1	537.783
1604	0.395434	3.75795	0.00441	-1.38635	1	537.783
1605	0.153311	4.91141	0.00441	-0.823708	1	537.784
1606	0.481383	3.09731	0.00441	-1.45471	1	537.784
1607	0.112092	4.99124	0.00441	-0.63457	1	537.784
1608	0.720371	0.910801	0.00441	-1.75112	1	537.784
1609	-0.371255	2.70764	0.00441	1.02434	1	537.785
1610	0.798682	0.136485	0.00441	-1.78172	1	537.785
1611	0.550217	2.18894	0.00441	-1.55527	1	537.785
1612	0.324951	4.35186	0.00441	-1.2195	1	537.785
1613	0.700287	1.01771	0.00441	-1.74692	1	537.785
1614	0.226557	5.19333	0.00441	-0.969616	1	537.785
1615	0.538904	1.88176	0.00441	-1.61199	1	537.785
1616	0.513154	3.05351	0.00441	-1.55597	1	537.785
1617	0.0321655	4.76414	0.00441	-0.400667	1	537.786
1618	0.724895	1.2408	0.00441	-1.70168	1	537.786
1619	0.296901	5.00122	0.00441	-1.04986	1	537.786
1620	0.593618	1.92801	0.00441	-1.67024	1	537.786
1621	0.737163	0.611165	0.00441	-1.77367	1	537.786
1622	0.307026	4.80244	0.00441	-1.1021	1	537.786
1623	-0.245428	3.33664	0.00441	0.474271	1	537.786
1624	0.496541	2.4785	0.00441	-1.5562	1	537.787
1625	0.138557	4.95592	0.00441	-0.787611	1	537.787
1626	0.623237	1.82412	0.00441	-1.6856	1	537.787
1627	0.576314	2.85891	0.00441	-1.59487	1	537.787
1628	0.440943	4.56787	0.00441	-1.3623	1	537.787
1629	0.718163	1.17795	0.00441	-1.67235	1	537.787
1630	0.447568	3.9107	0.00441	-1.44073	1	537.787
1631	0.265391	5.24414	0.00441	-0.948812	1	537.788
1632	0.505847	2.35899	0.00441	-1.57266	1	537.788
1633	0.706696	1.08612	0.00441	-1.66426	1	537.788
1634	0.495931	2.7254	0.00441	-1.56028	1	537.788
1635	0.25174	5.78889	0.00441	-0.843434	1	537.788
1636	0.445435	4.72411	0.00441	-1.27648	1	537.788
1637	-0.164939	3.78025	0.00441	0.144544	1	537.788
1638	0.438829	4.34286	0.00441	-1.38953	1	537.789
1639	-0.589697	1.75102	0.00441	1.7154	1	537.789
1640	0.635818	2.58671	0.00441	-1.58946	1	537.789
1641	0.570753	1.52272	0.00441	-1.62788	1	537.789
1642	0.358638	4.0513	0.00441	-1.30311	1	537.789
1643	0.507486	2.69444	0.00441	-1.57369	1	537.79
1644	0.617672	2.43207	0.00441	-1.63483	1	537.79
1645	-0.379962	2.66176	0.00441	1.03819	1	537.79
1646	0.593578	3.19481	0.00441	-1.5441	1	537.79
1647	0.500558	2.4215	0.00441	-1.56439	1	537.79
1648	0.491475	3.31711	0.00441	-1.433	1	537.79
1649	0.118274	5.01388	0.00441	-0.645734	1	537.79
1650	0.58951	2.56972	0.00441	-1.53579	1	537.79
1651	0.334615	5.1544	0.00441	-1.17098	1	537.791
1652	0.746656	0.928984	0.00441	-1.72734	1	537.791
1653	0.635944	0.717827	0.00441	-1.70192	1	537.791
1654	0.782492	0.463697	0.00441	-1.76038	1	537.791
1655	0.587645	1.26643	0.00441	-1.65128	1	537.791
1656	0.784678	0.0830205	0.00441	-1.78319	1	537.791
1657	0.368619	4.10996	0.00441	-1.28194	1	537.791
1658	-0.42338	2.43457	0.00441	1.1381	1	537.791
1659	0.41431	5.17796	0.00441	-1.23973	1	537.791
1660	-0.148811	3.92095	0.00441	0.159149	1	537.791
1661	0.712148	1.39113	0.00441	-1.66929	1	537.792
1662	0.561522	3.6439	0.00441	-1.47847	1	537.792
1663	-0.575195	1.81008	0.00441	1.82425	1	537.793
1664	0.623024	0.96434	0.00441	-1.66653	1	537.793
1665	0.78418	0.479677	0.00441	-1.73876	1	537.793
1666	0.636917	1.84686	0.00441	-1.59783	1	537.793
1667	0.695488	1.14888	0.00441	-1.65557	1	537.793
1668	0.733984	0.557669	0.00441	-1.69388	1	537.793
1669	0.433543	4.39914	0.00441	-1.288	1	537.793
1670	0.475003	4.01833	0.00441	-1.35918	1	537.793
1671	-0.304635	3.0306	0.00441	0.654509	1	537.793
1672	0.56705	3.57807	0.00441	-1.50248	1	537.794
1673	0.730339	0.383994	0.00441	-1.78965	1	537.794
1674	0.791459	0.407567	0.00441	-1.74835	1	537.794
1675	0.486085	3.36804	0.00441	-1.51584	1	537.794
1676	0.7219	1.12482	0.00441	-1.67472	1	537.794
1677	-0.372064	2.67072	0.00441	0.862753	1	537.795
1678	0.717525	0.184587	0.00441	-1.75737	1	537.795
1679	0.483408	2.67656	0.00441	-1.51415	1	537.795
1680	0.282215	5.72292	0.00441	-0.908833	1	537.795
1681	0.242363	5.76303	0.00441	-0.808225	1	537.795
1682	0.273322	5.75969	0.00441	-0.887948	1	537.795
1683	0.69535	0.716027	0.00441	-1.76997	1	537.795
1684	0.270611	4.67338	0.00441	-1.12524	1	537.796
1685	0.54016	2.34826	0.00441	-1.61782	1	537.796
1686	-0.230802	3.42835	0.00441	0.463639	1	537.796
1687	0.672057	1.36808	0.00441	-1.63547	1	537.796
1688	-0.143503	4.02523	0.00441	0.293426	1	537.796
1689	0.615306	1.50606	0.00441	-1.70412	1	537.796
1690	-0.443405	2.35391	0.00441	1.24159	1	537.797
1691	0.659738	2.23378	0.00441	-1.61662	1	537.797
1692	-0.122806	3.99325	0.00441	0.0376681	1	537.797
1693	0.635207	1.33601	0.00441	-1.62837	1	537.797
1694	0.73217	1.10336	0.00441	-1.72122	1	537.797
1695	0.419479	3.55353	0.00441	-1.43502	1	537.797
1696	0.139725	4.91321	0.00441	-0.796032	1	537.797
1697	0.328441	4.39597	0.00441	-1.25363	1	537.797
1698	0.778542	0.53572	0.00441	-1.75334	1	537.797
1699	0.192618	5.20847	0.00441	-0.886135	1	537.797
1700	0.263425	5.79303	0.00441	-0.874624	1	537.798
1701	-0.560549	1.86514	0.00441	1.805	1	537.798
1702	0.541896	3.93857	0.00441	-1.45464	1	537.798
1703	0.779108	0.557246	0.00441	-1.73873	1	537.798
1704	0.375754	4.1833	0.00441	-1.27051	1	537.799
1705	0.457138	3.52716	0.00441	-1.39661	1	537.799
1706	0.630255	0.737692	0.00441	-1.71808	1	537.8
1707	0.562236	3.0834	0.00441	-1.57351	1	537.8
1708	0.459163	4.29155	0.00441	-1.32203	1	537.8
1709	0.530772	3.78516	0.00441	-1.42624	1	537.8
1710	0.570761	2.1312	0.00441	-1.64927	1	537.8
1711	-0.324053	2.91207	0.00441	0.676094	1	537.8
1712	0.469234	4.75422	0.00441	-1.33509	1	537.8
1713	-0.025624	4.74158	0.00441	-0.091358	1	537.8
1714	0.677447	0.589442	0.00441	-1.68916	1	537.8
1715	-0.289488	3.14043	0.00441	0.801741	1	537.801
1716	0.621233	2.81834	0.00441	-1.56551	1	537.801
1717	0.55569	3.7392	0.00441	-1.46713	1	537.801
1718	0.376474	5.46061	0.00441	-1.15006	1	537.801
1719	0.714289	0.759385	0.00441	-1.76745	1	537.801
1720	0.738357	0.957593	0.00441	-1.73744	1	537.801
1721	0.379054	5.33576	0.00441	-1.18754	1	537.801
1722	0.702209	1.13733	0.00441	-1.7381	1	537.801
1723	-0.365564	2.74423	0.00441	1.07866	1	537.801
1724	-0.0556118	4.57348	0.00441	0.0617218	1	537.801
1725	0.300499	4.7897	0.00441	-1.09501	1	537.801
1726	0.31651	5.56166	0.00441	-1.06072	1	537.801
1727	-0.198662	3.5984	0.00441	0.332309	1	537.801
1728	0.525604	2.85391	0.00441	-1.5793	1	537.801
1729	0.566747	2.34467	0.00441	-1.54096	1	537.802
1730	0.459738	4.29139	0.00441	-1.41034	1	537.802
1731	-0.395902	2.58764	0.00441	1.21913	1	537.802
1732	0.521493	2.19687	0.00441	-1.6034	1	537.802
1733	0.577811	2.9003	0.00441	-1.59295	1	537.803
1734	-0.504247	2.09337	0.00441	1.63021	1	537.803
1735	0.731462	0.133415	0.00441	-1.76678	1	537.803
1736	0.657545	1.95334	0.00441	-1.67404	1	537.803
1737	0.300021	4.65432	0.00441	-1.12323	1	537.803
1738	0.613682	1.43412	0.00441	-1.61979	1	537.803
1739	0.718695	0.176508	0.00441	-1.75375	1	537.803
1740	0.75595	0.667018	0.00441	-1.70333	1	537.805
1741	-0.290842	3.08185	0.00441	0.575664	1	537.805
1742	0.741334	1.05858	0.00441	-1.7104	1	537.805
1743	0.771846	0.623978	0.00441	-1.74912	1	537.805
1744	0.542932	3.91677	0.00441	-1.44548	1	537.805
1745	0.506345	4.0843	0.00441	-1.45341	1	537.805
1746	0.718471	0.611624	0.00441	-1.7787	1	537.805
1747	0.267802	5.76765	0.00441	-0.904545	1	537.805
1748	0.0780837	5.15342	0.00441	-0.503795	1	537.806
1749	0.760563	0.383791	0.00441	-1.70974	1	537.806
1750	0.588978	1.81836	0.00441	-1.67643	1	537.806
1751	0.61615	1.91749	0.00441	-1.67971	1	537.806
1752	-0.3254	2.90345	0.00441	0.698537	1	537.806
1753	0.506623	2.3561	0.00441	-1.58131	1	537.806
1754	0.811449	0.154045	0.00441	-1.76617	1	537.806
1755	0.287064	5.30708	0.00441	-1.07032	1	537.806
1756	0.496282	3.30196	0.00441	-1.43489	1	537.806
1757	0.653676	1.08464	0.00441	-1.64698	1	537.807
1758	0.414342	3.94184	0.00441	-1.32558	1	537.807
1759	0.569349	3.49577	0.00441	-1.52259	1	537.807
1760	0.557266	2.21211	0.00441	-1.63794	1	537.807
1761	0.742716	0.99582	0.00441	-1.69695	1	537.807
1762	-0.097746	4.27681	0.00441	0.0822418	1	537.807
1763	0.478642	4.68734	0.00441	-1.33865	1	537.808
1764	0.603984	2.55465	0.00441	-1.54386	1	537.808
1765	0.676691	1.12665	0.00441	-1.74249	1	537.808
1766	0.68098	1.42145	0.00441	-1.71892	1	537.808
1767	-0.446772	2.32485	0.00441	1.12686	1	537.808
1768	0.502091	2.85385	0.00441	-1.56327	1	537.808
1769	0.765452	0.738998	0.00441	-1.73429	1	537.808
1770	-0.34915	2.8321	0.00441	1.05111	1	537.808
1771	0.581721	2.63728	0.00441	-1.61778	1	537.808
1772	0.576338	2.47991	0.00441	-1.53327	1	537.808
1773	0.506665	2.28291	0.00441	-1.56937	1	537.809
1774	0.579761	1.2793	0.00441	-1.67619	1	537.809
1775	0.309567	4.6106	0.00441	-1.14145	1	537.809
1776	0.569203	1.89325	0.00441	-1.58063	1	537.809
1777	0.316986	4.354	0.00441	-1.21264	1	537.809
1778	0.640538	1.3951	0.00441	-1.62365	1	537.809
1779	0.406264	4.1762	0.00441	-1.28923	1	537.81
1780	0.479525	2.86071	0.00441	-1.48249	1	537.81
1781	0.684221	1.67725	0.00441	-1.69197	1	537.81
1782	0.184073	5.63511	0.00441	-0.721747	1	537.81
1783	0.737354	0.430275	0.00441	-1.79009	1	537.81
1784	0.602236	1.00521	0.00441	-1.69769	1	537.81
1785	0.626586	2.34049	0.00441	-1.56855	1	537.81
1786	0.666174	2.08009	0.00441	-1.61427	1	537.811
1787	0.423424	3.57602	0.00441	-1.44238	1	537.811
1788	0.565085	3.57408	0.00441	-1.51303	1	537.811
1789	-0.345164	2.84698	0.00441	1.03639	1	537.811
1790	0.439026	3.41592	0.00441	-1.46973	1	537.811
1791	0.435334	5.09115	0.00441	-1.26092	1	537.811
1792	-0.457372	2.27948	0.00441	1.17898	1	537.812
1793	0.564569	1.96548	0.00441	-1.65533	1	537.812
1794	0.720048	1.34594	0.00441	-1.67662	1	537.812
1795	-0.588489	1.76105	0.00441	1.88211	1	537.812
1796	0.775621	0.535899	0.00441	-1.76265	1	537.812
1797	-0.252657	3.34009	0.00441	0.648633	1	537.813
1798	-0.589348	1.75433	0.00441	1.81436	1	537.813
1799	0.587144	2.72772	0.00441	-1.52361	1	537.813
1800	-0.0837031	4.37831	0.00441	0.137556	1	537.813
1801	0.3878	4.2748	0.00441	-1.26256	1	537.813
1802	0.436585	3.99293	0.00441	-1.42656	1	537.814
1803	0.707624	0.640582	0.00441	-1.77755	1	537.814
1804	-0.411337	2.48538	0.00441	1.04086	1	537.814
1805	-0.24428	3.33321	0.00441	0.437332	1	537.814
1806	0.634239	2.49232	0.00441	-1.57262	1	537.814
1807	0.70065	1.60775	0.00441	-1.68583	1	537.814
1808	0.74713	0.960636	0.00441	-1.7012	1	537.814
1809	0.721614	0.454066	0.00441	-1.69599	1	537.814
1810	0.162502	4.88354	0.00441	-0.857698	1	537.814
1811	0.184654	5.70006	0.00441	-0.652948	1	537.815
1812	-0.386645	2.62269	0.00441	1.0142	1	537.815
1813	0.702522	1.18082	0.00441	-1.65593	1	537.815
1814	0.601579	1.11415	0.00441	-1.70888	1	537.815
1815	0.430619	4.96314	0.00441	-1.29747	1	537.815
1816	0.715863	0.939625	0.00441	-1.67043	1	537.815
1817	0.562989	3.50158	0.00441	-1.47174	1	537.815
1818	-0.184336	3.78411	0.00441	0.476981	1	537.815
1819	0.683719	0.491006	0.00441	-1.69848	1	537.815
1820	0.585194	1.19335	0.00441	-1.66639	1	537.816
1821	0.686265	1.81789	0.00441	-1.67111	1	537.816
1822	0.790975	0.389121	0.00441	-1.73277	1	537.816
1823	0.554275	3.72935	0.00441	-1.49607	1	537.816
1824	0.613112	0.92645	0.00441	-1.7162	1	537.816
1825	0.349428	5.38008	0.00441	-1.15014	1	537.816
1826	0.546226	2.05034	0.00441	-1.63782	1	537.816
1827	0.687411	1.73533	0.00441	-1.68306	1	537.816
1828	0.681042	0.956369	0.00441	-1.75522	1	537.816
1829	0.645366	2.0096	0.00441	-1.67374	1	537.817
1830	0.472316	3.44898	0.00441	-1.40918	1	537.817
1831	0.247816	5.49995	0.00441	-0.948859	1	537.817
1832	0.275437	4.58102	0.00441	-1.13339	1	537.817
1833	-0.202365	3.64673	0.00441	0.513091	1	537.817
1834	0.691976	1.2693	0.00441	-1.64683	1	537.817
1835	0.744359	0.582579	0.00441	-1.77785	1	537.817
1836	-0.350409	2.81974	0.00441	0.9846	1	537.817
1837	-0.460491	2.27005	0.00441	1.22485	1	537.817
1838	0.541662	3.97963	0.00441	-1.45307	1	537.817
1839	0.402821	4.72327	0.00441	-1.31567	1	537.818
1840	0.5221	2.53061	0.00441	-1.51685	1	537.818
1841	0.0728368	5.04534	0.00441	-0.535029	1	537.818
1842	0.712052	1.19141	0.00441	-1.73121	1	537.818
1843	0.335275	4.19706	0.00441	-1.25917	1	537.818
1844	0.660408	1.30554	0.00441	-1.73008	1	537.818
1845	-0.181004	3.69899	0.00441	0.280655	1	537.818
1846	0.401334	4.0821	0.00441	-1.38406	1	537.818
1847	0.672786	1.4168	0.00441	-1.72179	1	537.818
1848	0.570553	2.65315	0.00441	-1.51817	1	537.819
1849	0.490711	4.58203	0.00441	-1.36059	1	537.819
1850	0.607157	1.20236	0.00441	-1.71452	1	537.819
1851	-0.43329	2.38309	0.00441	1.06839	1	537.819
1852	0.588784	1.25533	0.00441	-1.69537	1	537.819
1853	0.683851	0.363617	0.00441	-1.7651	1	537.819
1854	-0.298255	3.04511	0.00441	0.578152	1	537.819
1855	0.471585	3.61407	0.00441	-1.39166	1	537.819
1856	0.578468	3.351	0.00441	-1.49406	1	537.82
1857	0.658239	1.70832	0.00441	-1.69917	1	537.82
1858	0.762541	0.587094	0.00441	-1.70627	1	537.82
1859	0.526479	2.34026	0.00441	-1.53762	1	537.82
1860	-0.316091	2.98479	0.00441	0.850416	1	537.82
1861	0.560121	1.81306	0.00441	-1.59007	1	537.82
1862	-0.0212436	4.71807	0.00441	-0.080449	1	537.821
1863	0.789145	0.468914	0.00441	-1.75461	1	537.821
1864	0.479014	2.82419	0.00441	-1.48602	1	537.822
1865	0.737139	1.02837	0.00441	-1.73283	1	537.822
1866	0.379954	5.12314	0.00441	-1.23305	1	537.822
1867	0.745207	1.01676	0.00441	-1.70034	1	537.822
1868	0.400273	3.63297	0.00441	-1.40466	1	537.822
1869	-0.261973	3.28217	0.00441	0.563506	1	537.822
1870	-0.216411	3.48874	0.00441	0.359749	1	537.823
1871	0.326113	5.66407	0.00441	-1.04754	1	537.823
1872	-0.307515	3.00503	0.00441	0.698193	1	537.823
1873	-0.39852	2.57088	0.00441	1.20241	1	537.824
1874	0.548009	3.53531	0.00441	-1.52704	1	537.824
1875	0.492183	4.40793	0.00441	-1.35146	1	537.824
1876	-0.301293	3.08621	0.00441	0.886621	1	537.824
1877	0.532178	3.56927	0.00441	-1.43542	1	537.825
1878	0.0853536	4.89946	0.00441	-0.571575	1	537.825
1879	0.719089	1.4027	0.00441	-1.69423	1	537.825
1880	0.179499	5.721	0.00441	-0.650034	1	537.825
1881	-0.190329	3.62663	0.00441	0.25959	1	537.826
1882	-0.416238	2.49209	0.00441	1.28683	1	537.826
1883	0.335251	5.66762	0.00441	-1.05574	1	537.826
1884	4.23426e-05	4.60283	0.00441	-0.391605	1	537.826
1885	-0.350166	2.78057	0.00441	0.763381	1	537.826
1886	0.745617	1.03743	0.00441	-1.70422	1	537.826
1887	0.364306	4.02707	0.00441	-1.33604	1	537.826
1888	0.528899	4.12347	0.00441	-1.41805	1	537.826
1889	0.460065	3.20064	0.00441	-1.50687	1	537.827
1890	0.78787	0.417984	0.00441	-1.77091	1	537.827
1891	-0.021444	4.75756	0.00441	-0.0519693	1	537.827
1892	0.27378	5.59789	0.00441	-0.979237	1	537.827
1893	0.665265	0.550124	0.00441	-1.69786	1	537.827
1894	-0.226026	3.49286	0.00441	0.558534	1	537.827
1895	0.480138	4.55042	0.00441	-1.38363	1	537.827
1896	0.355488	4.90955	0.00441	-1.24001	1	537.827
1897	0.344451	5.14405	0.00441	-1.18979	1	537.828
1898	0.618862	1.19875	0.00441	-1.72363	1	537.828
1899	-0.269389	3.24209	0.00441	0.695538	1	537.828
1900	0.577678	3.20073	0.00441	-1.56402	1	537.828
1901	0.732851	0.154705	0.00441	-1.73817	1	537.828
1902	0.648213	0.857089	0.00441	-1.75198	1	537.829
1903	0.653049	0.549185	0.00441	-1.71108	1	537.829
1904	0.178666	5.62546	0.00441	-0.709293	1	537.829
1905	0.508698	3.32957	0.00441	-1.43615	1	537.83
1906	0.482799	4.12975	0.00441	-1.35413	1	537.83
1907	0.423344	4.29314	0.00441	-1.38697	1	537.83
1908	0.665891	1.52069	0.00441	-1.71528	1	537.831
1909	-0.384406	2.6506	0.00441	1.20239	1	537.831
1910	0.620836	1.10804	0.00441	-1.64569	1	537.831
1911	0.713839	1.2518	0.00441	-1.72546	1	537.831
1912	-0.45827	2.29488	0.00441	1.46422	1	537.831
1913	0.329494	4.22719	0.00441	-1.26162	1	537.831
1914	0.428886	3.51429	0.00441	-1.45538	1	537.831
1915	0.636111	1.31968	0.00441	-1.6263	1	537.832
1916	-0.325699	2.89972	0.00441	0.681687	1	537.832
1917	0.580094	1.49167	0.00441	-1.61837	1	537.832
1918	0.499042	2.36356	0.00441	-1.55022	1	537.832
1919	0.294123	4.51583	0.00441	-1.18844	1	537.833
1920	0.764878	0.200902	0.00441	-1.79969	1	537.833
1921	0.582383	2.49757	0.00441	-1.53243	1	537.833
1922	0.395725	4.94984	0.00441	-1.27777	1	537.833
1923	0.520635	2.05202	0.00441	-1.58481	1	537.833
1924	0.614231	2.68294	0.00441	-1.61466	1	537.833
1925	-0.608535	1.68792	0.00441	1.92034	1	537.833
1926	0.50384	4.46725	0.00441	-1.38239	1	537.834
1927	0.737725	0.345764	0.00441	-1.79598	1	537.834
1928	0.206143	5.6886	0.00441	-0.776022	1	537.834
1929	0.581373	1.27855	0.00441	-1.68795	1	537.834
1930	-0.3322	2.92305	0.00441	0.988854	1	537.834
1931	0.792027	0.372913	0.00441	-1.72907	1	537.834
1932	0.406884	5.08943	0.00441	-1.19061	1	537.834
1933	0.738374	0.47285	0.00441	-1.69508	1	537.834
1934	-0.46956	2.24516	0.00441	1.51445	1	537.834
1935	0.721036	0.970771	0.00441	-1.75149	1	537.834
1936	0.589514	3.17355	0.00441	-1.56434	1	537.835
1937	0.289635	4.80828	0.00441	-1.07388	1	537.835
1938	0.137644	5.59574	0.00441	-0.522222	1	537.835
1939	0.460639	4.39395	0.00441	-1.40167	1	537.835
1940	0.340165	5.15794	0.00441	-1.0842	1	537.835
1941	0.499157	4.20498	0.00441	-1.44015	1	537.835
1942	0.62256	1.20536	0.00441	-1.63563	1	537.836
1943	0.449308	4.86101	0.00441	-1.32547	1	537.836
1944	0.781405	0.451307	0.00441	-1.71957	1	537.836
1945	0.621391	2.86912	0.00441	-1.55692	1	537.836
1946	0.480157	3.70937	0.00441	-1.48731	1	537.836
1947	0.717584	0.218173	0.00441	-1.78486	1	537.836
1948	0.692205	1.09908	0.00441	-1.65171	1	537.836
1949	0.396571	5.31126	0.00441	-1.16137	1	537.836
1950	0.688907	1.73787	0.00441	-1.63478	1	537.836
1951	0.295305	5.27972	0.00441	-1.09303	1	537.836
1952	0.295226	4.84857	0.00441	-1.16193	1	537.836
1953	0.754014	0.656294	0.00441	-1.69716	1	537.837
1954	0.611922	1.02944	0.00441	-1.72314	1	537.837
1955	0.624306	2.2042	0.00441	-1.66094	1	537.837
1956	0.609428	2.0475	0.00441	-1.67215	1	537.837
1957	0.658124	2.18683	0.00441	-1.65164	1	537.837
1958	0.801553	0.323353	0.00441	-1.73905	1	537.837
1959	0.614715	1.31536	0.00441	-1.71753	1	537.837
1960	0.462323	4.89857	0.00441	-1.30132	1	537.837
1961	0.656389	1.24568	0.00441	-1.63354	1	537.838
1962	0.63903	2.65178	0.00441	-1.58966	1	537.838
1963	0.457731	4.47274	0.00441	-1.30234	1	537.838
1964	0.63484	0.685849	0.00441	-1.70022	1	537.838
1965	0.765883	0.32139	0.00441	-1.79617	1	537.838
1966	-0.240608	3.35542	0.00441	0.438617	1	537.838
1967	0.44879	3.0371	0.00441	-1.49496	1	537.839
1968	0.675385	2.00321	0.00441	-1.66118	1	537.839
1969	0.508932	2.47403	0.00441	-1.59012	1	537.839
1970	0.625362	2.4383	0.00441	-1.56089	1	537.839
1971	0.61735	2.24191	0.00441	-1.658	1	537.839
1972	-0.154059	3.83645	0.00441	0.169272	1	537.839
1973	0.202279	5.53867	0.00441	-0.729608	1	537.839
1974	0.321187	5.74319	0.00441	-0.995676	1	537.84
1975	0.344293	4.76051	0.00441	-1.24705	1	537.84
1976	0.422056	4.16728	0.00441	-1.29874	1	537.84
1977	0.343783	5.44026	0.00441	-1.13298	1	537.84
1978	0.688151	0.602646	0.00441	-1.77808	1	537.84
1979	0.199649	5.45693	0.00441	-0.84209	1	537.84
1980	0.429627	4.88458	0.00441	-1.23727	1	537.84
1981	0.629143	2.3067	0.00441	-1.56822	1	537.841
1982	0.730867	0.906303	0.00441	-1.67726	1	537.841
1983	0.408297	5.32908	0.00441	-1.20736	1	537.841
1984	-0.622862	1.63649	0.00441	1.89598	1	537.841
1985	0.674241	1.06702	0.00441	-1.74974	1	537.841
1986	0.0192682	5.02479	0.00441	-0.197872	1	537.841
1987	0.638066	2.62206	0.00441	-1.6064	1	537.842
1988	0.566425	3.61738	0.00441	-1.51173	1	537.842
1989	-0.585768	1.76296	0.00441	1.65264	1	537.842
1990	-0.319189	2.96411	0.00441	0.743556	1	537.842
1991	0.59895	3.23919	0.00441	-1.54249	1	537.842
1992	0.555835	1.63397	0.00441	-1.65814	1	537.842
1993	0.688757	0.313869	0.00441	-1.76876	1	537.842
1994	0.587644	1.14597	0.00441	-1.69246	1	537.842
1995	0.781633	0.540904	0.00441	-1.723	1	537.843
1996	0.110125	5.00496	0.00441	-0.698948	1	537.843
1997	0.488167	4.49685	0.00441	-1.39538	1	537.843
1998	0.384705	4.6278	0.00441	-1.20967	1	537.844
1999	0.605282	1.11343	0.00441	-1.65	1	537.844
2000	0.561872	2.36591	0.00441	-1.53428	1	537.844
2001	0.0113779	4.59233	0.00441	-0.442234	1	537.844
2002	-0.273371	3.24911	0.00441	0.748598	1	537.844
2003	0.222618	5.81304	0.00441	-0.764078	1	537.844
2004	0.518781	4.30846	0.00441	-1.41202	1	537.844
2005	0.688495	1.0421	0.00441	-1.75232	1	537.844
2006	0.726706	0.846621	0.00441	-1.76229	1	537.844
2007	0.478687	4.39492	0.00441	-1.41024	1	537.845
2008	-0.224013	3.47067	0.00441	0.459494	1	537.845
2009	0.397742	5.37358	0.00441	-1.16243	1	537.845
2010	0.663356	0.886921	0.00441	-1.6582	1	537.846
2011	0.597397	1.00473	0.00441	-1.68463	1	537.846
2012	0.388301	4.68412	0.00441	-1.2062	1	537.846
2013	0.610125	0.930169	0.00441	-1.67616	1	537.846
2014	0.642022	0.676297	0.00441	-1.69107	1	537.846
2015	0.649653	1.35941	0.00441	-1.62429	1	537.846
2016	0.642353	2.47901	0.00441	-1.57797	1	537.847
2017	0.574156	2.87953	0.00441	-1.50374	1	537.847
2018	0.598469	1.59507	0.00441	-1.69692	1	537.847
2019	0.564087	2.63248	0.00441	-1.61751	1	537.847
2020	0.589702	2.33012	0.00441	-1.54489	1	537.847
2021	0.473673	2.65908	0.00441	-1.5336	1	537.847
2022	0.626269	2.09144	0.00441	-1.57509	1	537.847
2023	0.666336	1.01137	0.00441	-1.64936	1	537.847
2024	0.728279	1.11298	0.00441	-1.67279	1	537.848
2025	0.52108	2.90679	0.00441	-1.57763	1	537.848
2026	0.549475	3.58038	0.00441	-1.44896	1	537.848
2027	0.699198	1.04572	0.00441	-1.65563	1	537.848
2028	-0.251907	3.29345	0.00441	0.417754	1	537.848
2029	0.699758	0.627293	0.00441	-1.67807	1	537.848
2030	0.79676	0.09204	0.00441	-1.74412	1	537.848
2031	0.707639	0.263664	0.00441	-1.78386	1	537.849
2032	0.269264	5.44196	0.00441	-1.01204	1	537.849
2033	0.618283	2.0335	0.00441	-1.6758	1	537.849
2034	0.5879	2.25098	0.00441	-1.65347	1	537.849
2035	0.657258	1.54504	0.00441	-1.61594	1	537.849
2036	0.801816	0.0463345	0.00441	-1.78607	1	537.85
2037	0.488509	4.16289	0.00441	-1.35538	1	537.851
2038	0.643202	0.569735	0.00441	-1.72613	1	537.851
2039	-0.146606	4.01948	0.00441	0.356156	1	537.851
2040	0.355221	4.6174	0.00441	-1.27975	1	537.851
2041	0.64434	1.80648	0.00441	-1.59751	1	537.851
2042	0.233044	5.83471	0.00441	-0.78241	1	537.852
2043	-0.303273	3.03388	0.00441	0.718142	1	537.852
2044	0.560738	2.33017	0.00441	-1.53624	1	537.852
2045	0.56602	1.81646	0.00441	-1.66712	1	537.852
2046	0.491913	3.94389	0.00441	-1.47152	1	537.852
2047	0.522503	2.9952	0.00441	-1.57247	1	537.852
2048	0.473005	3.76531	0.00441	-1.37474	1	537.852
2049	-0.353792	2.79414	0.00441	1.0304	1	537.852
2050	0.727711	0.433167	0.00441	-1.69448	1	537.853
2051	0.688746	0.409816	0.00441	-1.77962	1	537.853
2052	0.364622	4.57083	0.00441	-1.19658	1	537.853
2053	0.226544	5.34089	0.00441	-0.943764	1	537.853
2054	0.402987	4.03784	0.00441	-1.39342	1	537.853
2055	0.360737	4.45757	0.00441	-1.21004	1	537.854
2056	0.788657	0.0249195	0.00441	-1.77394	1	537.854
2057	0.516063	2.82848	0.00441	-1.48197	1	537.854
2058	0.754652	0.308162	0.00441	-1.79995	1	537.854
2059	-0.49937	2.1077	0.00441	1.5426	1	537.854
2060	0.76608	0.692978	0.00441	-1.75734	1	537.854
2061	0.505261	4.27517	0.00441	-1.36973	1	537.854
2062	0.262242	5.24957	0.00441	-1.04023	1	537.855
2063	0.764614	0.312585	0.00441	-1.7988	1	537.855
2064	0.349112	4.54002	0.00441	-1.18623	1	537.855
2065	0.537866	2.56164	0.00441	-1.61094	1	537.855
2066	-0.60433	1.70345	0.00441	1.92388	1	537.855
2067	0.201242	4.80571	0.00441	-0.950981	1	537.855
2068	0.721963	0.904292	0.00441	-1.75969	1	537.855
2069	0.729752	0.760318	0.00441	-1.77031	1	537.855
2070	0.615169	2.28494	0.00441	-1.55867	1	537.855
2071	0.669902	1.35391	0.00441	-1.73069	1	537.856
2072	0.401738	3.60185	0.00441	-1.37136	1	537.856
2073	0.593095	1.06598	0.00441	-1.69959	1	537.856
2074	0.593842	3.35092	0.00441	-1.52167	1	537.856
2075	0.331798	4.35613	0.00441	-1.27133	1	537.857
2076	0.572614	1.36676	0.00441	-1.68157	1	537.857
2077	0.513985	2.38933	0.00441	-1.60061	1	537.857
2078	0.68186	1.30836	0.00441	-1.63637	1	537.857
2079	0.54982	2.55485	0.00441	-1.51465	1	537.857
2080	0.53047	4.08501	0.00441	-1.41136	1	537.857
2081	-0.232732	3.46099	0.00441	0.500644	1	537.857
2082	0.629049	0.810112	0.00441	-1.74007	1	537.857
2083	0.633988	1.19133	0.00441	-1.63388	1	537.857
2084	0.571427	1.31391	0.00441	-1.6501	1	537.857
2085	0.573617	2.59626	0.00441	-1.51987	1	537.857
2086	0.55987	2.67364	0.00441	-1.6139	1	537.858
2087	0.470384	3.25178	0.00441	-1.51799	1	537.858
2088	0.56276	3.67952	0.00441	-1.46359	1	537.858
2089	-0.193067	3.70695	0.00441	0.403446	1	537.858
2090	0.176382	5.00478	0.00441	-0.815728	1	537.858
2091	0.649391	2.52808	0.00441	-1.60766	1	537.858
2092	0.589524	3.20176	0.00441	-1.50368	1	537.858
2093	0.0440284	4.84005	0.00441	-0.500492	1	537.859
2094	0.196954	4.86112	0.00441	-0.961939	1	537.859
2095	0.499083	4.29761	0.00441	-1.43001	1	537.859
2096	-0.241332	3.43957	0.00441	0.693814	1	537.859
2097	0.524798	3.432	0.00441	-1.43526	1	537.859
2098	0.69592	0.929696	0.00441	-1.65886	1	537.859
2099	0.485822	3.61228	0.00441	-1.39614	1	537.859
2100	-0.313889	2.96107	0.00441	0.623604	1	537.859
2101	0.628711	1.21963	0.00441	-1.63151	1	537.86
2102	0.555223	1.63654	0.00441	-1.66083	1	537.86
2103	0.607449	1.14701	0.00441	-1.72135	1	537.86
2104	-0.302341	3.04967	0.00441	0.766045	1	537.86
2105	-0.27261	3.21413	0.00441	0.672449	1	537.86
2106	-0.376657	2.65356	0.00441	0.943138	1	537.86
2107	0.429459	4.69288	0.00441	-1.34547	1	537.861
2108	0.445611	4.60044	0.00441	-1.36874	1	537.861
2109	0.491269	2.38429	0.00441	-1.55388	1	537.861
2110	0.323332	5.72454	0.00441	-1.03089	1	537.861
2111	0.750072	0.917924	0.00441	-1.69213	1	537.861
2112	0.73874	0.618084	0.00441	-1.68667	1	537.862
2113	0.40244	3.48445	0.00441	-1.40341	1	537.862
2114	0.256428	4.71969	0.00441	-1.10675	1	537.862
2115	0.439464	4.13114	0.00441	-1.42014	1	537.862
2116	0.460775	3.38807	0.00441	-1.50085	1	537.862
2117	0.466712	3.28554	0.00441	-1.51308	1	537.863
2118	0.533772	4.1426	0.00441	-1.44244	1	537.863
2119	0.449765	3.14761	0.00441	-1.43843	1	537.863
2120	0.723074	0.710226	0.00441	-1.77657	1	537.863
2121	0.532752	3.751	0.00441	-1.50586	1	537.863
2122	0.386258	5.4648	0.00441	-1.1335	1	537.863
2123	-0.37199	2.70074	0.00441	0.992359	1	537.864
2124	0.505082	3.14024	0.00441	-1.55251	1	537.864
2125	0.7294	1.17062	0.00441	-1.67201	1	537.864
2126	0.687284	1.91401	0.00441	-1.63281	1	537.864
2127	0.632835	0.78916	0.00441	-1.74462	1	537.865
2128	0.441722	3.24008	0.00441	-1.48787	1	537.865
2129	0.765123	0.247787	0.00441	-1.8027	1	537.865
2130	0.614351	1.51522	0.00441	-1.71019	1	537.865
2131	0.653779	2.48362	0.00441	-1.60264	1	537.865
2132	0.325787	4.19151	0.00441	-1.25409	1	537.865
2133	0.350877	3.98634	0.00441	-1.30496	1	537.865
2134	0.425018	4.22084	0.00441	-1.29277	1	537.866
2135	0.595702	2.96961	0.00441	-1.59176	1	537.866
2136	0.296783	5.72753	0.00441	-0.989989	1	537.866
2137	0.400616	3.57009	0.00441	-1.41547	1	537.866
2138	0.674987	1.89808	0.00441	-1.68042	1	537.866
2139	0.466705	2.75252	0.00441	-1.5297	1	537.866
2140	0.670151	0.983943	0.00441	-1.65001	1	537.866
2141	0.488915	2.44648	0.00441	-1.56421	1	537.866
2142	0.632634	2.78861	0.00441	-1.58737	1	537.866
2143	-0.291756	3.07138	0.00441	0.550374	1	537.867
2144	0.4767	3.71348	0.00441	-1.48768	1	537.867
2145	0.722843	1.3316	0.00441	-1.66658	1	537.867
2146	0.476732	3.15743	0.00441	-1.53046	1	537.868
2147	0.738122	0.927638	0.00441	-1.7521	1	537.868
2148	0.769678	0.284619	0.00441	-1.80092	1	537.868
2149	0.499985	4.31823	0.00441	-1.42821	1	537.868
2150	0.504303	4.2805	0.00441	-1.3662	1	537.869
2151	0.40767	3.41376	0.00441	-1.41855	1	537.869
2152	-0.33997	2.86076	0.00441	0.952457	1	537.869
2153	0.778316	0.10882	0.00441	-1.73346	1	537.869
2154	0.26644	4.99522	0.00441	-1.09424	1	537.869
2155	0.6405	1.70992	0.00441	-1.70424	1	537.869
2156	0.32608	5.5835	0.00441	-1.07862	1	537.869
2157	0.674576	1.23554	0.00441	-1.63595	1	537.87
2158	0.594589	3.04439	0.00441	-1.58394	1	537.87
2159	-0.459742	2.27378	0.00441	1.32661	1	537.87
2160	0.414852	5.07919	0.00441	-1.27557	1	537.87
2161	-0.330863	2.88336	0.00441	0.702639	1	537.87
2162	0.390354	4.00344	0.00441	-1.38303	1	537.87
2163	0.602652	2.12014	0.00441	-1.56133	1	537.87
2164	0.561766	2.49686	0.00441	-1.52151	1	537.871
2165	0.667051	1.97197	0.00441	-1.60514	1	537.871
2166	0.428183	3.2271	0.00441	-1.46554	1	537.871
2167	0.582171	2.58294	0.00441	-1.5236	1	537.871
2168	0.500393	2.69237	0.00441	-1.49312	1	537.872
2169	0.603896	0.912967	0.00441	-1.70677	1	537.872
2170	0.371003	5.59616	0.00441	-1.10446	1	537.872
2171	0.642971	2.65107	0.00441	-1.59869	1	537.872
2172	0.58911	2.93827	0.00441	-1.5969	1	537.872
2173	0.493636	2.60946	0.00441	-1.57357	1	537.872
2174	0.570519	1.58358	0.00441	-1.60653	1	537.872
2175	0.810284	0.271246	0.00441	-1.77828	1	537.872
2176	0.749922	0.516736	0.00441	-1.78832	1	537.872
2177	0.372504	3.81276	0.00441	-1.36164	1	537.873
2178	0.565979	1.62979	0.00441	-1.60283	1	537.873
2179	-0.251047	3.36199	0.00441	0.58761	1	537.873
2180	0.316277	4.5236	0.00441	-1.15771	1	537.873
2181	0.311889	5.57241	0.00441	-0.977018	1	537.873
2182	0.345785	5.31648	0.00441	-1.16473	1	537.873
2183	0.516342	4.31716	0.00441	-1.42506	1	537.874
2184	0.639582	1.23308	0.00441	-1.62927	1	537.874
2185	-0.374768	2.70133	0.00441	1.17441	1	537.874
2186	0.547031	1.7666	0.00441	-1.65258	1	537.874
2187	-0.577687	1.799	0.00441	1.75602	1	537.874
2188	-0.381025	2.62373	0.00441	0.856249	1	537.874
2189	0.457163	4.45251	0.00441	-1.39655	1	537.874
2190	-0.264433	3.26696	0.00441	0.672775	1	537.874
2191	0.531332	3.48502	0.00441	-1.53567	1	537.875
2192	0.600893	2.4816	0.00441	-1.53883	1	537.875
2193	-0.528761	1.98652	0.00441	1.5415	1	537.875
2194	0.582372	2.06828	0.00441	-1.66599	1	537.875
2195	0.624667	2.75855	0.00441	-1.60657	1	537.876
2196	0.751284	0.565152	0.00441	-1.78382	1	537.876
2197	0.680544	1.20787	0.00441	-1.74336	1	537.876
2198	0.628342	0.829057	0.00441	-1.74257	1	537.876
2199	0.394561	5.35908	0.00441	-1.14943	1	537.876
2200	0.65448	0.825173	0.00441	-1.7611	1	537.877
2201	0.501059	4.16343	0.00441	-1.45095	1	537.877
2202	-0.274582	3.16558	0.00441	0.48192	1	537.877
2203	0.790388	0.337364	0.00441	-1.78915	1	537.877
2204	0.224474	5.78048	0.00441	-0.743924	1	537.877
2205	0.420004	4.05506	0.00441	-1.41188	1	537.877
2206	0.701175	0.908378	0.00441	-1.65984	1	537.877
2207	0.500307	3.88502	0.00441	-1.38303	1	537.878
2208	0.409884	3.90952	0.00441	-1.41382	1	537.878
2209	0.523976	2.41256	0.00441	-1.6116	1	537.878
2210	0.488821	2.70184	0.00441	-1.56596	1	537.878
2211	-0.5165	2.02497	0.00441	1.35934	1	537.878
2212	0.00891436	4.82183	0.00441	-0.209415	1	537.878
2213	0.717282	1.0866	0.00441	-1.74699	1	537.879
2214	0.401397	3.46469	0.00441	-1.41038	1	537.879
2215	-0.378054	2.66966	0.00441	1.11525	1	537.879
2216	0.590306	3.19952	0.00441	-1.56746	1	537.879
2217	0.680644	2.04396	0.00441	-1.62331	1	537.879
2218	0.619722	0.8146	0.00441	-1.68205	1	537.879
2219	0.39582	4.42696	0.00441	-1.24266	1	537.879
2220	0.660373	1.44015	0.00441	-1.72639	1	537.879
2221	0.642485	2.13588	0.00441	-1.57998	1	537.879
2222	0.637798	2.74521	0.00441	-1.57645	1	537.88
2223	0.619266	2.99236	0.00441	-1.57357	1	537.88
2224	0.578622	1.77305	0.00441	-1.68066	1	537.881
2225	0.604199	3.09378	0.00441	-1.5211	1	537.881
2226	0.516296	2.92802	0.00441	-1.47033	1	537.881
2227	-0.403678	2.55166	0.00441	1.19669	1	537.881
2228	-0.286264	3.17702	0.00441	0.858368	1	537.881
2229	0.527987	1.92294	0.00441	-1.62678	1	537.881
2230	0.473747	2.61637	0.00441	-1.54315	1	537.881
2231	-0.567569	1.82775	0.00441	1.56766	1	537.881
2232	-0.124233	4.12378	0.00441	0.171657	1	537.882
2233	-0.342617	2.85319	0.00441	0.892708	1	537.882
2234	0.498759	3.89276	0.00441	-1.38076	1	537.882
2235	0.736515	1.23432	0.00441	-1.71294	1	537.882
2236	0.761373	0.239455	0.00441	-1.80491	1	537.882
2237	0.606464	1.36691	0.00441	-1.71541	1	537.882
2238	-0.232856	3.43789	0.00441	0.542122	1	537.883
2239	0.764532	0.817743	0.00441	-1.70471	1	537.883
2240	-0.358085	2.73374	0.00441	0.780672	1	537.883
2241	0.564044	2.34878	0.00441	-1.53274	1	537.883
2242	0.428057	4.12512	0.00441	-1.41322	1	537.883
2243	-0.0962573	4.1654	0.00441	-0.0802137	1	537.883
2244	0.514135	2.16595	0.00441	-1.55745	1	537.884
2245	-0.175187	3.82936	0.00441	0.385823	1	537.884
2246	0.00899174	4.67775	0.00441	-0.31549	1	537.884
2247	0.587985	1.2007	0.00441	-1.64415	1	537.884
2248	0.410241	5.30996	0.00441	-1.17987	1	537.885
2249	-0.379409	2.66394	0.00441	1.12826	1	537.885
2250	0.555289	2.23133	0.00441	-1.54117	1	537.885
2251	0.221172	4.95349	0.00441	-1.01084	1	537.885
2252	-0.281315	3.14771	0.00441	0.539095	1	537.885
2253	-0.435747	2.39746	0.00441	1.31346	1	537.885
2254	0.0601734	4.98732	0.00441	-0.509879	1	537.885
2255	0.778505	0.374565	0.00441	-1.71013	1	537.886
2256	0.753254	1.04354	0.00441	-1.70389	1	537.886
2257	-0.49383	2.13178	0.00441	1.42357	1	537.886
2258	0.0362185	4.92761	0.00441	-0.416585	1	537.886
2259	0.7238	1.46742	0.00441	-1.68851	1	537.886
2260	0.144538	4.89488	0.00441	-0.772785	1	537.886
2261	0.588593	1.29979	0.00441	-1.70537	1	537.887
2262	0.782304	0.338039	0.00441	-1.79498	1	537.887
2263	0.485845	4.11541	0.00441	-1.45304	1	537.887
2264	0.628023	0.811407	0.00441	-1.67323	1	537.887
2265	0.737573	0.449961	0.00441	-1.69152	1	537.887
2266	0.746315	1.01576	0.00441	-1.68574	1	537.887
2267	0.532894	4.12223	0.00441	-1.41032	1	537.887
2268	0.45637	4.49274	0.00441	-1.39225	1	537.887
2269	0.203678	5.35402	0.00441	-0.887061	1	537.888
2270	-0.282362	3.19566	0.00441	0.76077	1	537.888
2271	0.704277	0.4833	0.00441	-1.6871	1	537.888
2272	0.534863	3.7721	0.00441	-1.42077	1	537.888
2273	0.495479	3.97719	0.00441	-1.3713	1	537.888
2274	0.485662	2.55745	0.00441	-1.56632	1	537.888
2275	-0.415284	2.47936	0.00441	1.07377	1	537.888
2276	0.597418	1.98452	0.00441	-1.56767	1	537.888
2277	0.77296	0.699622	0.00441	-1.75479	1	537.889
2278	0.675342	2.09548	0.00441	-1.61324	1	537.889
2279	0.410343	3.35177	0.00441	-1.42132	1	537.889
2280	0.493398	4.47838	0.00441	-1.34195	1	537.889
2281	0.690129	1.14964	0.00441	-1.7485	1	537.889
2282	0.197609	4.7749	0.00441	-0.951123	1	537.889
2283	0.282857	4.45368	0.00441	-1.15421	1	537.89
2284	0.78072	0.333333	0.00441	-1.79648	1	537.89
2285	0.613029	0.79828	0.00441	-1.69938	1	537.89
2286	-0.343453	2.80609	0.00441	0.728797	1	537.89
2287	0.569058	3.70389	0.00441	-1.50365	1	537.89
2288	0.623627	1.93651	0.00441	-1.68762	1	537.89
2289	0.566635	3.34863	0.00441	-1.55605	1	537.89
2290	0.411179	4.7038	0.00441	-1.33273	1	537.89
2291	0.344051	4.07041	0.00441	-1.2696	1	537.89
2292	0.339876	4.76444	0.00441	-1.24539	1	537.891
2293	0.666395	1.96727	0.00441	-1.60212	1	537.891
2294	-0.301054	3.08339	0.00441	0.875511	1	537.892
2295	-0.140157	3.90045	0.00441	0.0344629	1	537.892
2296	0.155135	5.10667	0.00441	-0.817719	1	537.892
2297	-0.576629	1.80357	0.00441	1.76974	1	537.892
2298	0.623278	1.21017	0.00441	-1.62985	1	537.892
2299	0.69858	1.83953	0.00441	-1.66565	1	537.892
2300	0.565784	3.39941	0.00441	-1.46755	1	537.892
2301	0.662914	0.957106	0.00441	-1.64907	1	537.892
2302	0.295332	4.95859	0.00441	-1.15258	1	537.893
2303	0.539174	3.05253	0.00441	-1.5794	1	537.893
2304	0.697066	0.83141	0.00441	-1.66147	1	537.893
2305	0.723223	1.49333	0.00441	-1.68499	1	537.893
2306	0.523589	3.02324	0.00441	-1.57463	1	537.893
2307	-0.417196	2.45397	0.00441	1.03062	1	537.893
2308	0.378104	3.97874	0.00441	-1.29441	1	537.894
2309	0.531756	2.83424	0.00441	-1.59299	1	537.894
2310	-0.302963	3.01068	0.00441	0.581193	1	537.894
2311	-0.613965	1.66907	0.00441	1.94351	1	537.894
2312	-0.32332	2.96494	0.00441	0.882312	1	537.894
2313	0.59609	1.78941	0.00441	-1.69004	1	537.894
2314	0.388637	4.65516	0.00441	-1.31784	1	537.894
2315	0.580798	2.8315	0.00441	-1.50632	1	537.895
2316	0.763935	0.0618677	0.00441	-1.79831	1	537.895
2317	0.717303	1.5773	0.00441	-1.68185	1	537.895
2318	0.575516	3.06515	0.00441	-1.49032	1	537.895
2319	0.394753	4.19848	0.00441	-1.27038	1	537.895
2320	0.424718	4.9088	0.00441	-1.31405	1	537.895
2321	0.646456	1.54017	0.00441	-1.71955	1	537.895
2322	0.371988	3.77723	0.00441	-1.36505	1	537.895
2323	0.559614	3.04179	0.00441	-1.48037	1	537.896
2324	0.549465	1.57031	0.00441	-1.65654	1	537.896
2325	0.586277	2.4467	0.00441	-1.6427	1	537.896
2326	0.683168	1.27243	0.00441	-1.74014	1	537.896
2327	0.488377	4.527	0.00441	-1.39841	1	537.896
2328	0.707789	0.590968	0.00441	-1.78826	1	537.896
2329	0.386482	3.77031	0.00441	-1.33328	1	537.896
2330	-0.267101	3.2106	0.00441	0.52939	1	537.896
2331	0.55661	3.5159	0.00441	-1.53781	1	537.897
2332	0.0526339	4.76907	0.00441	-0.492232	1	537.897
2333	0.646792	1.3029	0.00441	-1.62323	1	537.897
2334	0.43664	3.02859	0.00441	-1.47857	1	537.897
2335	0.571405	3.74291	0.00441	-1.48707	1	537.897
2336	-0.348904	2.80638	0.00441	0.93952	1	537.897
2337	0.443552	4.28228	0.00441	-1.29937	1	537.897
2338	0.400973	3.62765	0.00441	-1.35936	1	537.897
2339	0.744622	1.08284	0.00441	-1.731	1	537.897
2340	0.690312	1.4287	0.00441	-1.72594	1	537.897
2341	0.550046	3.17719	0.00441	-1.57231	1	537.898
2342	0.547728	3.95558	0.00441	-1.43267	1	537.898
2343	-0.456481	2.27631	0.00441	1.15967	1	537.898
2344	0.503739	2.28002	0.00441	-1.54463	1	537.898
2345	0.64797	2.52361	0.00441	-1.62423	1	537.898
2346	-0.314221	2.95256	0.00441	0.617415	1	537.898
2347	0.69445	0.68886	0.00441	-1.78125	1	537.898
2348	-0.0426148	4.34129	0.00441	-0.27726	1	537.898
2349	0.632876	2.36085	0.00441	-1.56307	1	537.898
2350	0.424192	4.8864	0.00441	-1.31755	1	537.899
2351	0.788049	0.620156	0.00441	-1.7403	1	537.899
2352	0.735019	0.883046	0.00441	-1.67403	1	537.899
2353	0.365505	4.29661	0.00441	-1.2346	1	537.899
2354	0.44099	4.66591	0.00441	-1.26237	1	537.899
2355	-0.440677	2.3712	0.00441	1.27628	1	537.9
2356	-0.258916	3.24934	0.00441	0.481018	1	537.9
2357	-0.231141	3.49963	0.00441	0.615244	1	537.9
2358	0.592641	2.47541	0.00441	-1.64213	1	537.9
2359	0.603154	2.73172	0.00441	-1.52617	1	537.901
2360	-0.315137	2.94784	0.00441	0.618538	1	537.901
2361	0.689812	1.88393	0.00441	-1.62752	1	537.901
2362	0.484823	3.73945	0.00441	-1.38084	1	537.901
2363	0.651278	2.34553	0.00441	-1.58057	1	537.901
2364	0.496843	2.93417	0.00441	-1.56421	1	537.901
2365	0.81023	0.244113	0.00441	-1.78873	1	537.901
2366	0.404505	3.50479	0.00441	-1.43031	1	537.902
2367	0.669304	0.349092	0.00441	-1.73517	1	537.902
2368	0.702416	1.37865	0.00441	-1.64137	1	537.902
2369	-0.571409	1.82469	0.00441	1.86885	1	537.902
2370	-0.293515	3.08187	0.00441	0.577696	1	537.902
2371	0.498701	2.64681	0.00441	-1.58126	1	537.902
2372	0.604492	2.95062	0.00441	-1.59625	1	537.903
2373	0.672065	2.03944	0.00441	-1.60553	1	537.903
2374	0.570414	3.76688	0.00441	-1.47997	1	537.903
2375	0.375591	3.70983	0.00441	-1.35204	1	537.903
2376	0.73626	0.417083	0.00441	-1.69223	1	537.903
2377	-0.360261	2.7447	0.00441	0.954968	1	537.903
2378	0.523491	2.57658	0.00441	-1.50369	1	537.903
2379	-0.362282	2.73512	0.00441	0.966615	1	537.903
2380	0.713199	0.645843	0.00441	-1.78581	1	537.903
2381	0.544343	3.72295	0.00441	-1.43145	1	537.904
2382	-0.28993	3.122	0.00441	0.634207	1	537.904
2383	0.65653	0.596838	0.00441	-1.76679	1	537.904
2384	-0.388877	2.60067	0.00441	1.04406	1	537.904
2385	0.128957	5.47391	0.00441	-0.586376	1	537.904
2386	0.494243	2.26827	0.00441	-1.56091	1	537.905
2387	-0.322823	2.91131	0.00441	0.639409	1	537.905
2388	0.713178	1.03781	0.00441	-1.65699	1	537.905
2389	0.28545	5.29516	0.00441	-0.96598	1	537.905
2390	0.72393	0.556909	0.00441	-1.79197	1	537.906
2391	0.599774	0.919895	0.00441	-1.6848	1	537.906
2392	0.646788	0.963521	0.00441	-1.75503	1	537.906
2393	-0.248891	3.35626	0.00441	0.626425	1	537.907
2394	0.590417	3.19691	0.00441	-1.57165	1	537.907
2395	-0.585498	1.76463	0.00441	1.71819	1	537.907
2396	0.40043	3.59275	0.00441	-1.36437	1	537.907
2397	0.357004	5.34831	0.00441	-1.17606	1	537.907
2398	0.583541	1.47192	0.00441	-1.61059	1	537.907
2399	0.569273	2.86513	0.00441	-1.60563	1	537.908
2400	0.548557	3.61605	0.00441	-1.4398	1	537.908
2401	-0.0329402	4.74084	0.00441	0.00719148	1	537.908
2402	0.52653	4.29338	0.00441	-1.42863	1	537.908
2403	-0.219141	3.51729	0.00441	0.500512	1	537.908
2404	0.607947	1.59335	0.00441	-1.70725	1	537.908
2405	0.407916	4.53312	0.00441	-1.35281	1	537.909
2406	0.616253	1.24719	0.00441	-1.72853	1	537.909
2407	0.503673	2.43913	0.00441	-1.51993	1	537.909
2408	0.6309	0.824361	0.00441	-1.74905	1	537.909
2409	0.5851	1.1004	0.00441	-1.69945	1	537.909
2410	0.3447	4.92703	0.00441	-1.11714	1	537.909
2411	-0.0948033	4.2742	0.00441	0.141256	1	537.91
2412	-0.160683	3.76357	0.00441	0.0828864	1	537.91
2413	-0.280366	3.127	0.00441	0.489137	1	537.91
2414	0.381908	4.42876	0.00441	-1.33834	1	537.91
2415	0.578404	2.4399	0.00441	-1.52808	1	537.91
2416	0.538753	3.4245	0.00441	-1.44129	1	537.91
2417	-0.316607	2.96375	0.00441	0.670937	1	537.91
2418	0.624877	0.949746	0.00441	-1.65332	1	537.91
2419	-0.602459	1.70546	0.00441	1.7445	1	537.911
2420	-0.596436	1.72652	0.00441	1.78254	1	537.911
2421	0.45393	3.89405	0.00441	-1.4591	1	537.911
2422	0.558803	1.9673	0.00441	-1.66195	1	537.911
2423	-0.516824	2.04146	0.00441	1.6409	1	537.911
2424	0.758354	0.917285	0.00441	-1.69433	1	537.912
2425	0.73078	1.02044	0.00441	-1.66739	1	537.912
2426	0.616507	1.6711	0.00441	-1.70603	1	537.912
2427	-0.36032	2.76383	0.00441	0.971861	1	537.912
2428	0.60345	3.25096	0.00441	-1.51738	1	537.912
2429	-0.375601	2.66785	0.00441	0.90216	1	537.912
2430	-0.0260287	4.65867	0.00441	-0.196478	1	537.913
2431	0.605757	1.92009	0.00441	-1.57224	1	537.913
2432	0.619477	1.57934	0.00441	-1.71266	1	537.913
2433	0.781601	0.358248	0.00441	-1.70929	1	537.913
2434	-0.346122	2.85174	0.00441	1.0576	1	537.913
2435	0.635263	1.3859	0.00441	-1.72902	1	537.914
2436	0.679003	0.366349	0.00441	-1.77654	1	537.914
2437	0.504537	2.10117	0.00441	-1.58352	1	537.914
2438	0.19061	5.15531	0.00441	-0.796718	1	537.914
2439	0.514547	2.17737	0.00441	-1.55057	1	537.914
2440	-0.24796	3.39427	0.00441	0.639954	1	537.914
2441	0.829279	0.0676818	0.00441	-1.78295	1	537.914
2442	0.526619	2.29703	0.00441	-1.53205	1	537.914
2443	-0.50303	2.09561	0.00441	1.60297	1	537.915
2444	0.431977	4.6755	0.00441	-1.35489	1	537.915
2445	0.447398	5.08576	0.00441	-1.24938	1	537.915
2446	0.649359	2.46967	0.00441	-1.6341	1	537.915
2447	0.556873	2.5371	0.00441	-1.62778	1	537.915
2448	0.653769	2.50948	0.00441	-1.62293	1	537.915
2449	0.658617	2.18994	0.00441	-1.58829	1	537.915
2450	0.486078	3.36368	0.00441	-1.41494	1	537.916
2451	0.641691	2.08637	0.00441	-1.67809	1	537.916
2452	-0.439118	2.37719	0.00441	1.25262	1	537.916
2453	0.424649	3.39128	0.00441	-1.46665	1	537.916
2454	-0.159275	3.82484	0.00441	0.127688	1	537.916
2455	-0.0822638	4.19255	0.00441	-0.161456	1	537.917
2456	-0.12744	3.95174	0.00441	0.0401353	1	537.917
2457	0.736484	0.532917	0.00441	-1.68419	1	537.918
2458	0.736033	0.98809	0.00441	-1.67106	1	537.918
2459	0.518529	2.05602	0.00441	-1.56553	1	537.918
2460	0.445894	4.69108	0.00441	-1.36213	1	537.918
2461	0.407369	5.38763	0.00441	-1.21139	1	537.918
2462	0.673875	0.316859	0.00441	-1.73362	1	537.918
2463	-0.149974	3.83444	0.00441	0.051863	1	537.918
2464	-0.0329779	4.44316	0.00441	-0.308791	1	537.918
2465	0.680831	2.15407	0.00441	-1.62245	1	537.918
2466	0.618272	1.21271	0.00441	-1.73198	1	537.918
2467	0.763	0.214687	0.00441	-1.80917	1	537.919
2468	-0.146408	3.98821	0.00441	0.240764	1	537.919
2469	-0.337426	2.83526	0.00441	0.686897	1	537.919
2470	0.532657	2.01824	0.00441	-1.5627	1	537.92
2471	0.65917	0.870523	0.00441	-1.76517	1	537.92
2472	0.667653	1.97019	0.00441	-1.59985	1	537.92
2473	0.399714	5.45999	0.00441	-1.15249	1	537.92
2474	0.307751	5.7871	0.00441	-0.943441	1	537.921
2475	0.43631	5.09784	0.00441	-1.28918	1	537.921
2476	0.409327	4.55133	0.00441	-1.35306	1	537.921
2477	0.776099	0.706849	0.00441	-1.70836	1	537.921
2478	0.458076	4.16373	0.00441	-1.32125	1	537.921
2479	0.657883	2.53166	0.00441	-1.59963	1	537.921
2480	0.239355	5.25689	0.00441	-0.99772	1	537.922
2481	0.793753	2.323e-05	0.00441	-1.77626	1	537.922
2482	-0.619563	1.64859	0.00441	1.93801	1	537.923
2483	0.499557	4.62996	0.00441	-1.34968	1	537.923
2484	0.725269	1.20793	0.00441	-1.73582	1	537.923
2485	0.792808	2.323e-05	0.00441	-1.7788	1	537.923
2486	0.264221	4.65344	0.00441	-1.07007	1	537.923
2487	-0.38975	2.62423	0.00441	1.19251	1	537.923
2488	0.744387	1.15719	0.00441	-1.68211	1	537.923
2489	0.0105407	4.78952	0.00441	-0.239121	1	537.923
2490	0.35266	5.49433	0.00441	-1.0572	1	537.924
2491	0.62681	1.66079	0.00441	-1.71037	1	537.924
2492	0.793438	0.591369	0.00441	-1.74489	1	537.924
2493	0.417142	4.95473	0.00441	-1.30428	1	537.924
2494	0.232033	5.31502	0.00441	-0.852023	1	537.924
2495	0.514211	2.38467	0.00441	-1.52265	1	537.924
2496	0.553832	3.832	0.00441	-1.5002	1	537.925
2497	0.759732	0.584913	0.00441	-1.78387	1	537.925
2498	-0.598197	1.72258	0.00441	1.85903	1	537.925
2499	0.592078	1.31352	0.00441	-1.62305	1	537.925
2500	-0.120528	4.10157	0.00441	0.196135	1	537.925
2501	0.720026	0.115233	0.00441	-1.74524	1	537.926
2502	-0.408504	2.50181	0.00441	0.981968	1	537.926
2503	0.556846	3.54242	0.00441	-1.53807	1	537.926
2504	0.800931	2.323e-05	0.00441	-1.7799	1	537.926
2505	0.551971	4.05029	0.00441	-1.45506	1	537.926
2506	0.734454	0.131076	0.00441	-1.79955	1	537.926
2507	0.309345	4.48203	0.00441	-1.15448	1	537.926
2508	0.792703	0.377908	0.00441	-1.78894	1	537.926
2509	-0.568159	1.83695	0.00441	1.86171	1	537.926
2510	0.597536	0.904844	0.00441	-1.69919	1	537.926
2511	0.64207	0.943864	0.00441	-1.75573	1	537.926
2512	0.784387	2.323e-05	0.00441	-1.77477	1	537.926
2513	0.652811	1.37004	0.00441	-1.73478	1	537.927
2514	0.796744	2.323e-05	0.00441	-1.76986	1	537.927
2515	-0.601663	1.71163	0.00441	1.82634	1	537.927
2516	0.504116	2.48548	0.00441	-1.59595	1	537.927
2517	0.468733	4.95447	0.00441	-1.29222	1	537.928
2518	0.811446	0.299737	0.00441	-1.73254	1	537.928
2519	0.639688	2.34535	0.00441	-1.65501	1	537.928
2520	0.535037	3.08759	0.00441	-1.46086	1	537.928
2521	0.784136	2.323e-05	0.00441	-1.77223	1	537.928
2522	0.761359	0.839647	0.00441	-1.69279	1	537.928
2523	-0.617059	1.65492	0.00441	1.80905	1	537.929
2524	0.455831	2.89929	0.00441	-1.46675	1	537.929
2525	0.701127	0.505963	0.00441	-1.79329	1	537.929
2526	0.767134	0.939249	0.00441	-1.72115	1	537.93
2527	0.700049	0.948454	0.00441	-1.7667	1	537.93
2528	0.805442	2.323e-05	0.00441	-1.77292	1	537.93
2529	0.479907	3.47378	0.00441	-1.40017	1	537.931
2530	0.780815	2.323e-05	0.00441	-1.77317	1	537.931
2531	-0.217319	3.46713	0.00441	0.326858	1	537.931
2532	0.302837	5.26404	0.00441	-1.0003	1	537.931
2533	-0.231699	3.49133	0.00441	0.583824	1	537.932
2534	0.793035	2.323e-05	0.00441	-1.78578	1	537.932
2535	0.432858	5.23867	0.00441	-1.2189	1	537.932
2536	0.580026	3.68469	0.00441	-1.49906	1	537.932
2537	0.465967	2.60094	0.00441	-1.51918	1	537.932
2538	0.645263	2.22073	0.00441	-1.66646	1	537.932
2539	0.558261	1.34301	0.00441	-1.65132	1	537.932
2540	0.563979	3.04724	0.00441	-1.47985	1	537.932
2541	0.735485	0.832725	0.00441	-1.67217	1	537.932
2542	0.763169	0.0504281	0.00441	-1.74075	1	537.932
2543	-0.269907	3.25158	0.00441	0.636357	1	537.932
2544	0.0868881	5.38102	0.00441	-0.412203	1	537.933
2545	0.05639	4.96055	0.00441	-0.39211	1	537.933
2546	0.661739	1.10447	0.00441	-1.63572	1	537.933
2547	-0.204457	3.57535	0.00441	0.387429	1	537.933
2548	0.602397	0.856057	0.00441	-1.69325	1	537.933
2549	0.523509	3.78492	0.00441	-1.40476	1	537.933
2550	0.537532	2.2264	0.00441	-1.53694	1	537.933
2551	0.695799	0.368808	0.00441	-1.69916	1	537.934
2552	0.604813	2.13817	0.00441	-1.6733	1	537.934
2553	0.313563	5.55787	0.00441	-1.07313	1	537.934
2554	0.245522	5.86844	0.00441	-0.785704	1	537.934
2555	0.586656	3.60182	0.00441	-1.50133	1	537.934
2556	0.484995	4.52186	0.00441	-1.40409	1	537.935
2557	0.618031	0.701492	0.00441	-1.71553	1	537.935
2558	0.729159	0.738107	0.00441	-1.78016	1	537.935
2559	0.553553	3.29332	0.00441	-1.56546	1	537.936
2560	0.334821	5.80343	0.00441	-1.00925	1	537.936
2561	0.513486	2.19273	0.00441	-1.61553	1	537.936
2562	-0.144065	3.85365	0.00441	0.0733919	1	537.936
2563	0.779548	2.323e-05	0.00441	-1.76962	1	537.936
2564	-0.338751	2.86746	0.00441	0.9552	1	537.936
2565	0.505459	2.98946	0.00441	-1.4568	1	537.937
2566	0.383583	5.5078	0.00441	-1.17054	1	537.937
2567	0.603274	2.81307	0.00441	-1.51953	1	537.937
2568	0.354178	3.84444	0.00441	-1.32602	1	537.938
2569	0.767263	0.923205	0.00441	-1.73212	1	537.938
2570	-0.193446	3.71092	0.00441	0.417188	1	537.938
2571	0.605037	2.51372	0.00441	-1.64369	1	537.939
2572	-0.555846	1.88474	0.00441	1.82687	1	537.939
2573	0.589724	0.974922	0.00441	-1.68461	1	537.939
2574	0.536567	2.3452	0.00441	-1.52457	1	537.939
2575	-0.392576	2.5676	0.00441	0.882832	1	537.939
2576	0.733662	1.42011	0.00441	-1.68009	1	537.939
2577	0.456496	3.17417	0.00441	-1.42563	1	537.939
2578	0.260821	4.50075	0.00441	-1.11951	1	537.939
2579	0.589987	2.93712	0.00441	-1.60404	1	537.94
2580	0.607837	3.06116	0.00441	-1.58603	1	537.94
2581	0.37042	4.42078	0.00441	-1.21628	1	537.94
2582	0.307459	5.27774	0.00441	-1.12274	1	537.94
2583	0.715815	1.52211	0.00441	-1.6489	1	537.94
2584	0.448244	2.9872	0.00441	-1.45347	1	537.94
2585	-0.106471	4.03805	0.00441	-0.0634143	1	537.94
2586	0.397507	3.82881	0.00441	-1.41165	1	537.941
2587	0.501011	4.51556	0.00441	-1.34559	1	537.941
2588	0.668278	2.4106	0.00441	-1.61094	1	537.941
2589	0.320111	4.13247	0.00441	-1.2494	1	537.941
2590	0.368606	5.55067	0.00441	-1.08158	1	537.941
2591	-0.254783	3.3652	0.00441	0.767285	1	537.941
2592	0.287428	4.67001	0.00441	-1.1808	1	537.941
2593	0.644498	1.71398	0.00441	-1.71071	1	537.942
2594	0.782528	0.743327	0.00441	-1.72131	1	537.942
2595	0.470384	2.54502	0.00441	-1.54746	1	537.942
2596	0.750516	0.985041	0.00441	-1.74646	1	537.942
2597	0.796296	2.323e-05	0.00441	-1.76285	1	537.942
2598	0.523957	4.42209	0.00441	-1.39746	1	537.942
2599	0.429358	3.24987	0.00441	-1.4151	1	537.942
2600	-0.469595	2.24608	0.00441	1.54326	1	537.942
2601	-0.559837	1.86001	0.00441	1.55462	1	537.943
2602	0.65118	0.89063	0.00441	-1.76335	1	537.943
2603	0.569442	1.34689	0.00441	-1.69204	1	537.944
2604	0.592426	2.40221	0.00441	-1.65167	1	537.944
2605	-0.347125	2.83666	0.00441	1.05715	1	537.944
2606	0.737129	0.908074	0.00441	-1.67035	1	537.944
2607	0.505327	2.97537	0.00441	-1.45755	1	537.944
2608	0.7257	0.872525	0.00441	-1.77045	1	537.944
2609	0.565304	2.61155	0.00441	-1.50841	1	537.944
2610	0.741345	1.26244	0.00441	-1.71518	1	537.944
2611	0.804455	2.323e-05	0.00441	-1.78923	1	537.944
2612	0.453781	3.20499	0.00441	-1.42084	1	537.944
2613	0.655756	2.13168	0.00441	-1.67367	1	537.944
2614	-0.379503	2.6718	0.00441	1.18824	1	537.945
2615	0.687336	1.35439	0.00441	-1.62922	1	537.945
2616	-0.354769	2.78412	0.00441	1.01047	1	537.946
2617	0.437211	5.08176	0.00441	-1.22557	1	537.946
2618	0.81393	2.323e-05	0.00441	-1.78355	1	537.946
2619	0.617187	2.77043	0.00441	-1.61805	1	537.946
2620	0.776056	2.323e-05	0.00441	-1.78495	1	537.947
2621	0.603404	0.842762	0.00441	-1.6895	1	537.947
2622	-0.599758	1.7157	0.00441	1.74556	1	537.947
2623	0.474572	4.43555	0.00441	-1.3135	1	537.948
2624	0.38383	3.58625	0.00441	-1.36532	1	537.948
2625	0.623696	0.669523	0.00441	-1.73461	1	537.948
2626	0.685782	1.32049	0.00441	-1.74081	1	537.948
2627	0.603578	2.20136	0.00441	-1.66963	1	537.948
2628	0.510543	1.95565	0.00441	-1.59967	1	537.948
2629	-0.37514	2.69758	0.00441	1.19267	1	537.948
2630	0.776238	2.323e-05	0.00441	-1.78592	1	537.948
2631	0.315693	5.35972	0.00441	-1.12069	1	537.949
2632	0.492837	2.44466	0.00441	-1.51794	1	537.949
2633	0.229269	5.56896	0.00441	-0.897783	1	537.949
2634	0.289057	4.38498	0.00441	-1.16258	1	537.949
2635	0.644816	2.62346	0.00441	-1.62209	1	537.95
2636	0.320666	5.19705	0.00441	-1.03894	1	537.95
2637	-0.256821	3.30676	0.00441	0.521376	1	537.95
2638	0.703328	1.40867	0.00441	-1.63646	1	537.95
2639	0.536038	1.66446	0.00441	-1.60979	1	537.95
2640	0.0255138	4.85096	0.00441	-0.2874	1	537.951
2641	0.600611	3.13797	0.00441	-1.506	1	537.951
2642	0.650187	0.946532	0.00441	-1.76102	1	537.951
2643	0.712331	0.491884	0.00441	-1.68083	1	537.951
2644	-0.00463657	4.75937	0.00441	-0.157233	1	537.951
2645	0.659103	2.15879	0.00441	-1.67049	1	537.951
2646	0.233034	5.07785	0.00441	-0.909908	1	537.951
2647	-0.429245	2.42633	0.00441	1.35827	1	537.951
2648	0.335202	4.03682	0.00441	-1.26724	1	537.951
2649	0.435347	4.76663	0.00441	-1.348	1	537.951
2650	0.526684	1.78599	0.00441	-1.63441	1	537.952
2651	0.426018	5.28371	0.00441	-1.20009	1	537.952
2652	0.656076	1.76353	0.00441	-1.59651	1	537.952
2653	0.589769	2.71725	0.00441	-1.51326	1	537.952
2654	0.379356	4.47382	0.00441	-1.33415	1	537.952
2655	0.812034	2.323e-05	0.00441	-1.76561	1	537.952
2656	0.080143	4.85092	0.00441	-0.651201	1	537.953
2657	0.591399	2.99577	0.00441	-1.50096	1	537.953
2658	-0.149346	3.99843	0.00441	0.321333	1	537.953
2659	0.769081	2.323e-05	0.00441	-1.77217	1	537.954
2660	0.285609	4.40571	0.00441	-1.15375	1	537.954
2661	0.642139	2.03853	0.00441	-1.68577	1	537.954
2662	0.824088	0.201363	0.00441	-1.78938	1	537.954
2663	0.782942	2.323e-05	0.00441	-1.79187	1	537.954
2664	0.697537	1.98892	0.00441	-1.64966	1	537.954
2665	0.424689	4.36066	0.00441	-1.27013	1	537.955
2666	0.401644	3.35383	0.00441	-1.40924	1	537.955
2667	0.461347	2.70357	0.00441	-1.53842	1	537.955
2668	0.698669	0.533761	0.00441	-1.67723	1	537.955
2669	0.663521	1.09949	0.00441	-1.63464	1	537.955
2670	-0.553725	1.89335	0.00441	1.81896	1	537.955
2671	-0.399144	2.57172	0.00441	1.14524	1	537.956
2672	0.43407	3.02135	0.00441	-1.45333	1	537.956
2673	0.390549	5.28264	0.00441	-1.13697	1	537.956
2674	0.48562	4.62307	0.00441	-1.3169	1	537.956
2675	0.508069	4.62438	0.00441	-1.3672	1	537.956
2676	0.49382	4.75344	0.00441	-1.33477	1	537.957
2677	0.767391	2.323e-05	0.00441	-1.77595	1	537.957
2678	0.554463	1.86807	0.00441	-1.57045	1	537.957
2679	0.508743	4.12985	0.00441	-1.36865	1	537.957
2680	0.613658	2.72031	0.00441	-1.52966	1	537.957
2681	0.505001	2.36013	0.00441	-1.60453	1	537.957
2682	0.561582	3.169	0.00441	-1.46906	1	537.957
2683	-0.347239	2.81726	0.00441	0.95228	1	537.957
2684	0.641118	0.563597	0.00441	-1.69903	1	537.957
2685	0.311854	4.97448	0.00441	-1.06161	1	537.957
2686	0.767609	2.323e-05	0.00441	-1.7789	1	537.957
2687	0.624994	1.48991	0.00441	-1.7235	1	537.958
2688	0.794006	2.323e-05	0.00441	-1.75811	1	537.958
2689	0.423423	4.50159	0.00441	-1.37438	1	537.958
2690	-0.121978	4.14657	0.00441	0.17641	1	537.958
2691	0.609193	1.77708	0.00441	-1.70101	1	537.958
2692	0.769579	2.323e-05	0.00441	-1.76735	1	537.958
2693	-0.401914	2.5359	0.00441	0.969887	1	537.958
2694	0.840136	0.0853044	0.00441	-1.77198	1	537.958
2695	0.755275	0.222408	0.00441	-1.70689	1	537.959
2696	0.568389	3.64332	0.00441	-1.52706	1	537.959
2697	0.815724	2.323e-05	0.00441	-1.78839	1	537.959
2698	0.317349	4.13474	0.00441	-1.24339	1	537.959
2699	0.618489	3.13772	0.00441	-1.56684	1	537.959
2700	-0.376483	2.6632	0.00441	1.01604	1	537.96
2701	0.790943	2.323e-05	0.00441	-1.79505	1	537.96
2702	0.758935	0.0313434	0.00441	-1.74577	1	537.96
2703	-0.392579	2.58292	0.00441	1.06325	1	537.96
2704	0.794481	2.323e-05	0.00441	-1.75746	1	537.96
2705	0.555816	2.06677	0.00441	-1.55005	1	537.96
2706	-0.323869	2.93373	0.00441	0.722445	1	537.961
2707	0.819313	2.323e-05	0.00441	-1.76916	1	537.961
2708	0.757143	1.04795	0.00441	-1.7325	1	537.961
2709	-0.622087	1.63894	0.00441	1.92027	1	537.961
2710	0.336819	4.582	0.00441	-1.26944	1	537.961
2711	0.52113	3.39566	0.00441	-1.54815	1	537.961
2712	-0.0852975	4.42249	0.00441	0.188928	1	537.961
2713	0.725946	0.778909	0.00441	-1.77975	1	537.961
2714	0.801664	2.323e-05	0.00441	-1.75818	1	537.961
2715	-0.619245	1.65092	0.00441	1.96668	1	537.962
2716	0.622228	0.993541	0.00441	-1.64445	1	537.962
2717	0.748638	1.2218	0.00441	-1.71304	1	537.962
2718	0.288549	4.68543	0.00441	-1.18322	1	537.962
2719	-0.497315	2.1243	0.00441	1.64478	1	537.962
2720	0.654498	0.915818	0.00441	-1.76498	1	537.962
2721	0.81165	0.308543	0.00441	-1.72752	1	537.962
2722	0.62448	3.10065	0.00441	-1.54852	1	537.963
2723	0.549987	3.92815	0.00441	-1.49286	1	537.963
2724	0.265541	5.93361	0.00441	-0.843468	1	537.963
2725	0.772285	2.323e-05	0.00441	-1.78874	1	537.963
2726	0.410419	5.36714	0.00441	-1.22631	1	537.963
2727	0.503427	3.15285	0.00441	-1.55927	1	537.963
2728	-0.300393	3.02071	0.00441	0.575558	1	537.964
2729	0.416907	3.27291	0.00441	-1.46444	1	537.964
2730	0.392894	4.94961	0.00441	-1.28754	1	537.964
2731	-0.311869	3.01552	0.00441	0.764095	1	537.964
2732	-0.624984	1.62896	0.00441	1.92248	1	537.964
2733	0.667627	1.81011	0.00441	-1.70334	1	537.964
2734	0.530227	3.5591	0.00441	-1.53605	1	537.964
2735	0.418798	3.1279	0.00441	-1.45802	1	537.964
2736	0.499559	2.84797	0.00441	-1.46738	1	537.964
2737	0.490701	4.30251	0.00441	-1.4396	1	537.964
2738	0.666129	1.99957	0.00441	-1.59332	1	537.965
2739	0.768347	0.0729315	0.00441	-1.81091	1	537.965
2740	-0.332307	2.91549	0.00441	1.00566	1	537.965
2741	0.51956	4.35297	0.00441	-1.37423	1	537.965
2742	0.643803	2.07792	0.00441	-1.57515	1	537.965
2743	0.795748	2.323e-05	0.00441	-1.79668	1	537.965
2744	0.801422	2.323e-05	0.00441	-1.75707	1	537.966
2745	0.0601992	5.01993	0.00441	-0.499542	1	537.966
2746	-0.553678	1.89371	0.00441	1.80786	1	537.966
2747	-0.184771	3.70351	0.00441	0.243635	1	537.966
2748	0.746146	1.06084	0.00441	-1.74401	1	537.966
2749	-0.127382	4.03925	0.00441	0.187672	1	537.966
2750	-0.529506	1.98877	0.00441	1.7458	1	537.966
2751	0.377211	5.67199	0.00441	-1.10216	1	537.966
2752	0.367875	3.77923	0.00441	-1.3214	1	537.967
2753	0.646542	1.01608	0.00441	-1.75756	1	537.967
2754	-0.254234	3.35209	0.00441	0.62647	1	537.967
2755	0.0165522	4.54154	0.00441	-0.48134	1	537.967
2756	-0.216849	3.54018	0.00441	0.522324	1	537.967
2757	0.427575	3.02443	0.00441	-1.47744	1	537.968
2758	0.62527	0.739542	0.00441	-1.67755	1	537.968
2759	0.82286	2.323e-05	0.00441	-1.78408	1	537.968
2760	0.799781	2.323e-05	0.00441	-1.75625	1	537.968
2761	0.519645	3.10297	0.00441	-1.44944	1	537.968
2762	-0.298355	3.10524	0.00441	0.804941	1	537.968
2763	-0.228374	3.49505	0.00441	0.618011	1	537.968
2764	-0.404864	2.51942	0.00441	0.966371	1	537.968
2765	-0.392439	2.59365	0.00441	1.01708	1	537.969
2766	0.764619	2.323e-05	0.00441	-1.76882	1	537.969
2767	0.644492	1.04267	0.00441	-1.63636	1	537.969
2768	0.485967	2.26276	0.00441	-1.56986	1	537.969
2769	0.616782	2.80829	0.00441	-1.52854	1	537.969
2770	-0.586088	1.77047	0.00441	1.8767	1	537.97
2771	0.732712	1.28011	0.00441	-1.66162	1	537.97
2772	-0.046103	4.35243	0.00441	-0.213477	1	537.97
2773	0.253438	4.51063	0.00441	-1.123	1	537.97
2774	0.571911	2.71686	0.00441	-1.50216	1	537.97
2775	0.410317	3.79551	0.00441	-1.43198	1	537.97
2776	0.30479	5.16582	0.00441	-1.14115	1	537.971
2777	0.560587	3.94616	0.00441	-1.48381	1	537.971
2778	0.477321	2.99647	0.00441	-1.44704	1	537.972
2779	0.0820332	4.73522	0.00441	-0.682355	1	537.972
2780	0.660805	2.31346	0.00441	-1.58253	1	537.972
2781	0.580919	1.58849	0.00441	-1.69915	1	537.972
2782	0.367135	4.48758	0.00441	-1.20119	1	537.972
2783	0.661804	1.28665	0.00441	-1.62152	1	537.972
2784	0.646193	0.464352	0.00441	-1.71816	1	537.972
2785	0.573999	3.77885	0.00441	-1.50212	1	537.973
2786	0.668349	1.10717	0.00441	-1.63366	1	537.973
2787	0.728858	1.30952	0.00441	-1.72804	1	537.973
2788	-0.637206	1.58793	0.00441	1.93138	1	537.973
2789	0.662212	2.22433	0.00441	-1.66436	1	537.973
2790	0.825714	2.323e-05	0.00441	-1.78102	1	537.973
2791	0.831275	0.177619	0.00441	-1.78729	1	537.973
2792	0.455519	4.77275	0.00441	-1.3606	1	537.973
2793	0.211067	4.93805	0.00441	-1.00022	1	537.973
2794	0.620116	1.47533	0.00441	-1.60208	1	537.974
2795	-0.285306	3.10888	0.00441	0.502816	1	537.974
2796	0.580032	1.6533	0.00441	-1.6959	1	537.974
2797	-0.437922	2.36437	0.00441	1.07202	1	537.974
2798	0.765669	1.01911	0.00441	-1.70518	1	537.974
2799	0.366668	3.82355	0.00441	-1.37129	1	537.974
2800	0.412678	3.81728	0.00441	-1.43322	1	537.974
2801	0.576651	3.59771	0.00441	-1.53207	1	537.974
2802	0.494028	2.953	0.00441	-1.5675	1	537.974
2803	0.472563	2.44546	0.00441	-1.53402	1	537.974
2804	0.340394	5.48362	0.00441	-1.13398	1	537.975
2805	0.5214	1.94259	0.00441	-1.6339	1	537.975
2806	0.443589	4.09941	0.00441	-1.3118	1	537.975
2807	0.501137	2.65156	0.00441	-1.48785	1	537.975
2808	0.779904	0.377077	0.00441	-1.80174	1	537.976
2809	0.527885	2.33834	0.00441	-1.62801	1	537.976
2810	0.502929	4.40203	0.00441	-1.42961	1	537.976
2811	0.598296	3.41346	0.00441	-1.4994	1	537.976
2812	0.749067	1.26164	0.00441	-1.69243	1	537.976
2813	0.750844	0.98327	0.00441	-1.67722	1	537.976
2814	0.782527	2.323e-05	0.00441	-1.75479	1	537.976
2815	0.700973	1.88105	0.00441	-1.63175	1	537.976
2816	0.458468	2.61016	0.00441	-1.52176	1	537.977
2817	-0.0564401	4.44114	0.00441	-0.157227	1	537.977
2818	0.778418	0.276525	0.00441	-1.70507	1	537.977
2819	0.641684	0.482719	0.00441	-1.72126	1	537.977
2820	0.355521	3.78811	0.00441	-1.32559	1	537.977
2821	-0.0178365	4.54893	0.00441	-0.341801	1	537.978
2822	0.482628	4.32201	0.00441	-1.3272	1	537.978
2823	0.610879	2.73764	0.00441	-1.62615	1	537.978
2824	0.643113	0.500973	0.00441	-1.70968	1	537.978
2825	0.684909	1.80197	0.00441	-1.70005	1	537.978
2826	0.300962	4.44779	0.00441	-1.14907	1	537.979
2827	-0.231079	3.49294	0.00441	0.566553	1	537.979
2828	0.558207	2.18255	0.00441	-1.6565	1	537.979
2829	0.00440146	4.97022	0.00441	-0.131117	1	537.979
2830	0.501896	3.75938	0.00441	-1.38532	1	537.979
2831	0.764394	0.995452	0.00441	-1.69575	1	537.98
2832	-0.0466264	4.66263	0.00441	0.0707909	1	537.98
2833	0.460079	4.00064	0.00441	-1.3335	1	537.98
2834	0.661321	1.73398	0.00441	-1.71225	1	537.98
2835	0.397391	4.68	0.00441	-1.206	1	537.98
2836	0.642424	1.01751	0.00441	-1.63762	1	537.98
2837	0.38833	4.97189	0.00441	-1.16226	1	537.98
2838	0.82294	2.323e-05	0.00441	-1.76483	1	537.98
2839	0.789511	2.323e-05	0.00441	-1.75312	1	537.98
2840	0.540949	4.27938	0.00441	-1.42751	1	537.98
2841	-0.577292	1.79559	0.00441	1.62579	1	537.981
2842	0.467407	4.30782	0.00441	-1.31271	1	537.981
2843	0.405011	3.25855	0.00441	-1.43462	1	537.981
2844	0.338157	5.76547	0.00441	-1.05898	1	537.981
2845	0.626587	1.50875	0.00441	-1.5999	1	537.981
2846	0.494184	2.2196	0.00441	-1.54899	1	537.981
2847	-0.0272651	4.6911	0.00441	-0.0428198	1	537.981
2848	-0.125239	3.96581	0.00441	0.0455298	1	537.982
2849	0.643426	2.21022	0.00441	-1.67287	1	537.982
2850	0.434737	3.18475	0.00441	-1.41947	1	537.982
2851	0.496785	4.55703	0.00441	-1.33242	1	537.982
2852	-0.142655	3.9889	0.00441	0.300149	1	537.982
2853	0.528777	3.79879	0.00441	-1.51197	1	537.982
2854	0.562324	3.98324	0.00441	-1.4752	1	537.983
2855	0.384764	4.40159	0.00441	-1.35046	1	537.983
2856	0.437856	4.05973	0.00441	-1.31115	1	537.983
2857	0.415364	4.1983	0.00441	-1.40287	1	537.983
2858	0.793179	2.323e-05	0.00441	-1.80044	1	537.983
2859	-0.201803	3.53206	0.00441	0.20648	1	537.983
2860	0.74809	1.05325	0.00441	-1.74569	1	537.983
2861	0.580638	3.42783	0.00441	-1.47274	1	537.983
2862	0.276823	4.44565	0.00441	-1.13129	1	537.983
2863	0.714482	0.521738	0.00441	-1.79993	1	537.984
2864	0.482204	4.93422	0.00441	-1.32404	1	537.984
2865	0.717891	1.56315	0.00441	-1.64589	1	537.984
2866	0.381963	4.99663	0.00441	-1.15079	1	537.984
2867	-0.186373	3.63521	0.00441	0.160596	1	537.984
2868	-0.425899	2.43701	0.00441	1.29686	1	537.984
2869	0.631982	1.64709	0.00441	-1.71735	1	537.984
2870	-0.303945	3.00038	0.00441	0.579173	1	537.985
2871	0.517622	3.5038	0.00441	-1.53875	1	537.985
2872	0.353865	4.22787	0.00441	-1.32963	1	537.985
2873	0.759103	2.323e-05	0.00441	-1.78039	1	537.985
2874	0.732065	1.43002	0.00441	-1.66269	1	537.985
2875	0.405524	3.81474	0.00441	-1.4266	1	537.985
2876	0.613022	2.77588	0.00441	-1.62268	1	537.986
2877	-0.595002	1.73846	0.00441	1.9472	1	537.986
2878	-0.248663	3.40506	0.00441	0.753783	1	537.986
2879	0.745526	1.01687	0.00441	-1.75226	1	537.986
2880	0.783409	0.442493	0.00441	-1.79406	1	537.986
2881	0.544066	2.95845	0.00441	-1.47064	1	537.986
2882	0.810411	2.323e-05	0.00441	-1.79889	1	537.986
2883	0.627698	1.13242	0.00441	-1.74614	1	537.986
2884	0.568261	3.89687	0.00441	-1.45545	1	537.986
2885	0.292269	4.39621	0.00441	-1.15424	1	537.987
2886	0.745645	1.09029	0.00441	-1.74355	1	537.987
2887	0.40899	4.53022	0.00441	-1.36062	1	537.987
2888	0.440373	2.83039	0.00441	-1.50007	1	537.987
2889	0.664906	2.29292	0.00441	-1.58541	1	537.988
2890	0.51226	1.94969	0.00441	-1.62105	1	537.988
2891	0.609027	2.36852	0.00441	-1.54004	1	537.988
2892	0.654452	1.56997	0.00441	-1.72587	1	537.988
2893	0.637293	0.506718	0.00441	-1.74117	1	537.988
2894	0.645497	2.47587	0.00441	-1.64576	1	537.988
2895	0.628493	1.88689	0.00441	-1.5757	1	537.988
2896	0.511592	2.94613	0.00441	-1.45881	1	537.988
2897	0.675166	1.76497	0.00441	-1.70812	1	537.989
2898	0.72413	0.218354	0.00441	-1.70831	1	537.989
2899	0.229615	5.11918	0.00441	-0.889839	1	537.989
2900	0.341177	4.76966	0.00441	-1.1306	1	537.989
2901	0.18353	4.8152	0.00441	-0.955038	1	537.989
2902	0.797773	0.601079	0.00441	-1.72427	1	537.989
2903	0.621508	0.709789	0.00441	-1.68457	1	537.989
2904	-0.172212	3.78125	0.00441	0.210441	1	537.99
2905	0.349689	4.13294	0.00441	-1.33136	1	537.99
2906	0.498136	4.70332	0.00441	-1.33342	1	537.99
2907	0.75765	0.559461	0.00441	-1.6855	1	537.99
2908	0.621354	3.12762	0.00441	-1.53217	1	537.99
2909	0.565289	2.90818	0.00441	-1.48482	1	537.99
2910	0.438684	3.70864	0.00441	-1.3505	1	537.99
2911	0.672729	2.39446	0.00441	-1.60211	1	537.99
2912	-0.544743	1.91252	0.00441	1.48087	1	537.99
2913	0.671448	1.58914	0.00441	-1.60844	1	537.99
2914	0.690091	1.6659	0.00441	-1.71311	1	537.99
2915	0.770013	0.892736	0.00441	-1.74648	1	537.991
2916	0.335281	5.34111	0.00441	-1.15693	1	537.991
2917	0.558684	1.52608	0.00441	-1.68493	1	537.991
2918	0.699755	0.243231	0.00441	-1.79502	1	537.991
2919	0.638625	0.653493	0.00441	-1.67907	1	537.991
2920	0.565024	3.65572	0.00441	-1.44766	1	537.991
2921	-0.146899	3.82041	0.00441	0.0168641	1	537.992
2922	0.619927	0.662277	0.00441	-1.73497	1	537.992
2923	0.610863	1.57698	0.00441	-1.59224	1	537.992
2924	0.42843	2.97581	0.00441	-1.465	1	537.992
2925	-0.169488	3.88568	0.00441	0.427592	1	537.992
2926	0.66962	1.83348	0.00441	-1.59817	1	537.992
2927	0.722379	0.851829	0.00441	-1.6604	1	537.992
2928	0.825185	2.323e-05	0.00441	-1.7629	1	537.993
2929	0.286057	5.8681	0.00441	-0.938338	1	537.993
2930	0.793431	0.697038	0.00441	-1.73326	1	537.993
2931	-0.531246	1.98184	0.00441	1.75546	1	537.993
2932	0.487908	4.40958	0.00441	-1.42714	1	537.993
2933	0.578212	1.40536	0.00441	-1.61102	1	537.993
2934	0.654819	1.38351	0.00441	-1.73953	1	537.993
2935	-0.358317	2.77709	0.00441	0.982797	1	537.993
2936	0.281985	5.66006	0.00441	-0.891372	1	537.993
2937	-0.272177	3.2527	0.00441	0.707534	1	537.993
2938	0.393454	3.48325	0.00441	-1.37373	1	537.994
2939	-0.4668	2.22979	0.00441	1.1406	1	537.994
2940	0.520093	2.68263	0.00441	-1.6048	1	537.994
2941	0.691996	0.460287	0.00441	-1.79656	1	537.995
2942	0.607004	2.80243	0.00441	-1.51775	1	537.995
2943	0.816537	0.272028	0.00441	-1.72666	1	537.995
2944	-0.607208	1.69288	0.00441	1.8747	1	537.995
2945	0.450187	3.74583	0.00441	-1.47623	1	537.995
2946	0.824638	2.323e-05	0.00441	-1.79349	1	537.995
2947	-0.46432	2.23995	0.00441	1.12695	1	537.995
2948	0.709066	1.79805	0.00441	-1.63861	1	537.996
2949	-0.202239	3.57403	0.00441	0.352153	1	537.996
2950	0.567333	2.47081	0.00441	-1.51567	1	537.996
2951	0.392937	3.46077	0.00441	-1.37859	1	537.996
2952	-0.564965	1.83746	0.00441	1.58918	1	537.996
2953	0.378197	3.60469	0.00441	-1.35328	1	537.996
2954	0.530801	4.01284	0.00441	-1.39495	1	537.996
2955	0.515604	1.99254	0.00441	-1.56561	1	537.996
2956	0.760123	2.323e-05	0.00441	-1.76227	1	537.996
2957	0.589057	1.10785	0.00441	-1.64268	1	537.997
2958	0.268865	4.50794	0.00441	-1.1662	1	537.997
2959	0.209251	4.89497	0.00441	-1.0049	1	537.997
2960	0.283282	4.39936	0.00441	-1.20009	1	537.997
2961	0.624485	0.591093	0.00441	-1.7237	1	537.997
2962	0.752024	0.42892	0.00441	-1.80655	1	537.997
2963	0.565355	2.37708	0.00441	-1.64914	1	537.997
2964	0.303742	5.73232	0.00441	-1.01798	1	537.997
2965	0.440319	3.20232	0.00441	-1.41502	1	537.997
2966	0.236097	4.78362	0.00441	-0.988274	1	537.998
2967	0.635363	2.72415	0.00441	-1.54671	1	537.998
2968	-0.549019	1.90568	0.00441	1.71007	1	537.999
2969	0.398175	3.60837	0.00441	-1.34978	1	537.999
2970	0.747049	0.974222	0.00441	-1.75761	1	537.999
2971	0.833104	2.323e-05	0.00441	-1.77344	1	537.999
2972	0.390177	5.11501	0.00441	-1.14803	1	537.999
2973	0.703334	1.9447	0.00441	-1.63696	1	537.999
2974	0.790557	2.323e-05	0.00441	-1.74961	1	537.999
2975	0.685062	2.03929	0.00441	-1.60793	1	537.999
2976	0.435787	3.99845	0.00441	-1.31519	1	537.999
2977	0.788239	2.323e-05	0.00441	-1.80311	1	537.999
2978	0.648549	2.50924	0.00441	-1.64154	1	537.999
2979	0.608404	3.39982	0.00441	-1.52013	1	538
2980	0.434881	3.5718	0.00441	-1.47666	1	538
2981	0.525638	4.45312	0.00441	-1.41497	1	538
2982	0.608433	3.37478	0.00441	-1.54344	1	538
2983	0.690762	0.374015	0.00441	-1.69418	1	538
2984	0.818162	0.140012	0.00441	-1.72885	1	538
2985	0.563307	2.95521	0.00441	-1.60426	1	538
2986	0.353478	4.47629	0.00441	-1.30654	1	538
2987	-0.149822	3.81807	0.00441	0.0280207	1	538
2988	0.379577	3.54197	0.00441	-1.39903	1	538.001
2989	0.627418	3.13298	0.00441	-1.55446	1	538.001
2990	0.80898	0.414661	0.00441	-1.7786	1	538.001
2991	-0.47529	2.21656	0.00441	1.42854	1	538.001
2992	0.609008	2.8904	0.00441	-1.5157	1	538.001
2993	0.687546	0.300367	0.00441	-1.7085	1	538.002
2994	0.540027	1.77568	0.00441	-1.58119	1	538.002
2995	0.699013	1.78493	0.00441	-1.69658	1	538.002
2996	0.700065	0.603806	0.00441	-1.7952	1	538.002
2997	0.230357	4.70201	0.00441	-1.07411	1	538.002
2998	0.578797	1.34498	0.00441	-1.6167	1	538.002
2999	0.467196	4.27784	0.00441	-1.31333	1	538.002
3000	0.703573	0.230093	0.00441	-1.71318	1	538.002
3001	0.609444	1.39917	0.00441	-1.6057	1	538.003
3002	0.20939	4.65734	0.00441	-0.993188	1	538.003
3003	0.699468	0.659893	0.00441	-1.7922	1	538.003
3004	-0.179775	3.7721	0.00441	0.308361	1	538.003
3005	0.677182	0.795556	0.00441	-1.78076	1	538.003
3006	0.298805	4.19818	0.00441	-1.21971	1	538.004
3007	0.453889	2.63383	0.00441	-1.51196	1	538.004
3008	0.759331	2.323e-05	0.00441	-1.7605	1	538.004
3009	0.76935	2.323e-05	0.00441	-1.75339	1	538.004
3010	-0.376879	2.65181	0.00441	0.848755	1	538.005
3011	-0.332874	2.91313	0.00441	0.903106	1	538.005
3012	0.45092	2.86548	0.00441	-1.46353	1	538.005
3013	-0.283349	3.11379	0.00441	0.483324	1	538.005
3014	-0.190956	3.6655	0.00441	0.381644	1	538.005
3015	-0.350982	2.79499	0.00441	0.824571	1	538.005
3016	-0.33061	2.93035	0.00441	1.024	1	538.006
3017	-0.25737	3.29354	0.00441	0.487351	1	538.006
3018	0.545523	2.60732	0.00441	-1.6251	1	538.006
3019	0.820978	0.0772509	0.00441	-1.73524	1	538.006
3020	0.532851	2.6037	0.00441	-1.61861	1	538.006
3021	0.515032	1.79535	0.00441	-1.61328	1	538.007
3022	0.807732	0.442497	0.00441	-1.77625	1	538.007
3023	0.537578	4.26214	0.00441	-1.44851	1	538.007
3024	0.58257	1.0536	0.00441	-1.65758	1	538.007
3025	0.652278	2.22023	0.00441	-1.57233	1	538.007
3026	0.421299	3.03677	0.00441	-1.47235	1	538.007
3027	0.756896	1.14216	0.00441	-1.68645	1	538.007
3028	0.262987	5.12592	0.00441	-0.951164	1	538.007
3029	-0.128448	4.12372	0.00441	0.230535	1	538.007
3030	-0.106025	4.22438	0.00441	0.0853317	1	538.008
3031	0.362809	3.87775	0.00441	-1.36773	1	538.008
3032	-0.27132	3.25634	0.00441	0.801589	1	538.008
3033	0.828572	2.323e-05	0.00441	-1.76149	1	538.008
3034	0.0777921	4.94209	0.00441	-0.49852	1	538.009
3035	0.790828	0.05747	0.00441	-1.7284	1	538.009
3036	0.589213	1.92146	0.00441	-1.68898	1	538.009
3037	0.48865	2.50905	0.00441	-1.58803	1	538.009
3038	0.69631	2.06386	0.00441	-1.65758	1	538.009
3039	0.829555	2.323e-05	0.00441	-1.76223	1	538.009
3040	0.715414	1.73041	0.00441	-1.68815	1	538.009
3041	0.607535	2.69684	0.00441	-1.63332	1	538.01
3042	0.0485076	5.20723	0.00441	-0.288728	1	538.01
3043	0.418706	3.09044	0.00441	-1.47248	1	538.01
3044	0.694743	2.11094	0.00441	-1.64978	1	538.01
3045	-0.309531	3.00288	0.00441	0.644164	1	538.01
3046	0.373785	5.46312	0.00441	-1.08872	1	538.011
3047	-0.36936	2.70256	0.00441	0.892295	1	538.011
3048	0.835112	2.323e-05	0.00441	-1.77021	1	538.011
3049	0.0872547	5.09752	0.00441	-0.592402	1	538.011
3050	0.585174	3.75333	0.00441	-1.49299	1	538.011
3051	0.444005	2.74394	0.00441	-1.49966	1	538.011
3052	0.78023	0.302369	0.00441	-1.70145	1	538.012
3053	0.679927	0.561202	0.00441	-1.79141	1	538.012
3054	0.213879	5.39643	0.00441	-0.912395	1	538.012
3055	0.561146	4.06919	0.00441	-1.4612	1	538.012
3056	0.726173	0.696785	0.00441	-1.66665	1	538.012
3057	0.349274	3.98016	0.00441	-1.34192	1	538.012
3058	0.171772	5.57738	0.00441	-0.724889	1	538.013
3059	0.676789	2.16494	0.00441	-1.66721	1	538.013
3060	-0.164132	3.73123	0.00441	0.111616	1	538.013
3061	0.552937	3.24138	0.00441	-1.45456	1	538.013
3062	0.53896	1.62108	0.00441	-1.60237	1	538.013
3063	0.45219	3.17843	0.00441	-1.41767	1	538.013
3064	0.711733	1.82709	0.00441	-1.6769	1	538.013
3065	-0.495748	2.10625	0.00441	1.27624	1	538.013
3066	0.755437	2.323e-05	0.00441	-1.76211	1	538.014
3067	-0.272913	3.24265	0.00441	0.793277	1	538.014
3068	-0.121201	3.94396	0.00441	-0.0715273	1	538.014
3069	0.54785	1.68538	0.00441	-1.67349	1	538.014
3070	-0.0985524	4.30023	0.00441	0.114182	1	538.014
3071	0.602382	2.53618	0.00441	-1.64796	1	538.014
3072	0.519954	2.00861	0.00441	-1.63682	1	538.014
3073	0.539097	1.46663	0.00441	-1.6395	1	538.014
3074	0.22357	5.91496	0.00441	-0.715817	1	538.014
3075	0.837101	2.323e-05	0.00441	-1.77364	1	538.014
3076	0.517544	2.04949	0.00441	-1.554	1	538.015
3077	0.648835	1.07643	0.00441	-1.75886	1	538.015
3078	-0.347869	2.78388	0.00441	0.774443	1	538.015
3079	0.69076	0.164926	0.00441	-1.74741	1	538.015
3080	0.834083	0.248474	0.00441	-1.74904	1	538.015
3081	0.484795	4.40591	0.00441	-1.42852	1	538.015
3082	0.241093	4.57043	0.00441	-1.10599	1	538.015
3083	-0.280137	3.15659	0.00441	0.529506	1	538.015
3084	0.631803	1.18572	0.00441	-1.74743	1	538.015
3085	0.7657	2.323e-05	0.00441	-1.79803	1	538.015
3086	0.461935	2.61237	0.00441	-1.49972	1	538.015
3087	0.531456	1.91449	0.00441	-1.56562	1	538.015
3088	0.410026	3.44225	0.00441	-1.37594	1	538.016
3089	0.527617	3.45121	0.00441	-1.42353	1	538.016
3090	0.747563	0.940079	0.00441	-1.7629	1	538.016
3091	0.750297	0.268381	0.00441	-1.69719	1	538.017
3092	0.504484	4.32376	0.00441	-1.34799	1	538.017
3093	0.703128	0.547971	0.00441	-1.79948	1	538.017
3094	0.756264	2.323e-05	0.00441	-1.79032	1	538.017
3095	0.772512	0.96469	0.00441	-1.7338	1	538.017
3096	0.563732	1.8749	0.00441	-1.67921	1	538.017
3097	-0.34248	2.873	0.00441	1.09291	1	538.017
3098	0.333107	5.1576	0.00441	-1.18869	1	538.018
3099	0.32105	4.15693	0.00441	-1.28587	1	538.018
3100	0.635676	2.61197	0.00441	-1.63773	1	538.018
3101	0.837457	2.323e-05	0.00441	-1.77112	1	538.019
3102	0.653344	0.78224	0.00441	-1.65433	1	538.019
3103	0.837555	2.323e-05	0.00441	-1.77115	1	538.019
3104	0.838199	2.323e-05	0.00441	-1.78247	1	538.019
3105	0.0460223	4.90954	0.00441	-0.490417	1	538.02
3106	0.455444	3.74861	0.00441	-1.48211	1	538.02
3107	0.543666	4.14475	0.00441	-1.46852	1	538.02
3108	0.682063	1.71806	0.00441	-1.71364	1	538.02
3109	-0.207152	3.65873	0.00441	0.61156	1	538.02
3110	0.611552	1.05386	0.00441	-1.63615	1	538.02
3111	0.401003	3.2539	0.00441	-1.42103	1	538.02
3112	0.495823	2.30796	0.00441	-1.52735	1	538.02
3113	0.81047	2.323e-05	0.00441	-1.80557	1	538.021
3114	-0.388588	2.59325	0.00441	0.98325	1	538.021
3115	-0.278426	3.20325	0.00441	0.657065	1	538.021
3116	0.486245	2.66769	0.00441	-1.48207	1	538.021
3117	0.572133	3.51997	0.00441	-1.45679	1	538.021
3118	0.804422	2.323e-05	0.00441	-1.74722	1	538.022
3119	0.62768	0.890659	0.00441	-1.75774	1	538.022
3120	0.425786	5.45854	0.00441	-1.20114	1	538.022
3121	-0.558495	1.86341	0.00441	1.61147	1	538.022
3122	0.78763	2.323e-05	0.00441	-1.74603	1	538.022
3123	0.768269	1.07143	0.00441	-1.71035	1	538.022
3124	0.73456	0.953369	0.00441	-1.66065	1	538.023
3125	0.657934	1.42902	0.00441	-1.739	1	538.023
3126	0.4442	3.04693	0.00441	-1.43468	1	538.023
3127	0.791085	0.683803	0.00441	-1.7587	1	538.023
3128	0.407667	3.32008	0.00441	-1.45807	1	538.023
3129	-0.143165	3.83595	0.00441	-0.00308889	1	538.023
3130	0.627033	1.7945	0.00441	-1.57827	1	538.023
3131	0.657094	1.38156	0.00441	-1.6112	1	538.023
3132	-0.366875	2.72381	0.00441	0.939542	1	538.024
3133	0.697723	1.1743	0.00441	-1.63509	1	538.024
3134	0.79759	2.323e-05	0.00441	-1.74588	1	538.024
3135	0.813378	2.323e-05	0.00441	-1.74925	1	538.024
3136	-0.378703	2.67861	0.00441	1.11297	1	538.024
3137	0.674576	2.38471	0.00441	-1.63844	1	538.024
3138	-0.338062	2.86731	0.00441	0.805235	1	538.024
3139	0.689408	1.7022	0.00441	-1.7132	1	538.024
3140	0.693227	1.34608	0.00441	-1.74429	1	538.025
3141	0.358485	4.65805	0.00441	-1.29392	1	538.025
3142	0.381076	4.80067	0.00441	-1.30155	1	538.025
3143	0.83691	2.323e-05	0.00441	-1.78911	1	538.025
3144	0.421758	3.35142	0.00441	-1.47778	1	538.025
3145	0.756121	0.378461	0.00441	-1.81177	1	538.025
3146	0.256167	5.81311	0.00441	-0.893991	1	538.025
3147	0.787309	2.323e-05	0.00441	-1.74553	1	538.026
3148	0.476453	2.73097	0.00441	-1.56846	1	538.026
3149	-0.513968	2.03844	0.00441	1.35473	1	538.026
3150	0.584482	3.06731	0.00441	-1.59903	1	538.026
3151	-0.00548275	4.48547	0.00441	-0.369909	1	538.026
3152	0.530566	1.82377	0.00441	-1.57686	1	538.026
3153	0.767561	2.323e-05	0.00441	-1.75006	1	538.026
3154	0.540893	2.62398	0.00441	-1.62321	1	538.026
3155	0.550756	1.95756	0.00441	-1.5556	1	538.027
3156	-0.564192	1.85336	0.00441	1.87031	1	538.027
3157	-0.223081	3.56247	0.00441	0.666126	1	538.028
3158	0.702595	0.975883	0.00441	-1.7726	1	538.028
3159	0.586465	1.82387	0.00441	-1.69504	1	538.028
3160	-0.339629	2.81687	0.00441	0.684123	1	538.028
3161	0.691533	1.62545	0.00441	-1.7203	1	538.028
3162	-0.612886	1.67446	0.00441	1.98985	1	538.028
3163	-0.268389	3.18545	0.00441	0.473181	1	538.028
3164	0.749111	2.323e-05	0.00441	-1.7671	1	538.029
3165	0.444981	2.98714	0.00441	-1.52206	1	538.029
3166	0.480971	4.24383	0.00441	-1.44851	1	538.029
3167	0.306667	4.11289	0.00441	-1.24783	1	538.029
3168	0.450077	5.12104	0.00441	-1.30383	1	538.029
3169	0.590985	3.08178	0.00441	-1.5977	1	538.029
3170	-0.285525	3.11692	0.00441	0.518149	1	538.029
3171	0.339768	3.98461	0.00441	-1.32744	1	538.03
3172	-0.58127	1.78856	0.00441	1.86227	1	538.03
3173	0.603252	0.792729	0.00441	-1.68473	1	538.03
3174	0.771778	0.099278	0.00441	-1.8199	1	538.03
3175	0.660606	0.43335	0.00441	-1.6982	1	538.03
3176	0.759242	2.323e-05	0.00441	-1.79664	1	538.03
3177	0.398094	3.5062	0.00441	-1.36342	1	538.03
3178	0.673091	0.777976	0.00441	-1.7828	1	538.03
3179	0.789945	2.323e-05	0.00441	-1.80853	1	538.031
3180	0.49957	3.2826	0.00441	-1.4203	1	538.031
3181	0.840877	2.323e-05	0.00441	-1.78282	1	538.031
3182	0.356572	4.68696	0.00441	-1.28843	1	538.031
3183	0.502017	4.58947	0.00441	-1.40605	1	538.031
3184	-0.512454	2.05803	0.00441	1.57119	1	538.032
3185	0.441073	2.76221	0.00441	-1.51104	1	538.032
3186	0.573661	1.12697	0.00441	-1.70442	1	538.033
3187	0.749693	0.664105	0.00441	-1.6754	1	538.033
3188	0.50498	2.66424	0.00441	-1.59838	1	538.033
3189	0.399687	4.33851	0.00441	-1.37682	1	538.033
3190	0.756331	2.323e-05	0.00441	-1.75545	1	538.034
3191	0.388674	5.19066	0.00441	-1.25109	1	538.034
3192	0.595891	1.81208	0.00441	-1.56954	1	538.034
3193	0.734862	0.965482	0.00441	-1.65959	1	538.034
3194	0.442017	5.14706	0.00441	-1.29704	1	538.034
3195	0.60647	2.61954	0.00441	-1.64253	1	538.034
3196	0.427422	3.04641	0.00441	-1.49534	1	538.034
3197	0.709714	1.92116	0.00441	-1.66536	1	538.034
3198	0.811141	2.323e-05	0.00441	-1.80764	1	538.034
3199	0.216996	5.25153	0.00441	-0.825542	1	538.034
3200	0.63716	2.04063	0.00441	-1.6926	1	538.035
3201	-0.46666	2.252	0.00441	1.34365	1	538.035
3202	0.746103	1.31348	0.00441	-1.67176	1	538.035
3203	0.7234	1.71701	0.00441	-1.68013	1	538.035
3204	0.757655	2.323e-05	0.00441	-1.75417	1	538.035
3205	0.323767	4.03737	0.00441	-1.29515	1	538.035
3206	0.730156	0.186357	0.00441	-1.8134	1	538.035
3207	0.604214	3.1354	0.00441	-1.50075	1	538.035
3208	0.650482	2.68191	0.00441	-1.56189	1	538.035
3209	0.488639	4.44752	0.00441	-1.42636	1	538.035
3210	0.412416	3.15942	0.00441	-1.42581	1	538.036
3211	0.745771	1.31969	0.00441	-1.67128	1	538.036
3212	0.5473	3.17673	0.00441	-1.45352	1	538.036
3213	0.497366	2.13703	0.00441	-1.60808	1	538.037
3214	0.630501	1.18416	0.00441	-1.74873	1	538.037
3215	0.485707	3.95864	0.00441	-1.48305	1	538.037
3216	0.598861	1.56921	0.00441	-1.58909	1	538.037
3217	0.761664	2.323e-05	0.00441	-1.75098	1	538.037
3218	0.469885	2.78739	0.00441	-1.5602	1	538.037
3219	0.637467	0.515578	0.00441	-1.75628	1	538.037
3220	-0.218756	3.53185	0.00441	0.408619	1	538.037
3221	0.537127	2.66699	0.00441	-1.48791	1	538.037
3222	-0.431549	2.40012	0.00441	1.09532	1	538.037
3223	0.784009	0.0822229	0.00441	-1.72039	1	538.038
3224	-0.129387	3.89871	0.00441	-0.050898	1	538.038
3225	-0.358237	2.74908	0.00441	0.923742	1	538.038
3226	0.835353	0.282687	0.00441	-1.75875	1	538.038
3227	0.285762	5.03401	0.00441	-1.13679	1	538.039
3228	0.680745	2.37686	0.00441	-1.61049	1	538.039
3229	0.528577	3.10485	0.00441	-1.58231	1	538.039
3230	0.458906	2.73574	0.00441	-1.54825	1	538.039
3231	0.645471	2.7058	0.00441	-1.5544	1	538.039
3232	0.116845	4.9353	0.00441	-0.759419	1	538.039
3233	0.497239	3.71963	0.00441	-1.51306	1	538.039
3234	0.632022	2.60616	0.00441	-1.5413	1	538.039
3235	-0.253817	3.31838	0.00441	0.488039	1	538.039
3236	0.79892	0.693902	0.00441	-1.73382	1	538.04
3237	0.657432	0.322673	0.00441	-1.73939	1	538.04
3238	0.435141	3.39913	0.00441	-1.49199	1	538.04
3239	0.671895	2.44917	0.00441	-1.59174	1	538.04
3240	0.587907	2.05182	0.00441	-1.54945	1	538.04
3241	0.610087	0.680727	0.00441	-1.72005	1	538.04
3242	0.705607	0.458466	0.00441	-1.80504	1	538.04
3243	-0.348436	2.79133	0.00441	0.844525	1	538.041
3244	0.77586	2.323e-05	0.00441	-1.74491	1	538.041
3245	0.83514	2.323e-05	0.00441	-1.79659	1	538.041
3246	0.760267	1.11623	0.00441	-1.73212	1	538.041
3247	-0.487695	2.16508	0.00441	1.5248	1	538.042
3248	0.682279	0.445739	0.00441	-1.68359	1	538.042
3249	-0.367491	2.74162	0.00441	1.14969	1	538.042
3250	0.36324	3.65103	0.00441	-1.37505	1	538.042
3251	0.752984	2.323e-05	0.00441	-1.79357	1	538.042
3252	0.776098	2.323e-05	0.00441	-1.74468	1	538.042
3253	0.787062	2.323e-05	0.00441	-1.80985	1	538.042
3254	0.515438	2.07783	0.00441	-1.63354	1	538.042
3255	0.539898	4.38678	0.00441	-1.41609	1	538.042
3256	0.564508	3.74646	0.00441	-1.43922	1	538.043
3257	0.401751	4.38774	0.00441	-1.37437	1	538.043
3258	0.608453	0.831063	0.00441	-1.66695	1	538.043
3259	0.698504	0.348859	0.00441	-1.80376	1	538.044
3260	0.345557	3.78388	0.00441	-1.33483	1	538.044
3261	0.769539	0.869365	0.00441	-1.75899	1	538.044
3262	-0.541158	1.92639	0.00441	1.47883	1	538.044
3263	0.553093	2.03625	0.00441	-1.66683	1	538.045
3264	-0.228313	3.44182	0.00441	0.352206	1	538.045
3265	0.59908	3.37889	0.00441	-1.48946	1	538.045
3266	-0.248374	3.40575	0.00441	0.700935	1	538.045
3267	0.554749	3.0864	0.00441	-1.59415	1	538.045
3268	-0.238919	3.45041	0.00441	0.608072	1	538.045
3269	0.742509	1.09386	0.00441	-1.66198	1	538.045
3270	0.502593	2.89101	0.00441	-1.45754	1	538.045
3271	0.439368	3.65062	0.00441	-1.47879	1	538.046
3272	0.360121	5.74347	0.00441	-1.04221	1	538.046
3273	0.741266	1.3139	0.00441	-1.72642	1	538.046
3274	-0.55472	1.88909	0.00441	1.75434	1	538.046
3275	0.823025	2.323e-05	0.00441	-1.80559	1	538.046
3276	0.446858	3.74242	0.00441	-1.34695	1	538.046
3277	0.614659	2.84689	0.00441	-1.51809	1	538.046
3278	0.708291	0.192409	0.00441	-1.80339	1	538.046
3279	0.412357	4.13738	0.00441	-1.41092	1	538.047
3280	0.744042	2.323e-05	0.00441	-1.77353	1	538.047
3281	0.711443	0.772023	0.00441	-1.65656	1	538.047
3282	0.513049	4.67149	0.00441	-1.3843	1	538.047
3283	0.331802	4.93126	0.00441	-1.08957	1	538.047
3284	0.22509	5.15531	0.00441	-0.867119	1	538.047
3285	0.531427	4.35265	0.00441	-1.44222	1	538.047
3286	0.74884	2.323e-05	0.00441	-1.79001	1	538.048
3287	0.530125	1.57585	0.00441	-1.65107	1	538.048
3288	-0.337261	2.89253	0.00441	0.940194	1	538.048
3289	0.453154	2.91178	0.00441	-1.45065	1	538.048
3290	0.463754	3.52166	0.00441	-1.50967	1	538.048
3291	0.675607	2.36896	0.00441	-1.64478	1	538.049
3292	0.312686	4.13078	0.00441	-1.2744	1	538.049
3293	0.566007	1.86985	0.00441	-1.56173	1	538.049
3294	0.526792	4.17496	0.00441	-1.47131	1	538.049
3295	0.707343	1.16972	0.00441	-1.63766	1	538.049
3296	0.797469	0.722946	0.00441	-1.7384	1	538.05
3297	0.46032	2.72258	0.00441	-1.55191	1	538.05
3298	0.67098	0.549632	0.00441	-1.79043	1	538.05
3299	-0.393646	2.6041	0.00441	1.17904	1	538.05
3300	0.524933	1.82556	0.00441	-1.64969	1	538.05
3301	0.746869	2.323e-05	0.00441	-1.76214	1	538.05
3302	0.367776	3.86828	0.00441	-1.29305	1	538.05
3303	0.0682109	5.02066	0.00441	-0.410178	1	538.051
3304	-0.593232	1.74538	0.00441	1.9317	1	538.051
3305	0.582483	3.17654	0.00441	-1.47731	1	538.051
3306	0.762685	0.708194	0.00441	-1.78283	1	538.051
3307	0.388625	4.24025	0.00441	-1.37669	1	538.051
3308	0.335343	4.15089	0.00441	-1.22668	1	538.051
3309	0.731377	1.42422	0.00441	-1.72215	1	538.051
3310	0.64999	0.363653	0.00441	-1.7482	1	538.051
3311	0.756976	2.323e-05	0.00441	-1.79944	1	538.052
3312	0.79481	0.485865	0.00441	-1.78888	1	538.052
3313	-0.476587	2.19665	0.00441	1.3579	1	538.052
3314	0.519823	1.66037	0.00441	-1.62452	1	538.052
3315	0.751477	2.323e-05	0.00441	-1.79459	1	538.053
3316	-0.0771073	4.23515	0.00441	-0.181575	1	538.053
3317	0.792707	0.71135	0.00441	-1.7569	1	538.053
3318	-0.292486	3.14944	0.00441	0.862006	1	538.053
3319	-0.477528	2.21007	0.00441	1.58282	1	538.053
3320	0.484803	4.88664	0.00441	-1.35578	1	538.053
3321	0.593778	1.16578	0.00441	-1.62685	1	538.053
3322	0.725223	1.65056	0.00441	-1.69599	1	538.053
3323	-0.277848	3.15293	0.00441	0.580438	1	538.054
3324	0.496308	2.33234	0.00441	-1.60681	1	538.054
3325	0.371316	5.00979	0.00441	-1.26296	1	538.054
3326	0.703218	1.97966	0.00441	-1.6259	1	538.054
3327	0.608871	1.04503	0.00441	-1.74462	1	538.054
3328	0.770932	0.497802	0.00441	-1.68825	1	538.054
3329	0.749824	0.0980404	0.00441	-1.81774	1	538.054
3330	0.734117	0.624247	0.00441	-1.66929	1	538.054
3331	0.84025	2.323e-05	0.00441	-1.76169	1	538.054
3332	0.498879	4.51071	0.00441	-1.42166	1	538.055
3333	0.387744	5.00006	0.00441	-1.28245	1	538.055
3334	0.455986	4.65898	0.00441	-1.26738	1	538.055
3335	-0.388783	2.57765	0.00441	0.851015	1	538.055
3336	0.50584	2.36946	0.00441	-1.6155	1	538.055
3337	0.160003	5.32974	0.00441	-0.644172	1	538.055
3338	-0.258812	3.22741	0.00441	0.407067	1	538.055
3339	0.62082	1.91012	0.00441	-1.56705	1	538.055
3340	-0.22498	3.50224	0.00441	0.581399	1	538.056
3341	-0.330391	2.92374	0.00441	0.995791	1	538.056
3342	0.57509	1.92313	0.00441	-1.55679	1	538.056
3343	-0.133369	4.10688	0.00441	0.362139	1	538.056
3344	0.467705	4.61599	0.00441	-1.28423	1	538.056
3345	0.503965	1.87023	0.00441	-1.60182	1	538.056
3346	-0.590034	1.7556	0.00441	1.85219	1	538.056
3347	-0.617308	1.65928	0.00441	2.01303	1	538.056
3348	0.328536	4.03034	0.00441	-1.30935	1	538.056
3349	0.741735	1.08483	0.00441	-1.75498	1	538.056
3350	0.363184	4.69101	0.00441	-1.29777	1	538.056
3351	-0.557425	1.86316	0.00441	1.49916	1	538.057
3352	0.383929	4.12253	0.00441	-1.26077	1	538.057
3353	0.651564	2.2189	0.00441	-1.56753	1	538.057
3354	0.826996	0.0221377	0.00441	-1.74139	1	538.057
3355	0.686317	2.11311	0.00441	-1.60251	1	538.057
3356	0.112386	4.82744	0.00441	-0.772524	1	538.057
3357	0.411551	4.58244	0.00441	-1.36209	1	538.058
3358	-0.176503	3.66315	0.00441	0.149207	1	538.058
3359	0.679023	0.622932	0.00441	-1.6632	1	538.058
3360	-0.586809	1.76477	0.00441	1.75089	1	538.058
3361	0.531965	3.11065	0.00441	-1.44838	1	538.058
3362	0.608929	0.914528	0.00441	-1.6515	1	538.059
3363	-0.074627	4.38574	0.00441	-0.0547717	1	538.059
3364	0.366562	4.01997	0.00441	-1.26587	1	538.059
3365	0.057468	5.23375	0.00441	-0.342613	1	538.06
3366	0.45109	3.71101	0.00441	-1.3518	1	538.06
3367	0.419538	5.07585	0.00441	-1.29934	1	538.06
3368	-0.0175974	4.70761	0.00441	-0.0970404	1	538.061
3369	-0.291561	3.05695	0.00441	0.506991	1	538.061
3370	-0.229607	3.4365	0.00441	0.359559	1	538.061
3371	0.397675	3.22353	0.00441	-1.42612	1	538.061
3372	-0.329714	2.93807	0.00441	1.04095	1	538.061
3373	0.340934	5.26288	0.00441	-1.1847	1	538.061
3374	0.487064	2.53241	0.00441	-1.49532	1	538.061
3375	0.549373	4.06269	0.00441	-1.41044	1	538.061
3376	-0.0787433	4.15448	0.00441	-0.218545	1	538.062
3377	0.647425	1.163	0.00441	-1.62108	1	538.062
3378	0.591959	3.60593	0.00441	-1.47776	1	538.062
3379	0.325229	4.06627	0.00441	-1.30302	1	538.062
3380	0.501057	2.05632	0.00441	-1.55737	1	538.062
3381	-0.372328	2.70405	0.00441	1.02	1	538.063
3382	0.398955	5.47166	0.00441	-1.20813	1	538.063
3383	0.0560569	5.29344	0.00441	-0.241526	1	538.063
3384	-0.257234	3.24167	0.00441	0.373329	1	538.063
3385	0.510353	2.67876	0.00441	-1.47901	1	538.063
3386	0.62657	3.18204	0.00441	-1.57024	1	538.063
3387	0.737104	0.14708	0.00441	-1.81704	1	538.063
3388	0.198692	4.86997	0.00441	-0.99159	1	538.064
3389	0.471346	3.25732	0.00441	-1.40925	1	538.064
3390	0.518492	2.52936	0.00441	-1.49506	1	538.064
3391	0.68498	1.10138	0.00441	-1.63145	1	538.065
3392	0.659286	0.493843	0.00441	-1.78354	1	538.065
3393	0.555368	1.36375	0.00441	-1.62174	1	538.065
3394	-0.0486619	4.26221	0.00441	-0.305328	1	538.065
3395	0.700055	1.60294	0.00441	-1.72288	1	538.065
3396	-0.519523	2.03088	0.00441	1.65388	1	538.065
3397	0.722467	1.57627	0.00441	-1.7124	1	538.066
3398	0.775483	0.871071	0.00441	-1.69111	1	538.066
3399	0.620674	0.577451	0.00441	-1.73416	1	538.066
3400	0.366517	3.91912	0.00441	-1.28219	1	538.066
3401	0.356724	4.96098	0.00441	-1.25401	1	538.066
3402	0.794631	2.323e-05	0.00441	-1.81369	1	538.066
3403	-0.244377	3.30832	0.00441	0.385346	1	538.066
3404	0.676987	1.30328	0.00441	-1.61848	1	538.066
3405	0.829296	0.319334	0.00441	-1.73635	1	538.067
3406	-0.515686	2.02413	0.00441	1.33418	1	538.067
3407	0.284743	5.36346	0.00441	-1.07692	1	538.067
3408	0.422558	3.50412	0.00441	-1.47433	1	538.067
3409	0.770267	2.323e-05	0.00441	-1.80918	1	538.067
3410	0.68166	1.45714	0.00441	-1.61305	1	538.067
3411	0.744995	2.323e-05	0.00441	-1.79026	1	538.067
3412	0.359355	4.74196	0.00441	-1.2876	1	538.067
3413	0.432037	2.82761	0.00441	-1.47816	1	538.068
3414	0.741529	0.0556638	0.00441	-1.81084	1	538.068
3415	0.545535	1.42157	0.00441	-1.62173	1	538.068
3416	-0.336613	2.88594	0.00441	0.994233	1	538.068
3417	-0.081372	4.3215	0.00441	-0.065292	1	538.068
3418	0.649207	0.529702	0.00441	-1.68479	1	538.068
3419	0.817861	0.372043	0.00441	-1.78617	1	538.068
3420	0.654885	0.609296	0.00441	-1.66988	1	538.068
3421	0.762749	0.852899	0.00441	-1.76906	1	538.068
3422	0.500409	2.86619	0.00441	-1.45786	1	538.068
3423	0.377175	3.53492	0.00441	-1.35682	1	538.068
3424	0.645061	1.13654	0.00441	-1.75848	1	538.069
3425	0.409871	3.2576	0.00441	-1.4693	1	538.069
3426	0.524567	4.5836	0.00441	-1.37471	1	538.069
3427	0.429095	4.93798	0.00441	-1.32887	1	538.069
3428	0.403117	3.17987	0.00441	-1.4241	1	538.069
3429	0.571573	3.74661	0.00441	-1.44538	1	538.07
3430	0.555126	2.94828	0.00441	-1.60784	1	538.07
3431	0.283721	5.64918	0.00441	-0.890429	1	538.07
3432	0.748394	2.323e-05	0.00441	-1.79544	1	538.07
3433	0.454718	2.53793	0.00441	-1.51495	1	538.07
3434	0.570663	3.39163	0.00441	-1.45602	1	538.07
3435	0.841082	2.323e-05	0.00441	-1.79788	1	538.071
3436	0.830511	2.323e-05	0.00441	-1.80611	1	538.071
3437	0.759863	0.991611	0.00441	-1.67507	1	538.071
3438	0.431295	3.11253	0.00441	-1.505	1	538.071
3439	-0.378385	2.65548	0.00441	1.04345	1	538.071
3440	0.724341	0.721183	0.00441	-1.79338	1	538.072
3441	0.463436	4.28965	0.00441	-1.43687	1	538.072
3442	-0.261346	3.26059	0.00441	0.59363	1	538.072
3443	0.793029	2.323e-05	0.00441	-1.81438	1	538.072
3444	0.407653	4.37545	0.00441	-1.38351	1	538.072
3445	0.377346	5.7667	0.00441	-1.10827	1	538.072
3446	0.014802	5.04914	0.00441	-0.101036	1	538.072
3447	0.407553	4.871	0.00441	-1.19037	1	538.072
3448	0.751637	2.323e-05	0.00441	-1.75102	1	538.073
3449	0.746848	0.780052	0.00441	-1.66769	1	538.073
3450	0.721337	1.56344	0.00441	-1.716	1	538.073
3451	0.670309	1.48722	0.00441	-1.6065	1	538.074
3452	-0.227001	3.53705	0.00441	0.642708	1	538.074
3453	0.503238	4.57045	0.00441	-1.33119	1	538.074
3454	0.80054	2.323e-05	0.00441	-1.81467	1	538.074
3455	0.339747	5.90837	0.00441	-1.0218	1	538.074
3456	0.520317	4.62258	0.00441	-1.39622	1	538.075
3457	0.817539	2.323e-05	0.00441	-1.812	1	538.075
3458	0.751034	2.323e-05	0.00441	-1.79904	1	538.075
3459	0.496162	3.63577	0.00441	-1.38463	1	538.075
3460	0.539387	4.08228	0.00441	-1.39502	1	538.075
3461	0.744529	2.323e-05	0.00441	-1.79193	1	538.075
3462	0.688568	1.96691	0.00441	-1.69089	1	538.076
3463	0.269138	5.44996	0.00441	-1.02908	1	538.076
3464	0.406902	3.09658	0.00441	-1.45333	1	538.076
3465	0.280105	4.23761	0.00441	-1.19426	1	538.076
3466	0.761263	0.417882	0.00441	-1.81223	1	538.076
3467	0.243631	4.85919	0.00441	-1.08975	1	538.076
3468	0.0562078	4.71864	0.00441	-0.522945	1	538.076
3469	0.840709	2.323e-05	0.00441	-1.75678	1	538.077
3470	0.478792	4.47479	0.00441	-1.42269	1	538.077
3471	-0.630414	1.60809	0.00441	1.8067	1	538.077
3472	0.309696	5.54612	0.00441	-1.08229	1	538.077
3473	-0.397452	2.54267	0.00441	0.872952	1	538.077
3474	0.756635	0.347544	0.00441	-1.81765	1	538.077
3475	-0.496767	2.12351	0.00441	1.49986	1	538.077
3476	0.780162	0.932117	0.00441	-1.70085	1	538.077
3477	0.739214	0.560914	0.00441	-1.80445	1	538.077
3478	-0.607877	1.69269	0.00441	1.97192	1	538.077
3479	-0.342773	2.79916	0.00441	0.690372	1	538.077
3480	0.740882	2.323e-05	0.00441	-1.78615	1	538.077
3481	0.585722	1.07863	0.00441	-1.64064	1	538.077
3482	0.849225	2.323e-05	0.00441	-1.78725	1	538.077
3483	-0.485773	2.16462	0.00441	1.4946	1	538.078
3484	-0.312992	2.98811	0.00441	0.797847	1	538.078
3485	-0.304036	3.01328	0.00441	0.561212	1	538.078
3486	0.507214	3.93376	0.00441	-1.49859	1	538.078
3487	0.337349	4.3378	0.00441	-1.19128	1	538.078
3488	0.666773	2.29738	0.00441	-1.6658	1	538.078
3489	0.73131	1.66298	0.00441	-1.68645	1	538.078
3490	-0.261951	3.28372	0.00441	0.547416	1	538.078
3491	-0.382352	2.65811	0.00441	1.09948	1	538.079
3492	0.666971	2.35574	0.00441	-1.5768	1	538.079
3493	0.535716	1.99233	0.00441	-1.65923	1	538.079
3494	-0.476895	2.21508	0.00441	1.57239	1	538.079
3495	0.815469	0.473735	0.00441	-1.72517	1	538.079
3496	0.579149	2.18293	0.00441	-1.53495	1	538.079
3497	0.365119	3.85034	0.00441	-1.38124	1	538.08
3498	0.749248	2.323e-05	0.00441	-1.75165	1	538.08
3499	0.394901	3.59744	0.00441	-1.34263	1	538.08
3500	0.65493	1.06666	0.00441	-1.6273	1	538.08
3501	0.668033	2.10093	0.00441	-1.58167	1	538.081
3502	0.828424	2.323e-05	0.00441	-1.80881	1	538.081
3503	0.662858	2.20226	0.00441	-1.57487	1	538.081
3504	0.713854	0.295166	0.00441	-1.81313	1	538.081
3505	0.254274	4.49996	0.00441	-1.14877	1	538.081
3506	0.751066	2.323e-05	0.00441	-1.74988	1	538.081
3507	0.655246	0.609302	0.00441	-1.66868	1	538.081
3508	0.847395	2.323e-05	0.00441	-1.79271	1	538.082
3509	0.339233	4.11262	0.00441	-1.233	1	538.082
3510	-0.122213	4.05708	0.00441	0.160904	1	538.082
3511	-0.344894	2.86197	0.00441	1.11095	1	538.082
3512	0.375961	4.95514	0.00441	-1.27863	1	538.082
3513	0.359634	5.78524	0.00441	-1.03564	1	538.082
3514	0.818896	2.323e-05	0.00441	-1.81265	1	538.082
3515	-0.130096	4.07321	0.00441	0.28115	1	538.082
3516	0.738157	2.323e-05	0.00441	-1.78083	1	538.083
3517	0.781966	2.323e-05	0.00441	-1.73842	1	538.083
3518	0.851646	2.323e-05	0.00441	-1.77583	1	538.083
3519	0.851816	2.323e-05	0.00441	-1.77907	1	538.083
3520	0.84849	2.323e-05	0.00441	-1.76541	1	538.083
3521	0.801961	0.712943	0.00441	-1.73042	1	538.083
3522	0.547236	1.61832	0.00441	-1.68191	1	538.083
3523	0.426218	4.26299	0.00441	-1.41339	1	538.083
3524	-0.252439	3.3295	0.00441	0.628541	1	538.083
3525	0.80301	0.694105	0.00441	-1.7434	1	538.083
3526	0.815452	0.411528	0.00441	-1.7846	1	538.084
3527	0.840024	2.323e-05	0.00441	-1.80179	1	538.084
3528	0.759447	2.323e-05	0.00441	-1.74442	1	538.084
3529	0.137499	5.69104	0.00441	-0.500886	1	538.084
3530	0.456403	5.02492	0.00441	-1.33086	1	538.084
3531	0.80683	0.537919	0.00441	-1.7154	1	538.084
3532	0.610627	2.18905	0.00441	-1.54447	1	538.085
3533	0.326004	5.95732	0.00441	-0.967854	1	538.085
3534	0.56377	1.79063	0.00441	-1.68887	1	538.085
3535	0.835096	2.323e-05	0.00441	-1.75052	1	538.085
3536	0.828154	2.323e-05	0.00441	-1.80954	1	538.085
3537	0.235907	5.62179	0.00441	-0.910377	1	538.085
3538	0.181089	4.88537	0.00441	-0.846025	1	538.085
3539	0.514847	2.7511	0.00441	-1.60418	1	538.085
3540	-0.0318995	4.53719	0.00441	-0.269181	1	538.085
3541	0.639879	0.619693	0.00441	-1.67436	1	538.085
3542	0.740593	2.323e-05	0.00441	-1.76066	1	538.085
3543	0.637589	2.32246	0.00441	-1.55174	1	538.086
3544	0.688334	1.41294	0.00441	-1.74451	1	538.086
3545	0.582881	2.00231	0.00441	-1.54928	1	538.086
3546	0.388201	4.8563	0.00441	-1.16791	1	538.086
3547	0.620452	0.569872	0.00441	-1.73787	1	538.086
3548	0.693223	0.122426	0.00441	-1.74741	1	538.087
3549	0.402335	3.25117	0.00441	-1.4589	1	538.087
3550	0.632033	1.70728	0.00441	-1.58089	1	538.087
3551	-0.511537	2.05777	0.00441	1.48089	1	538.087
3552	0.774514	0.24742	0.00441	-1.69726	1	538.087
3553	0.547119	3.66544	0.00441	-1.42022	1	538.088
3554	0.403972	5.62925	0.00441	-1.13503	1	538.088
3555	0.736904	2.323e-05	0.00441	-1.77964	1	538.088
3556	-0.234197	3.48755	0.00441	0.629991	1	538.089
3557	0.799279	2.323e-05	0.00441	-1.81663	1	538.089
3558	0.575379	2.41542	0.00441	-1.51617	1	538.089
3559	0.608548	1.87497	0.00441	-1.70447	1	538.089
3560	-0.634341	1.5944	0.00441	1.8155	1	538.089
3561	0.274338	4.29059	0.00441	-1.19566	1	538.09
3562	0.553286	3.97397	0.00441	-1.41425	1	538.09
3563	0.823838	2.323e-05	0.00441	-1.8121	1	538.09
3564	0.807524	2.323e-05	0.00441	-1.73866	1	538.09
3565	0.651238	2.04339	0.00441	-1.57136	1	538.09
3566	0.592083	3.66652	0.00441	-1.47521	1	538.09
3567	0.740627	0.206334	0.00441	-1.69894	1	538.09
3568	-0.621553	1.64483	0.00441	2.0362	1	538.091
3569	0.708236	0.262758	0.00441	-1.69737	1	538.091
3570	0.638241	2.31839	0.00441	-1.55194	1	538.091
3571	-0.0850502	4.09602	0.00441	-0.195129	1	538.091
3572	0.555029	1.70007	0.00441	-1.68704	1	538.091
3573	0.183532	5.83811	0.00441	-0.645122	1	538.091
3574	0.505237	1.82487	0.00441	-1.59445	1	538.091
3575	0.736197	2.323e-05	0.00441	-1.77875	1	538.092
3576	0.487151	3.46028	0.00441	-1.39385	1	538.092
3577	-0.420151	2.45401	0.00441	1.05608	1	538.092
3578	0.607312	2.76617	0.00441	-1.51175	1	538.092
3579	0.765936	2.323e-05	0.00441	-1.81099	1	538.092
3580	-0.625951	1.62814	0.00441	2.00358	1	538.092
3581	0.338424	4.06946	0.00441	-1.32944	1	538.092
3582	0.550533	1.72082	0.00441	-1.68279	1	538.092
3583	0.762589	0.0436639	0.00441	-1.72432	1	538.092
3584	0.611153	3.10513	0.00441	-1.59753	1	538.093
3585	0.265015	4.37558	0.00441	-1.17688	1	538.093
3586	0.770614	2.323e-05	0.00441	-1.81288	1	538.093
3587	0.353236	4.191	0.00441	-1.34168	1	538.093
3588	0.461029	5.21637	0.00441	-1.2494	1	538.093
3589	0.439574	3.76637	0.00441	-1.4731	1	538.093
3590	0.666398	2.64033	0.00441	-1.58043	1	538.093
3591	0.534801	3.63734	0.00441	-1.53996	1	538.093
3592	0.811256	2.323e-05	0.00441	-1.73907	1	538.093
3593	0.481406	4.60476	0.00441	-1.40744	1	538.093
3594	0.505345	1.81266	0.00441	-1.61885	1	538.094
3595	0.428217	4.11989	0.00441	-1.43055	1	538.094
3596	0.678855	2.18674	0.00441	-1.58932	1	538.094
3597	-0.314383	2.98593	0.00441	0.828009	1	538.094
3598	0.850175	2.323e-05	0.00441	-1.79216	1	538.094
3599	0.492651	4.30032	0.00441	-1.45205	1	538.094
3600	0.560509	1.94902	0.00441	-1.67976	1	538.094
3601	0.602423	2.90601	0.00441	-1.62056	1	538.094
3602	0.85102	2.323e-05	0.00441	-1.7907	1	538.094
3603	0.285638	6.01099	0.00441	-0.866708	1	538.095
3604	0.0110068	4.78163	0.00441	-0.235547	1	538.095
3605	-0.318994	2.99743	0.00441	1.00687	1	538.095
3606	0.420706	5.49686	0.00441	-1.16638	1	538.095
3607	-0.166842	3.7869	0.00441	0.276102	1	538.095
3608	0.5217	1.5835	0.00441	-1.62451	1	538.095
3609	0.582837	1.19776	0.00441	-1.72481	1	538.096
3610	0.783383	2.323e-05	0.00441	-1.73676	1	538.096
3611	0.65377	0.321845	0.00441	-1.7307	1	538.096
3612	0.615138	3.43161	0.00441	-1.51422	1	538.096
3613	0.483871	3.32723	0.00441	-1.54327	1	538.096
3614	0.471921	3.88013	0.00441	-1.48716	1	538.096
3615	-0.565079	1.85082	0.00441	1.90603	1	538.096
3616	0.651123	2.81479	0.00441	-1.61053	1	538.096
3617	0.609857	2.8878	0.00441	-1.62199	1	538.096
3618	0.554828	1.30502	0.00441	-1.69237	1	538.096
3619	0.684451	2.22761	0.00441	-1.66397	1	538.096
3620	0.782642	0.085598	0.00441	-1.71472	1	538.097
3621	0.815339	0.522292	0.00441	-1.76508	1	538.097
3622	0.428156	2.97337	0.00441	-1.44249	1	538.097
3623	0.744772	1.40428	0.00441	-1.71665	1	538.097
3624	0.593226	3.42666	0.00441	-1.56441	1	538.097
3625	-0.438552	2.38941	0.00441	1.45572	1	538.097
3626	0.487519	2.04061	0.00441	-1.59003	1	538.097
3627	0.813298	0.439441	0.00441	-1.7166	1	538.098
3628	0.490239	2.11744	0.00441	-1.60568	1	538.098
3629	0.819044	2.323e-05	0.00441	-1.74067	1	538.099
3630	0.623367	1.17371	0.00441	-1.7511	1	538.099
3631	0.404086	5.25756	0.00441	-1.14729	1	538.099
3632	0.729669	1.03677	0.00441	-1.76859	1	538.099
3633	0.247549	4.46324	0.00441	-1.13788	1	538.099
3634	0.571534	1.79545	0.00441	-1.56493	1	538.099
3635	0.766758	2.323e-05	0.00441	-1.81229	1	538.099
3636	0.787952	0.780358	0.00441	-1.76004	1	538.099
3637	0.508379	2.08812	0.00441	-1.6317	1	538.099
3638	0.557606	3.85938	0.00441	-1.5171	1	538.099
3639	0.603533	2.76857	0.00441	-1.50849	1	538.1
3640	0.539576	1.43719	0.00441	-1.67248	1	538.1
3641	0.645373	2.3101	0.00441	-1.67367	1	538.1
3642	0.252504	4.42414	0.00441	-1.14927	1	538.1
3643	-0.557675	1.88016	0.00441	1.88546	1	538.101
3644	0.676266	0.74908	0.00441	-1.64976	1	538.101
3645	-0.479643	2.19909	0.00441	1.5771	1	538.101
3646	-0.166444	3.69894	0.00441	0.0715506	1	538.101
3647	0.489117	2.02224	0.00441	-1.59583	1	538.102
3648	0.56433	1.97978	0.00441	-1.68088	1	538.102
3649	0.736169	1.60875	0.00441	-1.69405	1	538.102
3650	-0.376971	2.66428	0.00441	1.05318	1	538.102
3651	0.578987	2.97749	0.00441	-1.61319	1	538.102
3652	0.793366	2.323e-05	0.00441	-1.73576	1	538.102
3653	0.72205	0.911481	0.00441	-1.78118	1	538.102
3654	0.679765	0.190402	0.00441	-1.77926	1	538.103
3655	0.749723	0.781021	0.00441	-1.66689	1	538.103
3656	0.760492	0.916128	0.00441	-1.76707	1	538.103
3657	0.526255	4.59941	0.00441	-1.37201	1	538.103
3658	0.857775	0.111982	0.00441	-1.78156	1	538.103
3659	0.734536	1.53916	0.00441	-1.71013	1	538.103
3660	0.777436	0.412585	0.00441	-1.81061	1	538.103
3661	0.663223	1.27473	0.00441	-1.75599	1	538.103
3662	-0.375683	2.68505	0.00441	1.01057	1	538.104
3663	-0.306965	2.98672	0.00441	0.621528	1	538.104
3664	0.631412	3.23081	0.00441	-1.55727	1	538.104
3665	0.634611	0.439496	0.00441	-1.74456	1	538.104
3666	0.69219	0.259653	0.00441	-1.80269	1	538.104
3667	0.338814	3.85932	0.00441	-1.28457	1	538.105
3668	-0.26585	3.28424	0.00441	0.651823	1	538.105
3669	0.843523	2.323e-05	0.00441	-1.80302	1	538.105
3670	0.852319	2.323e-05	0.00441	-1.79216	1	538.105
3671	0.209001	5.66184	0.00441	-0.698811	1	538.105
3672	0.243136	5.55076	0.00441	-0.949665	1	538.105
3673	-0.259292	3.24054	0.00441	0.480769	1	538.105
3674	-0.557771	1.8789	0.00441	1.87772	1	538.105
3675	0.540772	1.4101	0.00441	-1.67404	1	538.105
3676	0.308951	4.13903	0.00441	-1.2115	1	538.105
3677	0.434054	2.95929	0.00441	-1.51708	1	538.106
3678	-0.228138	3.41005	0.00441	0.287149	1	538.106
3679	0.590265	1.16918	0.00441	-1.62336	1	538.106
3680	0.854376	2.323e-05	0.00441	-1.76924	1	538.106
3681	0.636375	0.868158	0.00441	-1.6428	1	538.106
3682	0.397297	5.58904	0.00441	-1.18452	1	538.107
3683	0.737589	2.323e-05	0.00441	-1.78994	1	538.107
3684	0.764289	1.20576	0.00441	-1.68607	1	538.107
3685	0.709614	0.0644286	0.00441	-1.74749	1	538.107
3686	0.54386	1.76526	0.00441	-1.67699	1	538.107
3687	0.819779	2.323e-05	0.00441	-1.81577	1	538.108
3688	0.788577	2.323e-05	0.00441	-1.81848	1	538.108
3689	0.516038	4.6962	0.00441	-1.39028	1	538.108
3690	0.808612	0.636057	0.00441	-1.72465	1	538.108
3691	0.769974	2.323e-05	0.00441	-1.73753	1	538.108
3692	0.6734	2.38895	0.00441	-1.58139	1	538.108
3693	0.704077	2.14476	0.00441	-1.63588	1	538.108
3694	0.38665	3.44136	0.00441	-1.36714	1	538.108
3695	0.709492	2.06121	0.00441	-1.64052	1	538.109
3696	0.603041	3.35162	0.00441	-1.57165	1	538.109
3697	-0.368618	2.71658	0.00441	0.950535	1	538.109
3698	0.574222	4.04831	0.00441	-1.46753	1	538.109
3699	0.641005	2.48839	0.00441	-1.54643	1	538.109
3700	0.59585	1.6231	0.00441	-1.57964	1	538.109
3701	-0.123233	4.1676	0.00441	0.231775	1	538.109
3702	0.684995	0.813079	0.00441	-1.64539	1	538.109
3703	0.711438	1.91167	0.00441	-1.68248	1	538.11
3704	0.642058	2.87092	0.00441	-1.54151	1	538.11
3705	0.362178	3.95661	0.00441	-1.27003	1	538.11
3706	0.801173	2.323e-05	0.00441	-1.81909	1	538.11
3707	0.676414	0.741096	0.00441	-1.79134	1	538.11
3708	0.654069	2.33377	0.00441	-1.67027	1	538.111
3709	0.559524	1.54164	0.00441	-1.69786	1	538.111
3710	-0.421909	2.42217	0.00441	0.947053	1	538.111
3711	0.700438	0.46512	0.00441	-1.80871	1	538.111
3712	0.481113	4.95231	0.00441	-1.2829	1	538.112
3713	0.546781	2.76093	0.00441	-1.62236	1	538.112
3714	0.76446	2.323e-05	0.00441	-1.73864	1	538.112
3715	0.824117	2.323e-05	0.00441	-1.74086	1	538.112
3716	-0.62992	1.6146	0.00441	2.0101	1	538.112
3717	0.491335	2.84015	0.00441	-1.58381	1	538.112
3718	0.57858	3.97482	0.00441	-1.48365	1	538.113
3719	0.164375	4.72595	0.00441	-0.866104	1	538.113
3720	0.294052	4.23916	0.00441	-1.24486	1	538.113
3721	0.517184	4.08468	0.00441	-1.36699	1	538.113
3722	0.590071	3.47284	0.00441	-1.4692	1	538.113
3723	0.601267	1.04764	0.00441	-1.74408	1	538.113
3724	0.212292	4.93768	0.00441	-0.893743	1	538.113
3725	0.128104	5.34267	0.00441	-0.522684	1	538.113
3726	0.735405	0.699463	0.00441	-1.66258	1	538.113
3727	0.507078	2.2539	0.00441	-1.62667	1	538.114
3728	0.836122	2.323e-05	0.00441	-1.74669	1	538.114
3729	0.470122	2.34621	0.00441	-1.52642	1	538.114
3730	0.816401	2.323e-05	0.00441	-1.81744	1	538.114
3731	0.641368	0.392028	0.00441	-1.75298	1	538.114
3732	0.54523	3.22272	0.00441	-1.58418	1	538.114
3733	0.735551	0.805488	0.00441	-1.65863	1	538.114
3734	0.185208	5.29388	0.00441	-0.871192	1	538.115
3735	0.46483	5.13242	0.00441	-1.25164	1	538.115
3736	0.430386	4.62776	0.00441	-1.3764	1	538.115
3737	0.627307	2.98622	0.00441	-1.52139	1	538.115
3738	-0.0865443	4.38518	0.00441	0.199092	1	538.115
3739	0.236131	4.67681	0.00441	-1.00663	1	538.115
3740	0.536342	4.42937	0.00441	-1.38254	1	538.115
3741	0.244713	4.42867	0.00441	-1.13299	1	538.115
3742	0.59459	3.61434	0.00441	-1.53872	1	538.115
3743	0.819513	0.515815	0.00441	-1.76158	1	538.115
3744	0.75429	1.3859	0.00441	-1.68013	1	538.115
3745	-0.253195	3.3374	0.00441	0.674128	1	538.115
3746	0.847528	2.323e-05	0.00441	-1.75562	1	538.116
3747	0.323853	5.13954	0.00441	-1.18556	1	538.116
3748	0.4354	4.53369	0.00441	-1.25193	1	538.116
3749	0.757007	0.605197	0.00441	-1.80024	1	538.116
3750	-0.116029	3.98014	0.00441	-0.0245822	1	538.116
3751	0.583893	3.17133	0.00441	-1.47369	1	538.117
3752	0.362873	5.72256	0.00441	-1.12023	1	538.117
3753	0.745744	0.0107171	0.00441	-1.80821	1	538.117
3754	-0.455887	2.27527	0.00441	1.14505	1	538.117
3755	0.492336	4.75551	0.00441	-1.38876	1	538.117
3756	0.736289	2.323e-05	0.00441	-1.79078	1	538.117
3757	0.373727	3.42682	0.00441	-1.405	1	538.117
3758	0.733806	2.323e-05	0.00441	-1.76313	1	538.117
3759	0.521259	2.21475	0.00441	-1.52402	1	538.117
3760	0.784679	0.741231	0.00441	-1.77177	1	538.118
3761	0.52819	4.30887	0.00441	-1.45936	1	538.118
3762	0.633597	3.22985	0.00441	-1.55124	1	538.118
3763	0.851832	2.323e-05	0.00441	-1.7968	1	538.118
3764	0.302291	5.52198	0.00441	-0.944693	1	538.118
3765	0.646677	2.53761	0.00441	-1.65211	1	538.118
3766	-0.401045	2.5201	0.00441	0.865681	1	538.118
3767	0.805377	0.668126	0.00441	-1.75648	1	538.118
3768	0.673428	1.73173	0.00441	-1.59433	1	538.118
3769	0.500429	1.84405	0.00441	-1.59326	1	538.118
3770	0.815611	2.323e-05	0.00441	-1.81821	1	538.119
3771	0.0782547	5.40002	0.00441	-0.352315	1	538.119
3772	0.350275	5.50677	0.00441	-1.15512	1	538.119
3773	0.50486	2.14813	0.00441	-1.53512	1	538.119
3774	-0.413284	2.47514	0.00441	0.95524	1	538.119
3775	0.787604	0.610001	0.00441	-1.78611	1	538.119
3776	0.318172	4.29378	0.00441	-1.28431	1	538.12
3777	0.569401	1.58048	0.00441	-1.70462	1	538.12
3778	0.272684	5.01803	0.00441	-1.1225	1	538.12
3779	0.588028	3.15935	0.00441	-1.59773	1	538.12
3780	0.593957	3.47513	0.00441	-1.47334	1	538.12
3781	0.790348	2.323e-05	0.00441	-1.73379	1	538.12
3782	0.754537	2.323e-05	0.00441	-1.74168	1	538.12
3783	0.743862	2.323e-05	0.00441	-1.80111	1	538.121
3784	0.644942	1.94939	0.00441	-1.57021	1	538.121
3785	0.82478	2.323e-05	0.00441	-1.81589	1	538.121
3786	0.621947	1.43702	0.00441	-1.59519	1	538.121
3787	0.690742	0.422803	0.00441	-1.67824	1	538.121
3788	0.623142	0.996582	0.00441	-1.76047	1	538.121
3789	-0.506117	2.0657	0.00441	1.36483	1	538.121
3790	0.398128	5.72798	0.00441	-1.13608	1	538.122
3791	0.56239	1.14057	0.00441	-1.64883	1	538.122
3792	0.83832	2.323e-05	0.00441	-1.74692	1	538.122
3793	0.578997	2.01351	0.00441	-1.6875	1	538.122
3794	0.599652	3.08945	0.00441	-1.48995	1	538.122
3795	0.7614	1.13796	0.00441	-1.74081	1	538.122
3796	0.394031	3.86006	0.00441	-1.42193	1	538.123
3797	0.504933	1.82464	0.00441	-1.5866	1	538.123
3798	0.856716	2.323e-05	0.00441	-1.78936	1	538.123
3799	0.750983	1.31449	0.00441	-1.72695	1	538.123
3800	0.797613	2.323e-05	0.00441	-1.82064	1	538.123
3801	0.852133	2.323e-05	0.00441	-1.75956	1	538.123
3802	0.701843	2.0215	0.00441	-1.67949	1	538.123
3803	0.4438	4.15537	0.00441	-1.44171	1	538.124
3804	0.675043	1.03421	0.00441	-1.62934	1	538.124
3805	0.605713	0.678553	0.00441	-1.73292	1	538.124
3806	0.858267	2.323e-05	0.00441	-1.78484	1	538.124
3807	0.631713	1.42217	0.00441	-1.74196	1	538.124
3808	-0.266355	3.30104	0.00441	0.766555	1	538.125
3809	-0.547368	1.8992	0.00441	1.41245	1	538.125
3810	-0.362176	2.77028	0.00441	1.1778	1	538.125
3811	0.643141	0.390974	0.00441	-1.76067	1	538.125
3812	-0.0881495	4.32751	0.00441	0.0117897	1	538.125
3813	0.660895	2.79426	0.00441	-1.57282	1	538.125
3814	0.745084	1.26432	0.00441	-1.73988	1	538.125
3815	0.570628	0.983956	0.00441	-1.68797	1	538.125
3816	0.782326	1.02291	0.00441	-1.722	1	538.125
3817	0.654187	2.73261	0.00441	-1.62472	1	538.125
3818	0.746154	0.869964	0.00441	-1.78054	1	538.125
3819	0.57893	2.11714	0.00441	-1.53706	1	538.126
3820	0.291259	5.65151	0.00441	-1.02798	1	538.126
3821	0.681811	2.47878	0.00441	-1.62897	1	538.126
3822	0.73813	1.21695	0.00441	-1.64965	1	538.126
3823	0.410986	3.85521	0.00441	-1.30857	1	538.127
3824	-0.42914	2.4258	0.00441	1.22392	1	538.127
3825	0.410894	4.07778	0.00441	-1.42106	1	538.127
3826	-0.0284419	4.69961	0.00441	-0.148768	1	538.127
3827	0.819187	0.560015	0.00441	-1.74079	1	538.127
3828	0.793525	2.323e-05	0.00441	-1.82105	1	538.127
3829	0.738203	2.323e-05	0.00441	-1.75312	1	538.127
3830	0.859199	2.323e-05	0.00441	-1.77456	1	538.127
3831	0.0308739	4.53998	0.00441	-0.568545	1	538.128
3832	0.604576	3.66033	0.00441	-1.50392	1	538.128
3833	0.378913	5.38008	0.00441	-1.09508	1	538.128
3834	0.383377	3.69502	0.00441	-1.3198	1	538.128
3835	0.627782	0.954439	0.00441	-1.63438	1	538.128
3836	0.354469	3.80078	0.00441	-1.3724	1	538.128
3837	0.51024	1.90567	0.00441	-1.56539	1	538.128
3838	0.72128	0.311357	0.00441	-1.8191	1	538.129
3839	-0.626922	1.6266	0.00441	2.05937	1	538.129
3840	0.618961	1.88745	0.00441	-1.56326	1	538.129
3841	0.577546	3.79325	0.00441	-1.44654	1	538.129
3842	0.635218	0.421583	0.00441	-1.74801	1	538.129
3843	0.797658	2.323e-05	0.00441	-1.8214	1	538.13
3844	0.671957	1.59611	0.00441	-1.73464	1	538.13
3845	0.743715	0.108958	0.00441	-1.82343	1	538.13
3846	0.620267	3.41225	0.00441	-1.54616	1	538.131
3847	-0.0510481	4.37865	0.00441	-0.259665	1	538.131
3848	0.654897	2.67312	0.00441	-1.63329	1	538.132
3849	0.731273	2.323e-05	0.00441	-1.76373	1	538.132
3850	0.448795	5.35455	0.00441	-1.26303	1	538.132
3851	0.526712	4.24927	0.00441	-1.36804	1	538.132
3852	0.566399	4.15199	0.00441	-1.43613	1	538.132
3853	0.56964	2.66725	0.00441	-1.49365	1	538.132
3854	-0.594839	1.72871	0.00441	1.7005	1	538.132
3855	0.759513	2.323e-05	0.00441	-1.81347	1	538.132
3856	0.48203	3.9893	0.00441	-1.34131	1	538.132
3857	0.676026	0.699556	0.00441	-1.65173	1	538.133
3858	0.549438	2.96846	0.00441	-1.46295	1	538.133
3859	0.640673	0.932407	0.00441	-1.63426	1	538.133
3860	0.82975	2.323e-05	0.00441	-1.81565	1	538.133
3861	-0.232716	3.43414	0.00441	0.545672	1	538.133
3862	-0.344456	2.86591	0.00441	1.1042	1	538.134
3863	-0.33755	2.90257	0.00441	1.05009	1	538.134
3864	0.318424	3.89813	0.00441	-1.29016	1	538.134
3865	0.617787	0.662859	0.00441	-1.6795	1	538.134
3866	0.741143	0.42532	0.00441	-1.81787	1	538.134
3867	0.346614	5.6545	0.00441	-1.1186	1	538.134
3868	0.606465	2.62835	0.00441	-1.51486	1	538.134
3869	0.857389	2.323e-05	0.00441	-1.79245	1	538.134
3870	-0.288802	3.16551	0.00441	0.79896	1	538.135
3871	0.354375	3.95445	0.00441	-1.36502	1	538.135
3872	0.236544	4.51397	0.00441	-1.05385	1	538.135
3873	0.732193	2.323e-05	0.00441	-1.78848	1	538.135
3874	0.750863	0.765801	0.00441	-1.78929	1	538.135
3875	-0.014708	4.42271	0.00441	-0.354684	1	538.135
3876	-0.198046	3.66725	0.00441	0.368836	1	538.135
3877	0.767817	2.323e-05	0.00441	-1.81725	1	538.136
3878	0.71665	0.607082	0.00441	-1.80638	1	538.136
3879	0.653027	2.77127	0.00441	-1.62173	1	538.136
3880	0.774332	0.537885	0.00441	-1.80238	1	538.137
3881	0.704116	0.306773	0.00441	-1.68873	1	538.137
3882	0.522927	2.92146	0.00441	-1.45501	1	538.137
3883	0.635535	0.853629	0.00441	-1.77278	1	538.137
3884	0.660373	1.65304	0.00441	-1.73098	1	538.137
3885	0.664148	2.54251	0.00441	-1.56647	1	538.137
3886	0.571453	3.72353	0.00441	-1.53624	1	538.137
3887	0.547452	3.67461	0.00441	-1.4164	1	538.138
3888	0.6576	1.8766	0.00441	-1.57864	1	538.138
3889	-0.294089	3.04234	0.00441	0.481853	1	538.139
3890	0.157514	5.37672	0.00441	-0.615392	1	538.139
3891	0.726371	1.22846	0.00441	-1.75548	1	538.139
3892	-0.623413	1.63337	0.00441	1.81116	1	538.139
3893	0.705579	2.16339	0.00441	-1.64596	1	538.14
3894	0.716316	0.0242142	0.00441	-1.7823	1	538.14
3895	0.51624	4.78275	0.00441	-1.36965	1	538.14
3896	-0.525963	1.99108	0.00441	1.53394	1	538.14
3897	0.435636	2.91711	0.00441	-1.44386	1	538.14
3898	0.55499	2.43449	0.00441	-1.50554	1	538.14
3899	0.433941	3.04427	0.00441	-1.51841	1	538.14
3900	0.721958	1.81072	0.00441	-1.63637	1	538.14
3901	0.766183	0.620994	0.00441	-1.67646	1	538.141
3902	-0.0266379	4.35037	0.00441	-0.347159	1	538.141
3903	0.448394	4.01079	0.00441	-1.46106	1	538.141
3904	0.421514	4.17449	0.00441	-1.42253	1	538.142
3905	0.593966	2.79885	0.00441	-1.49779	1	538.142
3906	0.688252	0.759703	0.00441	-1.79477	1	538.142
3907	0.729966	0.290016	0.00441	-1.6863	1	538.142
3908	0.810585	2.323e-05	0.00441	-1.82181	1	538.142
3909	0.771317	0.524438	0.00441	-1.68114	1	538.142
3910	-0.377449	2.66006	0.00441	1.04404	1	538.142
3911	0.470394	2.50559	0.00441	-1.49545	1	538.142
3912	0.632077	2.8024	0.00441	-1.63036	1	538.142
3913	0.591767	2.84144	0.00441	-1.63007	1	538.142
3914	0.593426	3.83803	0.00441	-1.49184	1	538.143
3915	0.616831	2.34422	0.00441	-1.53477	1	538.143
3916	0.358146	4.87331	0.00441	-1.12581	1	538.143
3917	0.773101	0.625123	0.00441	-1.68015	1	538.143
3918	0.32717	4.06756	0.00441	-1.31676	1	538.143
3919	0.550741	2.03828	0.00441	-1.53928	1	538.143
3920	0.651032	2.82712	0.00441	-1.55004	1	538.143
3921	0.472818	4.7959	0.00441	-1.38071	1	538.143
3922	0.846059	2.323e-05	0.00441	-1.74934	1	538.143
3923	0.816241	2.323e-05	0.00441	-1.82096	1	538.143
3924	0.778289	0.894192	0.00441	-1.76028	1	538.143
3925	0.606091	1.74592	0.00441	-1.71572	1	538.144
3926	0.578511	0.889448	0.00441	-1.69139	1	538.144
3927	0.728652	2.323e-05	0.00441	-1.78226	1	538.144
3928	0.716223	1.82379	0.00441	-1.62692	1	538.144
3929	-0.235633	3.38866	0.00441	0.470535	1	538.144
3930	0.573512	0.946377	0.00441	-1.69998	1	538.144
3931	0.675299	0.44567	0.00441	-1.67819	1	538.144
3932	0.618378	0.638436	0.00441	-1.75582	1	538.144
3933	0.731102	2.323e-05	0.00441	-1.78924	1	538.145
3934	0.81211	2.323e-05	0.00441	-1.73358	1	538.145
3935	0.508141	1.70662	0.00441	-1.62895	1	538.145
3936	0.451864	2.48516	0.00441	-1.51409	1	538.145
3937	0.729727	0.00322776	0.00441	-1.7569	1	538.145
3938	-0.259714	3.26612	0.00441	0.581678	1	538.145
3939	0.391416	4.29859	0.00441	-1.23656	1	538.145
3940	0.711526	0.0358425	0.00441	-1.75697	1	538.146
3941	-0.491738	2.14821	0.00441	1.64519	1	538.146
3942	-0.651549	1.5407	0.00441	1.96676	1	538.146
3943	0.714685	0.515431	0.00441	-1.66583	1	538.147
3944	0.77319	1.16196	0.00441	-1.71966	1	538.147
3945	0.755467	2.323e-05	0.00441	-1.81329	1	538.147
3946	0.622805	1.00422	0.00441	-1.62915	1	538.147
3947	0.74657	1.43953	0.00441	-1.71694	1	538.147
3948	0.599285	1.30219	0.00441	-1.60477	1	538.147
3949	0.780448	1.07048	0.00441	-1.70363	1	538.147
3950	-0.325527	2.9328	0.00441	0.899076	1	538.147
3951	0.65658	2.75998	0.00441	-1.62164	1	538.147
3952	0.677527	2.55512	0.00441	-1.58898	1	538.148
3953	0.713097	1.99872	0.00441	-1.67141	1	538.148
3954	0.681791	1.55815	0.00441	-1.60346	1	538.148
3955	0.521524	4.7316	0.00441	-1.36213	1	538.148
3956	0.70529	2.17128	0.00441	-1.64891	1	538.148
3957	0.74507	1.58149	0.00441	-1.67135	1	538.148
3958	-0.0672494	4.19022	0.00441	-0.273192	1	538.148
3959	-8.33541e-05	4.45552	0.00441	-0.479719	1	538.148
3960	0.275156	5.76645	0.00441	-0.847346	1	538.148
3961	0.833105	2.323e-05	0.00441	-1.74046	1	538.148
3962	0.767688	0.0423166	0.00441	-1.82687	1	538.149
3963	-0.371635	2.65578	0.00441	0.780155	1	538.149
3964	0.841923	2.323e-05	0.00441	-1.81153	1	538.149
3965	0.591833	1.49761	0.00441	-1.72398	1	538.149
3966	-0.293517	3.08368	0.00441	0.699053	1	538.149
3967	-0.529963	1.9714	0.00441	1.37017	1	538.149
3968	0.411531	5.62394	0.00441	-1.14053	1	538.15
3969	0.819611	0.462596	0.00441	-1.78065	1	538.15
3970	0.856189	2.323e-05	0.00441	-1.75878	1	538.15
3971	0.658875	2.01463	0.00441	-1.70245	1	538.15
3972	0.523416	3.96347	0.00441	-1.37733	1	538.15
3973	0.822337	0.0974199	0.00441	-1.71915	1	538.15
3974	0.467	4.31065	0.00441	-1.30036	1	538.15
3975	0.609097	1.33632	0.00441	-1.74051	1	538.151
3976	0.67321	0.899366	0.00441	-1.63601	1	538.151
3977	0.528731	2.12652	0.00441	-1.65389	1	538.151
3978	0.670469	1.98802	0.00441	-1.70286	1	538.151
3979	-0.351219	2.75823	0.00441	0.743221	1	538.151
3980	0.535958	1.35336	0.00441	-1.66261	1	538.151
3981	0.722666	1.6493	0.00441	-1.71379	1	538.152
3982	-0.243915	3.37268	0.00441	0.590171	1	538.152
3983	0.217549	4.91578	0.00441	-1.03361	1	538.152
3984	0.419872	4.28754	0.00441	-1.40996	1	538.152
3985	0.328393	5.1389	0.00441	-1.19473	1	538.152
3986	-0.177138	3.65964	0.00441	0.0873152	1	538.152
3987	-0.634603	1.60037	0.00441	2.06559	1	538.152
3988	0.766537	1.27446	0.00441	-1.70912	1	538.152
3989	0.410725	5.53613	0.00441	-1.13722	1	538.152
3990	0.201696	5.92214	0.00441	-0.679976	1	538.152
3991	0.649184	1.62104	0.00441	-1.7339	1	538.153
3992	0.37467	3.65422	0.00441	-1.32252	1	538.153
3993	0.473405	5.10278	0.00441	-1.26293	1	538.153
3994	0.284617	4.79365	0.00441	-1.17927	1	538.153
3995	0.646909	1.87679	0.00441	-1.71467	1	538.153
3996	0.0188898	4.90009	0.00441	-0.200955	1	538.153
3997	0.574556	3.72502	0.00441	-1.44095	1	538.153
3998	0.862247	2.323e-05	0.00441	-1.76967	1	538.154
3999	0.669377	2.60275	0.00441	-1.57325	1	538.154
4000	0.824445	0.454737	0.00441	-1.77558	1	538.154
4001	0.728837	0.283757	0.00441	-1.82323	1	538.154
4002	0.809703	0.0132476	0.00441	-1.72738	1	538.154
4003	0.583257	2.80248	0.00441	-1.49049	1	538.154
4004	0.744408	0.666237	0.00441	-1.80091	1	538.154
4005	0.637067	2.34284	0.00441	-1.54565	1	538.154
4006	-0.245815	3.28834	0.00441	0.31165	1	538.154
4007	-0.21102	3.56641	0.00441	0.496469	1	538.155
4008	0.72913	1.79254	0.00441	-1.64805	1	538.155
4009	0.353769	5.08649	0.00441	-1.23758	1	538.155
4010	-0.199129	3.52376	0.00441	0.165365	1	538.155
4011	0.465596	2.92047	0.00441	-1.56023	1	538.155
4012	0.506442	2.51445	0.00441	-1.61752	1	538.155
4013	0.799589	0.127255	0.00441	-1.70815	1	538.155
4014	0.710574	0.759235	0.00441	-1.65009	1	538.155
4015	0.562767	4.01363	0.00441	-1.41989	1	538.155
4016	0.0592709	4.82302	0.00441	-0.599067	1	538.156
4017	0.601802	0.816246	0.00441	-1.66307	1	538.156
4018	0.485847	1.98079	0.00441	-1.58099	1	538.156
4019	0.547582	1.53698	0.00441	-1.59245	1	538.156
4020	0.69457	0.835923	0.00441	-1.64258	1	538.156
4021	-0.440457	2.33876	0.00441	1.03065	1	538.156
4022	0.751057	1.09651	0.00441	-1.6585	1	538.157
4023	-0.214562	3.48258	0.00441	0.234869	1	538.157
4024	0.353673	4.5258	0.00441	-1.31317	1	538.157
4025	-0.371197	2.70435	0.00441	0.963064	1	538.157
4026	-0.364486	2.7478	0.00441	1.14236	1	538.157
4027	0.287224	4.14163	0.00441	-1.19999	1	538.157
4028	0.863039	2.323e-05	0.00441	-1.77018	1	538.158
4029	0.868823	0.0420249	0.00441	-1.77614	1	538.158
4030	0.793781	0.76254	0.00441	-1.76456	1	538.158
4031	0.746532	1.56613	0.00441	-1.6927	1	538.158
4032	0.630221	1.05594	0.00441	-1.62289	1	538.158
4033	-0.280565	3.22449	0.00441	0.86338	1	538.159
4034	0.700237	0.153283	0.00441	-1.71669	1	538.159
4035	0.791516	2.323e-05	0.00441	-1.7299	1	538.159
4036	0.728913	2.323e-05	0.00441	-1.78921	1	538.159
4037	0.502767	2.18861	0.00441	-1.62895	1	538.159
4038	0.802486	2.323e-05	0.00441	-1.82442	1	538.159
4039	0.404492	5.4649	0.00441	-1.22457	1	538.159
4040	0.752805	2.323e-05	0.00441	-1.81345	1	538.159
4041	0.72701	2.323e-05	0.00441	-1.78455	1	538.16
4042	0.401224	4.4529	0.00441	-1.22505	1	538.16
4043	0.374293	5.7683	0.00441	-1.12417	1	538.16
4044	0.600799	3.74128	0.00441	-1.48896	1	538.16
4045	0.718833	0.201841	0.00441	-1.82011	1	538.16
4046	0.397914	5.58814	0.00441	-1.19208	1	538.16
4047	-0.623824	1.63022	0.00441	1.84833	1	538.16
4048	0.225921	4.46309	0.00441	-1.09581	1	538.16
4049	0.511357	4.18386	0.00441	-1.47776	1	538.16
4050	0.675074	1.56713	0.00441	-1.59912	1	538.161
4051	0.827463	2.323e-05	0.00441	-1.73654	1	538.161
4052	0.56981	2.86652	0.00441	-1.47868	1	538.161
4053	0.500074	4.98729	0.00441	-1.32916	1	538.161
4054	0.595879	3.16722	0.00441	-1.48062	1	538.161
4055	0.564955	3.12177	0.00441	-1.602	1	538.161
4056	-0.185401	3.80217	0.00441	0.564941	1	538.161
4057	0.776985	2.323e-05	0.00441	-1.73041	1	538.162
4058	0.484012	2.02182	0.00441	-1.59905	1	538.163
4059	0.853162	2.323e-05	0.00441	-1.80495	1	538.163
4060	0.574294	1.52216	0.00441	-1.71373	1	538.163
4061	0.650108	2.01649	0.00441	-1.56691	1	538.163
4062	0.725445	0.893069	0.00441	-1.78661	1	538.163
4063	0.709027	1.0733	0.00441	-1.63439	1	538.163
4064	0.626233	3.38807	0.00441	-1.547	1	538.163
4065	0.743563	2.323e-05	0.00441	-1.74228	1	538.163
4066	0.630801	0.467398	0.00441	-1.70732	1	538.163
4067	0.716059	1.40517	0.00441	-1.62701	1	538.164
4068	0.708382	0.71487	0.00441	-1.65151	1	538.164
4069	0.740071	2.323e-05	0.00441	-1.74479	1	538.164
4070	0.551192	2.14461	0.00441	-1.66886	1	538.164
4071	0.589005	3.68152	0.00441	-1.53861	1	538.164
4072	0.566199	1.74392	0.00441	-1.56549	1	538.164
4073	0.624142	1.70945	0.00441	-1.57396	1	538.165
4074	0.680606	1.89439	0.00441	-1.71016	1	538.165
4075	-0.369822	2.72822	0.00441	1.20935	1	538.165
4076	0.740899	2.323e-05	0.00441	-1.80593	1	538.165
4077	0.622818	2.42482	0.00441	-1.67025	1	538.165
4078	0.729458	2.323e-05	0.00441	-1.75644	1	538.166
4079	0.856654	2.323e-05	0.00441	-1.80177	1	538.166
4080	0.307135	4.72522	0.00441	-1.22517	1	538.166
4081	0.596985	3.78755	0.00441	-1.47979	1	538.166
4082	0.766277	1.26989	0.00441	-1.7168	1	538.166
4083	0.370351	3.62802	0.00441	-1.409	1	538.166
4084	0.806307	2.323e-05	0.00441	-1.82487	1	538.166
4085	0.714391	0.369586	0.00441	-1.81893	1	538.166
4086	0.378389	5.75649	0.00441	-1.13217	1	538.166
4087	0.566427	1.01962	0.00441	-1.6662	1	538.166
4088	0.561064	2.74099	0.00441	-1.63313	1	538.167
4089	0.724087	1.8533	0.00441	-1.68357	1	538.167
4090	0.43035	2.71716	0.00441	-1.48516	1	538.167
4091	0.801723	0.67713	0.00441	-1.70382	1	538.167
4092	0.535141	4.19376	0.00441	-1.37741	1	538.167
4093	0.210479	4.50829	0.00441	-1.0262	1	538.168
4094	0.760071	0.125625	0.00441	-1.83088	1	538.168
4095	0.563857	3.08283	0.00441	-1.46108	1	538.168
4096	0.677858	1.87941	0.00441	-1.71249	1	538.168
4097	-0.162712	3.83071	0.00441	0.305589	1	538.169
4098	0.319051	5.1368	0.00441	-1.18249	1	538.169
4099	0.427488	5.43884	0.00441	-1.16956	1	538.169
4100	0.380367	5.52159	0.00441	-1.19171	1	538.169
4101	0.542349	1.80742	0.00441	-1.56156	1	538.17
4102	0.654485	1.17101	0.00441	-1.61467	1	538.17
4103	0.525222	3.50134	0.00441	-1.40827	1	538.17
4104	-0.39491	2.54577	0.00441	0.868323	1	538.17
4105	0.682073	2.57663	0.00441	-1.60532	1	538.17
4106	0.545453	2.34561	0.00441	-1.65409	1	538.171
4107	-0.162764	3.80716	0.00441	0.120683	1	538.171
4108	0.497754	3.23822	0.00441	-1.41478	1	538.171
4109	0.491541	2.25641	0.00441	-1.61598	1	538.171
4110	-0.412219	2.51348	0.00441	1.34992	1	538.171
4111	0.670616	0.932604	0.00441	-1.63233	1	538.171
4112	0.655166	1.0801	0.00441	-1.77146	1	538.171
4113	-0.633914	1.59685	0.00441	1.88883	1	538.172
4114	0.675636	2.58099	0.00441	-1.58129	1	538.172
4115	0.185619	5.70045	0.00441	-0.735537	1	538.172
4116	0.629662	2.02379	0.00441	-1.55635	1	538.172
4117	0.864458	2.323e-05	0.00441	-1.79032	1	538.172
4118	0.727132	2.323e-05	0.00441	-1.78961	1	538.172
4119	0.30342	5.59333	0.00441	-1.06799	1	538.173
4120	0.566009	2.74038	0.00441	-1.6352	1	538.173
4121	0.679978	1.42627	0.00441	-1.60675	1	538.173
4122	0.255545	4.7893	0.00441	-1.00212	1	538.173
4123	0.586646	1.89688	0.00441	-1.70132	1	538.173
4124	0.728212	0.478617	0.00441	-1.81722	1	538.173
4125	-0.322311	2.90762	0.00441	0.677091	1	538.173
4126	0.850431	2.323e-05	0.00441	-1.80924	1	538.173
4127	0.647609	3.0423	0.00441	-1.54831	1	538.173
4128	-0.327921	2.94113	0.00441	1.01512	1	538.174
4129	0.283554	5.45649	0.00441	-1.06247	1	538.174
4130	-0.634587	1.60056	0.00441	2.08255	1	538.174
4131	0.834072	0.42885	0.00441	-1.76482	1	538.174
4132	0.527904	4.33471	0.00441	-1.36264	1	538.174
4133	0.454116	2.72406	0.00441	-1.55815	1	538.174
4134	0.74273	2.323e-05	0.00441	-1.74132	1	538.175
4135	0.662336	1.57697	0.00441	-1.73942	1	538.175
4136	0.533402	3.1764	0.00441	-1.43696	1	538.175
4137	0.680545	0.205269	0.00441	-1.71721	1	538.175
4138	0.705446	2.22625	0.00441	-1.63343	1	538.175
4139	0.588581	2.06525	0.00441	-1.54021	1	538.175
4140	0.801621	0.701318	0.00441	-1.70381	1	538.175
4141	0.359465	4.69942	0.00441	-1.30052	1	538.175
4142	0.730506	2.323e-05	0.00441	-1.75267	1	538.175
4143	0.450794	5.13845	0.00441	-1.22019	1	538.175
4144	0.596256	3.16689	0.00441	-1.6011	1	538.175
4145	0.519441	3.31254	0.00441	-1.57038	1	538.175
4146	0.4944	1.83943	0.00441	-1.59421	1	538.176
4147	-0.561772	1.86182	0.00441	1.87214	1	538.176
4148	0.675994	2.58239	0.00441	-1.58141	1	538.176
4149	0.731479	2.323e-05	0.00441	-1.75128	1	538.176
4150	0.529813	3.85111	0.00441	-1.3881	1	538.176
4151	0.797801	0.54339	0.00441	-1.79291	1	538.176
4152	-0.0366601	4.51586	0.00441	-0.258967	1	538.176
4153	-0.213928	3.52052	0.00441	0.291195	1	538.176
4154	0.650558	0.289566	0.00441	-1.75886	1	538.176
4155	0.681733	0.124117	0.00441	-1.75119	1	538.176
4156	0.458713	5.29495	0.00441	-1.28569	1	538.176
4157	-0.18208	3.82303	0.00441	0.558915	1	538.176
4158	0.578976	3.89411	0.00441	-1.44322	1	538.176
4159	0.592868	1.28049	0.00441	-1.60573	1	538.176
4160	0.180914	5.01374	0.00441	-0.797254	1	538.176
4161	0.315229	5.90561	0.00441	-1.00528	1	538.177
4162	0.493116	3.96316	0.00441	-1.3496	1	538.177
4163	0.336489	3.69527	0.00441	-1.32675	1	538.177
4164	0.606863	0.758131	0.00441	-1.66682	1	538.177
4165	0.851916	0.257148	0.00441	-1.77142	1	538.177
4166	0.688737	0.767706	0.00441	-1.64462	1	538.177
4167	0.839428	2.323e-05	0.00441	-1.8169	1	538.178
4168	0.148559	5.28753	0.00441	-0.765098	1	538.178
4169	0.375215	4.62733	0.00441	-1.32802	1	538.178
4170	0.635279	0.402895	0.00441	-1.71947	1	538.178
4171	0.631743	3.33841	0.00441	-1.53566	1	538.178
4172	-0.326408	2.88886	0.00441	0.605474	1	538.178
4173	-0.0429022	4.62693	0.00441	-0.0934249	1	538.178
4174	0.724874	2.323e-05	0.00441	-1.78613	1	538.178
4175	0.412321	3.03208	0.00441	-1.42851	1	538.178
4176	-0.589657	1.75819	0.00441	1.97574	1	538.178
4177	0.746476	0.221981	0.00441	-1.69074	1	538.178
4178	0.506853	2.81322	0.00441	-1.45735	1	538.179
4179	0.827639	2.323e-05	0.00441	-1.82197	1	538.179
4180	0.628469	3.17785	0.00441	-1.51538	1	538.179
4181	0.541385	4.55637	0.00441	-1.40061	1	538.179
4182	0.435173	4.31098	0.00441	-1.26995	1	538.18
4183	0.792268	0.358649	0.00441	-1.69222	1	538.18
4184	-0.375399	2.69905	0.00441	1.13114	1	538.18
4185	0.715313	2.07626	0.00441	-1.64014	1	538.18
4186	0.53753	2.72074	0.00441	-1.62567	1	538.18
4187	0.372344	4.88637	0.00441	-1.29103	1	538.18
4188	0.766883	2.323e-05	0.00441	-1.82197	1	538.18
4189	-0.514768	2.05229	0.00441	1.69617	1	538.18
4190	0.379862	3.99301	0.00441	-1.39918	1	538.181
4191	-0.35175	2.80875	0.00441	1.07091	1	538.181
4192	0.370585	3.53507	0.00441	-1.41383	1	538.181
4193	0.342326	4.16724	0.00441	-1.33619	1	538.181
4194	0.33964	4.38545	0.00441	-1.31197	1	538.181
4195	0.433508	4.3927	0.00441	-1.25997	1	538.181
4196	0.734517	1.79274	0.00441	-1.66099	1	538.182
4197	-0.364638	2.69146	0.00441	0.782074	1	538.182
4198	0.291558	4.08712	0.00441	-1.21297	1	538.182
4199	0.345391	4.92581	0.00441	-1.10001	1	538.182
4200	0.43345	5.43386	0.00441	-1.25085	1	538.182
4201	0.585931	3.59963	0.00441	-1.45488	1	538.183
4202	0.725446	0.420769	0.00441	-1.67157	1	538.183
4203	0.411013	5.65272	0.00441	-1.1844	1	538.183
4204	0.711429	2.14406	0.00441	-1.63722	1	538.183
4205	0.817747	0.476609	0.00441	-1.71266	1	538.183
4206	0.709638	2.16698	0.00441	-1.64701	1	538.183
4207	0.34	4.76373	0.00441	-1.26808	1	538.184
4208	0.379396	4.20167	0.00441	-1.23788	1	538.184
4209	0.674259	2.41559	0.00441	-1.65866	1	538.184
4210	0.759042	1.04273	0.00441	-1.76203	1	538.184
4211	0.676994	1.29528	0.00441	-1.6115	1	538.184
4212	0.741299	0.968458	0.00441	-1.65166	1	538.184
4213	0.743341	1.66312	0.00441	-1.66834	1	538.184
4214	0.61011	2.06067	0.00441	-1.69854	1	538.184
4215	0.531692	3.38022	0.00441	-1.42034	1	538.184
4216	0.528181	1.46956	0.00441	-1.66651	1	538.185
4217	0.403954	4.97617	0.00441	-1.16781	1	538.185
4218	0.419046	3.15338	0.00441	-1.40464	1	538.185
4219	0.811704	2.323e-05	0.00441	-1.72954	1	538.185
4220	0.533206	3.36661	0.00441	-1.42222	1	538.185
4221	0.562912	1.30299	0.00441	-1.61258	1	538.185
4222	0.484384	2.2526	0.00441	-1.60889	1	538.185
4223	0.57696	3.93605	0.00441	-1.50867	1	538.185
4224	0.690931	1.99739	0.00441	-1.69764	1	538.185
4225	0.819799	2.323e-05	0.00441	-1.82478	1	538.185
4226	0.733231	1.7545	0.00441	-1.6896	1	538.186
4227	0.655321	2.52046	0.00441	-1.55193	1	538.186
4228	0.713236	1.15439	0.00441	-1.63152	1	538.186
4229	-0.228381	3.39253	0.00441	0.257578	1	538.186
4230	0.646962	1.73767	0.00441	-1.5779	1	538.186
4231	0.101428	4.8071	0.00441	-0.755956	1	538.186
4232	0.464136	2.36536	0.00441	-1.51691	1	538.186
4233	-0.240694	3.33729	0.00441	0.418173	1	538.186
4234	0.490825	3.83959	0.00441	-1.50834	1	538.186
4235	0.575841	1.64039	0.00441	-1.71107	1	538.187
4236	0.853855	0.188328	0.00441	-1.74128	1	538.187
4237	0.865656	2.323e-05	0.00441	-1.76509	1	538.187
4238	-0.337282	2.82418	0.00441	0.678435	1	538.188
4239	-0.579958	1.79438	0.00441	1.87184	1	538.188
4240	0.63806	1.35886	0.00441	-1.59863	1	538.188
4241	0.464645	2.21775	0.00441	-1.55516	1	538.188
4242	0.609268	0.958426	0.00441	-1.75778	1	538.188
4243	0.388269	3.52555	0.00441	-1.34324	1	538.188
4244	0.497391	3.09266	0.00441	-1.4272	1	538.188
4245	0.749531	1.36445	0.00441	-1.65561	1	538.189
4246	0.277629	6.07834	0.00441	-0.839806	1	538.189
4247	0.502453	2.8569	0.00441	-1.59639	1	538.189
4248	0.672333	0.278375	0.00441	-1.70472	1	538.189
4249	0.28266	4.91208	0.00441	-1.0154	1	538.189
4250	0.654493	0.264251	0.00441	-1.76488	1	538.19
4251	0.468206	4.32211	0.00441	-1.29812	1	538.19
4252	0.474253	2.76658	0.00441	-1.57939	1	538.19
4253	0.446993	2.5285	0.00441	-1.54981	1	538.19
4254	0.644764	3.07306	0.00441	-1.58989	1	538.19
4255	0.801422	0.857436	0.00441	-1.72214	1	538.191
4256	0.301503	4.46049	0.00441	-1.1279	1	538.191
4257	0.471735	4.81795	0.00441	-1.38118	1	538.191
4258	0.859018	2.323e-05	0.00441	-1.80425	1	538.192
4259	0.35971	3.63062	0.00441	-1.39436	1	538.192
4260	-0.58659	1.76574	0.00441	1.74429	1	538.192
4261	0.866322	2.323e-05	0.00441	-1.76506	1	538.192
4262	0.741455	2.323e-05	0.00441	-1.81027	1	538.192
4263	0.536868	1.29033	0.00441	-1.65446	1	538.192
4264	-0.166753	3.78421	0.00441	0.275868	1	538.193
4265	0.857224	0.206245	0.00441	-1.75087	1	538.193
4266	-0.502165	2.09372	0.00441	1.54181	1	538.193
4267	0.467536	2.20049	0.00441	-1.5778	1	538.193
4268	0.463062	2.62132	0.00441	-1.57425	1	538.193
4269	0.581765	3.86928	0.00441	-1.44549	1	538.193
4270	0.734745	1.80608	0.00441	-1.66104	1	538.193
4271	0.555929	1.72472	0.00441	-1.56636	1	538.193
4272	0.538646	1.321	0.00441	-1.67772	1	538.193
4273	0.588502	2.23251	0.00441	-1.68138	1	538.193
4274	0.55879	2.55034	0.00441	-1.64825	1	538.193
4275	0.641183	3.15574	0.00441	-1.53635	1	538.194
4276	-0.257498	3.34698	0.00441	0.801032	1	538.194
4277	0.50867	3.32169	0.00441	-1.56547	1	538.194
4278	0.524059	3.62669	0.00441	-1.54486	1	538.194
4279	-0.531933	1.95856	0.00441	1.33199	1	538.194
4280	0.453005	3.36659	0.00441	-1.38218	1	538.195
4281	0.470838	2.12184	0.00441	-1.57095	1	538.195
4282	0.421315	2.78645	0.00441	-1.50239	1	538.195
4283	0.829713	2.323e-05	0.00441	-1.73378	1	538.195
4284	0.769856	2.323e-05	0.00441	-1.8244	1	538.195
4285	0.718035	1.86388	0.00441	-1.6238	1	538.195
4286	0.863943	2.323e-05	0.00441	-1.7986	1	538.195
4287	0.615865	3.06157	0.00441	-1.50008	1	538.196
4288	0.751585	2.323e-05	0.00441	-1.73395	1	538.196
4289	0.699151	2.14772	0.00441	-1.60291	1	538.196
4290	0.456201	5.30158	0.00441	-1.224	1	538.196
4291	0.725248	2.323e-05	0.00441	-1.79256	1	538.196
4292	0.38516	5.02311	0.00441	-1.13774	1	538.196
4293	0.743463	0.932733	0.00441	-1.78141	1	538.196
4294	-0.211829	3.63783	0.00441	0.623266	1	538.196
4295	0.614498	1.4483	0.00441	-1.73983	1	538.196
4296	-0.445204	2.32627	0.00441	1.04488	1	538.196
4297	0.61832	0.970534	0.00441	-1.76418	1	538.197
4298	0.686776	2.32976	0.00441	-1.58837	1	538.197
4299	0.683701	2.45047	0.00441	-1.64635	1	538.197
4300	0.271015	5.46083	0.00441	-0.887634	1	538.197
4301	0.650258	1.34164	0.00441	-1.75604	1	538.197
4302	0.486166	5.15778	0.00441	-1.29963	1	538.197
4303	0.869875	2.323e-05	0.00441	-1.78361	1	538.197
4304	0.656941	0.634566	0.00441	-1.79352	1	538.197
4305	0.716704	2.07432	0.00441	-1.65577	1	538.197
4306	0.523108	3.75386	0.00441	-1.3873	1	538.198
4307	0.742335	1.70056	0.00441	-1.67803	1	538.198
4308	0.469578	4.3651	0.00441	-1.44069	1	538.198
4309	-0.250789	3.36894	0.00441	0.726579	1	538.198
4310	0.72127	1.87062	0.00441	-1.62864	1	538.198
4311	0.584959	1.70878	0.00441	-1.56645	1	538.198
4312	-0.221081	3.5813	0.00441	0.687449	1	538.198
4313	0.826882	2.323e-05	0.00441	-1.82429	1	538.198
4314	-0.213465	3.51046	0.00441	0.263763	1	538.198
4315	0.473771	2.10544	0.00441	-1.55985	1	538.198
4316	0.634844	0.539533	0.00441	-1.68108	1	538.199
4317	0.842058	2.323e-05	0.00441	-1.81821	1	538.199
4318	0.557867	1.05746	0.00441	-1.68704	1	538.199
4319	0.552762	1.99778	0.00441	-1.68033	1	538.199
4320	0.054017	5.28354	0.00441	-0.273807	1	538.199
4321	0.601062	0.666709	0.00441	-1.69477	1	538.199
4322	0.641837	3.11317	0.00441	-1.53424	1	538.199
4323	-0.595998	1.73059	0.00441	1.8796	1	538.199
4324	0.500548	4.49417	0.00441	-1.31945	1	538.199
4325	0.776136	0.575104	0.00441	-1.80316	1	538.2
4326	0.270926	4.20112	0.00441	-1.17117	1	538.2
4327	0.662754	1.17724	0.00441	-1.61386	1	538.2
4328	0.523061	2.15369	0.00441	-1.52446	1	538.2
4329	0.635448	3.13579	0.00441	-1.59182	1	538.2
4330	0.0415396	4.97353	0.00441	-0.287672	1	538.2
4331	0.632556	0.79175	0.00441	-1.77721	1	538.201
4332	-0.568102	1.83918	0.00441	1.83821	1	538.201
4333	0.378819	5.63128	0.00441	-1.16887	1	538.201
4334	0.79237	2.323e-05	0.00441	-1.82859	1	538.201
4335	0.526625	3.38338	0.00441	-1.56904	1	538.201
4336	0.707307	1.93672	0.00441	-1.61027	1	538.201
4337	0.700985	0.458552	0.00441	-1.66761	1	538.201
4338	0.361622	3.66962	0.00441	-1.31305	1	538.201
4339	0.770303	1.10726	0.00441	-1.74635	1	538.202
4340	0.743843	1.20209	0.00441	-1.64781	1	538.202
4341	0.701983	1.43405	0.00441	-1.74922	1	538.203
4342	0.515003	4.83884	0.00441	-1.37397	1	538.203
4343	0.70047	2.33421	0.00441	-1.6204	1	538.203
4344	0.747958	1.23149	0.00441	-1.65111	1	538.203
4345	0.482124	2.61701	0.00441	-1.47357	1	538.203
4346	0.764722	2.323e-05	0.00441	-1.82366	1	538.203
4347	0.819973	0.352602	0.00441	-1.80387	1	538.203
4348	0.620509	1.92493	0.00441	-1.55697	1	538.204
4349	0.677492	2.23984	0.00441	-1.57668	1	538.204
4350	0.529101	3.95694	0.00441	-1.37944	1	538.204
4351	0.698068	2.01789	0.00441	-1.69305	1	538.204
4352	0.136054	5.5886	0.00441	-0.464296	1	538.204
4353	0.349417	4.56713	0.00441	-1.1567	1	538.204
4354	0.64453	3.18724	0.00441	-1.56387	1	538.205
4355	0.780699	2.323e-05	0.00441	-1.72597	1	538.206
4356	0.536617	1.30805	0.00441	-1.6395	1	538.206
4357	-0.506612	2.06136	0.00441	1.33606	1	538.206
4358	0.563268	1.97145	0.00441	-1.54201	1	538.206
4359	0.401304	5.74704	0.00441	-1.11224	1	538.206
4360	-0.535104	1.96409	0.00441	1.74689	1	538.206
4361	0.739586	0.672893	0.00441	-1.80492	1	538.207
4362	0.757364	2.323e-05	0.00441	-1.82127	1	538.207
4363	-0.390908	2.59997	0.00441	1.1402	1	538.208
4364	0.655819	2.17141	0.00441	-1.56094	1	538.208
4365	0.364401	5.3624	0.00441	-1.20786	1	538.209
4366	0.45077	5.09093	0.00441	-1.21957	1	538.209
4367	0.217851	5.52691	0.00441	-0.899787	1	538.209
4368	0.824379	0.253734	0.00441	-1.81438	1	538.209
4369	0.304753	4.11898	0.00441	-1.2826	1	538.209
4370	0.552561	1.43232	0.00441	-1.59875	1	538.209
4371	0.807629	0.580459	0.00441	-1.70185	1	538.209
4372	0.435375	2.97285	0.00441	-1.52981	1	538.209
4373	0.651947	2.58495	0.00441	-1.54537	1	538.21
4374	0.719797	2.323e-05	0.00441	-1.76447	1	538.21
4375	0.694333	2.44712	0.00441	-1.62118	1	538.21
4376	0.864867	0.056538	0.00441	-1.74748	1	538.21
4377	0.657709	2.60611	0.00441	-1.64871	1	538.21
4378	-0.1989	3.71735	0.00441	0.62242	1	538.21
4379	0.667471	1.24474	0.00441	-1.76563	1	538.21
4380	0.486827	2.02497	0.00441	-1.55466	1	538.21
4381	0.412378	4.79294	0.00441	-1.19531	1	538.21
4382	0.810403	2.323e-05	0.00441	-1.727	1	538.21
4383	0.593579	3.12652	0.00441	-1.60817	1	538.21
4384	0.645253	1.57829	0.00441	-1.7403	1	538.211
4385	0.350241	3.73612	0.00441	-1.29779	1	538.211
4386	0.622795	0.867887	0.00441	-1.63932	1	538.211
4387	0.37319	3.59604	0.00441	-1.32704	1	538.211
4388	0.609561	0.62719	0.00441	-1.7497	1	538.212
4389	0.535991	2.3354	0.00441	-1.65207	1	538.212
4390	0.504871	2.60023	0.00441	-1.47631	1	538.212
4391	0.677319	2.033	0.00441	-1.58021	1	538.212
4392	0.699136	2.35075	0.00441	-1.61352	1	538.212
4393	0.640855	3.19379	0.00441	-1.53474	1	538.212
4394	0.301586	3.97041	0.00441	-1.24453	1	538.212
4395	0.770297	1.09616	0.00441	-1.74934	1	538.213
4396	0.731754	2.323e-05	0.00441	-1.74455	1	538.213
4397	-0.42147	2.47401	0.00441	1.38822	1	538.213
4398	0.348146	4.94824	0.00441	-1.25499	1	538.213
4399	0.828416	0.483929	0.00441	-1.77359	1	538.213
4400	0.724528	1.98949	0.00441	-1.65086	1	538.213
4401	0.535836	2.80568	0.00441	-1.46498	1	538.213
4402	0.503509	3.33924	0.00441	-1.56245	1	538.214
4403	0.61166	0.542876	0.00441	-1.73474	1	538.214
4404	0.619002	3.34702	0.00441	-1.57568	1	538.214
4405	0.460175	5.0602	0.00441	-1.23482	1	538.214
4406	-0.262476	3.29064	0.00441	0.578235	1	538.215
4407	-0.476203	2.217	0.00441	1.60362	1	538.215
4408	0.514588	2.67457	0.00441	-1.47033	1	538.215
4409	-0.286287	3.07333	0.00441	0.439734	1	538.215
4410	0.568043	2.61465	0.00441	-1.64831	1	538.215
4411	0.766672	1.3574	0.00441	-1.70542	1	538.215
4412	0.650587	0.310894	0.00441	-1.77506	1	538.215
4413	0.390528	5.72501	0.00441	-1.1577	1	538.215
4414	0.270606	5.00276	0.00441	-0.976602	1	538.216
4415	0.415772	4.32824	0.00441	-1.24925	1	538.216
4416	0.46347	5.24844	0.00441	-1.23543	1	538.216
4417	0.717962	0.175917	0.00441	-1.8234	1	538.216
4418	0.732742	2.323e-05	0.00441	-1.80621	1	538.216
4419	-0.636027	1.59181	0.00441	1.87643	1	538.217
4420	0.50594	3.86431	0.00441	-1.36496	1	538.217
4421	0.68857	1.09879	0.00441	-1.62323	1	538.217
4422	0.354147	5.26213	0.00441	-1.06403	1	538.217
4423	0.601728	0.851301	0.00441	-1.75355	1	538.217
4424	0.476288	5.16081	0.00441	-1.26039	1	538.217
4425	0.42473	3.80898	0.00441	-1.31616	1	538.217
4426	0.858253	2.323e-05	0.00441	-1.74862	1	538.218
4427	0.541618	4.22737	0.00441	-1.38007	1	538.218
4428	0.634821	0.785172	0.00441	-1.78	1	538.218
4429	0.582331	3.05978	0.00441	-1.6145	1	538.218
4430	0.304445	5.82726	0.00441	-0.899721	1	538.218
4431	0.777967	0.527924	0.00441	-1.80851	1	538.219
4432	0.548834	3.56777	0.00441	-1.4182	1	538.219
4433	0.438568	3.14948	0.00441	-1.52568	1	538.219
4434	0.830833	0.284505	0.00441	-1.7152	1	538.219
4435	0.681323	0.938691	0.00441	-1.63061	1	538.219
4436	0.627847	0.493152	0.00441	-1.69601	1	538.219
4437	0.645275	0.321343	0.00441	-1.72195	1	538.219
4438	-0.218881	3.46107	0.00441	0.367595	1	538.22
4439	-0.630133	1.61262	0.00441	1.99423	1	538.22
4440	0.467759	2.90469	0.00441	-1.56829	1	538.221
4441	0.509503	1.89597	0.00441	-1.64983	1	538.221
4442	0.678578	1.19436	0.00441	-1.77061	1	538.221
4443	0.74952	1.03374	0.00441	-1.65268	1	538.221
4444	0.845459	2.323e-05	0.00441	-1.73864	1	538.221
4445	0.384231	3.52815	0.00441	-1.43963	1	538.221
4446	0.730907	2.323e-05	0.00441	-1.8051	1	538.221
4447	0.611256	3.00946	0.00441	-1.61978	1	538.222
4448	0.536453	4.49821	0.00441	-1.43845	1	538.222
4449	0.312143	4.98691	0.00441	-1.04297	1	538.222
4450	0.437272	4.52149	0.00441	-1.24855	1	538.222
4451	0.687056	0.573096	0.00441	-1.809	1	538.222
4452	0.830654	0.36358	0.00441	-1.71784	1	538.222
4453	-0.144139	4.01879	0.00441	0.245479	1	538.223
4454	0.487934	5.01946	0.00441	-1.35213	1	538.223
4455	0.546557	1.93755	0.00441	-1.54384	1	538.223
4456	-0.290708	3.12028	0.00441	0.623722	1	538.223
4457	-0.506965	2.07973	0.00441	1.51145	1	538.223
4458	0.743777	2.323e-05	0.00441	-1.81588	1	538.223
4459	0.328885	4.43037	0.00441	-1.29556	1	538.223
4460	0.677737	0.361498	0.00441	-1.68362	1	538.223
4461	0.10444	4.82382	0.00441	-0.645008	1	538.223
4462	0.40122	3.47174	0.00441	-1.46527	1	538.224
4463	0.776122	1.13965	0.00441	-1.73684	1	538.225
4464	0.434092	2.94706	0.00441	-1.53067	1	538.225
4465	0.663351	2.34684	0.00441	-1.67606	1	538.225
4466	0.449331	2.45494	0.00441	-1.50816	1	538.225
4467	0.349831	6.00913	0.00441	-1.01423	1	538.225
4468	-0.328445	2.88646	0.00441	0.75487	1	538.225
4469	0.678245	1.52791	0.00441	-1.59825	1	538.225
4470	0.574762	0.858048	0.00441	-1.69524	1	538.226
4471	-0.552382	1.89637	0.00441	1.67202	1	538.227
4472	0.770221	0.879515	0.00441	-1.66899	1	538.227
4473	0.664233	0.571746	0.00441	-1.6603	1	538.227
4474	0.487249	3.29248	0.00441	-1.40181	1	538.227
4475	0.59326	3.62574	0.00441	-1.55177	1	538.227
4476	0.465548	2.64868	0.00441	-1.57934	1	538.227
4477	0.360282	5.6636	0.00441	-1.02847	1	538.228
4478	0.473788	2.52322	0.00441	-1.59318	1	538.228
4479	-0.34183	2.84878	0.00441	0.970261	1	538.228
4480	0.330042	4.04923	0.00441	-1.33123	1	538.228
4481	0.558965	3.99318	0.00441	-1.51189	1	538.228
4482	0.707061	2.14567	0.00441	-1.66998	1	538.228
4483	0.634536	1.70831	0.00441	-1.57313	1	538.228
4484	0.748431	1.33123	0.00441	-1.64944	1	538.228
4485	0.773343	1.00975	0.00441	-1.75984	1	538.228
4486	0.718354	0.684754	0.00441	-1.6514	1	538.229
4487	-0.27761	3.23322	0.00441	0.776424	1	538.229
4488	0.795643	2.323e-05	0.00441	-1.72368	1	538.23
4489	0.733083	2.323e-05	0.00441	-1.8085	1	538.23
4490	0.460396	2.8512	0.00441	-1.56487	1	538.23
4491	0.844961	0.361033	0.00441	-1.74137	1	538.23
4492	-0.525965	2.00718	0.00441	1.77026	1	538.23
4493	-0.436911	2.37538	0.00441	1.25109	1	538.23
4494	0.565445	2.04152	0.00441	-1.68692	1	538.23
4495	0.419956	3.34423	0.00441	-1.37297	1	538.23
4496	0.483017	1.91047	0.00441	-1.59223	1	538.231
4497	0.548702	3.14088	0.00441	-1.4446	1	538.231
4498	0.530306	3.86412	0.00441	-1.38413	1	538.231
4499	0.378366	5.82441	0.00441	-1.12045	1	538.231
4500	0.355151	5.60951	0.00441	-1.14875	1	538.231
4501	0.577357	3.21524	0.00441	-1.45865	1	538.231
4502	-0.115912	4.094	0.00441	0.151305	1	538.231
4503	0.567991	4.16086	0.00441	-1.48226	1	538.232
4504	0.754642	1.56025	0.00441	-1.67613	1	538.232
4505	0.45823	4.8842	0.00441	-1.36817	1	538.232
4506	0.172309	5.87033	0.00441	-0.584472	1	538.232
4507	0.129555	5.05895	0.00441	-0.630097	1	538.232
4508	-0.0684461	4.13673	0.00441	-0.279154	1	538.232
4509	0.51293	4.80666	0.00441	-1.32637	1	538.232
4510	-0.107844	4.10771	0.00441	-0.0664499	1	538.232
4511	0.574233	1.20018	0.00441	-1.61635	1	538.232
4512	0.634856	0.451416	0.00441	-1.69605	1	538.233
4513	-0.416638	2.44854	0.00441	0.904979	1	538.233
4514	0.569435	1.39933	0.00441	-1.59475	1	538.233
4515	0.455202	4.34335	0.00441	-1.28167	1	538.233
4516	0.747372	0.736931	0.00441	-1.8001	1	538.233
4517	0.233385	6.03111	0.00441	-0.749971	1	538.233
4518	0.875142	2.323e-05	0.00441	-1.78007	1	538.233
4519	0.0175767	4.86921	0.00441	-0.2084	1	538.234
4520	0.71581	2.323e-05	0.00441	-1.77875	1	538.234
4521	0.855313	2.323e-05	0.00441	-1.81443	1	538.234
4522	0.788409	2.323e-05	0.00441	-1.83143	1	538.234
4523	0.287656	5.5717	0.00441	-1.04832	1	538.234
4524	0.559297	2.4754	0.00441	-1.65632	1	538.234
4525	0.568623	0.980363	0.00441	-1.71486	1	538.234
4526	0.403602	3.96197	0.00441	-1.28359	1	538.235
4527	0.591074	1.06993	0.00441	-1.62515	1	538.235
4528	0.23941	5.37568	0.00441	-0.834889	1	538.235
4529	0.649695	1.38384	0.00441	-1.7556	1	538.235
4530	0.805454	2.323e-05	0.00441	-1.83167	1	538.235
4531	0.838397	2.323e-05	0.00441	-1.82414	1	538.235
4532	0.769543	0.812413	0.00441	-1.66826	1	538.235
4533	0.67395	1.08848	0.00441	-1.77828	1	538.236
4534	-0.621425	1.6384	0.00441	1.74892	1	538.236
4535	0.545247	2.71932	0.00441	-1.47415	1	538.236
4536	0.72273	1.61051	0.00441	-1.62324	1	538.236
4537	0.538932	4.61402	0.00441	-1.37664	1	538.236
4538	0.831975	0.495367	0.00441	-1.7681	1	538.236
4539	0.491867	1.79894	0.00441	-1.61463	1	538.236
4540	0.304828	4.06501	0.00441	-1.21186	1	538.236
4541	0.345483	4.29595	0.00441	-1.33268	1	538.236
4542	0.609197	0.889363	0.00441	-1.6401	1	538.236
4543	-0.222554	3.50891	0.00441	0.405022	1	538.237
4544	-0.264998	3.28868	0.00441	0.636932	1	538.237
4545	-0.554682	1.88878	0.00441	1.8483	1	538.237
4546	0.365703	4.68579	0.00441	-1.15504	1	538.237
4547	0.853064	0.296039	0.00441	-1.74899	1	538.237
4548	0.275163	4.11211	0.00441	-1.21634	1	538.238
4549	-0.641453	1.57756	0.00441	2.10572	1	538.238
4550	0.613215	1.65482	0.00441	-1.72979	1	538.238
4551	0.443157	2.58945	0.00441	-1.48516	1	538.238
4552	0.552935	4.48413	0.00441	-1.40861	1	538.238
4553	0.597696	3.75244	0.00441	-1.46552	1	538.238
4554	0.591446	1.89974	0.00441	-1.54961	1	538.238
4555	0.43664	3.68226	0.00441	-1.48761	1	538.238
4556	0.427916	5.63967	0.00441	-1.19809	1	538.238
4557	0.648122	1.41433	0.00441	-1.75357	1	538.239
4558	0.769972	2.323e-05	0.00441	-1.82869	1	538.239
4559	0.715537	2.323e-05	0.00441	-1.78084	1	538.239
4560	0.443135	5.15257	0.00441	-1.31751	1	538.239
4561	0.536017	1.93005	0.00441	-1.54434	1	538.239
4562	-0.160547	3.74669	0.00441	0.120943	1	538.239
4563	0.433646	3.31929	0.00441	-1.51177	1	538.239
4564	0.585969	3.65582	0.00441	-1.44856	1	538.239
4565	0.580986	3.26859	0.00441	-1.45814	1	538.239
4566	-0.341226	2.87154	0.00441	0.940564	1	538.239
4567	0.608534	1.50179	0.00441	-1.58218	1	538.239
4568	0.727821	1.68932	0.00441	-1.62826	1	538.24
4569	0.796717	0.974134	0.00441	-1.72833	1	538.24
4570	0.740954	2.323e-05	0.00441	-1.73443	1	538.24
4571	0.738825	1.56272	0.00441	-1.72117	1	538.24
4572	0.416455	5.35635	0.00441	-1.26348	1	538.24
4573	0.718014	2.323e-05	0.00441	-1.7582	1	538.24
4574	0.459048	4.05427	0.00441	-1.31141	1	538.24
4575	0.51511	4.47578	0.00441	-1.33498	1	538.24
4576	0.68223	1.11373	0.00441	-1.61945	1	538.24
4577	0.684779	1.69462	0.00441	-1.59378	1	538.241
4578	0.680399	1.00628	0.00441	-1.62518	1	538.241
4579	0.629194	1.75176	0.00441	-1.56824	1	538.241
4580	0.00688979	5.00805	0.00441	-0.140767	1	538.241
4581	0.555988	3.283	0.00441	-1.59049	1	538.241
4582	0.473248	5.17742	0.00441	-1.32224	1	538.241
4583	0.41002	2.84496	0.00441	-1.4847	1	538.241
4584	0.625075	0.643074	0.00441	-1.66651	1	538.241
4585	0.305132	3.88732	0.00441	-1.2742	1	538.241
4586	-0.223281	3.53326	0.00441	0.496168	1	538.241
4587	0.867896	2.323e-05	0.00441	-1.80324	1	538.242
4588	0.861698	2.323e-05	0.00441	-1.74834	1	538.242
4589	0.649277	1.06219	0.00441	-1.77559	1	538.242
4590	0.710548	0.476859	0.00441	-1.6632	1	538.242
4591	0.0390524	4.52162	0.00441	-0.563863	1	538.242
4592	0.56902	3.78526	0.00441	-1.53863	1	538.242
4593	0.673957	1.55481	0.00441	-1.59425	1	538.242
4594	0.582016	0.793942	0.00441	-1.71773	1	538.242
4595	0.70846	1.76322	0.00441	-1.71912	1	538.242
4596	0.8052	0.354833	0.00441	-1.69484	1	538.242
4597	0.632979	2.89491	0.00441	-1.62889	1	538.243
4598	0.661963	1.58295	0.00441	-1.58815	1	538.243
4599	0.548559	4.34256	0.00441	-1.46355	1	538.244
4600	-0.33326	2.90973	0.00441	1.02538	1	538.244
4601	0.875274	2.323e-05	0.00441	-1.77003	1	538.244
4602	-0.410916	2.52347	0.00441	1.2942	1	538.244
4603	0.285023	4.03997	0.00441	-1.22201	1	538.244
4604	-0.368812	2.70711	0.00441	1.04595	1	538.244
4605	0.833792	0.0664499	0.00441	-1.71921	1	538.244
4606	0.565457	3.89414	0.00441	-1.41729	1	538.244
4607	0.751991	1.20293	0.00441	-1.75465	1	538.244
4608	0.571193	1.94593	0.00441	-1.69624	1	538.245
4609	0.645582	3.21074	0.00441	-1.56864	1	538.245
4610	-0.277322	3.14738	0.00441	0.561628	1	538.245
4611	0.327607	4.09995	0.00441	-1.32539	1	538.245
4612	0.714211	2.323e-05	0.00441	-1.77686	1	538.245
4613	-0.483265	2.18674	0.00441	1.63574	1	538.246
4614	0.673672	0.262871	0.00441	-1.80164	1	538.246
4615	0.718838	0.503967	0.00441	-1.66123	1	538.246
4616	0.69651	0.339627	0.00441	-1.81866	1	538.246
4617	0.866474	2.323e-05	0.00441	-1.80581	1	538.246
4618	-0.387528	2.58175	0.00441	0.793922	1	538.246
4619	0.506698	2.09469	0.00441	-1.64397	1	538.246
4620	0.267465	4.76047	0.00441	-1.16106	1	538.247
4621	0.658112	2.93071	0.00441	-1.55084	1	538.247
4622	0.800253	2.323e-05	0.00441	-1.72254	1	538.247
4623	0.543516	1.18108	0.00441	-1.68055	1	538.247
4624	-0.331881	2.92652	0.00441	0.943608	1	538.247
4625	0.558182	2.02368	0.00441	-1.53451	1	538.248
4626	0.185777	4.5722	0.00441	-1.01402	1	538.248
4627	0.382013	3.24995	0.00441	-1.44502	1	538.248
4628	0.846466	0.30109	0.00441	-1.78937	1	538.248
4629	0.606665	1.55275	0.00441	-1.73429	1	538.248
4630	0.580286	1.23965	0.00441	-1.73497	1	538.248
4631	0.833475	0.525268	0.00441	-1.7393	1	538.248
4632	-0.554822	1.88484	0.00441	1.62725	1	538.248
4633	0.617795	2.27409	0.00441	-1.53273	1	538.248
4634	0.305674	3.98975	0.00441	-1.29296	1	538.248
4635	0.830254	2.323e-05	0.00441	-1.82841	1	538.248
4636	0.501851	2.69165	0.00441	-1.46416	1	538.249
4637	-0.518403	2.03852	0.00441	1.75067	1	538.249
4638	0.58127	3.88536	0.00441	-1.52219	1	538.249
4639	0.398735	4.07072	0.00441	-1.41788	1	538.249
4640	-0.248216	3.33455	0.00441	0.566001	1	538.249
4641	0.123964	5.37914	0.00441	-0.484505	1	538.249
4642	0.628739	3.38096	0.00441	-1.51116	1	538.249
4643	-0.198951	3.68303	0.00441	0.426808	1	538.25
4644	-0.103971	4.06385	0.00441	-0.0169222	1	538.25
4645	-0.148882	3.80782	0.00441	-0.015399	1	538.25
4646	0.619057	1.91666	0.00441	-1.71484	1	538.25
4647	0.665053	2.25312	0.00441	-1.68698	1	538.25
4648	0.727307	0.724509	0.00441	-1.65052	1	538.25
4649	0.517121	4.07752	0.00441	-1.35791	1	538.251
4650	0.422742	3.24762	0.00441	-1.50542	1	538.251
4651	0.628365	1.92894	0.00441	-1.71562	1	538.251
4652	0.832484	2.323e-05	0.00441	-1.72943	1	538.251
4653	0.611305	3.52258	0.00441	-1.55957	1	538.251
4654	0.621345	1.23647	0.00441	-1.75758	1	538.251
4655	-0.518939	2.03426	0.00441	1.75548	1	538.251
4656	0.692947	1.25801	0.00441	-1.61483	1	538.251
4657	0.800316	0.582511	0.00441	-1.79384	1	538.251
4658	0.32652	4.83694	0.00441	-1.24427	1	538.251
4659	0.688575	1.37857	0.00441	-1.75903	1	538.252
4660	-0.583743	1.77776	0.00441	1.77855	1	538.252
4661	0.771641	2.323e-05	0.00441	-1.83031	1	538.252
4662	-0.559284	1.87419	0.00441	1.92411	1	538.252
4663	0.425897	5.53087	0.00441	-1.23352	1	538.252
4664	0.510968	1.98094	0.00441	-1.54267	1	538.252
4665	-0.247302	3.41214	0.00441	0.782304	1	538.252
4666	0.754482	0.378225	0.00441	-1.82829	1	538.252
4667	0.438888	5.36491	0.00441	-1.27633	1	538.253
4668	0.542498	1.20631	0.00441	-1.68441	1	538.253
4669	0.597094	3.60897	0.00441	-1.55525	1	538.253
4670	0.729255	2.323e-05	0.00441	-1.80829	1	538.254
4671	0.838393	2.323e-05	0.00441	-1.73159	1	538.254
4672	0.662272	1.45817	0.00441	-1.75327	1	538.254
4673	-0.116617	4.04889	0.00441	-0.0519065	1	538.254
4674	0.701383	1.19106	0.00441	-1.7726	1	538.254
4675	0.641801	3.13632	0.00441	-1.59335	1	538.254
4676	0.707374	2.31062	0.00441	-1.6323	1	538.255
4677	-0.559136	1.85519	0.00441	1.42666	1	538.255
4678	0.674797	0.244736	0.00441	-1.70403	1	538.255
4679	0.635972	1.19868	0.00441	-1.76493	1	538.255
4680	0.771756	0.917066	0.00441	-1.77475	1	538.255
4681	-0.618119	1.64934	0.00441	1.83194	1	538.255
4682	0.767828	1.19758	0.00441	-1.74321	1	538.256
4683	0.870786	2.323e-05	0.00441	-1.75674	1	538.256
4684	0.497401	1.8993	0.00441	-1.56064	1	538.256
4685	0.586615	4.00656	0.00441	-1.49694	1	538.256
4686	0.651039	2.87779	0.00441	-1.62348	1	538.256
4687	0.8444	2.323e-05	0.00441	-1.82374	1	538.257
4688	-0.0686511	4.14902	0.00441	-0.292606	1	538.257
4689	0.515508	3.01687	0.00441	-1.59736	1	538.257
4690	-0.0364224	4.34739	0.00441	-0.371716	1	538.257
4691	0.44556	5.55975	0.00441	-1.21347	1	538.257
4692	0.572067	2.22114	0.00441	-1.68034	1	538.257
4693	0.712421	0.456729	0.00441	-1.82178	1	538.257
4694	0.474818	2.68963	0.00441	-1.58921	1	538.257
4695	0.862555	0.105266	0.00441	-1.7375	1	538.257
4696	0.648833	2.60558	0.00441	-1.53815	1	538.257
4697	0.714359	1.11345	0.00441	-1.62909	1	538.258
4698	0.823483	0.549425	0.00441	-1.71505	1	538.258
4699	0.718358	2.323e-05	0.00441	-1.75316	1	538.258
4700	0.405297	5.77108	0.00441	-1.11439	1	538.258
4701	0.559035	1.09371	0.00441	-1.64374	1	538.258
4702	0.507058	2.47754	0.00441	-1.48637	1	538.258
4703	0.512665	4.31169	0.00441	-1.33891	1	538.258
4704	0.505277	4.09194	0.00441	-1.34548	1	538.258
4705	0.249815	5.84249	0.00441	-0.888932	1	538.258
4706	0.537172	2.24092	0.00441	-1.66146	1	538.258
4707	-0.292253	3.15913	0.00441	0.910052	1	538.258
4708	0.706602	1.98914	0.00441	-1.69628	1	538.258
4709	-0.456018	2.2915	0.00441	1.19	1	538.259
4710	0.443335	4.61301	0.00441	-1.39768	1	538.259
4711	0.604531	1.10802	0.00441	-1.75613	1	538.259
4712	0.686401	2.63308	0.00441	-1.6125	1	538.259
4713	-0.441016	2.36474	0.00441	1.35199	1	538.259
4714	0.786045	1.12822	0.00441	-1.69749	1	538.259
4715	-0.0637389	4.5528	0.00441	0.160562	1	538.259
4716	0.3656	4.46462	0.00441	-1.34135	1	538.259
4717	0.32185	3.88752	0.00441	-1.32847	1	538.259
4718	0.518234	4.854	0.00441	-1.33622	1	538.26
4719	0.612199	0.865147	0.00441	-1.64024	1	538.26
4720	0.864132	2.323e-05	0.00441	-1.74804	1	538.26
4721	0.325043	3.70524	0.00441	-1.31378	1	538.26
4722	0.599893	1.77551	0.00441	-1.71936	1	538.26
4723	0.450816	2.48156	0.00441	-1.56735	1	538.261
4724	0.0980214	5.27809	0.00441	-0.414285	1	538.261
4725	0.663946	1.26374	0.00441	-1.6054	1	538.261
4726	-0.235538	3.3565	0.00441	0.276226	1	538.261
4727	0.512383	4.80397	0.00441	-1.32129	1	538.261
4728	-0.53792	1.94466	0.00441	1.45273	1	538.261
4729	0.392041	5.16891	0.00441	-1.12712	1	538.262
4730	0.714512	2.323e-05	0.00441	-1.78742	1	538.262
4731	0.611183	3.22412	0.00441	-1.48558	1	538.262
4732	0.275621	4.33069	0.00441	-1.12689	1	538.262
4733	0.526679	4.66564	0.00441	-1.41686	1	538.262
4734	0.374492	3.23229	0.00441	-1.40291	1	538.262
4735	-0.592271	1.74445	0.00441	1.74055	1	538.262
4736	0.444062	4.96164	0.00441	-1.21517	1	538.262
4737	0.75399	2.323e-05	0.00441	-1.72641	1	538.262
4738	0.733121	1.80244	0.00441	-1.69548	1	538.262
4739	0.778208	1.22981	0.00441	-1.68818	1	538.263
4740	0.426504	4.43686	0.00441	-1.24446	1	538.263
4741	0.258622	5.26364	0.00441	-1.06067	1	538.263
4742	0.59546	0.941865	0.00441	-1.75261	1	538.263
4743	0.621356	3.5166	0.00441	-1.55198	1	538.263
4744	-0.40201	2.5376	0.00441	1.1171	1	538.263
4745	0.356306	4.10797	0.00441	-1.36637	1	538.264
4746	0.470038	4.73069	0.00441	-1.3989	1	538.264
4747	-0.509921	2.07033	0.00441	1.58484	1	538.264
4748	-0.295561	3.022	0.00441	0.470531	1	538.264
4749	0.646339	1.06771	0.00441	-1.61579	1	538.264
4750	-0.533144	1.97616	0.00441	1.72163	1	538.264
4751	0.412084	2.86542	0.00441	-1.45128	1	538.265
4752	0.831288	0.136508	0.00441	-1.71179	1	538.265
4753	0.776034	2.323e-05	0.00441	-1.72139	1	538.265
4754	-0.298266	3.08947	0.00441	0.69374	1	538.265
4755	0.551249	4.16559	0.00441	-1.49262	1	538.265
4756	0.440621	4.41789	0.00441	-1.41985	1	538.266
4757	0.406085	2.97482	0.00441	-1.49172	1	538.266
4758	0.771518	2.323e-05	0.00441	-1.72191	1	538.266
4759	0.716084	2.323e-05	0.00441	-1.7926	1	538.266
4760	0.551868	2.01643	0.00441	-1.68339	1	538.266
4761	0.653947	2.5309	0.00441	-1.66368	1	538.266
4762	-0.609338	1.68803	0.00441	2.05368	1	538.267
4763	0.521898	3.50296	0.00441	-1.40036	1	538.268
4764	0.538923	2.3022	0.00441	-1.50623	1	538.268
4765	0.0277301	4.5756	0.00441	-0.568328	1	538.268
4766	0.879707	2.323e-05	0.00441	-1.77813	1	538.268
4767	0.872012	0.116203	0.00441	-1.75098	1	538.269
4768	0.27353	4.55348	0.00441	-1.1989	1	538.269
4769	0.670247	1.13516	0.00441	-1.77691	1	538.269
4770	0.351779	3.986	0.00441	-1.37089	1	538.269
4771	0.282067	5.98527	0.00441	-0.919433	1	538.27
4772	0.623007	1.49125	0.00441	-1.74479	1	538.27
4773	-0.209078	3.52104	0.00441	0.22131	1	538.27
4774	0.878387	2.323e-05	0.00441	-1.76873	1	538.27
4775	-0.130978	4.10467	0.00441	0.350599	1	538.27
4776	0.63725	3.22888	0.00441	-1.58541	1	538.271
4777	0.796768	2.323e-05	0.00441	-1.72041	1	538.271
4778	0.0920145	5.05046	0.00441	-0.650046	1	538.271
4779	0.555766	3.92472	0.00441	-1.52452	1	538.271
4780	0.569374	1.84895	0.00441	-1.54933	1	538.271
4781	0.759019	2.323e-05	0.00441	-1.72409	1	538.271
4782	0.711546	2.323e-05	0.00441	-1.7669	1	538.271
4783	-0.334334	2.86262	0.00441	0.81163	1	538.272
4784	0.550469	2.12642	0.00441	-1.52321	1	538.272
4785	0.673479	0.92655	0.00441	-1.7907	1	538.272
4786	0.277626	5.79387	0.00441	-0.839842	1	538.272
4787	0.332843	4.70194	0.00441	-1.11382	1	538.272
4788	0.65582	1.57342	0.00441	-1.58494	1	538.272
4789	0.571636	3.25947	0.00441	-1.59789	1	538.272
4790	0.076815	5.45316	0.00441	-0.261676	1	538.272
4791	0.40452	3.4572	0.00441	-1.47402	1	538.272
4792	0.848419	2.323e-05	0.00441	-1.82346	1	538.272
4793	-0.278689	3.1719	0.00441	0.528692	1	538.272
4794	-0.521437	2.02156	0.00441	1.59864	1	538.272
4795	0.596334	1.8012	0.00441	-1.55599	1	538.273
4796	0.733919	1.0609	0.00441	-1.63917	1	538.273
4797	0.524341	1.40693	0.00441	-1.66765	1	538.273
4798	-0.292963	3.11246	0.00441	0.810583	1	538.273
4799	0.627716	2.27763	0.00441	-1.69011	1	538.273
4800	0.742038	0.280017	0.00441	-1.67909	1	538.273
4801	0.673451	1.1709	0.00441	-1.61234	1	538.273
4802	0.651785	0.730428	0.00441	-1.64314	1	538.273
4803	0.733658	0.0873383	0.00441	-1.70655	1	538.273
4804	0.353641	4.28024	0.00441	-1.34741	1	538.274
4805	0.873687	2.323e-05	0.00441	-1.75759	1	538.274
4806	-0.297699	3.07296	0.00441	0.769825	1	538.274
4807	0.603279	3.54972	0.00441	-1.46899	1	538.274
4808	0.712411	2.323e-05	0.00441	-1.7619	1	538.274
4809	0.734134	0.347037	0.00441	-1.83056	1	538.274
4810	-0.191266	3.64195	0.00441	0.198724	1	538.274
4811	0.629402	3.00362	0.00441	-1.50875	1	538.274
4812	0.79669	0.383063	0.00441	-1.81972	1	538.275
4813	0.872658	2.323e-05	0.00441	-1.75575	1	538.275
4814	0.355909	3.59205	0.00441	-1.32054	1	538.275
4815	0.708328	2.28932	0.00441	-1.64802	1	538.275
4816	0.725805	2.323e-05	0.00441	-1.80797	1	538.276
4817	-0.165612	3.80541	0.00441	0.145674	1	538.276
4818	0.775342	0.876581	0.00441	-1.77884	1	538.276
4819	-0.64681	1.55241	0.00441	1.83909	1	538.276
4820	0.844788	0.100036	0.00441	-1.72037	1	538.276
4821	0.651612	2.59302	0.00441	-1.65864	1	538.276
4822	0.602023	0.575138	0.00441	-1.72455	1	538.276
4823	0.710529	0.494052	0.00441	-1.82106	1	538.276
4824	0.613124	2.5074	0.00441	-1.5161	1	538.276
4825	0.429169	2.56013	0.00441	-1.51107	1	538.276
4826	0.542764	4.26021	0.00441	-1.48124	1	538.276
4827	0.68972	0.358315	0.00441	-1.81777	1	538.276
4828	0.625555	2.41526	0.00441	-1.67882	1	538.277
4829	0.847037	0.309591	0.00441	-1.72897	1	538.277
4830	0.48127	1.93262	0.00441	-1.61135	1	538.277
4831	-0.206307	3.49409	0.00441	0.240228	1	538.277
4832	0.496381	5.03671	0.00441	-1.29063	1	538.277
4833	0.603665	0.622339	0.00441	-1.68938	1	538.277
4834	0.672018	0.641551	0.00441	-1.8053	1	538.277
4835	0.431534	3.955	0.00441	-1.46145	1	538.278
4836	0.745389	2.323e-05	0.00441	-1.82287	1	538.278
4837	-0.557331	1.88201	0.00441	1.92299	1	538.278
4838	0.547721	1.37631	0.00441	-1.70522	1	538.278
4839	0.835676	2.323e-05	0.00441	-1.72821	1	538.278
4840	0.702045	2.04644	0.00441	-1.69466	1	538.278
4841	0.80724	0.881533	0.00441	-1.71821	1	538.278
4842	0.627906	0.60903	0.00441	-1.77925	1	538.278
4843	0.489046	2.60656	0.00441	-1.60771	1	538.278
4844	0.379093	5.55613	0.00441	-1.06783	1	538.278
4845	-0.335753	2.89918	0.00441	0.904224	1	538.279
4846	-0.502847	2.08036	0.00441	1.2566	1	538.279
4847	0.880689	2.323e-05	0.00441	-1.77395	1	538.279
4848	0.535456	3.63473	0.00441	-1.55356	1	538.279
4849	-0.635642	1.59709	0.00441	2.047	1	538.279
4850	0.806246	0.512533	0.00441	-1.80082	1	538.279
4851	0.825428	0.51944	0.00441	-1.78218	1	538.279
4852	0.371078	3.36369	0.00441	-1.42964	1	538.28
4853	0.838293	2.323e-05	0.00441	-1.72908	1	538.28
4854	-0.442793	2.35569	0.00441	1.35099	1	538.28
4855	0.386244	3.49558	0.00441	-1.44954	1	538.28
4856	0.5114	2.91357	0.00441	-1.60411	1	538.281
4857	0.634608	3.16374	0.00441	-1.59871	1	538.281
4858	-0.169361	3.70361	0.00441	0.0506528	1	538.281
4859	0.768486	1.33923	0.00441	-1.72318	1	538.281
4860	0.29106	5.36152	0.00441	-0.940327	1	538.281
4861	0.398465	5.15117	0.00441	-1.28597	1	538.282
4862	0.867946	2.323e-05	0.00441	-1.81028	1	538.282
4863	0.699174	0.295264	0.00441	-1.68191	1	538.282
4864	0.826737	0.146399	0.00441	-1.70773	1	538.282
4865	-0.31456	2.97705	0.00441	0.802131	1	538.282
4866	0.728219	1.13758	0.00441	-1.63326	1	538.283
4867	0.712094	2.323e-05	0.00441	-1.7598	1	538.283
4868	0.638859	0.432932	0.00441	-1.69073	1	538.283
4869	0.691913	1.39085	0.00441	-1.60668	1	538.283
4870	0.580089	1.09612	0.00441	-1.62326	1	538.283
4871	0.575311	1.94245	0.00441	-1.70081	1	538.283
4872	0.534576	2.40651	0.00441	-1.65168	1	538.283
4873	0.518404	2.3696	0.00441	-1.64358	1	538.284
4874	0.639702	2.54307	0.00441	-1.66706	1	538.284
4875	0.347979	4.8037	0.00441	-1.11543	1	538.284
4876	-0.301498	3.00964	0.00441	0.494985	1	538.284
4877	0.467867	4.43937	0.00441	-1.28253	1	538.284
4878	0.562916	2.82229	0.00441	-1.47118	1	538.284
4879	0.615328	1.1728	0.00441	-1.7605	1	538.284
4880	0.603218	3.10803	0.00441	-1.48059	1	538.284
4881	0.502555	3.62919	0.00441	-1.54091	1	538.285
4882	0.760413	1.55262	0.00441	-1.68238	1	538.285
4883	0.462779	3.31462	0.00441	-1.38612	1	538.285
4884	0.563656	3.31175	0.00441	-1.5924	1	538.285
4885	0.719558	2.323e-05	0.00441	-1.74621	1	538.286
4886	-0.249718	3.253	0.00441	0.317526	1	538.286
4887	0.414234	3.8411	0.00441	-1.30235	1	538.286
4888	0.187175	5.24298	0.00441	-0.737817	1	538.286
4889	-0.60337	1.7063	0.00441	1.82715	1	538.286
4890	-0.539275	1.94161	0.00441	1.64927	1	538.286
4891	0.295177	4.3674	0.00441	-1.13389	1	538.286
4892	0.434935	2.47613	0.00441	-1.51898	1	538.287
4893	0.612663	3.02384	0.00441	-1.49164	1	538.287
4894	0.751669	1.68316	0.00441	-1.67946	1	538.287
4895	-0.0880832	4.04116	0.00441	-0.230552	1	538.287
4896	0.826093	2.323e-05	0.00441	-1.72412	1	538.287
4897	-0.498827	2.11019	0.00441	1.57214	1	538.287
4898	0.429373	3.0688	0.00441	-1.4083	1	538.288
4899	0.506058	3.08489	0.00441	-1.58874	1	538.288
4900	0.689771	2.21058	0.00441	-1.58202	1	538.288
4901	0.788265	1.03087	0.00441	-1.74752	1	538.288
4902	0.733285	0.0194259	0.00441	-1.82276	1	538.289
4903	0.485869	2.55843	0.00441	-1.60823	1	538.289
4904	0.667188	0.422839	0.00441	-1.67439	1	538.289
4905	0.690776	2.46096	0.00441	-1.65005	1	538.289
4906	0.609922	3.78517	0.00441	-1.4892	1	538.289
4907	0.497815	2.32903	0.00441	-1.50071	1	538.289
4908	0.520499	1.38626	0.00441	-1.64559	1	538.289
4909	0.615317	1.77724	0.00441	-1.7258	1	538.289
4910	0.800175	2.323e-05	0.00441	-1.83662	1	538.289
4911	0.74397	1.79249	0.00441	-1.65968	1	538.289
4912	-0.290335	3.17033	0.00441	0.898969	1	538.289
4913	0.879373	2.323e-05	0.00441	-1.76472	1	538.289
4914	0.0139124	4.41702	0.00441	-0.545985	1	538.289
4915	-0.510453	2.07158	0.00441	1.74843	1	538.29
4916	0.770671	1.17736	0.00441	-1.74727	1	538.29
4917	0.755301	2.323e-05	0.00441	-1.72357	1	538.29
4918	0.397639	3.25041	0.00441	-1.38046	1	538.29
4919	0.389262	5.23822	0.00441	-1.26291	1	538.29
4920	0.583803	1.10769	0.00441	-1.74377	1	538.291
4921	0.457195	2.70688	0.00441	-1.57329	1	538.291
4922	-0.35052	2.82318	0.00441	0.977107	1	538.291
4923	-0.400312	2.5645	0.00441	1.2632	1	538.291
4924	0.611586	1.2961	0.00441	-1.75312	1	538.291
4925	0.666658	1.05398	0.00441	-1.78291	1	538.291
4926	0.732284	2.323e-05	0.00441	-1.73405	1	538.292
4927	0.726698	2.06183	0.00441	-1.65475	1	538.292
4928	0.780481	1.24723	0.00441	-1.7176	1	538.292
4929	0.77975	2.323e-05	0.00441	-1.71889	1	538.292
4930	0.741791	2.323e-05	0.00441	-1.82238	1	538.292
4931	0.534087	1.69792	0.00441	-1.56686	1	538.293
4932	0.590006	3.6328	0.00441	-1.55843	1	538.293
4933	0.479807	2.13989	0.00441	-1.61626	1	538.293
4934	-0.111617	4.28222	0.00441	0.298244	1	538.293
4935	0.556148	4.51521	0.00441	-1.41109	1	538.293
4936	0.595852	3.63184	0.00441	-1.55678	1	538.293
4937	-0.291051	3.08713	0.00441	0.659907	1	538.293
4938	0.261318	4.30482	0.00441	-1.20037	1	538.293
4939	0.878272	2.323e-05	0.00441	-1.79837	1	538.294
4940	0.653859	2.65761	0.00441	-1.65246	1	538.294
4941	0.0305883	4.65756	0.00441	-0.420216	1	538.294
4942	-0.292517	3.13202	0.00441	0.879109	1	538.294
4943	0.163586	5.85498	0.00441	-0.507875	1	538.294
4944	0.715418	2.323e-05	0.00441	-1.79771	1	538.294
4945	0.610942	2.99887	0.00441	-1.49064	1	538.295
4946	0.656867	3.08867	0.00441	-1.5857	1	538.295
4947	-0.493442	2.13571	0.00441	1.43535	1	538.295
4948	0.456201	5.39084	0.00441	-1.28039	1	538.295
4949	0.808233	0.895779	0.00441	-1.72836	1	538.295
4950	0.563392	2.83511	0.00441	-1.63465	1	538.295
4951	0.625484	3.43765	0.00441	-1.4998	1	538.295
4952	0.540785	3.04862	0.00441	-1.44353	1	538.295
4953	0.610064	1.97709	0.00441	-1.54537	1	538.296
4954	0.721585	2.323e-05	0.00441	-1.80636	1	538.296
4955	0.652322	0.213921	0.00441	-1.74368	1	538.296
4956	0.546184	1.5972	0.00441	-1.7006	1	538.296
4957	0.602568	3.86426	0.00441	-1.47285	1	538.296
4958	-0.182129	3.80296	0.00441	0.422085	1	538.296
4959	0.65342	1.24822	0.00441	-1.76875	1	538.296
4960	0.830118	2.323e-05	0.00441	-1.7246	1	538.297
4961	-0.384563	2.62358	0.00441	0.90493	1	538.297
4962	-0.0336995	4.27767	0.00441	-0.355526	1	538.297
4963	0.165449	5.04481	0.00441	-0.893417	1	538.297
4964	0.566846	4.38834	0.00441	-1.43601	1	538.297
4965	0.556835	2.2088	0.00441	-1.51549	1	538.298
4966	0.420992	4.89759	0.00441	-1.18981	1	538.298
4967	-0.121201	4.14018	0.00441	0.125574	1	538.298
4968	-0.394961	2.5559	0.00441	0.849012	1	538.298
4969	-0.216866	3.54993	0.00441	0.568813	1	538.299
4970	0.616083	3.28468	0.00441	-1.48645	1	538.299
4971	0.823432	2.323e-05	0.00441	-1.72243	1	538.299
4972	0.788429	0.254634	0.00441	-1.68662	1	538.3
4973	-0.22938	3.50096	0.00441	0.677446	1	538.3
4974	0.760599	0.415142	0.00441	-1.8283	1	538.3
4975	0.725445	1.02971	0.00441	-1.78511	1	538.301
4976	0.845746	2.323e-05	0.00441	-1.82776	1	538.301
4977	0.529277	1.8223	0.00441	-1.5531	1	538.301
4978	0.883522	2.323e-05	0.00441	-1.77483	1	538.301
4979	-0.284524	3.07588	0.00441	0.422088	1	538.301
4980	-0.2107	3.63205	0.00441	0.539846	1	538.301
4981	0.59709	1.58028	0.00441	-1.57176	1	538.302
4982	0.646258	0.655219	0.00441	-1.79472	1	538.302
4983	0.339999	3.91726	0.00441	-1.36172	1	538.302
4984	-0.268107	3.20829	0.00441	0.43239	1	538.302
4985	0.569522	1.46116	0.00441	-1.58376	1	538.302
4986	0.503715	1.85397	0.00441	-1.55846	1	538.302
4987	-0.637787	1.58837	0.00441	2.05225	1	538.302
4988	0.43218	4.44122	0.00441	-1.41276	1	538.302
4989	0.626775	2.65112	0.00441	-1.65955	1	538.302
4990	-0.630109	1.61571	0.00441	2.0188	1	538.303
4991	0.738961	2.323e-05	0.00441	-1.72896	1	538.303
4992	0.420511	4.68274	0.00441	-1.21058	1	538.303
4993	-0.263058	3.1834	0.00441	0.346034	1	538.303
4994	0.653478	2.58855	0.00441	-1.66075	1	538.303
4995	0.707708	2.323e-05	0.00441	-1.76774	1	538.303
4996	-0.0517944	4.18842	0.00441	-0.331822	1	538.304
4997	0.782882	1.18124	0.00441	-1.73113	1	538.304
4998	0.506034	4.90758	0.00441	-1.30484	1	538.304
4999	-0.365457	2.70325	0.00441	0.903606	1	538.304
5000	0.692169	0.034866	0.00441	-1.7675	1	538.304
5001	0.420767	4.07379	0.00441	-1.27761	1	538.304
5002	0.671674	1.81806	0.00441	-1.57808	1	538.304
5003	0.687006	2.0462	0.00441	-1.70467	1	538.304
5004	0.764074	1.47961	0.00441	-1.70722	1	538.304
5005	0.0217857	4.91351	0.00441	-0.36662	1	538.304
5006	0.7072	2.323e-05	0.00441	-1.77354	1	538.304
5007	0.479408	5.06111	0.00441	-1.35332	1	538.304
5008	0.410757	2.91847	0.00441	-1.50569	1	538.305
5009	0.546838	3.17113	0.00441	-1.4374	1	538.305
5010	0.696246	0.596768	0.00441	-1.81547	1	538.305
5011	0.701172	0.992864	0.00441	-1.79051	1	538.305
5012	0.357601	3.46509	0.00441	-1.4072	1	538.305
5013	-0.603971	1.70657	0.00441	2.03006	1	538.305
5014	0.486704	5.21594	0.00441	-1.27272	1	538.306
5015	0.571547	4.3367	0.00441	-1.44518	1	538.306
5016	0.148954	5.08931	0.00441	-0.676717	1	538.306
5017	0.770263	1.37657	0.00441	-1.67478	1	538.306
5018	-0.633292	1.59706	0.00441	1.75594	1	538.306
5019	0.605932	0.687303	0.00441	-1.76121	1	538.306
5020	0.696619	1.71282	0.00441	-1.59611	1	538.306
5021	0.826445	2.323e-05	0.00441	-1.72268	1	538.306
5022	0.687352	1.44831	0.00441	-1.6009	1	538.306
5023	0.49101	2.96564	0.00441	-1.58877	1	538.306
5024	0.565736	3.56636	0.00441	-1.56847	1	538.306
5025	0.373059	5.85813	0.00441	-1.03414	1	538.306
5026	0.759893	1.51535	0.00441	-1.70965	1	538.307
5027	0.60191	2.18354	0.00441	-1.69558	1	538.307
5028	0.842709	2.323e-05	0.00441	-1.82975	1	538.307
5029	0.631358	0.842006	0.00441	-1.78297	1	538.308
5030	0.583855	4.16048	0.00441	-1.47386	1	538.308
5031	0.278593	4.0862	0.00441	-1.19011	1	538.308
5032	0.528867	2.46018	0.00441	-1.48793	1	538.308
5033	0.675257	1.63789	0.00441	-1.74335	1	538.308
5034	-0.230046	3.40667	0.00441	0.287915	1	538.308
5035	0.370134	5.53049	0.00441	-1.18952	1	538.309
5036	0.56172	1.24762	0.00441	-1.61042	1	538.309
5037	0.871654	2.323e-05	0.00441	-1.81067	1	538.309
5038	0.839935	2.323e-05	0.00441	-1.72716	1	538.309
5039	-0.372734	2.66823	0.00441	0.933549	1	538.309
5040	-0.231613	3.40836	0.00441	0.312649	1	538.31
5041	0.575628	3.19888	0.00441	-1.60685	1	538.31
5042	0.0148143	4.62232	0.00441	-0.358289	1	538.31
5043	0.683097	1.95531	0.00441	-1.71513	1	538.311
5044	0.73008	2.323e-05	0.00441	-1.73345	1	538.311
5045	0.668518	2.94144	0.00441	-1.59841	1	538.311
5046	0.328998	5.49503	0.00441	-1.14093	1	538.311
5047	0.600411	1.47559	0.00441	-1.57988	1	538.311
5048	-0.434923	2.38269	0.00441	1.07152	1	538.311
5049	-0.616604	1.65595	0.00441	1.87769	1	538.311
5050	0.810347	0.563471	0.00441	-1.79453	1	538.311
5051	0.768773	1.19754	0.00441	-1.74898	1	538.312
5052	0.714018	2.323e-05	0.00441	-1.79878	1	538.312
5053	0.668296	0.16678	0.00441	-1.72679	1	538.312
5054	0.707736	1.71049	0.00441	-1.73056	1	538.312
5055	-0.636079	1.59607	0.00441	2.11748	1	538.312
5056	0.503332	1.89446	0.00441	-1.55201	1	538.312
5057	0.140988	4.94599	0.00441	-0.850546	1	538.312
5058	0.686519	0.0515866	0.00441	-1.77522	1	538.312
5059	0.490318	1.84333	0.00441	-1.57008	1	538.312
5060	0.602018	3.16545	0.00441	-1.61146	1	538.312
5061	0.679593	0.866036	0.00441	-1.79786	1	538.313
5062	0.500963	1.63711	0.00441	-1.60138	1	538.313
5063	0.554344	3.28789	0.00441	-1.43374	1	538.313
5064	0.424601	2.60718	0.00441	-1.49085	1	538.313
5065	0.491589	5.17489	0.00441	-1.3271	1	538.313
5066	0.638321	0.396859	0.00441	-1.7817	1	538.313
5067	0.854598	2.323e-05	0.00441	-1.82457	1	538.313
5068	-0.192199	3.59193	0.00441	0.256132	1	538.313
5069	0.662735	0.297548	0.00441	-1.80056	1	538.314
5070	0.482971	3.25213	0.00441	-1.56287	1	538.314
5071	0.868328	2.323e-05	0.00441	-1.81466	1	538.314
5072	0.765814	1.31808	0.00441	-1.73563	1	538.314
5073	-0.594357	1.73495	0.00441	1.69298	1	538.314
5074	0.733237	1.7262	0.00441	-1.71358	1	538.315
5075	-0.00977677	4.64271	0.00441	-0.190345	1	538.315
5076	0.723927	2.11012	0.00441	-1.66043	1	538.315
5077	0.503571	1.60509	0.00441	-1.6042	1	538.315
5078	-0.60117	1.71838	0.00441	2.0397	1	538.315
5079	0.792675	1.12634	0.00441	-1.71716	1	538.315
5080	0.853901	2.323e-05	0.00441	-1.82519	1	538.316
5081	0.311632	4.756	0.00441	-1.23784	1	538.316
5082	0.71386	2.10656	0.00441	-1.60899	1	538.316
5083	-0.409317	2.51949	0.00441	1.28791	1	538.316
5084	0.369141	4.55723	0.00441	-1.33826	1	538.316
5085	0.318224	3.82398	0.00441	-1.32978	1	538.316
5086	0.598704	1.12516	0.00441	-1.75604	1	538.316
5087	0.854237	0.36617	0.00441	-1.76622	1	538.317
5088	-0.157759	3.71507	0.00441	0.0191352	1	538.317
5089	0.329811	5.40906	0.00441	-1.15948	1	538.317
5090	0.540871	1.13377	0.00441	-1.67081	1	538.317
5091	0.514135	2.32539	0.00441	-1.64518	1	538.317
5092	0.839546	2.323e-05	0.00441	-1.72632	1	538.317
5093	0.417464	3.26521	0.00441	-1.50378	1	538.317
5094	0.169388	5.39773	0.00441	-0.805296	1	538.317
5095	0.678841	2.29916	0.00441	-1.56761	1	538.317
5096	0.564429	1.05316	0.00441	-1.72438	1	538.318
5097	-0.456023	2.30764	0.00441	1.41285	1	538.318
5098	0.535461	4.61394	0.00441	-1.35507	1	538.318
5099	0.582724	0.71582	0.00441	-1.7066	1	538.318
5100	0.885665	0.026706	0.00441	-1.76447	1	538.318
5101	-0.14219	4.06259	0.00441	0.4302	1	538.318
5102	0.545973	1.07955	0.00441	-1.67074	1	538.319
5103	0.873712	2.323e-05	0.00441	-1.80994	1	538.319
5104	0.610736	0.477421	0.00441	-1.73201	1	538.319
5105	0.632401	2.37058	0.00441	-1.53126	1	538.319
5106	0.564074	1.92253	0.00441	-1.69876	1	538.319
5107	0.809764	0.665402	0.00441	-1.695	1	538.319
5108	0.58132	3.60386	0.00441	-1.56555	1	538.319
5109	0.778098	0.865603	0.00441	-1.78223	1	538.32
5110	0.729792	2.323e-05	0.00441	-1.81729	1	538.32
5111	0.883071	0.0550293	0.00441	-1.75731	1	538.32
5112	0.87622	0.0118938	0.00441	-1.74866	1	538.321
5113	0.498127	4.73977	0.00441	-1.29519	1	538.321
5114	0.637654	1.01155	0.00441	-1.77973	1	538.321
5115	0.0433226	4.4928	0.00441	-0.64138	1	538.321
5116	0.873191	2.323e-05	0.00441	-1.81098	1	538.322
5117	0.437612	4.68459	0.00441	-1.22778	1	538.322
5118	0.822397	0.734024	0.00441	-1.74583	1	538.322
5119	-0.387518	2.6445	0.00441	1.29839	1	538.322
5120	0.504202	1.96306	0.00441	-1.54158	1	538.322
5121	0.426996	2.75621	0.00441	-1.53569	1	538.322
5122	-0.231554	3.34108	0.00441	0.239931	1	538.322
5123	-0.639048	1.5774	0.00441	1.82375	1	538.323
5124	0.772708	2.323e-05	0.00441	-1.7173	1	538.323
5125	0.57287	1.40679	0.00441	-1.58731	1	538.323
5126	0.436094	2.73461	0.00441	-1.45438	1	538.323
5127	0.741805	0.0402031	0.00441	-1.83349	1	538.323
5128	0.665203	2.96613	0.00441	-1.60315	1	538.323
5129	0.54108	4.70975	0.00441	-1.37427	1	538.323
5130	0.741928	2.323e-05	0.00441	-1.82559	1	538.324
5131	-0.0794845	4.28	0.00441	0.0207865	1	538.324
5132	0.774929	2.323e-05	0.00441	-1.83729	1	538.324
5133	-0.64659	1.5528	0.00441	1.83339	1	538.324
5134	0.881934	0.109281	0.00441	-1.76308	1	538.324
5135	0.705939	2.323e-05	0.00441	-1.76451	1	538.324
5136	0.0165552	4.42064	0.00441	-0.525604	1	538.324
5137	0.543648	1.30442	0.00441	-1.70421	1	538.324
5138	-0.503249	2.08103	0.00441	1.27992	1	538.324
5139	0.707541	2.323e-05	0.00441	-1.78837	1	538.325
5140	0.740593	1.50334	0.00441	-1.633	1	538.325
5141	0.705314	1.43409	0.00441	-1.75722	1	538.325
5142	0.6491	2.08914	0.00441	-1.70915	1	538.325
5143	0.52	1.40356	0.00441	-1.66619	1	538.325
5144	0.775358	0.475156	0.00441	-1.82188	1	538.325
5145	-0.605594	1.69233	0.00441	1.79259	1	538.325
5146	0.562015	0.942363	0.00441	-1.7094	1	538.325
5147	-0.23265	3.38468	0.00441	0.41436	1	538.326
5148	-0.575159	1.80338	0.00441	1.74301	1	538.326
5149	0.684657	2.33619	0.00441	-1.57243	1	538.326
5150	0.711849	0.0255862	0.00441	-1.8115	1	538.326
5151	0.698309	1.73435	0.00441	-1.59528	1	538.326
5152	0.687117	2.45516	0.00441	-1.65976	1	538.326
5153	0.435044	2.64768	0.00441	-1.46898	1	538.326
5154	0.636866	0.287974	0.00441	-1.74204	1	538.326
5155	0.537467	3.16123	0.00441	-1.60049	1	538.327
5156	0.420058	4.0304	0.00441	-1.44722	1	538.327
5157	0.754173	0.589639	0.00441	-1.66033	1	538.327
5158	0.607803	1.0674	0.00441	-1.61443	1	538.327
5159	-0.610572	1.6714	0.00441	1.69144	1	538.327
5160	0.174122	4.76051	0.00441	-0.85366	1	538.327
5161	-0.330729	2.93923	0.00441	0.991263	1	538.327
5162	0.742493	0.376316	0.00441	-1.83319	1	538.327
5163	0.543702	1.84551	0.00441	-1.69092	1	538.327
5164	0.257433	5.78432	0.00441	-0.932563	1	538.327
5165	0.545766	2.86117	0.00441	-1.45838	1	538.327
5166	0.533272	3.73748	0.00441	-1.38874	1	538.328
5167	0.58648	3.00054	0.00441	-1.47085	1	538.328
5168	0.463226	2.08972	0.00441	-1.58776	1	538.328
5169	0.5953	0.821673	0.00441	-1.65113	1	538.328
5170	0.546394	2.18137	0.00441	-1.67489	1	538.328
5171	0.468659	2.22178	0.00441	-1.60378	1	538.328
5172	-0.550809	1.88785	0.00441	1.50785	1	538.328
5173	-0.457203	2.30013	0.00441	1.37914	1	538.328
5174	0.478599	1.92203	0.00441	-1.61463	1	538.329
5175	-0.399288	2.54409	0.00441	1.05981	1	538.329
5176	-0.604067	1.70002	0.00441	1.71619	1	538.329
5177	0.289081	4.16483	0.00441	-1.17027	1	538.329
5178	0.453504	2.31139	0.00441	-1.5793	1	538.329
5179	0.644256	1.23195	0.00441	-1.76978	1	538.329
5180	0.604114	1.13982	0.00441	-1.6078	1	538.33
5181	0.283988	5.00705	0.00441	-0.991081	1	538.33
5182	-0.519208	2.0121	0.00441	1.29405	1	538.33
5183	0.610944	2.02534	0.00441	-1.71032	1	538.33
5184	-0.498372	2.11847	0.00441	1.6661	1	538.33
5185	0.500704	2.83622	0.00441	-1.60583	1	538.33
5186	-0.620018	1.63981	0.00441	1.67531	1	538.33
5187	-0.277913	3.19944	0.00441	0.77503	1	538.33
5188	0.469854	1.96417	0.00441	-1.58249	1	538.331
5189	0.885218	2.323e-05	0.00441	-1.76679	1	538.331
5190	0.672994	2.20693	0.00441	-1.56375	1	538.331
5191	0.77146	2.323e-05	0.00441	-1.83717	1	538.331
5192	0.211699	5.32641	0.00441	-0.946027	1	538.331
5193	0.770756	2.323e-05	0.00441	-1.71689	1	538.332
5194	0.24279	4.2971	0.00441	-1.1658	1	538.332
5195	0.80014	0.803447	0.00441	-1.7738	1	538.332
5196	0.572829	1.49888	0.00441	-1.72598	1	538.332
5197	-0.582395	1.76979	0.00441	1.58071	1	538.332
5198	0.264043	4.33311	0.00441	-1.10991	1	538.332
5199	0.160654	4.63296	0.00441	-0.959667	1	538.332
5200	0.831006	0.609309	0.00441	-1.76255	1	538.332
5201	0.798816	1.05394	0.00441	-1.70665	1	538.332
5202	-0.386261	2.60434	0.00441	0.847383	1	538.332
5203	0.705874	1.00894	0.00441	-1.62634	1	538.332
5204	0.0768168	4.741	0.00441	-0.576647	1	538.333
5205	0.867136	0.0818711	0.00441	-1.81543	1	538.333
5206	0.722483	2.323e-05	0.00441	-1.73672	1	538.333
5207	0.12099	4.57819	0.00441	-0.807006	1	538.333
5208	0.705116	2.323e-05	0.00441	-1.78296	1	538.333
5209	0.783861	0.661115	0.00441	-1.80169	1	538.333
5210	0.616687	2.63606	0.00441	-1.66311	1	538.333
5211	0.182501	4.48572	0.00441	-0.972996	1	538.333
5212	0.626574	0.965482	0.00441	-1.77809	1	538.333
5213	0.869915	2.323e-05	0.00441	-1.81596	1	538.334
5214	-0.17263	3.69963	0.00441	0.200445	1	538.334
5215	0.482761	2.17354	0.00441	-1.52032	1	538.334
5216	0.468484	4.36244	0.00441	-1.2868	1	538.334
5217	-0.586331	1.76055	0.00441	1.7279	1	538.335
5218	0.813927	0.848549	0.00441	-1.74185	1	538.335
5219	0.01537	5.08579	0.00441	-0.134304	1	538.335
5220	0.648775	2.22645	0.00441	-1.69827	1	538.335
5221	0.796086	2.323e-05	0.00441	-1.71552	1	538.335
5222	0.212426	4.40237	0.00441	-1.09408	1	538.336
5223	0.0309786	5.13598	0.00441	-0.12561	1	538.336
5224	0.762421	0.0746157	0.00441	-1.84253	1	538.336
5225	0.733098	1.19972	0.00441	-1.63083	1	538.336
5226	0.774616	1.13156	0.00441	-1.75485	1	538.336
5227	0.765075	2.323e-05	0.00441	-1.836	1	538.336
5228	0.57982	1.60753	0.00441	-1.72497	1	538.337
5229	0.641983	2.67745	0.00441	-1.6573	1	538.337
5230	0.824801	0.610273	0.00441	-1.77507	1	538.337
5231	0.600978	2.93444	0.00441	-1.63577	1	538.337
5232	0.871407	2.323e-05	0.00441	-1.74457	1	538.337
5233	0.555103	2.22396	0.00441	-1.67744	1	538.337
5234	-0.221312	3.54784	0.00441	0.648684	1	538.338
5235	-0.577793	1.8034	0.00441	1.98485	1	538.338
5236	0.740649	1.50609	0.00441	-1.63187	1	538.338
5237	0.46479	2.50757	0.00441	-1.59358	1	538.338
5238	0.454601	2.15905	0.00441	-1.56793	1	538.339
5239	0.745675	2.323e-05	0.00441	-1.82897	1	538.339
5240	0.654519	2.96843	0.00441	-1.53366	1	538.339
5241	0.866543	2.323e-05	0.00441	-1.73994	1	538.339
5242	0.695644	0.0174549	0.00441	-1.76393	1	538.339
5243	0.168331	4.79989	0.00441	-0.954955	1	538.34
5244	0.879765	0.102237	0.00441	-1.75052	1	538.34
5245	0.796876	0.847087	0.00441	-1.68351	1	538.34
5246	0.343136	3.47029	0.00441	-1.37692	1	538.34
5247	0.80796	2.323e-05	0.00441	-1.84048	1	538.34
5248	0.348389	3.44716	0.00441	-1.39109	1	538.34
5249	0.825187	2.323e-05	0.00441	-1.83805	1	538.34
5250	-0.614131	1.66478	0.00441	1.88242	1	538.341
5251	0.573531	4.35027	0.00441	-1.43138	1	538.341
5252	0.0851853	5.2191	0.00441	-0.544027	1	538.341
5253	0.669105	2.89667	0.00441	-1.55632	1	538.341
5254	-0.170482	3.79758	0.00441	0.364108	1	538.341
5255	0.435793	4.85826	0.00441	-1.36518	1	538.341
5256	0.673845	1.38145	0.00441	-1.76477	1	538.342
5257	0.48774	4.59938	0.00441	-1.43033	1	538.342
5258	0.800661	0.512948	0.00441	-1.80948	1	538.343
5259	0.610935	0.462299	0.00441	-1.72697	1	538.343
5260	-0.312885	3.02193	0.00441	0.809069	1	538.343
5261	0.817708	2.323e-05	0.00441	-1.83965	1	538.343
5262	0.710426	2.37915	0.00441	-1.63229	1	538.344
5263	-0.588294	1.76508	0.00441	1.96437	1	538.344
5264	0.565115	0.975357	0.00441	-1.72381	1	538.344
5265	0.805376	2.323e-05	0.00441	-1.84091	1	538.344
5266	0.575923	3.58594	0.00441	-1.56968	1	538.344
5267	0.468852	1.96419	0.00441	-1.58871	1	538.344
5268	0.609965	2.775	0.00441	-1.6512	1	538.344
5269	0.336158	6.08893	0.00441	-0.949029	1	538.344
5270	0.572469	1.4343	0.00441	-1.72944	1	538.344
5271	0.414734	2.65496	0.00441	-1.49836	1	538.344
5272	0.684551	0.694432	0.00441	-1.64018	1	538.345
5273	0.755228	1.13838	0.00441	-1.64614	1	538.345
5274	0.248274	4.43439	0.00441	-1.17132	1	538.345
5275	0.777641	1.36602	0.00441	-1.68771	1	538.345
5276	0.486226	2.6336	0.00441	-1.60856	1	538.345
5277	0.292406	4.86037	0.00441	-1.19528	1	538.345
5278	0.600372	0.991714	0.00441	-1.62353	1	538.345
5279	-0.581644	1.78699	0.00441	1.82308	1	538.345
5280	-0.263981	3.2752	0.00441	0.720156	1	538.345
5281	0.777294	1.15682	0.00441	-1.74977	1	538.346
5282	0.882258	2.323e-05	0.00441	-1.8035	1	538.347
5283	0.406131	5.73275	0.00441	-1.10158	1	538.347
5284	0.613957	2.89244	0.00441	-1.64045	1	538.347
5285	0.726818	1.68543	0.00441	-1.72668	1	538.347
5286	0.527109	1.77886	0.00441	-1.55539	1	538.347
5287	0.209861	5.49931	0.00441	-0.895132	1	538.347
5288	0.372781	4.78301	0.00441	-1.14406	1	538.348
5289	0.523838	1.29921	0.00441	-1.64804	1	538.348
5290	0.704856	0.973207	0.00441	-1.79447	1	538.348
5291	0.878618	0.164446	0.00441	-1.76302	1	538.348
5292	0.693449	2.07267	0.00441	-1.70291	1	538.348
5293	0.487911	2.18352	0.00441	-1.51607	1	538.348
5294	0.888949	2.323e-05	0.00441	-1.7867	1	538.348
5295	0.570436	4.06277	0.00441	-1.41058	1	538.348
5296	0.74619	0.85079	0.00441	-1.64693	1	538.348
5297	0.662424	0.203975	0.00441	-1.79313	1	538.348
5298	0.440278	2.72662	0.00441	-1.55774	1	538.348
5299	0.561041	4.51737	0.00441	-1.42162	1	538.349
5300	-0.366176	2.70666	0.00441	0.95328	1	538.349
5301	0.808755	0.831341	0.00441	-1.761	1	538.349
5302	0.800929	2.323e-05	0.00441	-1.84147	1	538.349
5303	0.709704	2.323e-05	0.00441	-1.74884	1	538.349
5304	-0.232366	3.46605	0.00441	0.473322	1	538.349
5305	0.491336	1.67444	0.00441	-1.61453	1	538.349
5306	0.515346	3.44172	0.00441	-1.39672	1	538.349
5307	0.777377	1.18341	0.00441	-1.74638	1	538.349
5308	0.620177	0.670202	0.00441	-1.77953	1	538.349
5309	0.510188	3.80312	0.00441	-1.36526	1	538.35
5310	0.786022	0.462836	0.00441	-1.6758	1	538.35
5311	0.608362	0.952123	0.00441	-1.76928	1	538.35
5312	0.243674	4.22842	0.00441	-1.16871	1	538.35
5313	-0.513057	2.04824	0.00441	1.58291	1	538.351
5314	0.571597	3.16293	0.00441	-1.61212	1	538.351
5315	-0.394876	2.54958	0.00441	0.924418	1	538.351
5316	0.835508	2.323e-05	0.00441	-1.72202	1	538.351
5317	0.620494	3.30456	0.00441	-1.59501	1	538.351
5318	0.703758	0.363357	0.00441	-1.8282	1	538.351
5319	-0.371896	2.67052	0.00441	0.921816	1	538.351
5320	0.323083	4.84263	0.00441	-1.24475	1	538.352
5321	0.577657	1.6545	0.00441	-1.56211	1	538.352
5322	0.451862	2.85756	0.00441	-1.56543	1	538.352
5323	0.425635	3.27326	0.00441	-1.51474	1	538.352
5324	-0.646248	1.56174	0.00441	2.12889	1	538.353
5325	0.702366	2.323e-05	0.00441	-1.76727	1	538.353
5326	0.549214	1.05702	0.00441	-1.6998	1	538.353
5327	0.753922	1.71929	0.00441	-1.66279	1	538.353
5328	0.32957	3.57725	0.00441	-1.35001	1	538.353
5329	-0.626578	1.6209	0.00441	1.87249	1	538.353
5330	0.413704	2.66076	0.00441	-1.50232	1	538.353
5331	0.249914	4.15671	0.00441	-1.16169	1	538.353
5332	0.522794	1.35055	0.00441	-1.67222	1	538.354
5333	0.621657	0.851128	0.00441	-1.63252	1	538.354
5334	0.706252	2.323e-05	0.00441	-1.75408	1	538.354
5335	0.703608	2.323e-05	0.00441	-1.76098	1	538.354
5336	0.645383	2.67287	0.00441	-1.5264	1	538.354
5337	0.571406	0.817095	0.00441	-1.71643	1	538.354
5338	0.52545	1.37635	0.00441	-1.61577	1	538.354
5339	-0.295899	3.06825	0.00441	0.708053	1	538.354
5340	0.74709	1.18017	0.00441	-1.63894	1	538.355
5341	0.350909	3.52771	0.00441	-1.40108	1	538.355
5342	0.763901	1.52967	0.00441	-1.66504	1	538.355
5343	0.430047	2.66331	0.00441	-1.5451	1	538.355
5344	0.532022	3.46588	0.00441	-1.40492	1	538.355
5345	0.567118	0.983824	0.00441	-1.72912	1	538.355
5346	0.137943	5.15535	0.00441	-0.61485	1	538.356
5347	0.393395	5.07948	0.00441	-1.13331	1	538.356
5348	-0.314025	2.92842	0.00441	0.554166	1	538.356
5349	0.759285	2.323e-05	0.00441	-1.83592	1	538.356
5350	0.507655	2.9447	0.00441	-1.43535	1	538.356
5351	0.331318	4.86159	0.00441	-1.08221	1	538.356
5352	0.786154	0.0794531	0.00441	-1.84603	1	538.356
5353	0.595903	2.28835	0.00441	-1.68943	1	538.356
5354	0.563159	0.993368	0.00441	-1.64763	1	538.357
5355	0.815999	2.323e-05	0.00441	-1.71637	1	538.357
5356	0.338218	3.54779	0.00441	-1.32569	1	538.357
5357	0.42631	5.07847	0.00441	-1.17663	1	538.357
5358	0.0824746	5.403	0.00441	-0.406062	1	538.357
5359	0.483264	4.35751	0.00441	-1.45954	1	538.357
5360	0.0415371	5.14714	0.00441	-0.321878	1	538.357
5361	0.621228	0.619528	0.00441	-1.66364	1	538.357
5362	0.657109	2.20075	0.00441	-1.55124	1	538.357
5363	0.71098	2.33167	0.00441	-1.61021	1	538.358
5364	0.755028	1.59464	0.00441	-1.65049	1	538.358
5365	0.608766	0.904966	0.00441	-1.63014	1	538.358
5366	0.410006	5.77898	0.00441	-1.10882	1	538.358
5367	0.641131	2.67311	0.00441	-1.65953	1	538.358
5368	-0.269077	3.29449	0.00441	0.889491	1	538.359
5369	0.765443	2.323e-05	0.00441	-1.83796	1	538.359
5370	0.626953	3.65014	0.00441	-1.51309	1	538.359
5371	0.671439	1.38578	0.00441	-1.7654	1	538.359
5372	-0.518931	2.01121	0.00441	1.27361	1	538.359
5373	0.68244	2.1609	0.00441	-1.57044	1	538.359
5374	-0.253079	3.27853	0.00441	0.354444	1	538.359
5375	0.729632	1.70733	0.00441	-1.6189	1	538.359
5376	0.281578	4.12955	0.00441	-1.17182	1	538.36
5377	0.392641	4.72791	0.00441	-1.34523	1	538.36
5378	0.512943	4.47311	0.00441	-1.45663	1	538.36
5379	-0.517878	2.04103	0.00441	1.73658	1	538.36
5380	0.694545	0.835286	0.00441	-1.80434	1	538.36
5381	0.385304	4.02296	0.00441	-1.41513	1	538.36
5382	0.842303	2.323e-05	0.00441	-1.72382	1	538.361
5383	0.369513	3.69636	0.00441	-1.29675	1	538.361
5384	0.448807	4.25082	0.00441	-1.45031	1	538.361
5385	0.612368	3.7286	0.00441	-1.53906	1	538.361
5386	0.526878	2.06435	0.00441	-1.67086	1	538.361
5387	-0.437197	2.3916	0.00441	1.43486	1	538.361
5388	0.225291	4.3482	0.00441	-1.06923	1	538.361
5389	-0.268118	3.24199	0.00441	0.526145	1	538.362
5390	-0.438184	2.36835	0.00441	1.25122	1	538.362
5391	0.556763	2.53518	0.00441	-1.65886	1	538.362
5392	-0.330176	2.8473	0.00441	0.562235	1	538.362
5393	0.766113	1.36572	0.00441	-1.73455	1	538.362
5394	0.389223	4.05992	0.00441	-1.25394	1	538.363
5395	0.810689	0.654702	0.00441	-1.69137	1	538.363
5396	0.768535	1.51827	0.00441	-1.69834	1	538.363
5397	-0.408157	2.47664	0.00441	0.850868	1	538.363
5398	0.50385	2.36478	0.00441	-1.49175	1	538.364
5399	0.607367	3.04635	0.00441	-1.6269	1	538.364
5400	0.415078	5.49998	0.00441	-1.24476	1	538.364
5401	0.387448	3.74494	0.00441	-1.2966	1	538.364
5402	0.279989	5.23678	0.00441	-1.11245	1	538.365
5403	0.390776	4.48295	0.00441	-1.37352	1	538.365
5404	-0.369755	2.73143	0.00441	1.23476	1	538.365
5405	0.635592	2.66784	0.00441	-1.66147	1	538.365
5406	0.700723	2.323e-05	0.00441	-1.77499	1	538.365
5407	0.380025	3.75454	0.00441	-1.29169	1	538.365
5408	0.766721	0.813691	0.00441	-1.65739	1	538.365
5409	0.711321	0.322673	0.00441	-1.83213	1	538.365
5410	0.509388	2.0772	0.00441	-1.6566	1	538.365
5411	0.412989	4.17028	0.00441	-1.25729	1	538.365
5412	0.719451	2.25852	0.00441	-1.62727	1	538.366
5413	0.303085	3.97969	0.00441	-1.30328	1	538.366
5414	0.560252	1.36184	0.00441	-1.59247	1	538.366
5415	-0.355944	2.80248	0.00441	1.06806	1	538.366
5416	0.651715	3.21786	0.00441	-1.53324	1	538.367
5417	0.737063	1.6903	0.00441	-1.72051	1	538.367
5418	-0.0821202	4.42327	0.00441	0.0723115	1	538.367
5419	0.43935	2.46089	0.00441	-1.56147	1	538.367
5420	0.85445	2.323e-05	0.00441	-1.72906	1	538.367
5421	-0.312366	2.93708	0.00441	0.553036	1	538.367
5422	0.779188	2.323e-05	0.00441	-1.71344	1	538.367
5423	0.470197	2.15824	0.00441	-1.61081	1	538.368
5424	0.116419	4.53236	0.00441	-0.850573	1	538.368
5425	0.76906	1.48485	0.00441	-1.70855	1	538.368
5426	0.751359	1.77895	0.00441	-1.68075	1	538.368
5427	0.483868	4.46656	0.00441	-1.44738	1	538.368
5428	0.451932	2.67539	0.00441	-1.45609	1	538.368
5429	-0.120217	4.05862	0.00441	0.156572	1	538.368
5430	-0.0151202	4.31221	0.00441	-0.438171	1	538.368
5431	0.186675	4.50061	0.00441	-0.966505	1	538.368
5432	0.466635	2.50394	0.00441	-1.47696	1	538.369
5433	0.429876	2.50265	0.00441	-1.4975	1	538.369
5434	-0.418894	2.45149	0.00441	0.973432	1	538.369
5435	0.719684	2.323e-05	0.00441	-1.81422	1	538.369
5436	0.706197	0.19144	0.00441	-1.82982	1	538.369
5437	-0.0754662	4.34837	0.00441	0.0632226	1	538.369
5438	0.755455	1.69446	0.00441	-1.65873	1	538.369
5439	0.424323	3.45067	0.00441	-1.35121	1	538.369
5440	0.552852	3.48892	0.00441	-1.41707	1	538.369
5441	0.38904	3.84673	0.00441	-1.28268	1	538.369
5442	0.731089	2.323e-05	0.00441	-1.72689	1	538.369
5443	0.490867	1.66068	0.00441	-1.61464	1	538.369
5444	0.36859	3.18576	0.00441	-1.40006	1	538.369
5445	0.266244	5.24053	0.00441	-0.912209	1	538.37
5446	0.498107	5.0919	0.00441	-1.28328	1	538.37
5447	0.760349	0.818044	0.00441	-1.7989	1	538.37
5448	0.622793	1.35985	0.00441	-1.75857	1	538.37
5449	0.741836	2.323e-05	0.00441	-1.82994	1	538.37
5450	-0.477321	2.17787	0.00441	1.17399	1	538.37
5451	-0.0745718	4.18071	0.00441	-0.26085	1	538.37
5452	-0.281519	3.22214	0.00441	0.862412	1	538.37
5453	0.601111	3.05611	0.00441	-1.6265	1	538.371
5454	0.617655	0.621271	0.00441	-1.66475	1	538.371
5455	0.726837	2.323e-05	0.00441	-1.8206	1	538.371
5456	0.396995	2.83808	0.00441	-1.47545	1	538.372
5457	0.58723	3.47456	0.00441	-1.58383	1	538.372
5458	0.549526	2.87046	0.00441	-1.63158	1	538.372
5459	0.542647	4.35763	0.00441	-1.47598	1	538.373
5460	0.688061	0.453532	0.00441	-1.65998	1	538.373
5461	0.886531	2.323e-05	0.00441	-1.8018	1	538.373
5462	0.548803	3.09195	0.00441	-1.61338	1	538.373
5463	0.683652	0.204259	0.00441	-1.81701	1	538.373
5464	0.556523	0.928327	0.00441	-1.68562	1	538.373
5465	0.291247	5.8903	0.00441	-0.980933	1	538.373
5466	0.824955	0.719535	0.00441	-1.75791	1	538.373
5467	-0.377397	2.62051	0.00441	0.729313	1	538.373
5468	0.37824	4.6254	0.00441	-1.1693	1	538.374
5469	0.233472	5.02552	0.00441	-1.06273	1	538.374
5470	0.79612	0.985064	0.00441	-1.68393	1	538.374
5471	0.366934	5.34325	0.00441	-1.22547	1	538.374
5472	0.652516	1.05937	0.00441	-1.61102	1	538.374
5473	-0.178843	3.84163	0.00441	0.572992	1	538.374
5474	0.752863	1.64781	0.00441	-1.64714	1	538.374
5475	-0.574877	1.81544	0.00441	1.94018	1	538.374
5476	0.623233	2.84093	0.00441	-1.50157	1	538.375
5477	0.500395	3.45333	0.00441	-1.56086	1	538.375
5478	0.534961	1.40383	0.00441	-1.69942	1	538.375
5479	0.659186	2.86364	0.00441	-1.63265	1	538.375
5480	0.370011	5.99219	0.00441	-1.01995	1	538.375
5481	0.853033	2.323e-05	0.00441	-1.7276	1	538.375
5482	0.806012	2.323e-05	0.00441	-1.71355	1	538.375
5483	0.89083	2.323e-05	0.00441	-1.76804	1	538.375
5484	0.495098	2.01222	0.00441	-1.64566	1	538.376
5485	0.604513	0.997669	0.00441	-1.61968	1	538.376
5486	0.575813	3.32573	0.00441	-1.44303	1	538.376
5487	0.768604	2.323e-05	0.00441	-1.84013	1	538.376
5488	0.436714	3.95956	0.00441	-1.47138	1	538.376
5489	0.784263	2.323e-05	0.00441	-1.71253	1	538.377
5490	0.679341	0.136206	0.00441	-1.80645	1	538.377
5491	-0.361757	2.71416	0.00441	0.848956	1	538.378
5492	0.575516	0.743823	0.00441	-1.71196	1	538.378
5493	0.748217	2.323e-05	0.00441	-1.8336	1	538.378
5494	0.744256	0.663483	0.00441	-1.6513	1	538.378
5495	0.492252	4.61599	0.00441	-1.43238	1	538.378
5496	0.587144	0.981817	0.00441	-1.62827	1	538.378
5497	0.736545	0.418053	0.00441	-1.8338	1	538.378
5498	0.383	4.93065	0.00441	-1.13599	1	538.378
5499	-0.31704	2.91032	0.00441	0.546006	1	538.379
5500	0.243185	5.03701	0.00441	-0.912127	1	538.379
5501	0.517444	3.43779	0.00441	-1.57113	1	538.379
5502	0.570221	4.36205	0.00441	-1.41067	1	538.379
5503	0.80613	2.323e-05	0.00441	-1.71327	1	538.379
5504	0.438932	2.68366	0.00441	-1.45639	1	538.38
5505	-0.356898	2.75016	0.00441	0.905061	1	538.38
5506	0.844195	0.408871	0.00441	-1.71881	1	538.38
5507	0.681648	1.59374	0.00441	-1.751	1	538.381
5508	0.413808	5.47968	0.00441	-1.24916	1	538.381
5509	0.651489	0.609235	0.00441	-1.80358	1	538.381
5510	-0.215293	3.6059	0.00441	0.556324	1	538.381
5511	0.881895	2.323e-05	0.00441	-1.74996	1	538.381
5512	0.574523	0.927551	0.00441	-1.64556	1	538.381
5513	0.586812	1.52135	0.00441	-1.57212	1	538.381
5514	0.502535	3.48335	0.00441	-1.38411	1	538.382
5515	0.542815	3.43059	0.00441	-1.58192	1	538.382
5516	0.423099	5.81468	0.00441	-1.15212	1	538.382
5517	0.766775	1.54492	0.00441	-1.66934	1	538.382
5518	0.501108	5.02642	0.00441	-1.28648	1	538.382
5519	0.769233	2.323e-05	0.00441	-1.84077	1	538.382
5520	-0.361346	2.7506	0.00441	1.06167	1	538.382
5521	-0.109955	4.1098	0.00441	0.116164	1	538.383
5522	0.629176	1.67242	0.00441	-1.74151	1	538.383
5523	0.368414	3.28313	0.00441	-1.37096	1	538.383
5524	0.838682	2.323e-05	0.00441	-1.83802	1	538.383
5525	0.640825	0.252973	0.00441	-1.76826	1	538.383
5526	0.728332	2.07421	0.00441	-1.62505	1	538.383
5527	0.495414	2.26458	0.00441	-1.63751	1	538.383
5528	-0.628006	1.62108	0.00441	2.03935	1	538.383
5529	0.653435	1.11616	0.00441	-1.60671	1	538.383
5530	-0.115716	3.99367	0.00441	-0.120452	1	538.383
5531	0.552739	4.27983	0.00441	-1.48697	1	538.384
5532	-0.603494	1.69763	0.00441	1.73026	1	538.384
5533	0.715005	2.31614	0.00441	-1.65133	1	538.384
5534	0.489206	5.32216	0.00441	-1.28646	1	538.384
5535	-0.541635	1.94359	0.00441	1.78411	1	538.384
5536	0.815941	0.634363	0.00441	-1.78763	1	538.384
5537	-0.203574	3.64824	0.00441	0.412239	1	538.384
5538	0.489326	4.1931	0.00441	-1.48321	1	538.385
5539	0.194996	5.25718	0.00441	-0.924321	1	538.385
5540	0.722676	0.733885	0.00441	-1.64155	1	538.385
5541	0.589305	3.86854	0.00441	-1.43621	1	538.385
5542	0.478034	2.65451	0.00441	-1.45707	1	538.385
5543	0.375956	3.20937	0.00441	-1.38341	1	538.385
5544	0.532862	1.92967	0.00441	-1.68325	1	538.385
5545	0.698684	2.323e-05	0.00441	-1.77545	1	538.385
5546	0.525758	4.85564	0.00441	-1.39516	1	538.386
5547	0.774023	0.938003	0.00441	-1.7824	1	538.386
5548	0.537323	2.62677	0.00441	-1.47121	1	538.386
5549	0.677293	1.38492	0.00441	-1.76723	1	538.386
5550	0.402817	4.31682	0.00441	-1.40529	1	538.386
5551	0.323999	6.15131	0.00441	-0.917275	1	538.387
5552	-0.266418	3.30031	0.00441	0.859751	1	538.387
5553	0.665905	0.131499	0.00441	-1.78675	1	538.387
5554	0.844715	0.0413797	0.00441	-1.83756	1	538.387
5555	0.58745	3.90355	0.00441	-1.53186	1	538.387
5556	-0.190946	3.57172	0.00441	0.195744	1	538.387
5557	0.0425475	4.62026	0.00441	-0.496006	1	538.388
5558	0.686882	0.836161	0.00441	-1.62883	1	538.388
5559	0.598304	1.33715	0.00441	-1.5874	1	538.388
5560	0.39655	3.12999	0.00441	-1.39216	1	538.388
5561	0.805458	2.323e-05	0.00441	-1.84437	1	538.388
5562	0.89401	2.323e-05	0.00441	-1.78238	1	538.388
5563	0.229099	4.90604	0.00441	-1.0758	1	538.389
5564	0.0593214	5.29771	0.00441	-0.204665	1	538.389
5565	0.893171	2.323e-05	0.00441	-1.77139	1	538.389
5566	-0.375215	2.70501	0.00441	1.17929	1	538.389
5567	0.480532	2.56594	0.00441	-1.61042	1	538.39
5568	0.709971	2.26659	0.00441	-1.67099	1	538.39
5569	-0.0496343	4.21141	0.00441	-0.374318	1	538.39
5570	0.738239	1.10744	0.00441	-1.78156	1	538.391
5571	0.595068	3.17756	0.00441	-1.46432	1	538.391
5572	0.629714	2.2671	0.00441	-1.69851	1	538.391
5573	-0.514515	2.04094	0.00441	1.39541	1	538.392
5574	0.694147	1.52283	0.00441	-1.59611	1	538.392
5575	0.811744	0.854564	0.00441	-1.69883	1	538.392
5576	0.676504	2.64754	0.00441	-1.55615	1	538.392
5577	0.661204	0.293796	0.00441	-1.80592	1	538.392
5578	0.72738	2.323e-05	0.00441	-1.82319	1	538.392
5579	0.697913	2.323e-05	0.00441	-1.77257	1	538.392
5580	0.582344	2.53306	0.00441	-1.66963	1	538.392
5581	0.677523	0.493188	0.00441	-1.8187	1	538.393
5582	-0.419959	2.45752	0.00441	1.23317	1	538.393
5583	0.808338	2.323e-05	0.00441	-1.71257	1	538.394
5584	0.309149	5.25015	0.00441	-1.16134	1	538.394
5585	0.297084	3.87895	0.00441	-1.24026	1	538.394
5586	0.445045	2.29507	0.00441	-1.52059	1	538.394
5587	-0.250603	3.37353	0.00441	0.748059	1	538.394
5588	0.409745	4.78865	0.00441	-1.356	1	538.394
5589	0.892195	2.323e-05	0.00441	-1.79483	1	538.394
5590	0.779579	0.00331099	0.00441	-1.71024	1	538.394
5591	0.613702	2.25592	0.00441	-1.52416	1	538.394
5592	0.782628	0.737	0.00441	-1.79932	1	538.395
5593	0.637267	1.57723	0.00441	-1.57321	1	538.395
5594	0.728634	2.323e-05	0.00441	-1.82436	1	538.395
5595	-0.665893	1.49511	0.00441	2.01525	1	538.395
5596	0.767798	0.834119	0.00441	-1.79643	1	538.395
5597	0.80881	0.280927	0.00441	-1.68754	1	538.395
5598	-0.466912	2.26194	0.00441	1.57663	1	538.395
5599	0.218719	4.45644	0.00441	-1.02186	1	538.395
5600	0.291202	4.17745	0.00441	-1.16303	1	538.396
5601	0.402536	5.70356	0.00441	-1.19323	1	538.396
5602	0.528046	2.80063	0.00441	-1.45301	1	538.396
5603	0.627152	0.873021	0.00441	-1.78551	1	538.396
5604	0.581121	4.1611	0.00441	-1.49514	1	538.396
5605	-0.38427	2.6126	0.00441	0.982858	1	538.396
5606	0.333175	5.36474	0.00441	-1.00698	1	538.396
5607	0.728086	1.96272	0.00441	-1.69584	1	538.396
5608	0.799004	2.323e-05	0.00441	-1.71147	1	538.396
5609	-0.428558	2.43188	0.00441	1.40436	1	538.396
5610	0.644734	0.254911	0.00441	-1.78092	1	538.397
5611	0.746118	2.323e-05	0.00441	-1.8343	1	538.397
5612	0.670852	0.398811	0.00441	-1.6695	1	538.397
5613	0.66675	2.0814	0.00441	-1.71307	1	538.397
5614	0.37417	3.84066	0.00441	-1.42036	1	538.397
5615	0.556956	1.61671	0.00441	-1.56418	1	538.398
5616	0.32966	5.89406	0.00441	-1.05466	1	538.398
5617	0.50168	4.78764	0.00441	-1.2921	1	538.398
5618	0.485705	1.7895	0.00441	-1.57491	1	538.398
5619	0.780294	1.32081	0.00441	-1.72596	1	538.398
5620	0.846654	2.323e-05	0.00441	-1.83654	1	538.398
5621	0.529551	1.88527	0.00441	-1.53965	1	538.398
5622	0.815684	0.689904	0.00441	-1.78154	1	538.399
5623	0.614371	3.76134	0.00441	-1.47553	1	538.399
5624	0.453008	4.96445	0.00441	-1.2179	1	538.399
5625	0.214172	4.56257	0.00441	-0.983032	1	538.399
5626	0.657958	2.74519	0.00441	-1.64999	1	538.399
5627	0.696526	2.27419	0.00441	-1.68325	1	538.399
5628	0.235121	4.8706	0.00441	-0.935735	1	538.399
5629	0.575742	2.5731	0.00441	-1.66506	1	538.399
5630	0.613796	2.75754	0.00441	-1.65646	1	538.4
5631	0.535002	2.6957	0.00441	-1.6397	1	538.4
5632	-0.273644	3.26687	0.00441	0.821177	1	538.4
5633	0.317231	3.72316	0.00441	-1.2795	1	538.4
5634	-0.459075	2.29118	0.00441	1.52435	1	538.4
5635	0.681032	1.59394	0.00441	-1.58667	1	538.4
5636	0.797987	0.887774	0.00441	-1.67973	1	538.401
5637	0.744218	2.323e-05	0.00441	-1.71824	1	538.401
5638	0.728871	2.16884	0.00441	-1.63962	1	538.401
5639	0.421069	4.30459	0.00441	-1.24666	1	538.401
5640	-0.175722	3.78071	0.00441	0.234086	1	538.401
5641	0.672196	1.69333	0.00441	-1.74497	1	538.401
5642	-0.123203	4.19042	0.00441	0.264473	1	538.402
5643	0.720742	1.40534	0.00441	-1.76115	1	538.402
5644	0.538377	2.73903	0.00441	-1.46144	1	538.402
5645	0.276084	3.94725	0.00441	-1.2327	1	538.402
5646	0.478988	4.22909	0.00441	-1.3037	1	538.402
5647	-0.261486	3.23183	0.00441	0.520831	1	538.402
5648	0.470654	2.0879	0.00441	-1.53359	1	538.402
5649	0.591768	3.34179	0.00441	-1.45349	1	538.402
5650	0.665375	1.80265	0.00441	-1.73663	1	538.402
5651	0.0315961	4.44159	0.00441	-0.571231	1	538.402
5652	0.362653	4.37881	0.00441	-1.35626	1	538.403
5653	0.382268	4.2525	0.00441	-1.22078	1	538.403
5654	0.135304	5.61637	0.00441	-0.439312	1	538.403
5655	0.852448	2.323e-05	0.00441	-1.72489	1	538.403
5656	0.647846	1.44843	0.00441	-1.76112	1	538.403
5657	0.618069	3.83486	0.00441	-1.50323	1	538.403
5658	0.510182	1.47295	0.00441	-1.66429	1	538.404
5659	-0.476507	2.21593	0.00441	1.49331	1	538.404
5660	0.534633	4.29184	0.00441	-1.35463	1	538.404
5661	0.454637	2.93447	0.00441	-1.5676	1	538.405
5662	0.78532	1.1541	0.00441	-1.67198	1	538.405
5663	0.420612	4.84384	0.00441	-1.35888	1	538.405
5664	0.713518	0.731191	0.00441	-1.81475	1	538.405
5665	0.473862	3.71628	0.00441	-1.52319	1	538.405
5666	0.895873	2.323e-05	0.00441	-1.78268	1	538.405
5667	0.6691	2.24859	0.00441	-1.69799	1	538.406
5668	0.446864	4.51636	0.00441	-1.42134	1	538.406
5669	0.590729	1.10852	0.00441	-1.75744	1	538.407
5670	0.641447	3.04823	0.00441	-1.62239	1	538.407
5671	0.589091	3.9822	0.00441	-1.43347	1	538.407
5672	-0.468533	2.24919	0.00441	1.41656	1	538.407
5673	0.761731	1.66722	0.00441	-1.69124	1	538.407
5674	0.698815	2.323e-05	0.00441	-1.75837	1	538.407
5675	-0.411086	2.47408	0.00441	0.868938	1	538.407
5676	0.335028	5.43414	0.00441	-0.999876	1	538.407
5677	0.660875	0.87788	0.00441	-1.79895	1	538.407
5678	0.53448	3.67163	0.00441	-1.55759	1	538.407
5679	0.893657	2.323e-05	0.00441	-1.76572	1	538.407
5680	0.751325	1.45099	0.00441	-1.63656	1	538.407
5681	0.546485	2.01322	0.00441	-1.68943	1	538.408
5682	0.889726	2.323e-05	0.00441	-1.75689	1	538.408
5683	-0.519919	2.00078	0.00441	1.24969	1	538.408
5684	-0.524403	1.98322	0.00441	1.26856	1	538.408
5685	0.79419	2.323e-05	0.00441	-1.71043	1	538.408
5686	0.89751	0.0178929	0.00441	-1.77915	1	538.408
5687	0.550069	0.980791	0.00441	-1.69718	1	538.408
5688	0.884675	0.161874	0.00441	-1.76967	1	538.409
5689	0.701815	1.76274	0.00441	-1.73478	1	538.409
5690	0.887038	2.323e-05	0.00441	-1.75244	1	538.409
5691	0.64321	0.606598	0.00441	-1.65134	1	538.409
5692	0.363591	3.18725	0.00441	-1.42473	1	538.409
5693	0.611917	1.10171	0.00441	-1.77016	1	538.409
5694	0.544522	4.44711	0.00441	-1.4657	1	538.409
5695	0.759075	1.7262	0.00441	-1.67045	1	538.409
5696	0.735454	2.323e-05	0.00441	-1.72113	1	538.409
5697	0.894453	2.323e-05	0.00441	-1.76741	1	538.41
5698	0.522196	1.29732	0.00441	-1.6341	1	538.41
5699	-0.586591	1.77061	0.00441	2.01486	1	538.41
5700	0.438235	5.69234	0.00441	-1.21287	1	538.41
5701	0.561326	3.27843	0.00441	-1.60292	1	538.41
5702	0.836113	2.323e-05	0.00441	-1.84109	1	538.41
5703	0.531205	1.18716	0.00441	-1.68112	1	538.411
5704	0.68718	2.81984	0.00441	-1.58933	1	538.411
5705	0.430944	2.74342	0.00441	-1.44655	1	538.411
5706	-0.249326	3.31958	0.00441	0.55142	1	538.412
5707	0.566969	1.41005	0.00441	-1.58261	1	538.412
5708	0.471042	4.46677	0.00441	-1.44326	1	538.412
5709	0.645967	0.192755	0.00441	-1.75005	1	538.412
5710	-0.0636173	4.20404	0.00441	-0.195768	1	538.412
5711	0.468666	5.37675	0.00441	-1.29942	1	538.412
5712	0.893595	2.323e-05	0.00441	-1.79688	1	538.413
5713	-0.564259	1.85544	0.00441	1.87207	1	538.413
5714	0.71144	0.976903	0.00441	-1.79786	1	538.413
5715	0.715832	0.771007	0.00441	-1.81246	1	538.413
5716	0.626062	3.39427	0.00441	-1.58666	1	538.414
5717	0.563332	3.49806	0.00441	-1.58241	1	538.414
5718	0.561384	1.79723	0.00441	-1.70995	1	538.414
5719	0.820591	2.323e-05	0.00441	-1.71329	1	538.414
5720	0.771459	0.967318	0.00441	-1.78299	1	538.414
5721	0.839865	0.499018	0.00441	-1.78494	1	538.414
5722	0.552889	1.6486	0.00441	-1.56049	1	538.414
5723	0.604962	0.781506	0.00441	-1.64445	1	538.414
5724	0.405232	4.75217	0.00441	-1.35777	1	538.415
5725	-0.332915	2.88728	0.00441	0.904758	1	538.415
5726	0.59271	4.14672	0.00441	-1.44655	1	538.415
5727	0.552974	2.48257	0.00441	-1.66396	1	538.415
5728	0.629483	2.97219	0.00441	-1.63543	1	538.415
5729	0.348511	5.68611	0.00441	-0.991635	1	538.415
5730	0.145946	5.13721	0.00441	-0.819386	1	538.415
5731	-0.373175	2.68096	0.00441	1.0411	1	538.415
5732	0.343591	4.52061	0.00441	-1.14637	1	538.415
5733	0.619876	0.525353	0.00441	-1.77961	1	538.415
5734	0.485957	2.26882	0.00441	-1.50074	1	538.415
5735	0.597024	2.43022	0.00441	-1.68253	1	538.416
5736	0.444304	2.3246	0.00441	-1.57479	1	538.416
5737	0.618749	1.31041	0.00441	-1.58816	1	538.416
5738	0.736387	2.323e-05	0.00441	-1.83116	1	538.416
5739	0.773522	2.323e-05	0.00441	-1.84428	1	538.417
5740	0.678682	2.47102	0.00441	-1.67259	1	538.417
5741	0.40617	3.66677	0.00441	-1.47112	1	538.418
5742	0.572099	3.8223	0.00441	-1.41434	1	538.418
5743	0.782424	2.323e-05	0.00441	-1.70985	1	538.418
5744	0.671294	0.99919	0.00441	-1.61497	1	538.418
5745	-0.561189	1.85032	0.00441	1.58426	1	538.418
5746	0.857212	0.434234	0.00441	-1.75893	1	538.418
5747	0.81769	0.650805	0.00441	-1.78713	1	538.418
5748	0.50229	1.95947	0.00441	-1.65832	1	538.418
5749	0.704026	2.323e-05	0.00441	-1.80192	1	538.418
5750	0.731195	0.487591	0.00441	-1.65468	1	538.418
5751	0.460407	3.98636	0.00441	-1.30963	1	538.418
5752	0.783199	1.37685	0.00441	-1.70613	1	538.418
5753	0.649704	2.07359	0.00441	-1.71624	1	538.418
5754	0.73662	2.323e-05	0.00441	-1.71983	1	538.419
5755	0.833796	2.323e-05	0.00441	-1.71634	1	538.419
5756	0.734003	2.323e-05	0.00441	-1.83005	1	538.419
5757	0.682224	2.66924	0.00441	-1.64536	1	538.419
5758	0.782184	1.0226	0.00441	-1.7704	1	538.419
5759	0.456894	2.73873	0.00441	-1.58142	1	538.42
5760	0.328777	5.03003	0.00441	-1.04929	1	538.42
5761	0.597884	2.0489	0.00441	-1.53076	1	538.42
5762	0.532599	4.29387	0.00441	-1.35121	1	538.42
5763	-0.220271	3.55488	0.00441	0.651809	1	538.42
5764	0.655077	3.31734	0.00441	-1.54922	1	538.42
5765	0.71142	2.43774	0.00441	-1.63916	1	538.42
5766	-0.270359	3.2087	0.00441	0.635646	1	538.42
5767	-0.164743	3.66285	0.00441	-0.00773114	1	538.421
5768	0.761319	0.726064	0.00441	-1.65338	1	538.421
5769	0.458245	5.60841	0.00441	-1.22606	1	538.421
5770	0.512034	3.71898	0.00441	-1.54513	1	538.421
5771	0.831907	2.323e-05	0.00441	-1.84308	1	538.421
5772	0.820905	0.82713	0.00441	-1.75123	1	538.422
5773	0.455012	2.05841	0.00441	-1.56407	1	538.422
5774	0.717407	1.70006	0.00441	-1.73621	1	538.422
5775	0.287548	4.48776	0.00441	-1.24087	1	538.422
5776	0.600099	0.795539	0.00441	-1.76877	1	538.422
5777	0.481991	2.37902	0.00441	-1.48726	1	538.422
5778	0.732332	2.09046	0.00441	-1.62907	1	538.423
5779	0.254832	5.80347	0.00441	-0.926597	1	538.423
5780	0.808476	0.780496	0.00441	-1.77866	1	538.423
5781	0.643034	1.03795	0.00441	-1.60957	1	538.423
5782	0.793414	0.940967	0.00441	-1.77147	1	538.423
5783	0.57673	4.04677	0.00441	-1.51864	1	538.423
5784	0.62487	2.11821	0.00441	-1.53532	1	538.423
5785	0.697441	2.323e-05	0.00441	-1.78916	1	538.424
5786	0.511834	5.14448	0.00441	-1.33214	1	538.424
5787	0.579612	1.36848	0.00441	-1.74194	1	538.424
5788	0.575107	1.99279	0.00441	-1.70613	1	538.424
5789	0.649812	0.216773	0.00441	-1.78577	1	538.424
5790	0.424217	5.34208	0.00441	-1.14798	1	538.424
5791	0.599053	0.974199	0.00441	-1.62118	1	538.424
5792	-0.337703	2.80799	0.00441	0.619106	1	538.424
5793	0.694763	2.323e-05	0.00441	-1.77555	1	538.425
5794	-0.553964	1.89141	0.00441	1.69777	1	538.425
5795	0.680367	0.0414959	0.00441	-1.75521	1	538.425
5796	0.638582	1.63826	0.00441	-1.56824	1	538.425
5797	0.630099	0.493924	0.00441	-1.7899	1	538.425
5798	0.581878	1.12178	0.00441	-1.752	1	538.426
5799	0.545941	2.81023	0.00441	-1.45741	1	538.426
5800	0.0945154	5.30255	0.00441	-0.378359	1	538.426
5801	0.751818	0.650303	0.00441	-1.81887	1	538.426
5802	0.655588	3.22749	0.00441	-1.58573	1	538.427
5803	0.250936	4.17	0.00441	-1.19886	1	538.427
5804	0.740422	1.52977	0.00441	-1.62433	1	538.427
5805	0.646227	3.45819	0.00441	-1.5385	1	538.427
5806	0.776226	2.323e-05	0.00441	-1.84552	1	538.427
5807	0.745764	0.275856	0.00441	-1.67127	1	538.427
5808	0.232392	6.1027	0.00441	-0.730454	1	538.427
5809	0.541055	4.60049	0.00441	-1.44348	1	538.427
5810	0.583377	2.16171	0.00441	-1.69865	1	538.428
5811	-0.231886	3.51945	0.00441	0.695253	1	538.428
5812	0.894077	2.323e-05	0.00441	-1.79973	1	538.428
5813	0.648703	1.08934	0.00441	-1.78499	1	538.428
5814	0.484252	5.39077	0.00441	-1.28877	1	538.428
5815	0.563702	4.19278	0.00441	-1.50159	1	538.428
5816	0.452186	3.44967	0.00441	-1.35948	1	538.428
5817	-0.302967	3.02413	0.00441	0.707198	1	538.429
5818	0.506406	3.67071	0.00441	-1.54753	1	538.429
5819	0.133607	4.72459	0.00441	-0.762067	1	538.429
5820	-0.276191	3.13189	0.00441	0.490843	1	538.429
5821	0.620519	3.53841	0.00441	-1.57144	1	538.429
5822	0.788997	1.10641	0.00441	-1.67236	1	538.43
5823	0.736016	2.09717	0.00441	-1.64589	1	538.43
5824	0.295306	4.72085	0.00441	-1.22448	1	538.43
5825	0.799652	0.918566	0.00441	-1.67957	1	538.43
5826	0.642865	1.76544	0.00441	-1.74004	1	538.43
5827	0.600709	0.585406	0.00441	-1.6833	1	538.43
5828	0.785347	1.12378	0.00441	-1.75565	1	538.431
5829	0.724932	1.10893	0.00441	-1.62395	1	538.431
5830	0.867238	2.323e-05	0.00441	-1.82921	1	538.431
5831	0.592274	1.04218	0.00441	-1.76176	1	538.431
5832	0.702542	1.40633	0.00441	-1.76686	1	538.431
5833	-0.415813	2.45257	0.00441	1.00713	1	538.432
5834	0.825432	0.393854	0.00441	-1.69449	1	538.432
5835	0.785273	0.966765	0.00441	-1.6651	1	538.432
5836	0.35977	4.49475	0.00441	-1.16557	1	538.432
5837	0.881238	2.323e-05	0.00441	-1.74229	1	538.432
5838	0.485244	1.76799	0.00441	-1.63704	1	538.432
5839	-0.506558	2.07178	0.00441	1.51183	1	538.432
5840	0.3238	5.80948	0.00441	-1.06945	1	538.432
5841	0.14531	5.05468	0.00441	-0.671234	1	538.433
5842	0.859946	0.300747	0.00441	-1.72617	1	538.433
5843	0.77936	0.786697	0.00441	-1.79873	1	538.433
5844	0.454022	4.26902	0.00441	-1.27695	1	538.434
5845	0.705016	2.323e-05	0.00441	-1.80593	1	538.434
5846	0.455908	3.84104	0.00441	-1.5009	1	538.434
5847	-0.500783	2.09004	0.00441	1.4049	1	538.434
5848	0.574866	1.28394	0.00441	-1.74304	1	538.435
5849	0.492341	2.90006	0.00441	-1.60209	1	538.435
5850	0.859626	0.179327	0.00441	-1.81952	1	538.435
5851	0.338216	4.25296	0.00441	-1.34071	1	538.435
5852	0.332947	4.18586	0.00441	-1.34012	1	538.435
5853	0.410148	4.72678	0.00441	-1.36687	1	538.435
5854	0.260862	5.83327	0.00441	-0.933007	1	538.435
5855	0.541156	3.49102	0.00441	-1.4052	1	538.436
5856	-0.548154	1.91015	0.00441	1.75325	1	538.436
5857	0.559698	4.62093	0.00441	-1.39747	1	538.436
5858	0.694946	1.00606	0.00441	-1.79727	1	538.436
5859	0.851446	0.348325	0.00441	-1.79978	1	538.436
5860	0.624619	3.47055	0.00441	-1.57932	1	538.436
5861	0.379694	3.96875	0.00441	-1.41846	1	538.436
5862	0.516549	1.89428	0.00441	-1.53839	1	538.436
5863	0.0350211	4.77025	0.00441	-0.363474	1	538.436
5864	-0.563066	1.85189	0.00441	1.78294	1	538.437
5865	0.684329	0.802797	0.00441	-1.62822	1	538.437
5866	0.730985	0.285386	0.00441	-1.66983	1	538.437
5867	0.685381	2.86461	0.00441	-1.6047	1	538.437
5868	0.737452	1.12621	0.00441	-1.62916	1	538.437
5869	0.557734	0.90121	0.00441	-1.67091	1	538.437
5870	0.405981	2.67492	0.00441	-1.47888	1	538.437
5871	0.636999	2.62699	0.00441	-1.67006	1	538.437
5872	0.569194	1.39255	0.00441	-1.5825	1	538.438
5873	0.59061	2.40588	0.00441	-1.50329	1	538.438
5874	0.516166	2.77418	0.00441	-1.62618	1	538.438
5875	0.571692	1.22648	0.00441	-1.74261	1	538.438
5876	0.142295	5.13705	0.00441	-0.80939	1	538.438
5877	-0.247498	3.41899	0.00441	0.709158	1	538.438
5878	0.736911	2.02128	0.00441	-1.63083	1	538.438
5879	0.233418	6.10113	0.00441	-0.677214	1	538.438
5880	0.872253	0.298986	0.00441	-1.76271	1	538.438
5881	0.518552	4.82245	0.00441	-1.41051	1	538.438
5882	0.315192	4.67705	0.00441	-1.26077	1	538.439
5883	0.81566	0.658304	0.00441	-1.79013	1	538.439
5884	0.534689	1.54908	0.00441	-1.70314	1	538.439
5885	0.511532	3.37225	0.00441	-1.39572	1	538.439
5886	0.354718	4.94318	0.00441	-1.0961	1	538.439
5887	0.356224	3.32676	0.00441	-1.42229	1	538.439
5888	0.514158	2.46392	0.00441	-1.47816	1	538.439
5889	0.696605	1.75813	0.00441	-1.73872	1	538.439
5890	0.608228	0.528729	0.00441	-1.76646	1	538.44
5891	0.257994	4.03542	0.00441	-1.2038	1	538.44
5892	0.462449	4.3045	0.00441	-1.45842	1	538.44
5893	0.48466	1.70562	0.00441	-1.63029	1	538.44
5894	0.655664	0.18964	0.00441	-1.79207	1	538.44
5895	-0.378408	2.6787	0.00441	1.06536	1	538.44
5896	0.651249	1.89513	0.00441	-1.73166	1	538.441
5897	0.837547	2.323e-05	0.00441	-1.716	1	538.441
5898	0.580858	1.23182	0.00441	-1.74929	1	538.441
5899	-0.290463	3.14157	0.00441	0.700607	1	538.441
5900	0.743147	0.080556	0.00441	-1.6948	1	538.441
5901	0.693466	2.323e-05	0.00441	-1.77889	1	538.441
5902	0.663087	2.28292	0.00441	-1.54719	1	538.441
5903	0.418606	3.89821	0.00441	-1.46499	1	538.442
5904	0.238113	4.65597	0.00441	-1.13484	1	538.442
5905	0.55843	0.860757	0.00441	-1.69708	1	538.442
5906	0.698668	2.323e-05	0.00441	-1.79663	1	538.442
5907	0.433031	2.32001	0.00441	-1.5463	1	538.442
5908	0.289327	4.1533	0.00441	-1.16331	1	538.442
5909	0.694462	2.323e-05	0.00441	-1.7852	1	538.442
5910	0.666385	2.85347	0.00441	-1.53882	1	538.442
5911	0.326612	4.45296	0.00441	-1.13867	1	538.443
5912	0.589652	1.01623	0.00441	-1.76102	1	538.443
5913	0.655792	0.807087	0.00441	-1.80308	1	538.443
5914	0.880283	0.226739	0.00441	-1.76719	1	538.443
5915	0.412264	5.48539	0.00441	-1.11747	1	538.443
5916	0.391641	4.29924	0.00441	-1.22044	1	538.443
5917	0.741237	2.323e-05	0.00441	-1.83596	1	538.443
5918	0.405483	3.54316	0.00441	-1.48153	1	538.444
5919	0.593253	4.03373	0.00441	-1.43678	1	538.444
5920	0.458385	5.58347	0.00441	-1.24853	1	538.444
5921	0.412635	3.68501	0.00441	-1.47791	1	538.444
5922	0.533828	1.16666	0.00441	-1.69286	1	538.444
5923	0.694493	0.352458	0.00441	-1.66631	1	538.444
5924	0.339492	3.44271	0.00441	-1.38851	1	538.445
5925	0.582273	2.25471	0.00441	-1.51047	1	538.445
5926	-0.506774	2.08621	0.00441	1.64183	1	538.445
5927	0.892258	2.323e-05	0.00441	-1.75422	1	538.445
5928	-0.389338	2.60165	0.00441	0.922665	1	538.445
5929	0.852389	2.323e-05	0.00441	-1.83822	1	538.445
5930	0.410559	5.00894	0.00441	-1.32915	1	538.446
5931	0.529208	2.18844	0.00441	-1.50617	1	538.446
5932	0.607091	2.99802	0.00441	-1.47858	1	538.446
5933	-0.517848	2.00864	0.00441	1.22867	1	538.446
5934	0.690895	0.961975	0.00441	-1.80062	1	538.446
5935	0.654811	0.266327	0.00441	-1.69825	1	538.446
5936	0.696614	2.323e-05	0.00441	-1.79299	1	538.446
5937	0.617466	2.91994	0.00441	-1.48967	1	538.446
5938	0.295386	3.81408	0.00441	-1.29768	1	538.446
5939	0.187195	5.2328	0.00441	-0.913541	1	538.447
5940	0.550704	4.17222	0.00441	-1.37525	1	538.447
5941	0.323983	5.99967	0.00441	-1.01803	1	538.447
5942	0.579045	4.39842	0.00441	-1.43147	1	538.447
5943	0.873588	2.323e-05	0.00441	-1.82648	1	538.447
5944	0.752097	2.323e-05	0.00441	-1.84074	1	538.447
5945	0.814796	0.959014	0.00441	-1.73733	1	538.447
5946	-0.359035	2.75507	0.00441	1.01151	1	538.447
5947	0.581432	0.649774	0.00441	-1.72394	1	538.447
5948	0.636609	3.61994	0.00441	-1.53129	1	538.447
5949	0.250532	4.1778	0.00441	-1.13183	1	538.448
5950	0.865481	0.233005	0.00441	-1.72625	1	538.448
5951	0.463857	1.95814	0.00441	-1.60275	1	538.448
5952	0.694886	2.323e-05	0.00441	-1.78878	1	538.448
5953	0.772181	1.19435	0.00441	-1.65278	1	538.448
5954	0.305289	5.63402	0.00441	-0.913848	1	538.449
5955	0.893063	2.323e-05	0.00441	-1.80616	1	538.449
5956	0.454733	2.96019	0.00441	-1.56911	1	538.449
5957	0.756801	1.80966	0.00441	-1.67389	1	538.449
5958	-0.376848	2.69052	0.00441	1.10018	1	538.45
5959	0.306823	5.8197	0.00441	-0.890024	1	538.45
5960	0.420351	2.6913	0.00441	-1.45556	1	538.45
5961	0.791623	0.850385	0.00441	-1.78643	1	538.451
5962	-0.261235	3.27018	0.00441	0.646027	1	538.451
5963	0.702599	2.323e-05	0.00441	-1.74252	1	538.451
5964	0.302119	4.36551	0.00441	-1.13	1	538.451
5965	0.404249	3.82798	0.00441	-1.28925	1	538.451
5966	0.398762	3.73134	0.00441	-1.29899	1	538.451
5967	-0.140073	4.07149	0.00441	0.285568	1	538.451
5968	0.736587	2.323e-05	0.00441	-1.71728	1	538.452
5969	0.675437	1.47205	0.00441	-1.58751	1	538.452
5970	0.51362	4.76973	0.00441	-1.3054	1	538.452
5971	-0.389466	2.59785	0.00441	1.08074	1	538.452
5972	0.48956	3.37579	0.00441	-1.56537	1	538.452
5973	0.719561	2.12776	0.00441	-1.68825	1	538.452
5974	0.495475	5.05547	0.00441	-1.37114	1	538.452
5975	0.613149	3.92704	0.00441	-1.47701	1	538.453
5976	0.399711	4.82485	0.00441	-1.34492	1	538.453
5977	0.663883	0.110811	0.00441	-1.7864	1	538.453
5978	0.247242	4.28212	0.00441	-1.09782	1	538.453
5979	0.768203	1.05143	0.00441	-1.77912	1	538.453
5980	0.739191	1.741	0.00441	-1.72124	1	538.453
5981	-0.211036	3.62109	0.00441	0.493374	1	538.453
5982	-0.0915832	4.22338	0.00441	0.0769282	1	538.454
5983	0.787233	1.03509	0.00441	-1.76796	1	538.454
5984	-0.600656	1.70953	0.00441	1.63769	1	538.454
5985	-0.401698	2.54294	0.00441	1.15649	1	538.454
5986	0.104246	4.50333	0.00441	-0.789063	1	538.454
5987	0.560416	3.09679	0.00441	-1.62134	1	538.454
5988	0.585465	2.52518	0.00441	-1.67459	1	538.454
5989	0.728266	2.23694	0.00441	-1.64972	1	538.454
5990	0.694243	2.323e-05	0.00441	-1.78858	1	538.454
5991	0.529905	4.07885	0.00441	-1.35775	1	538.455
5992	-0.288631	3.16709	0.00441	0.777423	1	538.455
5993	0.211735	4.40019	0.00441	-1.10934	1	538.455
5994	-0.260843	3.34352	0.00441	0.779887	1	538.455
5995	0.696455	2.323e-05	0.00441	-1.79474	1	538.455
5996	0.897774	2.323e-05	0.00441	-1.79838	1	538.455
5997	0.625147	0.340383	0.00441	-1.71406	1	538.455
5998	-0.617428	1.64625	0.00441	1.66139	1	538.456
5999	0.901181	2.323e-05	0.00441	-1.77668	1	538.456
6000	0.709018	0.591093	0.00441	-1.64355	1	538.456
6001	0.59562	4.20384	0.00441	-1.46313	1	538.457
6002	0.242884	4.23626	0.00441	-1.10771	1	538.457
6003	0.409201	2.76705	0.00441	-1.52209	1	538.457
6004	-0.600601	1.70344	0.00441	1.59139	1	538.457
6005	0.479184	4.18577	0.00441	-1.30469	1	538.457
6006	0.484597	4.3399	0.00441	-1.46848	1	538.458
6007	-0.321945	2.95345	0.00441	0.727253	1	538.459
6008	-0.313964	2.99794	0.00441	0.891846	1	538.459
6009	0.715067	2.37318	0.00441	-1.60457	1	538.459
6010	0.781719	1.2144	0.00441	-1.75006	1	538.459
6011	0.510964	1.37791	0.00441	-1.66318	1	538.459
6012	-0.62824	1.61925	0.00441	1.87543	1	538.459
6013	0.397012	5.21048	0.00441	-1.1187	1	538.459
6014	0.821848	2.323e-05	0.00441	-1.71051	1	538.459
6015	-0.21522	3.48598	0.00441	0.383652	1	538.459
6016	0.821449	0.00933277	0.00441	-1.84908	1	538.46
6017	0.580852	4.36606	0.00441	-1.45896	1	538.46
6018	0.374463	5.81621	0.00441	-1.14331	1	538.46
6019	0.39205	3.97845	0.00441	-1.43257	1	538.46
6020	0.705858	2.323e-05	0.00441	-1.81077	1	538.46
6021	0.763298	0.707998	0.00441	-1.65259	1	538.461
6022	0.463539	3.6456	0.00441	-1.5255	1	538.461
6023	0.900294	2.323e-05	0.00441	-1.7686	1	538.461
6024	0.538941	3.76824	0.00441	-1.55239	1	538.461
6025	0.753202	1.71007	0.00441	-1.71152	1	538.461
6026	-0.560392	1.8673	0.00441	1.74468	1	538.461
6027	0.568005	1.47775	0.00441	-1.57294	1	538.461
6028	0.324569	3.51728	0.00441	-1.35451	1	538.461
6029	0.841789	0.525937	0.00441	-1.78372	1	538.462
6030	0.80477	1.05948	0.00441	-1.69261	1	538.462
6031	0.446213	2.28108	0.00441	-1.5838	1	538.462
6032	0.872319	2.323e-05	0.00441	-1.73163	1	538.462
6033	0.306291	3.91509	0.00441	-1.22417	1	538.462
6034	-0.380858	2.63541	0.00441	1.01819	1	538.462
6035	0.499483	2.47068	0.00441	-1.47459	1	538.462
6036	0.86478	0.0311663	0.00441	-1.72172	1	538.462
6037	0.721486	2.12497	0.00441	-1.60393	1	538.462
6038	0.316941	3.6593	0.00441	-1.34683	1	538.462
6039	0.722703	2.30183	0.00441	-1.61787	1	538.462
6040	-0.319189	2.89989	0.00441	0.57039	1	538.463
6041	0.791471	2.323e-05	0.00441	-1.84969	1	538.463
6042	0.747438	1.96147	0.00441	-1.66673	1	538.463
6043	-0.617308	1.66074	0.00441	2.0164	1	538.463
6044	0.555782	1.38163	0.00441	-1.72761	1	538.463
6045	0.626993	0.286169	0.00441	-1.75356	1	538.463
6046	-0.588784	1.75792	0.00441	1.90876	1	538.463
6047	-0.221293	3.58642	0.00441	0.667997	1	538.464
6048	0.598108	4.17471	0.00441	-1.4727	1	538.464
6049	0.454163	2.25084	0.00441	-1.51103	1	538.464
6050	0.599044	2.30674	0.00441	-1.51167	1	538.464
6051	0.616537	0.429958	0.00441	-1.77077	1	538.464
6052	-0.282234	3.07562	0.00441	0.388012	1	538.465
6053	0.419683	5.21992	0.00441	-1.30613	1	538.465
6054	0.765579	1.62368	0.00441	-1.70651	1	538.465
6055	-0.441796	2.37287	0.00441	1.34225	1	538.465
6056	0.294721	6.22306	0.00441	-0.849413	1	538.465
6057	0.326376	5.43791	0.00441	-0.981689	1	538.465
6058	0.595552	3.1917	0.00441	-1.61927	1	538.465
6059	-0.323721	2.95342	0.00441	0.96465	1	538.465
6060	0.501657	5.24658	0.00441	-1.32524	1	538.465
6061	-0.523147	2.01064	0.00441	1.51048	1	538.466
6062	0.740173	0.484431	0.00441	-1.65398	1	538.466
6063	0.868888	0.344967	0.00441	-1.74845	1	538.466
6064	0.809412	1.04286	0.00441	-1.70237	1	538.466
6065	0.622365	3.81429	0.00441	-1.4889	1	538.466
6066	0.664223	1.11125	0.00441	-1.60445	1	538.467
6067	-0.66363	1.50102	0.00441	1.97162	1	538.467
6068	-0.289338	3.14269	0.00441	0.66822	1	538.468
6069	0.315014	4.94631	0.00441	-1.22451	1	538.468
6070	0.450806	5.44815	0.00441	-1.28574	1	538.468
6071	-0.570774	1.82269	0.00441	1.80571	1	538.468
6072	-0.567315	1.8447	0.00441	1.9402	1	538.468
6073	-0.32757	2.87671	0.00441	0.696204	1	538.468
6074	0.37868	5.09454	0.00441	-1.10631	1	538.468
6075	0.78465	1.36132	0.00441	-1.67645	1	538.469
6076	0.574501	3.3166	0.00441	-1.43745	1	538.469
6077	0.605743	3.8304	0.00441	-1.54126	1	538.469
6078	0.408292	2.60229	0.00441	-1.49088	1	538.469
6079	0.526146	1.36433	0.00441	-1.69601	1	538.469
6080	0.773357	0.562689	0.00441	-1.66074	1	538.469
6081	0.637724	0.448785	0.00441	-1.79881	1	538.469
6082	0.741405	2.323e-05	0.00441	-1.83814	1	538.469
6083	0.399105	2.71621	0.00441	-1.4945	1	538.469
6084	0.902474	0.040826	0.00441	-1.78287	1	538.469
6085	-0.627467	1.62213	0.00441	1.88241	1	538.47
6086	-0.511993	2.03297	0.00441	1.26388	1	538.47
6087	0.663304	0.626127	0.00441	-1.81427	1	538.471
6088	0.817776	0.760817	0.00441	-1.77683	1	538.471
6089	0.715037	0.841654	0.00441	-1.81077	1	538.471
6090	0.516165	4.12524	0.00441	-1.50747	1	538.471
6091	0.487958	4.19851	0.00441	-1.48701	1	538.471
6092	0.351981	3.97268	0.00441	-1.23645	1	538.471
6093	0.732959	2.323e-05	0.00441	-1.83404	1	538.472
6094	0.901416	2.323e-05	0.00441	-1.79272	1	538.472
6095	0.671394	2.78261	0.00441	-1.6445	1	538.472
6096	0.724557	2.323e-05	0.00441	-1.72155	1	538.472
6097	0.340518	3.36568	0.00441	-1.35907	1	538.472
6098	0.55013	2.10789	0.00441	-1.68989	1	538.472
6099	0.854639	2.323e-05	0.00441	-1.72048	1	538.472
6100	0.651654	0.532087	0.00441	-1.81033	1	538.473
6101	0.547076	3.03233	0.00441	-1.6234	1	538.473
6102	0.860857	0.393251	0.00441	-1.73296	1	538.473
6103	0.503827	2.78328	0.00441	-1.61995	1	538.473
6104	-0.450853	2.32506	0.00441	1.45948	1	538.473
6105	0.543452	2.1067	0.00441	-1.51349	1	538.473
6106	0.273063	3.91444	0.00441	-1.24583	1	538.473
6107	0.469686	1.8662	0.00441	-1.61429	1	538.473
6108	0.726567	2.27031	0.00441	-1.62404	1	538.473
6109	0.647278	1.24181	0.00441	-1.59304	1	538.474
6110	0.507121	1.54849	0.00441	-1.58858	1	538.474
6111	0.520078	3.34479	0.00441	-1.58584	1	538.474
6112	0.901478	2.323e-05	0.00441	-1.79346	1	538.474
6113	0.479968	4.96429	0.00441	-1.38438	1	538.474
6114	0.60533	1.54091	0.00441	-1.56661	1	538.475
6115	-0.662337	1.504	0.00441	1.92332	1	538.475
6116	0.347784	3.2912	0.00441	-1.40404	1	538.475
6117	0.356667	3.42378	0.00441	-1.33402	1	538.475
6118	0.72904	2.20859	0.00441	-1.66266	1	538.475
6119	0.348421	5.99398	0.00441	-1.0622	1	538.475
6120	0.749134	1.07164	0.00441	-1.78695	1	538.475
6121	0.443115	5.76057	0.00441	-1.17928	1	538.475
6122	0.606093	0.644955	0.00441	-1.66106	1	538.476
6123	0.685283	0.621468	0.00441	-1.82182	1	538.476
6124	0.578969	1.27525	0.00441	-1.59044	1	538.476
6125	0.879173	0.258557	0.00441	-1.77194	1	538.476
6126	0.540371	2.80454	0.00441	-1.45329	1	538.476
6127	0.745827	0.182044	0.00441	-1.67824	1	538.476
6128	0.893874	2.323e-05	0.00441	-1.75142	1	538.476
6129	-0.0242033	4.54205	0.00441	-0.342025	1	538.476
6130	0.315363	6.20855	0.00441	-0.915718	1	538.477
6131	0.310808	6.21527	0.00441	-0.87673	1	538.477
6132	0.728996	1.94705	0.00441	-1.70617	1	538.477
6133	0.0731369	4.69238	0.00441	-0.57808	1	538.477
6134	0.847049	2.323e-05	0.00441	-1.84295	1	538.477
6135	-0.482526	2.19338	0.00441	1.63008	1	538.477
6136	0.726412	2.323e-05	0.00441	-1.72006	1	538.477
6137	0.690517	2.323e-05	0.00441	-1.78227	1	538.478
6138	0.600621	0.847745	0.00441	-1.77364	1	538.478
6139	-0.487394	2.14763	0.00441	1.38274	1	538.478
6140	0.79086	0.859166	0.00441	-1.78821	1	538.478
6141	0.302326	4.40221	0.00441	-1.12167	1	538.478
6142	0.536537	3.55249	0.00441	-1.39568	1	538.478
6143	0.242663	4.9396	0.00441	-1.10245	1	538.478
6144	0.84932	2.323e-05	0.00441	-1.71772	1	538.478
6145	-0.447609	2.32402	0.00441	1.27435	1	538.478
6146	0.734064	0.0244911	0.00441	-1.84019	1	538.478
6147	0.471294	3.80118	0.00441	-1.33199	1	538.478
6148	-0.547637	1.92163	0.00441	1.90198	1	538.478
6149	0.900242	2.323e-05	0.00441	-1.79853	1	538.479
6150	-0.164432	3.88479	0.00441	0.273885	1	538.479
6151	0.708001	2.323e-05	0.00441	-1.81548	1	538.479
6152	0.787401	2.323e-05	0.00441	-1.85055	1	538.479
6153	0.451051	5.42518	0.00441	-1.29176	1	538.479
6154	-0.390159	2.60277	0.00441	0.96159	1	538.479
6155	0.699236	0.988721	0.00441	-1.80099	1	538.479
6156	-0.309262	3.04926	0.00441	0.837938	1	538.479
6157	-0.389643	2.60236	0.00441	1.12198	1	538.479
6158	0.661691	3.24648	0.00441	-1.54126	1	538.48
6159	0.628699	2.49672	0.00441	-1.5143	1	538.48
6160	0.222187	5.38869	0.00441	-0.964754	1	538.48
6161	0.592371	0.555741	0.00441	-1.70188	1	538.48
6162	0.645603	3.09756	0.00441	-1.62095	1	538.481
6163	0.627813	3.65846	0.00441	-1.48708	1	538.481
6164	0.621274	3.05341	0.00441	-1.4854	1	538.481
6165	0.810251	0.233885	0.00441	-1.68453	1	538.481
6166	0.297912	4.2752	0.00441	-1.28341	1	538.481
6167	0.816367	2.323e-05	0.00441	-1.70805	1	538.482
6168	0.152372	5.16971	0.00441	-0.650275	1	538.482
6169	0.618398	2.35028	0.00441	-1.51641	1	538.482
6170	0.457739	2.02148	0.00441	-1.59957	1	538.482
6171	0.483888	4.21851	0.00441	-1.48329	1	538.482
6172	0.70665	1.50451	0.00441	-1.59813	1	538.483
6173	0.613334	3.71054	0.00441	-1.55639	1	538.483
6174	0.892585	2.323e-05	0.00441	-1.74864	1	538.483
6175	0.350849	3.48451	0.00441	-1.41637	1	538.483
6176	0.479235	1.76124	0.00441	-1.57888	1	538.483
6177	0.686923	1.74	0.00441	-1.57914	1	538.483
6178	0.541664	1.2535	0.00441	-1.71621	1	538.483
6179	0.798306	2.323e-05	0.00441	-1.85135	1	538.483
6180	0.722085	2.323e-05	0.00441	-1.82826	1	538.484
6181	0.47752	3.57796	0.00441	-1.54228	1	538.484
6182	0.546846	4.70079	0.00441	-1.35824	1	538.484
6183	0.370744	5.5349	0.00441	-1.20142	1	538.484
6184	0.68734	2.867	0.00441	-1.57357	1	538.484
6185	0.657174	1.1004	0.00441	-1.78941	1	538.484
6186	-0.284949	3.09186	0.00441	0.54432	1	538.485
6187	-0.371517	2.68966	0.00441	1.04142	1	538.485
6188	0.737998	2.323e-05	0.00441	-1.83775	1	538.485
6189	0.688236	0.142161	0.00441	-1.69945	1	538.485
6190	-0.542965	1.92316	0.00441	1.59445	1	538.485
6191	0.221505	4.89733	0.00441	-1.06769	1	538.485
6192	0.692409	2.83026	0.00441	-1.58874	1	538.486
6193	-0.618893	1.65582	0.00441	2.06352	1	538.486
6194	0.713914	2.323e-05	0.00441	-1.72722	1	538.486
6195	0.751364	2.323e-05	0.00441	-1.84347	1	538.486
6196	0.582947	1.67929	0.00441	-1.55321	1	538.487
6197	0.643571	0.360901	0.00441	-1.68394	1	538.487
6198	0.568198	4.30936	0.00441	-1.39231	1	538.487
6199	0.686419	0.358666	0.00441	-1.83002	1	538.487
6200	0.527879	4.67924	0.00441	-1.43854	1	538.487
6201	-0.334674	2.86732	0.00441	0.682761	1	538.487
6202	0.813613	0.958808	0.00441	-1.697	1	538.487
6203	0.452991	2.09443	0.00441	-1.59439	1	538.487
6204	0.713674	2.323e-05	0.00441	-1.72729	1	538.487
6205	0.459416	5.28912	0.00441	-1.3222	1	538.488
6206	0.00697787	4.97595	0.00441	-0.0527608	1	538.488
6207	-0.2792	3.161	0.00441	0.49269	1	538.488
6208	0.6192	3.50547	0.00441	-1.58241	1	538.488
6209	-0.640624	1.58138	0.00441	2.12938	1	538.488
6210	0.495999	3.21287	0.00441	-1.58444	1	538.488
6211	0.456684	1.98132	0.00441	-1.56552	1	538.488
6212	0.794169	1.30456	0.00441	-1.69679	1	538.488
6213	0.733741	0.752658	0.00441	-1.63855	1	538.488
6214	0.440543	5.69857	0.00441	-1.15839	1	538.489
6215	0.228079	4.86106	0.00441	-0.920744	1	538.489
6216	0.323008	3.99471	0.00441	-1.34614	1	538.489
6217	0.786254	0.992614	0.00441	-1.77714	1	538.489
6218	0.384611	4.8321	0.00441	-1.33049	1	538.489
6219	-0.486273	2.16928	0.00441	1.44489	1	538.489
6220	0.510582	4.56757	0.00441	-1.45258	1	538.489
6221	0.762246	0.511189	0.00441	-1.83196	1	538.49
6222	0.60218	1.37107	0.00441	-1.57924	1	538.49
6223	0.82557	0.844083	0.00441	-1.75004	1	538.49
6224	-0.649839	1.5502	0.00441	2.15206	1	538.49
6225	0.533814	3.02503	0.00441	-1.61945	1	538.49
6226	0.38521	4.96429	0.00441	-1.12923	1	538.49
6227	0.536358	3.1381	0.00441	-1.42489	1	538.491
6228	0.716539	2.323e-05	0.00441	-1.8247	1	538.491
6229	0.632372	3.20804	0.00441	-1.49105	1	538.491
6230	0.6949	0.741454	0.00441	-1.81774	1	538.491
6231	0.593912	4.25088	0.00441	-1.46926	1	538.491
6232	0.495644	3.28785	0.00441	-1.39249	1	538.491
6233	0.383092	5.81291	0.00441	-1.15646	1	538.491
6234	0.63861	1.10919	0.00441	-1.78462	1	538.491
6235	0.544043	4.44606	0.00441	-1.35453	1	538.491
6236	0.59067	2.77574	0.00441	-1.47763	1	538.492
6237	0.421252	4.18464	0.00441	-1.25591	1	538.492
6238	0.453711	3.59778	0.00441	-1.52402	1	538.492
6239	0.686022	0.0675458	0.00441	-1.7211	1	538.493
6240	0.546088	4.60205	0.00441	-1.35482	1	538.493
6241	0.845917	2.323e-05	0.00441	-1.84456	1	538.493
6242	0.252467	4.16554	0.00441	-1.21126	1	538.493
6243	0.583825	1.10604	0.00441	-1.75833	1	538.493
6244	0.470915	2.06821	0.00441	-1.62574	1	538.493
6245	-0.551544	1.8819	0.00441	1.45609	1	538.493
6246	0.469219	4.37704	0.00441	-1.45751	1	538.493
6247	0.797818	1.10489	0.00441	-1.75081	1	538.493
6248	0.528881	1.52489	0.00441	-1.70221	1	538.494
6249	0.89783	2.323e-05	0.00441	-1.7547	1	538.494
6250	0.725232	2.33524	0.00441	-1.62786	1	538.494
6251	-0.37321	2.67763	0.00441	1.02296	1	538.494
6252	0.504162	2.74685	0.00441	-1.44586	1	538.494
6253	-0.551781	1.88961	0.00441	1.46607	1	538.494
6254	0.740439	2.323e-05	0.00441	-1.83968	1	538.494
6255	0.626561	2.02558	0.00441	-1.5379	1	538.495
6256	0.583178	2.96673	0.00441	-1.46193	1	538.495
6257	0.434373	5.80398	0.00441	-1.18945	1	538.495
6258	0.59425	1.06084	0.00441	-1.60864	1	538.495
6259	0.905376	2.323e-05	0.00441	-1.7784	1	538.495
6260	0.638802	1.21614	0.00441	-1.59276	1	538.496
6261	0.551128	3.13975	0.00441	-1.61713	1	538.496
6262	0.873335	0.167145	0.00441	-1.72562	1	538.496
6263	0.480749	1.6656	0.00441	-1.61393	1	538.496
6264	0.832568	0.60106	0.00441	-1.70125	1	538.496
6265	0.634811	1.99226	0.00441	-1.72627	1	538.496
6266	0.577537	2.27161	0.00441	-1.50543	1	538.497
6267	0.682677	0.155903	0.00441	-1.69883	1	538.497
6268	0.329108	3.77806	0.00441	-1.25806	1	538.497
6269	-0.409927	2.49223	0.00441	0.92528	1	538.497
6270	0.831369	0.755342	0.00441	-1.76013	1	538.497
6271	0.727813	2.323e-05	0.00441	-1.83324	1	538.497
6272	0.743435	1.25458	0.00441	-1.77376	1	538.497
6273	0.607312	2.58017	0.00441	-1.49737	1	538.498
6274	0.679524	0.0261778	0.00441	-1.78567	1	538.498
6275	-0.584351	1.76234	0.00441	1.59322	1	538.498
6276	0.327012	4.6218	0.00441	-1.2879	1	538.498
6277	0.541773	1.45564	0.00441	-1.57903	1	538.498
6278	-0.556816	1.86428	0.00441	1.39781	1	538.498
6279	0.529072	3.03755	0.00441	-1.61671	1	538.498
6280	0.675662	2.45051	0.00441	-1.68267	1	538.498
6281	0.583568	3.19093	0.00441	-1.44925	1	538.498
6282	0.510805	3.90685	0.00441	-1.53031	1	538.499
6283	0.168778	4.51621	0.00441	-0.916664	1	538.499
6284	0.728763	2.323e-05	0.00441	-1.83393	1	538.499
6285	-0.415799	2.47036	0.00441	1.16332	1	538.499
6286	0.667075	2.91161	0.00441	-1.53466	1	538.499
6287	0.528948	3.072	0.00441	-1.42602	1	538.499
6288	0.564879	1.48611	0.00441	-1.57044	1	538.499
6289	0.790687	0.260813	0.00441	-1.847	1	538.499
6290	0.537248	4.14661	0.00441	-1.35862	1	538.499
6291	0.530008	1.82638	0.00441	-1.69336	1	538.5
6292	0.416745	2.54531	0.00441	-1.48233	1	538.5
6293	0.70025	2.323e-05	0.00441	-1.80887	1	538.5
6294	0.18495	4.37178	0.00441	-1.00141	1	538.5
6295	0.48931	2.87304	0.00441	-1.60559	1	538.5
6296	0.453246	5.28694	0.00441	-1.32062	1	538.501
6297	0.651066	3.03657	0.00441	-1.6274	1	538.501
6298	0.61553	1.06715	0.00441	-1.60397	1	538.501
6299	0.901205	2.323e-05	0.00441	-1.75965	1	538.501
6300	0.540817	2.7117	0.00441	-1.647	1	538.501
6301	0.74213	0.485313	0.00441	-1.83674	1	538.502
6302	0.596822	1.33544	0.00441	-1.75722	1	538.502
6303	0.886479	2.323e-05	0.00441	-1.82191	1	538.502
6304	0.458302	2.26458	0.00441	-1.50288	1	538.502
6305	0.305099	3.7311	0.00441	-1.26557	1	538.503
6306	0.275327	4.30925	0.00441	-1.11274	1	538.503
6307	0.51323	1.81043	0.00441	-1.68025	1	538.503
6308	0.319238	3.78271	0.00441	-1.35439	1	538.503
6309	0.598354	2.123	0.00441	-1.71015	1	538.504
6310	0.716329	0.73768	0.00441	-1.81984	1	538.504
6311	0.712243	1.25241	0.00441	-1.60913	1	538.504
6312	-0.194205	3.58105	0.00441	0.125712	1	538.504
6313	0.392389	5.70547	0.00441	-1.19251	1	538.504
6314	0.671981	0.0641345	0.00441	-1.79332	1	538.505
6315	0.699455	1.76416	0.00441	-1.58431	1	538.505
6316	0.15233	4.40776	0.00441	-0.957714	1	538.505
6317	0.449192	3.71513	0.00441	-1.51112	1	538.505
6318	-0.58244	1.77258	0.00441	1.52986	1	538.505
6319	0.559146	1.30412	0.00441	-1.73534	1	538.506
6320	0.542879	4.64378	0.00441	-1.34809	1	538.506
6321	-0.503449	2.08815	0.00441	1.55907	1	538.506
6322	0.604059	1.52567	0.00441	-1.56616	1	538.507
6323	-0.0876103	4.38982	0.00441	0.08202	1	538.507
6324	0.888041	2.323e-05	0.00441	-1.74037	1	538.507
6325	0.720539	1.4746	0.00441	-1.76203	1	538.507
6326	0.661773	2.81671	0.00441	-1.52808	1	538.507
6327	0.213747	4.45017	0.00441	-1.11527	1	538.507
6328	0.633588	3.62013	0.00441	-1.55514	1	538.507
6329	0.458056	5.59578	0.00441	-1.19275	1	538.507
6330	-0.589444	1.74181	0.00441	1.49548	1	538.507
6331	-0.621599	1.63262	0.00441	1.69853	1	538.507
6332	0.592627	1.26024	0.00441	-1.58828	1	538.508
6333	-0.222435	3.47829	0.00441	0.493397	1	538.508
6334	0.69308	2.323e-05	0.00441	-1.74841	1	538.508
6335	-0.642222	1.56672	0.00441	1.83972	1	538.508
6336	0.756623	1.82195	0.00441	-1.69203	1	538.508
6337	0.650373	1.65988	0.00441	-1.56644	1	538.508
6338	0.816815	0.735735	0.00441	-1.68643	1	538.509
6339	0.167967	4.81708	0.00441	-0.962718	1	538.509
6340	0.432414	2.36201	0.00441	-1.50344	1	538.509
6341	-0.402879	2.56233	0.00441	1.23046	1	538.509
6342	0.171717	5.06797	0.00441	-0.917394	1	538.509
6343	0.781985	0.524762	0.00441	-1.6633	1	538.509
6344	-0.254265	3.21156	0.00441	0.279019	1	538.51
6345	0.733816	1.99334	0.00441	-1.69876	1	538.51
6346	0.866651	2.323e-05	0.00441	-1.72381	1	538.51
6347	0.57357	2.75023	0.00441	-1.46978	1	538.51
6348	0.79787	0.187979	0.00441	-1.85116	1	538.511
6349	0.486284	5.46315	0.00441	-1.26458	1	538.511
6350	0.785399	1.1109	0.00441	-1.66023	1	538.511
6351	0.773172	1.07465	0.00441	-1.64877	1	538.511
6352	0.308258	4.09197	0.00441	-1.18444	1	538.511
6353	0.830851	0.688095	0.00441	-1.70223	1	538.511
6354	0.584347	3.98058	0.00441	-1.5335	1	538.511
6355	0.303123	4.84934	0.00441	-1.22332	1	538.511
6356	0.599942	3.83648	0.00441	-1.548	1	538.511
6357	0.435053	2.61234	0.00441	-1.45739	1	538.512
6358	0.641651	1.34267	0.00441	-1.58365	1	538.512
6359	0.764834	1.12881	0.00441	-1.77741	1	538.512
6360	0.648854	2.9347	0.00441	-1.6413	1	538.512
6361	0.756793	0.929503	0.00441	-1.6405	1	538.512
6362	0.829865	0.83799	0.00441	-1.72003	1	538.512
6363	0.645895	3.07083	0.00441	-1.50682	1	538.512
6364	0.595845	0.523389	0.00441	-1.69953	1	538.512
6365	0.677049	2.94868	0.00441	-1.61926	1	538.512
6366	0.842628	0.504157	0.00441	-1.70739	1	538.512
6367	0.359758	3.59886	0.00441	-1.42701	1	538.512
6368	0.269846	4.90028	0.00441	-1.1611	1	538.512
6369	-0.602503	1.70938	0.00441	1.80891	1	538.512
6370	0.599578	1.42063	0.00441	-1.57401	1	538.513
6371	0.850904	2.323e-05	0.00441	-1.7159	1	538.513
6372	0.732741	1.34453	0.00441	-1.61615	1	538.513
6373	0.701799	2.323e-05	0.00441	-1.73538	1	538.513
6374	0.243895	4.31292	0.00441	-1.0808	1	538.513
6375	0.109719	4.4593	0.00441	-0.824979	1	538.513
6376	0.815057	0.870448	0.00441	-1.68918	1	538.513
6377	0.614318	1.30837	0.00441	-1.76668	1	538.514
6378	0.338871	4.56429	0.00441	-1.31179	1	538.514
6379	0.659007	0.839636	0.00441	-1.62048	1	538.514
6380	0.235929	5.1414	0.00441	-1.05338	1	538.514
6381	0.414345	3.43669	0.00441	-1.34127	1	538.514
6382	0.529535	1.55013	0.00441	-1.57074	1	538.514
6383	0.878969	2.323e-05	0.00441	-1.73164	1	538.514
6384	0.765613	2.323e-05	0.00441	-1.70529	1	538.514
6385	0.564719	2.12124	0.00441	-1.69865	1	538.515
6386	0.712655	2.49844	0.00441	-1.64404	1	538.515
6387	0.746475	2.323e-05	0.00441	-1.70936	1	538.515
6388	0.722702	2.40454	0.00441	-1.63126	1	538.515
6389	0.677997	0.830009	0.00441	-1.81126	1	538.515
6390	0.730849	2.22533	0.00441	-1.6211	1	538.515
6391	0.640526	2.92979	0.00441	-1.50423	1	538.515
6392	0.609569	1.63223	0.00441	-1.55841	1	538.515
6393	0.533737	1.07228	0.00441	-1.68716	1	538.515
6394	0.648446	2.27269	0.00441	-1.70558	1	538.515
6395	0.483103	4.73264	0.00441	-1.26413	1	538.515
6396	-0.228625	3.39477	0.00441	0.235751	1	538.515
6397	0.7176	2.38652	0.00441	-1.65763	1	538.516
6398	0.616604	3.9479	0.00441	-1.47627	1	538.516
6399	0.853303	0.221382	0.00441	-1.82568	1	538.516
6400	0.47005	5.10815	0.00441	-1.22421	1	538.516
6401	0.708019	0.194555	0.00441	-1.84051	1	538.516
6402	0.118782	5.22448	0.00441	-0.700691	1	538.517
6403	0.687612	2.323e-05	0.00441	-1.78547	1	538.517
6404	0.342924	3.82943	0.00441	-1.25275	1	538.517
6405	0.867964	2.323e-05	0.00441	-1.72404	1	538.517
6406	0.801944	0.100203	0.00441	-1.8551	1	538.517
6407	0.304134	5.91996	0.00441	-1.00918	1	538.517
6408	0.821132	2.323e-05	0.00441	-1.85215	1	538.517
6409	0.879332	2.323e-05	0.00441	-1.73163	1	538.517
6410	0.7439	1.52913	0.00441	-1.74781	1	538.517
6411	0.484673	5.43918	0.00441	-1.29263	1	538.517
6412	0.119686	4.5326	0.00441	-0.884819	1	538.518
6413	0.740804	1.42643	0.00441	-1.61953	1	538.518
6414	0.107428	4.91195	0.00441	-0.598523	1	538.518
6415	0.832931	0.810092	0.00441	-1.72405	1	538.518
6416	0.788427	1.37521	0.00441	-1.71936	1	538.518
6417	0.624216	0.275886	0.00441	-1.74257	1	538.518
6418	0.586518	2.44064	0.00441	-1.6848	1	538.518
6419	-0.5872	1.75987	0.00441	1.63382	1	538.518
6420	0.427122	2.76751	0.00441	-1.43505	1	538.519
6421	0.341406	3.28693	0.00441	-1.38517	1	538.519
6422	0.443258	2.68558	0.00441	-1.4449	1	538.519
6423	0.616317	1.22738	0.00441	-1.58962	1	538.519
6424	0.869448	2.323e-05	0.00441	-1.72478	1	538.519
6425	0.825783	0.883864	0.00441	-1.74474	1	538.519
6426	-0.0918578	4.01351	0.00441	-0.181053	1	538.519
6427	0.629301	2.1631	0.00441	-1.714	1	538.519
6428	-0.119677	3.87144	0.00441	-0.122876	1	538.519
6429	0.648916	2.48527	0.00441	-1.5255	1	538.52
6430	0.54034	3.22221	0.00441	-1.60744	1	538.52
6431	0.705521	2.323e-05	0.00441	-1.81755	1	538.52
6432	0.651443	0.486348	0.00441	-1.65755	1	538.52
6433	0.446774	3.25703	0.00441	-1.54667	1	538.52
6434	0.0572964	4.86077	0.00441	-0.417819	1	538.52
6435	0.45821	3.79207	0.00441	-1.32251	1	538.52
6436	0.435976	5.1274	0.00441	-1.33723	1	538.52
6437	-0.637764	1.58803	0.00441	2.0635	1	538.521
6438	0.708932	0.0131866	0.00441	-1.72084	1	538.521
6439	0.491742	4.51587	0.00441	-1.28821	1	538.521
6440	0.700446	2.323e-05	0.00441	-1.81192	1	538.521
6441	0.372031	5.80078	0.00441	-1.01744	1	538.521
6442	0.791976	0.799911	0.00441	-1.79741	1	538.522
6443	0.672906	2.8724	0.00441	-1.54026	1	538.522
6444	-0.266147	3.2815	0.00441	0.800855	1	538.522
6445	0.530596	2.43119	0.00441	-1.47992	1	538.522
6446	0.346542	4.4016	0.00441	-1.34093	1	538.522
6447	0.686638	2.323e-05	0.00441	-1.76254	1	538.522
6448	0.491422	4.24478	0.00441	-1.48654	1	538.523
6449	0.453462	1.99103	0.00441	-1.5904	1	538.523
6450	0.675118	2.85527	0.00441	-1.54309	1	538.523
6451	0.881574	2.323e-05	0.00441	-1.82846	1	538.523
6452	0.562562	1.99993	0.00441	-1.70555	1	538.523
6453	0.354614	6.06985	0.00441	-1.05135	1	538.523
6454	0.578612	2.11585	0.00441	-1.70524	1	538.524
6455	0.511531	2.15325	0.00441	-1.50519	1	538.524
6456	-0.34465	2.79978	0.00441	0.804063	1	538.524
6457	-0.206138	3.6568	0.00441	0.647257	1	538.524
6458	0.698183	1.64661	0.00441	-1.7534	1	538.524
6459	0.257887	3.98159	0.00441	-1.22139	1	538.524
6460	0.312241	6.17203	0.00441	-0.865686	1	538.525
6461	-0.512738	2.03149	0.00441	1.30053	1	538.525
6462	0.641347	0.182996	0.00441	-1.73795	1	538.525
6463	0.422689	3.10996	0.00441	-1.53348	1	538.525
6464	0.538093	4.69893	0.00441	-1.43723	1	538.525
6465	-0.354759	2.77537	0.00441	0.99097	1	538.525
6466	0.354573	4.93198	0.00441	-1.09344	1	538.525
6467	0.780414	2.323e-05	0.00441	-1.85299	1	538.525
6468	0.696476	2.323e-05	0.00441	-1.80707	1	538.526
6469	0.480005	5.52033	0.00441	-1.24663	1	538.526
6470	0.316585	5.90833	0.00441	-1.03743	1	538.526
6471	0.315973	4.72561	0.00441	-1.26052	1	538.526
6472	0.513083	1.30113	0.00441	-1.66993	1	538.526
6473	0.779562	1.55979	0.00441	-1.69152	1	538.526
6474	0.38366	2.84471	0.00441	-1.44821	1	538.526
6475	0.281962	3.94472	0.00441	-1.28173	1	538.526
6476	0.70473	2.60642	0.00441	-1.58695	1	538.526
6477	0.627381	2.52777	0.00441	-1.68478	1	538.527
6478	0.341617	5.26092	0.00441	-1.02885	1	538.527
6479	-0.0774614	4.33542	0.00441	-0.114697	1	538.527
6480	0.336058	5.04267	0.00441	-1.24321	1	538.527
6481	0.215894	4.99177	0.00441	-1.0408	1	538.527
6482	0.759013	0.0273981	0.00441	-1.69768	1	538.528
6483	0.294226	3.70345	0.00441	-1.28406	1	538.528
6484	0.585123	0.596271	0.00441	-1.69527	1	538.528
6485	0.575824	2.19101	0.00441	-1.69944	1	538.528
6486	0.843184	0.557689	0.00441	-1.78483	1	538.528
6487	0.450561	4.05388	0.00441	-1.48145	1	538.529
6488	0.536758	4.21194	0.00441	-1.50642	1	538.529
6489	0.647201	3.18522	0.00441	-1.5061	1	538.529
6490	0.704221	0.645118	0.00441	-1.82673	1	538.529
6491	0.64817	3.46163	0.00441	-1.56785	1	538.529
6492	0.794043	0.252128	0.00441	-1.67574	1	538.529
6493	0.552886	0.857281	0.00441	-1.68949	1	538.529
6494	0.140638	4.90308	0.00441	-0.70718	1	538.529
6495	0.90317	2.323e-05	0.00441	-1.80411	1	538.53
6496	0.585742	4.14014	0.00441	-1.51124	1	538.53
6497	-0.0250291	4.37485	0.00441	-0.436953	1	538.53
6498	-0.258519	3.19064	0.00441	0.284843	1	538.53
6499	0.446866	5.24048	0.00441	-1.32722	1	538.53
6500	0.637686	2.97625	0.00441	-1.49942	1	538.53
6501	0.761684	0.987977	0.00441	-1.7937	1	538.53
6502	0.289451	3.74061	0.00441	-1.27284	1	538.53
6503	0.658686	2.9824	0.00441	-1.6326	1	538.531
6504	0.412695	5.81398	0.00441	-1.18678	1	538.531
6505	0.576675	4.41297	0.00441	-1.46812	1	538.531
6506	0.0264922	4.76611	0.00441	-0.315176	1	538.531
6507	0.236888	4.16695	0.00441	-1.11792	1	538.531
6508	-0.357776	2.74436	0.00441	0.907503	1	538.531
6509	0.429409	3.4264	0.00441	-1.51933	1	538.531
6510	-0.137238	3.99523	0.00441	0.271658	1	538.532
6511	0.743167	2.0277	0.00441	-1.68212	1	538.532
6512	-0.388447	2.59462	0.00441	1.0208	1	538.532
6513	0.369562	4.16824	0.00441	-1.39379	1	538.532
6514	0.39884	5.43587	0.00441	-1.25439	1	538.532
6515	0.193719	4.55318	0.00441	-1.06402	1	538.532
6516	0.49601	4.09812	0.00441	-1.5054	1	538.533
6517	0.420827	5.12899	0.00441	-1.32545	1	538.533
6518	-0.338274	2.90516	0.00441	1.15792	1	538.533
6519	0.505369	3.97041	0.00441	-1.52329	1	538.533
6520	0.249069	4.09403	0.00441	-1.20953	1	538.534
6521	0.373021	4.68947	0.00441	-1.14763	1	538.534
6522	-0.477736	2.17934	0.00441	1.23251	1	538.534
6523	0.10485	5.56415	0.00441	-0.444373	1	538.534
6524	0.280173	6.23699	0.00441	-0.794474	1	538.534
6525	0.752475	2.323e-05	0.00441	-1.84736	1	538.535
6526	0.710909	2.50665	0.00441	-1.64985	1	538.535
6527	0.849164	0.493564	0.00441	-1.78897	1	538.535
6528	0.228851	4.90629	0.00441	-0.90865	1	538.535
6529	0.393824	3.08639	0.00441	-1.38738	1	538.535
6530	0.684683	2.323e-05	0.00441	-1.76809	1	538.535
6531	0.477008	1.79703	0.00441	-1.56601	1	538.535
6532	0.72822	1.30406	0.00441	-1.6134	1	538.535
6533	-0.643229	1.57118	0.00441	2.12822	1	538.536
6534	0.730916	0.852693	0.00441	-1.63102	1	538.536
6535	0.470111	2.07533	0.00441	-1.62866	1	538.536
6536	0.90392	2.323e-05	0.00441	-1.75789	1	538.536
6537	0.509184	5.25443	0.00441	-1.29558	1	538.536
6538	0.762517	1.77598	0.00441	-1.65273	1	538.536
6539	0.799378	0.732398	0.00441	-1.80147	1	538.537
6540	0.837748	0.732719	0.00441	-1.71695	1	538.537
6541	0.815142	2.323e-05	0.00441	-1.70446	1	538.537
6542	0.740137	2.1561	0.00441	-1.63967	1	538.537
6543	0.718438	0.158216	0.00441	-1.84539	1	538.538
6544	0.837681	0.0941915	0.00441	-1.84869	1	538.538
6545	0.845136	0.132479	0.00441	-1.70025	1	538.538
6546	0.659531	3.17621	0.00441	-1.52304	1	538.539
6547	0.70761	2.04788	0.00441	-1.58173	1	538.539
6548	0.692175	1.78693	0.00441	-1.57734	1	538.539
6549	0.236358	5.23255	0.00441	-0.845728	1	538.539
6550	0.780649	1.42354	0.00441	-1.72917	1	538.539
6551	0.759174	1.87622	0.00441	-1.66176	1	538.539
6552	0.663077	0.463923	0.00441	-1.65551	1	538.539
6553	0.433215	2.48436	0.00441	-1.57187	1	538.539
6554	0.82755	0.644073	0.00441	-1.79085	1	538.539
6555	0.604974	3.4649	0.00441	-1.45241	1	538.539
6556	0.748887	2.323e-05	0.00441	-1.70708	1	538.54
6557	0.769374	1.72658	0.00441	-1.67332	1	538.54
6558	0.583572	0.654148	0.00441	-1.67782	1	538.54
6559	-0.244993	3.28722	0.00441	0.375055	1	538.54
6560	-0.00738631	4.27633	0.00441	-0.507604	1	538.54
6561	0.553712	4.05188	0.00441	-1.52897	1	538.54
6562	0.523007	4.90842	0.00441	-1.3099	1	538.541
6563	0.32517	5.72331	0.00441	-0.935261	1	538.541
6564	-0.0375235	4.44556	0.00441	-0.327757	1	538.541
6565	0.414646	2.49226	0.00441	-1.53576	1	538.541
6566	0.284131	5.46875	0.00441	-0.894988	1	538.541
6567	0.29408	3.92576	0.00441	-1.20997	1	538.542
6568	0.535491	1.61921	0.00441	-1.70888	1	538.542
6569	0.695194	0.606354	0.00441	-1.82826	1	538.542
6570	0.779764	0.9675	0.00441	-1.65242	1	538.542
6571	0.818391	0.708645	0.00441	-1.79095	1	538.542
6572	0.491735	5.44025	0.00441	-1.28291	1	538.542
6573	-0.489505	2.12063	0.00441	1.10771	1	538.542
6574	0.607839	3.29127	0.00441	-1.61399	1	538.542
6575	0.354585	6.05413	0.00441	-0.964043	1	538.542
6576	0.821682	0.556758	0.00441	-1.68492	1	538.542
6577	0.353801	4.7439	0.00441	-1.11814	1	538.542
6578	0.658206	1.24773	0.00441	-1.78351	1	538.542
6579	0.626636	3.80988	0.00441	-1.48507	1	538.542
6580	0.446578	4.59199	0.00441	-1.23451	1	538.543
6581	0.884755	2.323e-05	0.00441	-1.82798	1	538.543
6582	-0.0525223	4.12982	0.00441	-0.367856	1	538.543
6583	0.00679513	4.58805	0.00441	-0.3236	1	538.543
6584	0.748427	0.482812	0.00441	-1.65214	1	538.543
6585	-0.44197	2.35678	0.00441	1.33371	1	538.543
6586	0.603688	2.37542	0.00441	-1.5055	1	538.543
6587	-0.485224	2.139	0.00441	1.13104	1	538.544
6588	0.671958	0.493089	0.00441	-1.82533	1	538.544
6589	0.469555	3.39348	0.00441	-1.55554	1	538.544
6590	0.71538	1.93423	0.00441	-1.72246	1	538.544
6591	0.77531	1.0023	0.00441	-1.64872	1	538.544
6592	0.548876	3.73093	0.00441	-1.56378	1	538.544
6593	0.847113	2.323e-05	0.00441	-1.84802	1	538.544
6594	0.165907	4.46861	0.00441	-0.926198	1	538.544
6595	0.689258	0.832911	0.00441	-1.62194	1	538.544
6596	0.811368	1.1089	0.00441	-1.72966	1	538.544
6597	0.400747	5.73042	0.00441	-1.07378	1	538.545
6598	-0.179265	3.79001	0.00441	0.307425	1	538.545
6599	0.662253	2.17052	0.00441	-1.71507	1	538.545
6600	0.674226	0.0946851	0.00441	-1.81105	1	538.545
6601	0.456058	3.08556	0.00441	-1.56804	1	538.545
6602	0.724893	2.00127	0.00441	-1.70928	1	538.546
6603	0.865363	0.41826	0.00441	-1.73409	1	538.546
6604	-0.421515	2.47471	0.00441	1.36095	1	538.546
6605	0.560237	0.944442	0.00441	-1.73704	1	538.546
6606	-0.540634	1.94644	0.00441	1.86127	1	538.546
6607	0.633753	1.75042	0.00441	-1.55437	1	538.546
6608	0.782754	1.46931	0.00441	-1.7173	1	538.546
6609	0.780301	0.378484	0.00441	-1.66525	1	538.546
6610	0.525013	4.70118	0.00441	-1.44011	1	538.546
6611	0.438139	3.88526	0.00441	-1.48906	1	538.546
6612	0.705107	2.323e-05	0.00441	-1.72856	1	538.546
6613	0.896666	0.154132	0.00441	-1.77946	1	538.547
6614	0.752032	1.27687	0.00441	-1.62825	1	538.547
6615	0.64311	1.3703	0.00441	-1.58046	1	538.547
6616	0.474562	2.25523	0.00441	-1.62977	1	538.547
6617	0.882109	2.323e-05	0.00441	-1.83053	1	538.547
6618	0.458761	5.34341	0.00441	-1.19294	1	538.547
6619	-0.135568	3.95468	0.00441	0.00274644	1	538.548
6620	0.618442	1.74237	0.00441	-1.55088	1	538.548
6621	-0.599632	1.71575	0.00441	1.68716	1	538.548
6622	0.721315	0.165582	0.00441	-1.84714	1	538.548
6623	0.468137	3.33958	0.00441	-1.55907	1	538.548
6624	0.642417	2.46554	0.00441	-1.52053	1	538.548
6625	0.627121	3.06818	0.00441	-1.63513	1	538.548
6626	0.780383	2.323e-05	0.00441	-1.70189	1	538.548
6627	-0.385661	2.64899	0.00441	1.30371	1	538.548
6628	0.511631	4.67284	0.00441	-1.30009	1	538.548
6629	0.626096	1.6276	0.00441	-1.56018	1	538.548
6630	0.542443	1.95179	0.00441	-1.69865	1	538.549
6631	0.783887	1.338	0.00441	-1.73975	1	538.549
6632	0.272406	6.22314	0.00441	-0.812208	1	538.549
6633	0.467311	2.31935	0.00441	-1.48868	1	538.549
6634	0.473715	5.31725	0.00441	-1.21838	1	538.549
6635	-0.247293	3.42561	0.00441	0.730222	1	538.549
6636	0.297781	5.84695	0.00441	-0.860753	1	538.549
6637	0.207257	6.06375	0.00441	-0.664893	1	538.549
6638	0.611534	0.523491	0.00441	-1.78188	1	538.549
6639	0.545506	3.94851	0.00441	-1.54019	1	538.549
6640	0.708016	2.03354	0.00441	-1.71603	1	538.549
6641	-0.329375	2.95211	0.00441	1.11971	1	538.55
6642	0.773054	1.53322	0.00441	-1.72376	1	538.55
6643	0.497104	5.05283	0.00441	-1.38065	1	538.55
6644	0.577089	0.621265	0.00441	-1.70963	1	538.55
6645	0.772447	0.119508	0.00441	-1.85734	1	538.55
6646	0.674907	2.1867	0.00441	-1.55233	1	538.55
6647	0.644057	1.48125	0.00441	-1.57344	1	538.55
6648	0.73409	2.323e-05	0.00441	-1.84094	1	538.55
6649	0.897214	2.323e-05	0.00441	-1.7453	1	538.55
6650	0.518339	1.23093	0.00441	-1.63766	1	538.551
6651	0.678355	0.763289	0.00441	-1.81716	1	538.551
6652	-0.252891	3.39918	0.00441	0.855896	1	538.551
6653	0.595542	3.54766	0.00441	-1.58786	1	538.551
6654	0.607322	0.857929	0.00441	-1.62489	1	538.552
6655	0.405062	2.54889	0.00441	-1.5103	1	538.552
6656	0.562218	0.777859	0.00441	-1.68202	1	538.552
6657	0.2489	4.00758	0.00441	-1.20245	1	538.552
6658	0.715117	2.4648	0.00441	-1.6532	1	538.552
6659	-0.603481	1.69679	0.00441	1.58747	1	538.553
6660	0.599757	0.502496	0.00441	-1.7622	1	538.553
6661	-0.191808	3.63635	0.00441	0.361798	1	538.553
6662	-0.342218	2.77761	0.00441	0.57983	1	538.554
6663	0.546935	0.905998	0.00441	-1.67861	1	538.554
6664	0.792795	0.263053	0.00441	-1.84965	1	538.554
6665	0.709364	2.5948	0.00441	-1.59327	1	538.554
6666	0.711667	2.323e-05	0.00441	-1.72269	1	538.554
6667	0.605565	4.17372	0.00441	-1.47285	1	538.554
6668	0.830258	2.323e-05	0.00441	-1.85316	1	538.555
6669	0.525067	4.24805	0.00441	-1.50122	1	538.555
6670	0.225827	5.08829	0.00441	-0.857285	1	538.555
6671	0.550639	2.34586	0.00441	-1.67981	1	538.555
6672	-0.163932	3.94843	0.00441	0.456305	1	538.556
6673	0.728169	2.368	0.00441	-1.63094	1	538.556
6674	0.70873	2.34618	0.00441	-1.58072	1	538.556
6675	0.561598	2.69219	0.00441	-1.65995	1	538.556
6676	0.453542	5.70703	0.00441	-1.18108	1	538.556
6677	0.183194	5.88931	0.00441	-0.53735	1	538.556
6678	0.639245	0.843287	0.00441	-1.80172	1	538.556
6679	0.890407	2.323e-05	0.00441	-1.73723	1	538.557
6680	0.377305	4.51818	0.00441	-1.17363	1	538.557
6681	0.7752	0.979809	0.00441	-1.64806	1	538.557
6682	0.297998	4.6557	0.00441	-1.2448	1	538.557
6683	0.816847	2.323e-05	0.00441	-1.70355	1	538.557
6684	0.598653	2.30166	0.00441	-1.50754	1	538.557
6685	0.833166	0.471946	0.00441	-1.69234	1	538.557
6686	-0.139228	3.88313	0.00441	0.117148	1	538.558
6687	0.619086	3.9746	0.00441	-1.50652	1	538.558
6688	0.659445	1.20535	0.00441	-1.78726	1	538.558
6689	0.593968	3.41111	0.00441	-1.60311	1	538.558
6690	0.45141	2.39803	0.00441	-1.59992	1	538.558
6691	-0.503301	2.10418	0.00441	1.73909	1	538.558
6692	0.53919	2.16258	0.00441	-1.68546	1	538.559
6693	0.749385	2.323e-05	0.00441	-1.84799	1	538.559
6694	-0.355008	2.74558	0.00441	0.675253	1	538.559
6695	0.694292	2.323e-05	0.00441	-1.80855	1	538.559
6696	0.665567	1.53742	0.00441	-1.76553	1	538.559
6697	0.260419	3.93883	0.00441	-1.23216	1	538.559
6698	0.613923	0.571695	0.00441	-1.78769	1	538.559
6699	0.392944	3.3532	0.00441	-1.48785	1	538.56
6700	0.859445	2.323e-05	0.00441	-1.71636	1	538.56
6701	0.330903	3.81325	0.00441	-1.37599	1	538.56
6702	-0.327401	2.92966	0.00441	0.962571	1	538.56
6703	0.765937	0.00981728	0.00441	-1.85437	1	538.56
6704	0.772281	0.696572	0.00441	-1.81823	1	538.56
6705	-0.114756	3.94953	0.00441	-0.0465014	1	538.561
6706	0.776217	2.323e-05	0.00441	-1.70139	1	538.561
6707	-0.568122	1.81702	0.00441	1.39766	1	538.561
6708	0.802773	2.323e-05	0.00441	-1.85654	1	538.561
6709	0.617049	2.22816	0.00441	-1.70971	1	538.561
6710	0.451227	2.88257	0.00441	-1.41734	1	538.561
6711	0.281573	3.89844	0.00441	-1.21148	1	538.562
6712	0.721726	2.4531	0.00441	-1.64052	1	538.562
6713	-0.565402	1.84296	0.00441	1.79483	1	538.562
6714	0.472721	1.71933	0.00441	-1.61942	1	538.562
6715	0.516369	1.23505	0.00441	-1.63972	1	538.562
6716	0.582276	1.00372	0.00441	-1.76339	1	538.562
6717	0.0232429	4.84191	0.00441	-0.439288	1	538.562
6718	0.456251	3.51833	0.00441	-1.5365	1	538.563
6719	0.713622	2.323e-05	0.00441	-1.72063	1	538.563
6720	0.56333	1.58706	0.00441	-1.73061	1	538.563
6721	0.43348	4.29677	0.00441	-1.44466	1	538.563
6722	0.65392	0.316614	0.00441	-1.67994	1	538.563
6723	0.373847	5.35469	0.00441	-1.06385	1	538.564
6724	0.60256	4.21268	0.00441	-1.47723	1	538.564
6725	-0.606727	1.68584	0.00441	1.73715	1	538.564
6726	0.76138	0.0658822	0.00441	-1.85685	1	538.564
6727	0.606369	4.15734	0.00441	-1.48521	1	538.564
6728	0.657255	1.59422	0.00441	-1.76113	1	538.564
6729	0.645145	0.351509	0.00441	-1.80866	1	538.564
6730	0.794872	2.323e-05	0.00441	-1.70091	1	538.564
6731	-0.236477	3.48237	0.00441	0.64108	1	538.564
6732	0.582557	3.61081	0.00441	-1.58211	1	538.565
6733	0.875522	2.323e-05	0.00441	-1.83662	1	538.565
6734	0.357904	5.12731	0.00441	-1.26087	1	538.565
6735	0.757681	1.29197	0.00441	-1.76843	1	538.565
6736	0.704396	2.00456	0.00441	-1.72169	1	538.565
6737	0.564432	1.75395	0.00441	-1.54211	1	538.565
6738	-0.490281	2.15234	0.00441	1.46246	1	538.565
6739	0.422879	2.36351	0.00441	-1.55214	1	538.565
6740	0.874282	2.323e-05	0.00441	-1.72399	1	538.565
6741	0.804491	0.6712	0.00441	-1.80724	1	538.565
6742	0.780637	1.05905	0.00441	-1.77972	1	538.566
6743	0.409031	2.53225	0.00441	-1.52861	1	538.566
6744	0.909505	2.323e-05	0.00441	-1.76423	1	538.566
6745	0.819852	0.81286	0.00441	-1.77728	1	538.566
6746	0.575251	2.80005	0.00441	-1.46471	1	538.566
6747	0.310874	4.76258	0.00441	-1.2503	1	538.567
6748	0.498473	4.85061	0.00441	-1.41464	1	538.567
6749	0.517598	1.69781	0.00441	-1.55304	1	538.567
6750	0.69228	0.986758	0.00441	-1.61247	1	538.567
6751	0.74218	1.01863	0.00441	-1.62769	1	538.567
6752	0.911883	0.0131396	0.00441	-1.79176	1	538.567
6753	0.589298	1.19972	0.00441	-1.59135	1	538.568
6754	0.28256	5.18468	0.00441	-0.943323	1	538.568
6755	0.667007	1.34888	0.00441	-1.77931	1	538.568
6756	0.899856	2.323e-05	0.00441	-1.74636	1	538.568
6757	-0.201218	3.49923	0.00441	0.197066	1	538.568
6758	0.442716	5.46936	0.00441	-1.1595	1	538.568
6759	0.778262	2.323e-05	0.00441	-1.70083	1	538.568
6760	0.74114	0.205837	0.00441	-1.67118	1	538.569
6761	0.763696	0.903879	0.00441	-1.80314	1	538.569
6762	0.263256	4.79733	0.00441	-1.16855	1	538.569
6763	0.721354	2.323e-05	0.00441	-1.71558	1	538.569
6764	0.515026	3.66357	0.00441	-1.55997	1	538.57
6765	0.321834	4.8128	0.00441	-1.0675	1	538.57
6766	0.811423	0.921131	0.00441	-1.7713	1	538.57
6767	-0.444307	2.33974	0.00441	1.08945	1	538.57
6768	0.42609	5.06848	0.00441	-1.34129	1	538.57
6769	0.513741	1.34398	0.00441	-1.68517	1	538.57
6770	0.796285	0.0867747	0.00441	-1.68648	1	538.57
6771	0.644675	0.325442	0.00441	-1.80725	1	538.57
6772	0.789487	1.46541	0.00441	-1.69733	1	538.57
6773	-0.331677	2.85538	0.00441	0.573668	1	538.57
6774	0.451674	3.87097	0.00441	-1.30794	1	538.57
6775	-0.188151	3.5405	0.00441	0.0928995	1	538.57
6776	0.637525	3.58278	0.00441	-1.49165	1	538.57
6777	0.810371	2.323e-05	0.00441	-1.85684	1	538.571
6778	0.48435	3.2897	0.00441	-1.3834	1	538.571
6779	0.439055	5.30661	0.00441	-1.31368	1	538.571
6780	0.731679	0.3768	0.00441	-1.84626	1	538.571
6781	0.724963	2.16675	0.00441	-1.6906	1	538.572
6782	0.575924	0.967664	0.00441	-1.75846	1	538.572
6783	0.593943	1.65068	0.00441	-1.74258	1	538.572
6784	0.569212	2.45274	0.00441	-1.48614	1	538.572
6785	0.435453	5.42416	0.00441	-1.15009	1	538.572
6786	0.53675	5.02285	0.00441	-1.36518	1	538.572
6787	0.776443	2.323e-05	0.00441	-1.85555	1	538.572
6788	0.484926	1.67664	0.00441	-1.57715	1	538.573
6789	0.28189	4.90691	0.00441	-0.995088	1	538.573
6790	0.537134	1.64222	0.00441	-1.71132	1	538.574
6791	0.602954	4.17285	0.00441	-1.44732	1	538.574
6792	0.677542	3.0943	0.00441	-1.5998	1	538.574
6793	0.695182	0.0654669	0.00441	-1.7078	1	538.575
6794	0.639894	1.38129	0.00441	-1.77323	1	538.575
6795	0.478404	1.96271	0.00441	-1.5324	1	538.575
6796	0.693411	0.013035	0.00441	-1.81585	1	538.575
6797	0.515252	3.83717	0.00441	-1.54354	1	538.575
6798	0.842103	0.752089	0.00441	-1.74625	1	538.576
6799	-0.208478	3.46385	0.00441	0.226086	1	538.576
6800	0.828689	2.323e-05	0.00441	-1.85492	1	538.576
6801	0.858438	0.023396	0.00441	-1.84685	1	538.576
6802	-0.0545128	4.59268	0.00441	-0.0334612	1	538.576
6803	-0.501713	2.07287	0.00441	1.1454	1	538.576
6804	0.51264	1.34808	0.00441	-1.68415	1	538.577
6805	0.674963	2.14612	0.00441	-1.55225	1	538.577
6806	0.284469	4.22141	0.00441	-1.13531	1	538.577
6807	0.425139	2.95109	0.00441	-1.54849	1	538.577
6808	0.498239	5.05695	0.00441	-1.26357	1	538.577
6809	-0.254089	3.29516	0.00441	0.39495	1	538.577
6810	0.399232	2.66714	0.00441	-1.5157	1	538.578
6811	-0.368246	2.65858	0.00441	0.657159	1	538.578
6812	0.505813	1.31595	0.00441	-1.65307	1	538.578
6813	0.631998	0.33181	0.00441	-1.7945	1	538.578
6814	0.774922	1.58851	0.00441	-1.71479	1	538.578
6815	0.115092	5.39062	0.00441	-0.613534	1	538.578
6816	0.911288	2.323e-05	0.00441	-1.76583	1	538.579
6817	0.881042	2.323e-05	0.00441	-1.83431	1	538.579
6818	0.778069	1.3813	0.00441	-1.74387	1	538.579
6819	-0.431323	2.42454	0.00441	1.33481	1	538.579
6820	0.305642	6.27529	0.00441	-0.866251	1	538.579
6821	0.361654	4.06945	0.00441	-1.39678	1	538.579
6822	-0.505749	2.08453	0.00441	1.66249	1	538.579
6823	0.718163	2.54716	0.00441	-1.62373	1	538.58
6824	0.817613	0.664877	0.00441	-1.80043	1	538.58
6825	0.7834	1.47182	0.00441	-1.66484	1	538.58
6826	0.87492	2.323e-05	0.00441	-1.83837	1	538.58
6827	0.819608	0.410093	0.00441	-1.82826	1	538.58
6828	0.736298	0.243031	0.00441	-1.66688	1	538.581
6829	0.814789	0.897092	0.00441	-1.77218	1	538.581
6830	0.512177	1.45497	0.00441	-1.59034	1	538.581
6831	0.721858	1.75748	0.00441	-1.74017	1	538.581
6832	0.361515	3.23619	0.00441	-1.45044	1	538.581
6833	0.805516	2.323e-05	0.00441	-1.70068	1	538.581
6834	0.677127	0.00870983	0.00441	-1.76627	1	538.581
6835	0.317913	5.78738	0.00441	-1.07475	1	538.581
6836	0.845624	0.721732	0.00441	-1.73549	1	538.582
6837	0.315577	3.59524	0.00441	-1.36014	1	538.582
6838	0.271951	3.97048	0.00441	-1.18646	1	538.583
6839	0.184909	4.50119	0.00441	-1.05468	1	538.583
6840	0.789425	2.323e-05	0.00441	-1.85761	1	538.583
6841	0.694377	2.323e-05	0.00441	-1.81187	1	538.583
6842	0.761206	2.323e-05	0.00441	-1.70184	1	538.583
6843	0.805995	1.24509	0.00441	-1.71041	1	538.583
6844	0.352526	4.39824	0.00441	-1.16549	1	538.583
6845	-0.566024	1.8396	0.00441	1.58722	1	538.583
6846	-0.44225	2.32828	0.00441	1.05994	1	538.583
6847	0.727431	2.28348	0.00441	-1.60587	1	538.583
6848	0.680391	2.323e-05	0.00441	-1.76968	1	538.583
6849	0.541063	4.65757	0.00441	-1.33818	1	538.584
6850	0.503891	2.77548	0.00441	-1.43882	1	538.584
6851	0.842938	2.323e-05	0.00441	-1.85215	1	538.584
6852	0.229129	4.99503	0.00441	-1.07139	1	538.584
6853	0.370963	5.77576	0.00441	-1.15816	1	538.584
6854	0.625581	2.16867	0.00441	-1.52509	1	538.584
6855	0.458742	1.91384	0.00441	-1.55955	1	538.584
6856	0.684348	2.323e-05	0.00441	-1.75184	1	538.585
6857	0.81666	2.323e-05	0.00441	-1.70191	1	538.585
6858	0.344746	5.76999	0.00441	-1.12321	1	538.585
6859	-0.215964	3.51304	0.00441	0.471337	1	538.585
6860	0.343172	5.62557	0.00441	-0.97938	1	538.585
6861	0.221472	4.34076	0.00441	-1.0433	1	538.585
6862	-0.621217	1.64491	0.00441	1.9152	1	538.586
6863	0.504925	1.60575	0.00441	-1.68171	1	538.586
6864	0.680159	2.323e-05	0.00441	-1.77543	1	538.586
6865	0.709422	2.323e-05	0.00441	-1.72156	1	538.586
6866	0.822072	0.546195	0.00441	-1.81196	1	538.586
6867	0.571309	4.37914	0.00441	-1.38763	1	538.586
6868	0.601729	1.46133	0.00441	-1.75728	1	538.587
6869	0.829535	0.893293	0.00441	-1.74785	1	538.587
6870	0.421015	2.30866	0.00441	-1.53468	1	538.587
6871	0.151894	4.45366	0.00441	-0.980788	1	538.588
6872	0.761579	0.854984	0.00441	-1.64077	1	538.588
6873	0.792097	0.306961	0.00441	-1.84845	1	538.588
6874	0.7381	1.75472	0.00441	-1.7325	1	538.589
6875	-0.603811	1.70136	0.00441	1.71017	1	538.589
6876	0.758626	2.323e-05	0.00441	-1.85295	1	538.589
6877	-0.576384	1.80535	0.00441	1.92117	1	538.589
6878	0.718113	2.323e-05	0.00441	-1.71582	1	538.59
6879	0.330522	4.76052	0.00441	-1.08602	1	538.59
6880	0.661052	2.46065	0.00441	-1.692	1	538.59
6881	0.616029	0.885792	0.00441	-1.79073	1	538.59
6882	0.762048	2.323e-05	0.00441	-1.85386	1	538.59
6883	0.457349	3.29973	0.00441	-1.37001	1	538.59
6884	0.368836	3.99139	0.00441	-1.23798	1	538.59
6885	0.286499	3.72254	0.00441	-1.29134	1	538.59
6886	0.494337	1.58701	0.00441	-1.5824	1	538.591
6887	0.354406	3.91557	0.00441	-1.40238	1	538.591
6888	0.569617	4.10128	0.00441	-1.39005	1	538.591
6889	0.755678	0.627448	0.00441	-1.6457	1	538.591
6890	-0.34716	2.82889	0.00441	1.05174	1	538.591
6891	-0.396261	2.54308	0.00441	0.946237	1	538.591
6892	0.524223	2.12728	0.00441	-1.68001	1	538.591
6893	0.546	3.84021	0.00441	-1.55446	1	538.591
6894	0.0415542	4.93683	0.00441	-0.290002	1	538.592
6895	0.423444	4.1729	0.00441	-1.25444	1	538.592
6896	0.616928	1.25708	0.00441	-1.77471	1	538.592
6897	0.241191	4.51182	0.00441	-1.02135	1	538.592
6898	0.679469	0.0294276	0.00441	-1.73499	1	538.592
6899	0.430163	2.61749	0.00441	-1.56956	1	538.592
6900	0.815315	0.74849	0.00441	-1.67804	1	538.592
6901	0.412779	3.84293	0.00441	-1.47296	1	538.593
6902	0.544252	2.48139	0.00441	-1.4755	1	538.593
6903	0.507083	5.22195	0.00441	-1.27738	1	538.593
6904	-0.0668761	4.27704	0.00441	-0.258281	1	538.593
6905	0.335793	6.21281	0.00441	-0.916742	1	538.593
6906	0.279771	4.13117	0.00441	-1.1502	1	538.593
6907	-0.616182	1.65954	0.00441	1.7886	1	538.594
6908	0.427946	2.31054	0.00441	-1.50812	1	538.594
6909	0.654437	3.48869	0.00441	-1.52294	1	538.594
6910	-0.309898	3.00335	0.00441	0.808905	1	538.594
6911	0.503468	1.61941	0.00441	-1.68063	1	538.595
6912	0.538415	1.6648	0.00441	-1.55064	1	538.595
6913	0.496979	2.84501	0.00441	-1.61802	1	538.595
6914	0.631505	2.58133	0.00441	-1.68416	1	538.596
6915	0.561576	4.46795	0.00441	-1.47579	1	538.596
6916	0.323459	6.25424	0.00441	-0.930513	1	538.596
6917	0.468963	1.71965	0.00441	-1.60639	1	538.596
6918	-0.0827048	4.42433	0.00441	0.0673473	1	538.596
6919	-0.0351541	4.18085	0.00441	-0.421784	1	538.596
6920	-0.328613	2.92507	0.00441	0.977169	1	538.596
6921	0.249431	4.34847	0.00441	-1.07116	1	538.596
6922	0.392358	4.546	0.00441	-1.38053	1	538.596
6923	0.189462	5.84936	0.00441	-0.713689	1	538.597
6924	0.572232	4.44767	0.00441	-1.38912	1	538.597
6925	0.873146	2.323e-05	0.00441	-1.72086	1	538.597
6926	-0.424025	2.42209	0.00441	1.10872	1	538.597
6927	0.247393	4.62131	0.00441	-1.00352	1	538.597
6928	0.355837	6.19381	0.00441	-0.965269	1	538.597
6929	0.585763	4.36642	0.00441	-1.41364	1	538.597
6930	0.546934	1.00123	0.00441	-1.72475	1	538.597
6931	0.653233	3.12628	0.00441	-1.62337	1	538.598
6932	0.496505	1.80953	0.00441	-1.54408	1	538.598
6933	0.0306996	4.87607	0.00441	-0.463032	1	538.598
6934	0.908055	2.323e-05	0.00441	-1.80839	1	538.598
6935	0.409448	5.61455	0.00441	-1.23493	1	538.599
6936	0.697959	0.899173	0.00441	-1.61712	1	538.599
6937	0.801406	0.884421	0.00441	-1.66618	1	538.6
6938	0.702997	2.44332	0.00441	-1.57019	1	538.6
6939	0.57274	4.48771	0.00441	-1.46657	1	538.6
6940	-0.384285	2.66223	0.00441	1.33692	1	538.6
6941	-0.601388	1.71446	0.00441	2.00583	1	538.6
6942	0.565012	1.98653	0.00441	-1.5204	1	538.6
6943	0.425855	5.76167	0.00441	-1.11529	1	538.601
6944	0.61761	0.287268	0.00441	-1.7335	1	538.601
6945	0.503693	1.86117	0.00441	-1.53489	1	538.601
6946	0.0413535	5.25613	0.00441	-0.112894	1	538.601
6947	-0.204166	3.6431	0.00441	0.585485	1	538.601
6948	0.81834	0.988543	0.00441	-1.69171	1	538.601
6949	0.887079	2.323e-05	0.00441	-1.83207	1	538.601
6950	0.743081	1.71826	0.00441	-1.73436	1	538.602
6951	0.902329	2.323e-05	0.00441	-1.81734	1	538.602
6952	0.753822	1.50732	0.00441	-1.62383	1	538.602
6953	0.502788	4.71133	0.00441	-1.43827	1	538.602
6954	0.915328	2.323e-05	0.00441	-1.78931	1	538.603
6955	-0.330285	2.88502	0.00441	0.824151	1	538.603
6956	0.516545	4.41326	0.00441	-1.31641	1	538.603
6957	0.808665	2.323e-05	0.00441	-1.85904	1	538.604
6958	0.684121	2.323e-05	0.00441	-1.74842	1	538.604
6959	0.682308	0.240231	0.00441	-1.83422	1	538.604
6960	0.570722	3.48536	0.00441	-1.41848	1	538.604
6961	0.53301	3.19314	0.00441	-1.41385	1	538.604
6962	0.459835	5.5543	0.00441	-1.18408	1	538.604
6963	0.509238	1.434	0.00441	-1.68636	1	538.605
6964	0.448339	3.71528	0.00441	-1.32057	1	538.605
6965	0.767281	0.898027	0.00441	-1.80465	1	538.605
6966	0.0422549	5.08058	0.00441	-0.207951	1	538.605
6967	0.746561	0.794374	0.00441	-1.63549	1	538.605
6968	0.785495	1.55299	0.00441	-1.67963	1	538.606
6969	0.494762	1.55592	0.00441	-1.58666	1	538.606
6970	0.274521	3.82128	0.00441	-1.27199	1	538.606
6971	0.517911	1.71182	0.00441	-1.54886	1	538.606
6972	0.638442	1.39207	0.00441	-1.77384	1	538.606
6973	0.866952	0.296579	0.00441	-1.71577	1	538.606
6974	0.914425	2.323e-05	0.00441	-1.76748	1	538.606
6975	0.48513	5.18965	0.00441	-1.23675	1	538.607
6976	0.707781	2.323e-05	0.00441	-1.72101	1	538.607
6977	0.500127	4.8385	0.00441	-1.27347	1	538.607
6978	-0.0414641	4.20495	0.00441	-0.342805	1	538.607
6979	-0.641243	1.57856	0.00441	2.04336	1	538.607
6980	0.822684	0.945547	0.00441	-1.69563	1	538.607
6981	0.508094	3.99866	0.00441	-1.52562	1	538.607
6982	0.442278	5.78894	0.00441	-1.21421	1	538.608
6983	-0.583024	1.7691	0.00441	1.64847	1	538.608
6984	0.632692	3.84169	0.00441	-1.52147	1	538.608
6985	0.890086	2.323e-05	0.00441	-1.83034	1	538.608
6986	-0.154596	3.99518	0.00441	0.373027	1	538.608
6987	0.833307	0.00990545	0.00441	-1.70168	1	538.608
6988	0.668852	2.04065	0.00441	-1.72921	1	538.609
6989	0.579355	0.568722	0.00441	-1.72601	1	538.609
6990	-0.382592	2.67272	0.00441	1.32209	1	538.609
6991	0.688723	2.323e-05	0.00441	-1.73968	1	538.609
6992	0.465661	2.18905	0.00441	-1.50268	1	538.61
6993	0.536854	1.27401	0.00441	-1.72135	1	538.61
6994	0.699027	2.87854	0.00441	-1.59245	1	538.611
6995	0.556086	4.2535	0.00441	-1.36774	1	538.611
6996	0.332938	4.9752	0.00441	-1.05469	1	538.611
6997	0.621959	2.6578	0.00441	-1.496	1	538.611
6998	0.514071	2.5658	0.00441	-1.4599	1	538.611
6999	0.647059	3.65608	0.00441	-1.52711	1	538.611
7000	0.461526	1.8901	0.00441	-1.62007	1	538.612
7001	0.222962	4.31736	0.00441	-1.04959	1	538.612
7002	-0.581697	1.76876	0.00441	1.51195	1	538.612
7003	0.515435	4.58992	0.00441	-1.45922	1	538.612
7004	-0.198999	3.64251	0.00441	0.295326	1	538.612
7005	0.68898	0.230339	0.00441	-1.67525	1	538.613
7006	0.583082	0.82788	0.00441	-1.63723	1	538.613
7007	0.659267	2.36633	0.00441	-1.53203	1	538.613
7008	0.538789	1.89765	0.00441	-1.52608	1	538.613
7009	0.751872	1.4704	0.00441	-1.75677	1	538.613
7010	0.647861	3.58954	0.00441	-1.51005	1	538.613
7011	0.619228	2.42486	0.00441	-1.69749	1	538.613
7012	0.472601	4.41272	0.00441	-1.27244	1	538.613
7013	0.665115	0.617046	0.00441	-1.82322	1	538.613
7014	0.0819017	4.71934	0.00441	-0.589292	1	538.613
7015	0.677848	2.323e-05	0.00441	-1.77521	1	538.614
7016	0.820355	0.772611	0.00441	-1.78735	1	538.614
7017	0.632104	3.45675	0.00441	-1.59352	1	538.614
7018	0.691835	0.709843	0.00441	-1.62686	1	538.614
7019	0.577773	2.91898	0.00441	-1.45616	1	538.614
7020	-0.150812	4.03567	0.00441	0.4174	1	538.614
7021	0.764	1.86092	0.00441	-1.68562	1	538.615
7022	0.673335	1.08443	0.00441	-1.60091	1	538.615
7023	0.697737	2.90195	0.00441	-1.5989	1	538.615
7024	0.694507	2.323e-05	0.00441	-1.7318	1	538.615
7025	0.521649	2.89939	0.00441	-1.43195	1	538.616
7026	0.615512	3.83602	0.00441	-1.45366	1	538.616
7027	-0.3283	2.9581	0.00441	1.02312	1	538.616
7028	0.435288	2.27559	0.00441	-1.58354	1	538.616
7029	0.350982	3.20849	0.00441	-1.43412	1	538.616
7030	0.811443	0.0568149	0.00441	-1.68989	1	538.616
7031	0.493698	2.32281	0.00441	-1.482	1	538.616
7032	0.872454	2.323e-05	0.00441	-1.84278	1	538.616
7033	0.634866	3.63244	0.00441	-1.48263	1	538.617
7034	0.385753	2.71327	0.00441	-1.46947	1	538.617
7035	0.36785	2.94767	0.00441	-1.423	1	538.617
7036	0.772239	1.62201	0.00441	-1.71921	1	538.617
7037	0.60144	2.67935	0.00441	-1.48308	1	538.617
7038	0.567418	4.42959	0.00441	-1.4819	1	538.617
7039	0.683401	3.02796	0.00441	-1.61032	1	538.617
7040	-0.0208554	4.90382	0.00441	0.0884399	1	538.617
7041	0.609068	2.73635	0.00441	-1.48412	1	538.617
7042	0.498282	5.0619	0.00441	-1.2605	1	538.617
7043	0.868225	2.323e-05	0.00441	-1.84506	1	538.618
7044	0.302243	6.2165	0.00441	-0.90956	1	538.618
7045	0.891377	0.0620992	0.00441	-1.72823	1	538.618
7046	-0.203483	3.5081	0.00441	0.118174	1	538.618
7047	0.913199	2.323e-05	0.00441	-1.76068	1	538.618
7048	-0.0745074	4.04726	0.00441	-0.338002	1	538.619
7049	0.692827	0.503909	0.00441	-1.83627	1	538.619
7050	0.777386	1.56977	0.00441	-1.65426	1	538.619
7051	-0.258414	3.32188	0.00441	0.764897	1	538.619
7052	0.449197	1.93538	0.00441	-1.58044	1	538.619
7053	0.835377	0.243402	0.00441	-1.68837	1	538.619
7054	0.458645	4.75548	0.00441	-1.41158	1	538.619
7055	0.660976	3.4375	0.00441	-1.53342	1	538.619
7056	-0.389552	2.55527	0.00441	0.726527	1	538.619
7057	0.650235	2.08926	0.00441	-1.72656	1	538.62
7058	0.555636	4.84313	0.00441	-1.37113	1	538.62
7059	0.568423	1.49554	0.00441	-1.56298	1	538.62
7060	-0.0331056	4.43244	0.00441	-0.188589	1	538.62
7061	-0.0853526	4.44237	0.00441	0.280248	1	538.62
7062	0.719971	0.0980676	0.00441	-1.84933	1	538.62
7063	0.737765	1.20808	0.00441	-1.78751	1	538.62
7064	0.613482	1.11373	0.00441	-1.78239	1	538.62
7065	0.699134	0.291111	0.00441	-1.84346	1	538.62
7066	0.635131	3.15151	0.00441	-1.6295	1	538.62
7067	0.779996	0.884511	0.00441	-1.64864	1	538.621
7068	0.336229	3.24164	0.00441	-1.386	1	538.621
7069	-0.165327	3.91658	0.00441	0.528131	1	538.621
7070	0.710231	2.39658	0.00441	-1.67856	1	538.621
7071	0.867218	0.382005	0.00441	-1.79541	1	538.621
7072	0.180955	5.83784	0.00441	-0.536229	1	538.621
7073	-0.0534224	4.10631	0.00441	-0.385025	1	538.621
7074	-0.506235	2.07717	0.00441	1.38342	1	538.621
7075	0.180468	5.65874	0.00441	-0.764269	1	538.621
7076	0.898019	0.0890003	0.00441	-1.81424	1	538.622
7077	0.464698	3.47901	0.00441	-1.35317	1	538.622
7078	0.485974	1.50528	0.00441	-1.63293	1	538.622
7079	-0.320079	3.00972	0.00441	1.09783	1	538.622
7080	0.538278	1.0882	0.00441	-1.62955	1	538.622
7081	-0.270684	3.22482	0.00441	0.511358	1	538.622
7082	0.522124	4.33408	0.00441	-1.326	1	538.622
7083	0.52639	1.06192	0.00441	-1.67621	1	538.622
7084	-0.259523	3.33196	0.00441	0.647863	1	538.623
7085	0.743988	0.555239	0.00441	-1.64396	1	538.623
7086	0.677003	2.323e-05	0.00441	-1.77116	1	538.623
7087	0.259387	3.95722	0.00441	-1.18325	1	538.623
7088	0.755329	0.171083	0.00441	-1.67205	1	538.624
7089	0.907065	2.323e-05	0.00441	-1.74854	1	538.624
7090	0.431407	5.85236	0.00441	-1.19487	1	538.624
7091	0.486886	2.40937	0.00441	-1.63906	1	538.624
7092	0.373477	3.13335	0.00441	-1.4767	1	538.625
7093	0.395722	2.59984	0.00441	-1.50674	1	538.625
7094	0.812229	0.0845548	0.00441	-1.68673	1	538.625
7095	-0.653462	1.53452	0.00441	2.03571	1	538.625
7096	0.794073	1.39436	0.00441	-1.67476	1	538.625
7097	0.769742	0.945824	0.00441	-1.80067	1	538.626
7098	0.705979	0.0826975	0.00441	-1.84201	1	538.626
7099	0.686129	2.323e-05	0.00441	-1.8054	1	538.626
7100	-0.318485	2.91622	0.00441	0.509487	1	538.627
7101	0.694145	2.323e-05	0.00441	-1.81683	1	538.627
7102	-0.224034	3.52866	0.00441	0.474979	1	538.627
7103	0.886923	2.323e-05	0.00441	-1.83464	1	538.627
7104	0.619618	0.439441	0.00441	-1.79281	1	538.627
7105	0.391369	6.06448	0.00441	-1.10538	1	538.627
7106	-0.0838155	4.49243	0.00441	0.273889	1	538.628
7107	0.482091	2.32015	0.00441	-1.48192	1	538.628
7108	0.310263	5.99888	0.00441	-1.00649	1	538.628
7109	0.259386	4.58659	0.00441	-1.19477	1	538.628
7110	0.680866	2.323e-05	0.00441	-1.79489	1	538.628
7111	0.731884	2.323e-05	0.00441	-1.84564	1	538.628
7112	0.711956	2.323e-05	0.00441	-1.71648	1	538.629
7113	0.517614	3.73128	0.00441	-1.55784	1	538.629
7114	-0.563176	1.86045	0.00441	1.89172	1	538.629
7115	0.558759	2.88207	0.00441	-1.44842	1	538.629
7116	0.811539	1.20816	0.00441	-1.71949	1	538.629
7117	-0.419972	2.47252	0.00441	1.38314	1	538.629
7118	-0.368007	2.72059	0.00441	0.924127	1	538.629
7119	0.533122	4.62679	0.00441	-1.3241	1	538.629
7120	-0.528434	1.99545	0.00441	1.81958	1	538.63
7121	0.517883	4.03774	0.00441	-1.34069	1	538.63
7122	0.794101	1.46099	0.00441	-1.69979	1	538.63
7123	-0.666218	1.4931	0.00441	2.01369	1	538.63
7124	0.537196	4.32106	0.00441	-1.34223	1	538.63
7125	0.823806	2.323e-05	0.00441	-1.70061	1	538.63
7126	0.424748	2.33335	0.00441	-1.56625	1	538.63
7127	0.476371	4.9214	0.00441	-1.39971	1	538.631
7128	0.419797	3.92034	0.00441	-1.27899	1	538.631
7129	0.774204	0.979836	0.00441	-1.79592	1	538.631
7130	0.617269	0.294433	0.00441	-1.72197	1	538.631
7131	0.844867	0.160916	0.00441	-1.69375	1	538.631
7132	0.707521	1.19848	0.00441	-1.60339	1	538.631
7133	0.819881	0.747512	0.00441	-1.67942	1	538.631
7134	0.33605	5.37866	0.00441	-1.1925	1	538.632
7135	0.585168	3.46051	0.00441	-1.60217	1	538.632
7136	0.191339	5.12739	0.00441	-0.96046	1	538.632
7137	0.685824	2.77408	0.00441	-1.54713	1	538.632
7138	0.565186	1.77541	0.00441	-1.72567	1	538.632
7139	0.268053	3.87189	0.00441	-1.264	1	538.632
7140	0.119407	5.53383	0.00441	-0.558974	1	538.632
7141	0.709417	2.0329	0.00441	-1.72148	1	538.632
7142	0.617533	3.36553	0.00441	-1.61078	1	538.633
7143	0.758631	1.02099	0.00441	-1.63258	1	538.633
7144	0.437887	5.85724	0.00441	-1.19495	1	538.634
7145	0.764028	2.323e-05	0.00441	-1.85715	1	538.634
7146	0.824122	0.487303	0.00441	-1.68009	1	538.634
7147	0.687768	2.323e-05	0.00441	-1.80912	1	538.634
7148	-0.439387	2.38268	0.00441	1.3019	1	538.634
7149	0.583351	1.63641	0.00441	-1.74223	1	538.634
7150	0.827177	0.0654669	0.00441	-1.69173	1	538.635
7151	0.91812	2.323e-05	0.00441	-1.79078	1	538.635
7152	0.534432	2.14704	0.00441	-1.68775	1	538.635
7153	0.554726	3.11313	0.00441	-1.62802	1	538.635
7154	0.693259	2.323e-05	0.00441	-1.731	1	538.635
7155	0.213832	4.18961	0.00441	-1.14116	1	538.635
7156	0.470032	4.19795	0.00441	-1.28767	1	538.635
7157	0.150147	4.93103	0.00441	-0.718751	1	538.636
7158	0.908919	0.110942	0.00441	-1.78474	1	538.636
7159	0.633269	0.815714	0.00441	-1.80442	1	538.636
7160	0.646183	3.45376	0.00441	-1.49632	1	538.636
7161	0.806136	0.512048	0.00441	-1.66858	1	538.636
7162	0.504751	4.80685	0.00441	-1.27928	1	538.636
7163	0.70491	2.28784	0.00441	-1.56979	1	538.636
7164	0.728167	2.323e-05	0.00441	-1.84432	1	538.636
7165	0.620594	3.56145	0.00441	-1.46058	1	538.636
7166	0.784187	1.54148	0.00441	-1.71531	1	538.637
7167	0.701287	2.13078	0.00441	-1.71538	1	538.637
7168	0.784703	0.924021	0.00441	-1.79682	1	538.637
7169	0.311255	4.86847	0.00441	-1.0413	1	538.638
7170	-0.331199	2.84622	0.00441	0.537471	1	538.638
7171	-0.304213	2.98676	0.00441	0.592213	1	538.638
7172	0.836164	2.323e-05	0.00441	-1.85755	1	538.639
7173	0.445851	5.3711	0.00441	-1.16542	1	538.639
7174	0.595933	1.77069	0.00441	-1.7396	1	538.639
7175	0.677789	2.323e-05	0.00441	-1.75737	1	538.639
7176	0.744725	2.323e-05	0.00441	-1.85182	1	538.639
7177	0.60232	3.23628	0.00441	-1.62578	1	538.639
7178	-0.201957	3.57175	0.00441	0.193982	1	538.639
7179	-0.529755	1.99243	0.00441	1.75524	1	538.639
7180	0.544439	1.2401	0.00441	-1.73194	1	538.639
7181	0.861197	0.364203	0.00441	-1.70975	1	538.64
7182	0.379179	3.13163	0.00441	-1.48682	1	538.64
7183	0.556209	3.02958	0.00441	-1.43623	1	538.64
7184	-0.263336	3.22691	0.00441	0.379057	1	538.64
7185	0.552558	1.33831	0.00441	-1.73797	1	538.64
7186	0.61652	0.673836	0.00441	-1.79719	1	538.64
7187	0.464812	3.03129	0.00441	-1.39934	1	538.64
7188	0.585652	0.51299	0.00441	-1.70804	1	538.64
7189	0.549647	3.64935	0.00441	-1.39107	1	538.64
7190	0.411054	2.56436	0.00441	-1.5462	1	538.641
7191	0.493471	2.5709	0.00441	-1.45426	1	538.641
7192	0.843122	2.323e-05	0.00441	-1.7049	1	538.641
7193	0.384706	3.53502	0.00441	-1.30995	1	538.641
7194	0.595407	0.604284	0.00441	-1.77504	1	538.641
7195	0.675543	2.323e-05	0.00441	-1.77318	1	538.641
7196	0.436339	2.13722	0.00441	-1.58292	1	538.641
7197	0.490938	5.49751	0.00441	-1.29064	1	538.641
7198	0.746324	2.323e-05	0.00441	-1.85256	1	538.641
7199	-0.0691191	4.57563	0.00441	0.247208	1	538.641
7200	-0.33135	2.90239	0.00441	0.946656	1	538.641
7201	0.712793	2.323e-05	0.00441	-1.83533	1	538.642
7202	0.348856	3.56234	0.00441	-1.42369	1	538.642
7203	0.515791	2.37313	0.00441	-1.47721	1	538.642
7204	0.507657	1.84713	0.00441	-1.68351	1	538.642
7205	0.596491	1.67972	0.00441	-1.7455	1	538.642
7206	-0.641785	1.56707	0.00441	1.72342	1	538.642
7207	-0.38494	2.59968	0.00441	0.931588	1	538.642
7208	0.70452	2.323e-05	0.00441	-1.7204	1	538.642
7209	0.297278	3.76283	0.00441	-1.24066	1	538.643
7210	0.779011	0.803548	0.00441	-1.64819	1	538.643
7211	0.780555	2.323e-05	0.00441	-1.69659	1	538.643
7212	0.466272	2.2966	0.00441	-1.6265	1	538.643
7213	0.480882	1.96826	0.00441	-1.52551	1	538.643
7214	0.81251	1.21447	0.00441	-1.70529	1	538.643
7215	-0.00902176	4.40783	0.00441	-0.361271	1	538.644
7216	-0.580419	1.79397	0.00441	1.89055	1	538.644
7217	0.696669	1.59657	0.00441	-1.76474	1	538.644
7218	0.493758	3.73683	0.00441	-1.54619	1	538.644
7219	0.665315	3.40575	0.00441	-1.56462	1	538.644
7220	0.68001	1.01955	0.00441	-1.80645	1	538.645
7221	0.792115	1.48616	0.00441	-1.7079	1	538.645
7222	0.618379	3.46738	0.00441	-1.59985	1	538.645
7223	0.700015	2.323e-05	0.00441	-1.825	1	538.645
7224	-0.587208	1.76327	0.00441	1.90211	1	538.645
7225	0.512758	4.51247	0.00441	-1.30435	1	538.645
7226	-0.653276	1.53923	0.00441	2.17524	1	538.646
7227	0.505095	5.24699	0.00441	-1.35188	1	538.646
7228	0.468672	5.44709	0.00441	-1.3088	1	538.646
7229	0.449567	5.44594	0.00441	-1.16651	1	538.646
7230	0.580735	2.46247	0.00441	-1.68815	1	538.646
7231	0.418914	2.28023	0.00441	-1.54233	1	538.646
7232	0.312788	3.86325	0.00441	-1.22333	1	538.646
7233	0.621312	0.241275	0.00441	-1.73957	1	538.646
7234	0.268219	5.81335	0.00441	-0.969988	1	538.647
7235	0.504869	3.57767	0.00441	-1.567	1	538.647
7236	0.671263	0.409255	0.00441	-1.65449	1	538.647
7237	0.655144	2.61874	0.00441	-1.68168	1	538.647
7238	0.626146	0.839623	0.00441	-1.80077	1	538.647
7239	0.579257	2.7936	0.00441	-1.66224	1	538.647
7240	0.580427	2.31654	0.00441	-1.69864	1	538.647
7241	0.590111	3.56291	0.00441	-1.59263	1	538.648
7242	-0.355072	2.72818	0.00441	0.732781	1	538.648
7243	0.464914	5.73987	0.00441	-1.22154	1	538.649
7244	-0.0780048	4.05763	0.00441	-0.231281	1	538.649
7245	0.685454	0.847181	0.00441	-1.61593	1	538.649
7246	0.517036	3.44317	0.00441	-1.58507	1	538.649
7247	0.706754	2.323e-05	0.00441	-1.71828	1	538.649
7248	0.596203	3.44332	0.00441	-1.60533	1	538.649
7249	0.738257	2.26225	0.00441	-1.66398	1	538.649
7250	0.766613	1.12342	0.00441	-1.63461	1	538.649
7251	0.475483	1.60804	0.00441	-1.60792	1	538.649
7252	0.630658	2.3893	0.00441	-1.70332	1	538.649
7253	0.414476	2.41683	0.00441	-1.54976	1	538.649
7254	0.511047	2.36421	0.00441	-1.47713	1	538.65
7255	0.672081	0.0192051	0.00441	-1.74715	1	538.65
7256	0.723987	2.45979	0.00441	-1.60149	1	538.65
7257	0.511424	1.20319	0.00441	-1.65404	1	538.65
7258	0.488845	5.40755	0.00441	-1.31948	1	538.65
7259	0.754858	2.323e-05	0.00441	-1.85586	1	538.65
7260	0.268652	5.5727	0.00441	-0.838478	1	538.65
7261	0.871836	0.385106	0.00441	-1.79137	1	538.651
7262	0.828433	2.323e-05	0.00441	-1.70045	1	538.651
7263	0.658788	1.99008	0.00441	-1.54609	1	538.651
7264	0.088182	5.25	0.00441	-0.559849	1	538.651
7265	0.316534	3.93541	0.00441	-1.35268	1	538.651
7266	0.597731	3.52167	0.00441	-1.59715	1	538.651
7267	0.757445	2.323e-05	0.00441	-1.69854	1	538.652
7268	0.331916	5.56015	0.00441	-1.15231	1	538.652
7269	0.892571	2.323e-05	0.00441	-1.72994	1	538.652
7270	0.632992	3.81418	0.00441	-1.48298	1	538.652
7271	0.658299	3.45356	0.00441	-1.57306	1	538.652
7272	0.604884	0.345621	0.00441	-1.74445	1	538.653
7273	0.685067	2.18625	0.00441	-1.71626	1	538.653
7274	0.807661	1.23434	0.00441	-1.73268	1	538.653
7275	0.731177	2.323e-05	0.00441	-1.70554	1	538.653
7276	0.188045	4.22914	0.00441	-1.07296	1	538.653
7277	0.632017	3.61124	0.00441	-1.5758	1	538.653
7278	-0.632022	1.60719	0.00441	2.05752	1	538.653
7279	0.696837	1.80843	0.00441	-1.7475	1	538.653
7280	0.813484	1.2137	0.00441	-1.71243	1	538.653
7281	0.714101	1.56582	0.00441	-1.59116	1	538.654
7282	0.794371	0.0730806	0.00441	-1.68359	1	538.654
7283	0.383349	3.41554	0.00441	-1.47878	1	538.654
7284	0.899761	2.323e-05	0.00441	-1.82648	1	538.654
7285	0.164642	4.39688	0.00441	-1.02276	1	538.654
7286	0.39783	2.61182	0.00441	-1.46593	1	538.654
7287	0.545351	2.69997	0.00441	-1.65794	1	538.655
7288	0.642815	0.703854	0.00441	-1.81338	1	538.655
7289	0.317116	5.60926	0.00441	-1.11845	1	538.655
7290	-0.253223	3.33909	0.00441	0.504534	1	538.655
7291	0.673529	1.86822	0.00441	-1.74556	1	538.655
7292	-0.21733	3.44744	0.00441	0.177573	1	538.655
7293	0.422825	2.31044	0.00441	-1.50593	1	538.655
7294	0.424758	2.6879	0.00441	-1.56542	1	538.655
7295	0.59803	0.406286	0.00441	-1.71841	1	538.655
7296	0.184945	4.69013	0.00441	-1.03424	1	538.656
7297	0.677992	2.40931	0.00441	-1.54195	1	538.656
7298	0.846669	0.061988	0.00441	-1.85524	1	538.656
7299	0.619618	2.88532	0.00441	-1.66024	1	538.656
7300	0.260526	6.02405	0.00441	-0.882538	1	538.656
7301	0.498856	1.90191	0.00441	-1.52776	1	538.656
7302	0.877391	2.323e-05	0.00441	-1.71896	1	538.656
7303	0.858597	2.323e-05	0.00441	-1.70956	1	538.656
7304	0.737061	2.323e-05	0.00441	-1.85001	1	538.657
7305	0.618905	4.00863	0.00441	-1.51995	1	538.657
7306	0.442588	3.74984	0.00441	-1.51085	1	538.657
7307	0.817669	1.05078	0.00441	-1.68784	1	538.657
7308	-0.519638	2.01527	0.00441	1.32991	1	538.657
7309	0.306075	5.3758	0.00441	-0.946897	1	538.658
7310	0.458388	1.79299	0.00441	-1.59401	1	538.658
7311	0.836282	2.323e-05	0.00441	-1.7019	1	538.659
7312	0.504378	5.42457	0.00441	-1.29647	1	538.659
7313	0.690477	3.04881	0.00441	-1.57174	1	538.659
7314	0.715782	0.319846	0.00441	-1.85017	1	538.659
7315	-0.614039	1.66995	0.00441	1.89082	1	538.659
7316	0.905502	2.323e-05	0.00441	-1.74196	1	538.659
7317	0.45176	2.04078	0.00441	-1.61363	1	538.66
7318	0.468599	5.72236	0.00441	-1.21618	1	538.66
7319	0.51417	2.71023	0.00441	-1.44434	1	538.66
7320	-0.252602	3.39514	0.00441	0.749083	1	538.66
7321	0.745064	2.07632	0.00441	-1.61825	1	538.66
7322	0.522201	5.07092	0.00441	-1.38618	1	538.66
7323	0.495143	1.41235	0.00441	-1.66089	1	538.66
7324	0.357428	4.80807	0.00441	-1.31148	1	538.66
7325	0.352153	3.34133	0.00441	-1.44006	1	538.66
7326	0.776813	0.856682	0.00441	-1.80838	1	538.66
7327	0.686346	2.323e-05	0.00441	-1.8105	1	538.66
7328	0.807868	1.29956	0.00441	-1.70532	1	538.661
7329	0.116793	5.49679	0.00441	-0.388086	1	538.661
7330	0.690552	2.98925	0.00441	-1.61218	1	538.661
7331	-0.128826	4.0241	0.00441	0.219391	1	538.661
7332	0.57567	4.51454	0.00441	-1.46656	1	538.661
7333	0.579569	1.91167	0.00441	-1.52597	1	538.662
7334	0.627345	2.40693	0.00441	-1.70233	1	538.662
7335	0.499439	3.56269	0.00441	-1.36264	1	538.662
7336	0.628976	0.413864	0.00441	-1.67197	1	538.662
7337	-0.0378087	4.73045	0.00441	-0.0395276	1	538.662
7338	0.402067	4.48275	0.00441	-1.40095	1	538.663
7339	0.818628	2.323e-05	0.00441	-1.69791	1	538.663
7340	0.710766	1.10571	0.00441	-1.80224	1	538.663
7341	0.505715	1.42357	0.00441	-1.59493	1	538.663
7342	0.682102	0.0459851	0.00441	-1.82163	1	538.663
7343	0.255239	3.97528	0.00441	-1.17124	1	538.663
7344	0.619563	0.376939	0.00441	-1.68766	1	538.664
7345	0.621953	2.57142	0.00441	-1.68844	1	538.664
7346	0.549657	4.66629	0.00441	-1.3446	1	538.664
7347	0.642621	1.92984	0.00441	-1.7407	1	538.664
7348	-0.428654	2.37784	0.00441	0.86088	1	538.665
7349	-0.563423	1.8596	0.00441	1.89489	1	538.665
7350	0.636395	0.424225	0.00441	-1.66533	1	538.665
7351	-0.549739	1.90004	0.00441	1.68832	1	538.665
7352	0.673741	2.323e-05	0.00441	-1.76853	1	538.665
7353	0.869804	2.323e-05	0.00441	-1.84793	1	538.665
7354	0.353354	3.02415	0.00441	-1.42043	1	538.665
7355	0.765999	1.89714	0.00441	-1.65464	1	538.665
7356	-0.252928	3.39407	0.00441	0.75582	1	538.666
7357	0.611284	0.294364	0.00441	-1.74705	1	538.666
7358	0.475677	1.97907	0.00441	-1.52445	1	538.666
7359	-0.204248	3.65487	0.00441	0.619173	1	538.667
7360	0.772501	2.323e-05	0.00441	-1.69581	1	538.667
7361	0.538295	2.81668	0.00441	-1.44298	1	538.667
7362	0.124878	4.46234	0.00441	-0.920875	1	538.667
7363	0.784387	1.56747	0.00441	-1.71489	1	538.667
7364	-0.119994	4.06506	0.00441	0.177338	1	538.667
7365	0.742681	0.221601	0.00441	-1.6649	1	538.667
7366	0.719609	2.323e-05	0.00441	-1.70948	1	538.668
7367	0.753322	2.323e-05	0.00441	-1.85655	1	538.668
7368	0.494018	1.4412	0.00441	-1.6638	1	538.668
7369	0.667781	0.123011	0.00441	-1.70481	1	538.668
7370	-0.0921906	4.32109	0.00441	0.019096	1	538.668
7371	0.373616	6.16936	0.00441	-1.05516	1	538.669
7372	0.604327	3.3004	0.00441	-1.45088	1	538.669
7373	0.679653	2.75506	0.00441	-1.53655	1	538.669
7374	0.620884	3.64818	0.00441	-1.57845	1	538.669
7375	0.589533	0.49034	0.00441	-1.75362	1	538.669
7376	0.814756	0.595274	0.00441	-1.81701	1	538.669
7377	0.735736	1.97074	0.00441	-1.6009	1	538.669
7378	0.597675	3.87299	0.00441	-1.42467	1	538.669
7379	0.268322	4.0183	0.00441	-1.16368	1	538.67
7380	0.563831	3.68443	0.00441	-1.57887	1	538.67
7381	-0.472758	2.20196	0.00441	1.24128	1	538.67
7382	0.406653	3.80589	0.00441	-1.47455	1	538.67
7383	0.804379	0.0221122	0.00441	-1.69086	1	538.671
7384	0.768838	1.87075	0.00441	-1.66088	1	538.671
7385	0.592421	4.46262	0.00441	-1.43695	1	538.671
7386	0.679057	2.323e-05	0.00441	-1.74692	1	538.671
7387	0.252507	5.13149	0.00441	-1.09719	1	538.671
7388	0.495699	2.15852	0.00441	-1.66172	1	538.671
7389	0.253211	4.12594	0.00441	-1.12572	1	538.671
7390	0.0669139	4.91562	0.00441	-0.624673	1	538.672
7391	0.336232	5.79382	0.00441	-0.940875	1	538.672
7392	0.478792	4.24595	0.00441	-1.48765	1	538.672
7393	0.724226	2.51673	0.00441	-1.60499	1	538.672
7394	0.830497	0.639802	0.00441	-1.80105	1	538.672
7395	0.708886	2.6893	0.00441	-1.64061	1	538.673
7396	0.621268	4.07502	0.00441	-1.49654	1	538.673
7397	-0.132302	4.01568	0.00441	0.0448894	1	538.673
7398	0.609037	1.76101	0.00441	-1.54205	1	538.674
7399	0.341798	3.931	0.00441	-1.2257	1	538.674
7400	0.526317	3.71861	0.00441	-1.56495	1	538.674
7401	-0.111743	4.1383	0.00441	-0.0159528	1	538.674
7402	0.148091	4.34681	0.00441	-0.939461	1	538.674
7403	0.441107	2.01537	0.00441	-1.58807	1	538.674
7404	0.657424	0.478947	0.00441	-1.82606	1	538.674
7405	0.594402	0.58803	0.00441	-1.77569	1	538.675
7406	0.736952	0.297306	0.00441	-1.8556	1	538.675
7407	0.728496	2.28671	0.00441	-1.6807	1	538.675
7408	0.335299	4.50238	0.00441	-1.32326	1	538.675
7409	0.762482	0.762836	0.00441	-1.82193	1	538.675
7410	-0.628754	1.60781	0.00441	1.70321	1	538.675
7411	0.905794	2.323e-05	0.00441	-1.82257	1	538.675
7412	0.438753	4.39719	0.00441	-1.44356	1	538.676
7413	0.725203	2.323e-05	0.00441	-1.70645	1	538.676
7414	0.277786	5.06092	0.00441	-1.15709	1	538.676
7415	0.500874	2.95627	0.00441	-1.41679	1	538.676
7416	0.553174	0.778852	0.00441	-1.71615	1	538.676
7417	0.783374	0.592161	0.00441	-1.83093	1	538.676
7418	0.733669	2.323e-05	0.00441	-1.84983	1	538.676
7419	0.411626	2.33829	0.00441	-1.5311	1	538.677
7420	0.790297	1.36141	0.00441	-1.74315	1	538.677
7421	0.918493	2.323e-05	0.00441	-1.80287	1	538.677
7422	-0.338966	2.90641	0.00441	1.16312	1	538.677
7423	0.580223	2.00852	0.00441	-1.7208	1	538.677
7424	0.562774	1.24038	0.00441	-1.75093	1	538.677
7425	0.791726	1.26253	0.00441	-1.65604	1	538.677
7426	-0.241013	3.3843	0.00441	0.592379	1	538.677
7427	0.610039	2.90809	0.00441	-1.47301	1	538.678
7428	0.634299	2.19868	0.00441	-1.52302	1	538.678
7429	0.405356	6.08789	0.00441	-1.10857	1	538.678
7430	0.690077	1.38313	0.00441	-1.78349	1	538.678
7431	0.67872	2.323e-05	0.00441	-1.79967	1	538.678
7432	0.592726	4.46984	0.00441	-1.4427	1	538.679
7433	0.449154	5.28571	0.00441	-1.17349	1	538.679
7434	-0.275461	3.24947	0.00441	0.760073	1	538.679
7435	0.522047	1.33042	0.00441	-1.5953	1	538.679
7436	0.912752	2.323e-05	0.00441	-1.8141	1	538.68
7437	0.75073	0.442825	0.00441	-1.84874	1	538.68
7438	0.665324	2.90994	0.00441	-1.51833	1	538.68
7439	0.366201	5.69123	0.00441	-1.00777	1	538.68
7440	0.583669	1.02013	0.00441	-1.77179	1	538.68
7441	0.430634	2.1607	0.00441	-1.57667	1	538.68
7442	0.668203	1.83227	0.00441	-1.55645	1	538.681
7443	0.916646	2.323e-05	0.00441	-1.75552	1	538.681
7444	0.672317	2.323e-05	0.00441	-1.77347	1	538.681
7445	0.720765	2.62219	0.00441	-1.62066	1	538.681
7446	0.683171	0.0854011	0.00441	-1.70252	1	538.681
7447	0.441782	4.12815	0.00441	-1.26976	1	538.682
7448	0.505618	2.28098	0.00441	-1.66376	1	538.682
7449	0.730407	2.323e-05	0.00441	-1.70398	1	538.682
7450	0.187065	4.32704	0.00441	-0.998053	1	538.682
7451	0.62048	3.75811	0.00441	-1.56459	1	538.683
7452	0.0957415	4.73741	0.00441	-0.791383	1	538.683
7453	0.911695	2.323e-05	0.00441	-1.81617	1	538.683
7454	0.586874	0.998082	0.00441	-1.6079	1	538.684
7455	-0.52014	2.03143	0.00441	1.70083	1	538.684
7456	0.527555	1.38008	0.00441	-1.58352	1	538.684
7457	0.534512	2.90347	0.00441	-1.63936	1	538.684
7458	0.0850195	4.4414	0.00441	-0.816961	1	538.684
7459	0.478355	1.59075	0.00441	-1.59469	1	538.684
7460	-0.144781	3.95627	0.00441	0.105415	1	538.685
7461	0.731732	2.37369	0.00441	-1.66143	1	538.685
7462	0.754485	1.9709	0.00441	-1.69651	1	538.685
7463	0.737392	0.254276	0.00441	-1.85766	1	538.685
7464	0.816967	0.633221	0.00441	-1.81267	1	538.685
7465	0.647254	3.44432	0.00441	-1.59229	1	538.686
7466	0.915634	2.323e-05	0.00441	-1.7529	1	538.686
7467	0.462081	4.28641	0.00441	-1.27079	1	538.686
7468	-0.147546	3.70999	0.00441	-0.0845756	1	538.686
7469	0.442213	5.52335	0.00441	-1.1478	1	538.686
7470	0.800716	1.12649	0.00441	-1.7659	1	538.686
7471	0.58735	2.04068	0.00441	-1.51662	1	538.686
7472	0.567723	1.17737	0.00441	-1.59267	1	538.687
7473	0.436471	5.88681	0.00441	-1.19394	1	538.687
7474	-0.396506	2.54197	0.00441	0.95296	1	538.687
7475	0.550033	1.58073	0.00441	-1.55305	1	538.687
7476	0.523626	1.26303	0.00441	-1.6051	1	538.687
7477	0.0371938	4.41971	0.00441	-0.678097	1	538.687
7478	0.817921	0.423167	0.00441	-1.67336	1	538.687
7479	0.310481	5.62723	0.00441	-1.10478	1	538.688
7480	0.8742	2.323e-05	0.00441	-1.71495	1	538.688
7481	0.8544	0.701769	0.00441	-1.75215	1	538.688
7482	0.795089	0.157455	0.00441	-1.67417	1	538.688
7483	0.732295	2.34183	0.00441	-1.66742	1	538.689
7484	0.442934	5.64392	0.00441	-1.14343	1	538.689
7485	0.364286	2.93344	0.00441	-1.4185	1	538.689
7486	0.732182	0.51544	0.00441	-1.8447	1	538.689
7487	0.530012	3.67455	0.00441	-1.57144	1	538.689
7488	0.510588	4.40054	0.00441	-1.48626	1	538.689
7489	-0.343366	2.8183	0.00441	0.682548	1	538.689
7490	0.498419	1.44572	0.00441	-1.6772	1	538.689
7491	0.391734	5.60526	0.00441	-1.22509	1	538.689
7492	0.604278	3.73834	0.00441	-1.57383	1	538.689
7493	0.336045	4.05915	0.00441	-1.37193	1	538.689
7494	0.560767	4.86184	0.00441	-1.39935	1	538.69
7495	0.194166	5.15562	0.00441	-0.963825	1	538.69
7496	0.529609	1.8934	0.00441	-1.52294	1	538.69
7497	0.185071	4.78199	0.00441	-0.848404	1	538.69
7498	0.30334	5.4409	0.00441	-0.929731	1	538.69
7499	0.534554	1.8401	0.00441	-1.70744	1	538.69
7500	0.687245	2.04045	0.00441	-1.73132	1	538.69
7501	0.508755	4.95171	0.00441	-1.27481	1	538.69
7502	0.332957	3.65787	0.00441	-1.2683	1	538.691
7503	0.66023	3.36815	0.00441	-1.51315	1	538.691
7504	-0.013582	4.9576	0.00441	0.074271	1	538.691
7505	0.0767013	4.36892	0.00441	-0.771914	1	538.691
7506	0.634293	0.16165	0.00441	-1.77708	1	538.691
7507	0.437607	4.01752	0.00441	-1.48336	1	538.691
7508	0.692326	1.44991	0.00441	-1.77913	1	538.691
7509	0.709851	1.56173	0.00441	-1.5871	1	538.691
7510	0.604521	3.22937	0.00441	-1.45305	1	538.692
7511	0.586121	0.566965	0.00441	-1.67959	1	538.692
7512	-0.506326	2.08021	0.00441	1.44043	1	538.692
7513	0.631328	1.82721	0.00441	-1.74793	1	538.692
7514	0.757438	0.0925476	0.00441	-1.86385	1	538.692
7515	0.851056	0.350221	0.00441	-1.82405	1	538.692
7516	0.320434	6.18987	0.00441	-0.968042	1	538.692
7517	0.688181	3.119	0.00441	-1.56718	1	538.693
7518	-0.513631	2.02296	0.00441	1.23083	1	538.693
7519	0.489966	3.19488	0.00441	-1.59284	1	538.693
7520	0.801312	1.31534	0.00441	-1.736	1	538.693
7521	0.629975	2.48379	0.00441	-1.69785	1	538.693
7522	0.564891	0.81913	0.00441	-1.64813	1	538.693
7523	0.406561	5.86469	0.00441	-1.18429	1	538.693
7524	0.759828	2.323e-05	0.00441	-1.85991	1	538.694
7525	0.904886	0.128177	0.00441	-1.74394	1	538.694
7526	0.914791	0.107481	0.00441	-1.77711	1	538.694
7527	0.695962	1.42392	0.00441	-1.78104	1	538.694
7528	0.206368	4.34885	0.00441	-1.12507	1	538.694
7529	0.667277	3.40255	0.00441	-1.57324	1	538.694
7530	0.431665	4.37246	0.00441	-1.44165	1	538.695
7531	0.529848	0.979367	0.00441	-1.67743	1	538.695
7532	0.350374	5.57766	0.00441	-1.17876	1	538.695
7533	0.664838	0.838783	0.00441	-1.81744	1	538.695
7534	0.794984	0.247159	0.00441	-1.85826	1	538.695
7535	0.765036	0.794183	0.00441	-1.81979	1	538.695
7536	0.553097	3.49496	0.00441	-1.40081	1	538.695
7537	0.788995	1.54598	0.00441	-1.71401	1	538.695
7538	0.872392	0.0961295	0.00441	-1.70694	1	538.695
7539	0.80539	2.323e-05	0.00441	-1.69449	1	538.696
7540	-0.401297	2.57069	0.00441	1.21853	1	538.696
7541	0.460017	1.92829	0.00441	-1.54016	1	538.696
7542	-0.27273	3.21794	0.00441	0.736764	1	538.697
7543	0.749391	2.01257	0.00441	-1.61837	1	538.697
7544	0.821701	0.808164	0.00441	-1.78898	1	538.697
7545	0.711429	2.323e-05	0.00441	-1.83878	1	538.697
7546	0.754204	0.96915	0.00441	-1.62842	1	538.697
7547	-0.362463	2.72078	0.00441	0.741757	1	538.697
7548	0.883385	0.356745	0.00441	-1.73884	1	538.698
7549	0.713746	0.0166128	0.00441	-1.70388	1	538.698
7550	0.482115	5.15533	0.00441	-1.37059	1	538.698
7551	0.674453	2.323e-05	0.00441	-1.75247	1	538.698
7552	0.358518	5.06954	0.00441	-1.27738	1	538.698
7553	0.769239	2.323e-05	0.00441	-1.86222	1	538.698
7554	0.435803	5.92896	0.00441	-1.13182	1	538.698
7555	0.628547	3.54213	0.00441	-1.59133	1	538.698
7556	0.537087	1.26843	0.00441	-1.72839	1	538.699
7557	0.850476	2.323e-05	0.00441	-1.70392	1	538.699
7558	0.645727	2.37683	0.00441	-1.51904	1	538.699
7559	0.902463	2.323e-05	0.00441	-1.82876	1	538.7
7560	0.279461	3.67582	0.00441	-1.2837	1	538.7
7561	0.331899	4.05131	0.00441	-1.19752	1	538.7
7562	0.573801	0.721397	0.00441	-1.65812	1	538.7
7563	0.633818	1.76965	0.00441	-1.75274	1	538.7
7564	0.706394	2.85371	0.00441	-1.58924	1	538.7
7565	0.617619	0.531013	0.00441	-1.80032	1	538.7
7566	0.679598	2.323e-05	0.00441	-1.74127	1	538.7
7567	0.728931	0.847468	0.00441	-1.82194	1	538.701
7568	0.62485	0.41367	0.00441	-1.80278	1	538.701
7569	0.554272	1.09396	0.00441	-1.74653	1	538.701
7570	-0.213617	3.55194	0.00441	0.533179	1	538.701
7571	0.614306	4.08037	0.00441	-1.44886	1	538.701
7572	0.26414	5.46351	0.00441	-1.0529	1	538.701
7573	0.629185	2.90425	0.00441	-1.66077	1	538.701
7574	0.56891	2.72182	0.00441	-1.66761	1	538.701
7575	0.640635	1.99226	0.00441	-1.53585	1	538.701
7576	-0.311494	3.04699	0.00441	0.905779	1	538.701
7577	0.556723	0.955619	0.00441	-1.74692	1	538.702
7578	0.519636	1.15968	0.00441	-1.6313	1	538.702
7579	0.485099	1.47281	0.00441	-1.6151	1	538.702
7580	0.562577	4.8582	0.00441	-1.39612	1	538.702
7581	0.331814	3.22596	0.00441	-1.37188	1	538.702
7582	0.503512	3.81078	0.00441	-1.54727	1	538.702
7583	0.612898	0.330168	0.00441	-1.70576	1	538.703
7584	0.54756	4.92367	0.00441	-1.34088	1	538.703
7585	0.602423	1.45906	0.00441	-1.56239	1	538.703
7586	0.770196	2.323e-05	0.00441	-1.69409	1	538.703
7587	0.562832	4.85902	0.00441	-1.39182	1	538.703
7588	-0.67829	1.45607	0.00441	2.03422	1	538.703
7589	0.825299	0.634319	0.00441	-1.80834	1	538.703
7590	0.923451	2.323e-05	0.00441	-1.76806	1	538.704
7591	0.817058	1.09493	0.00441	-1.68385	1	538.704
7592	-0.613883	1.6596	0.00441	1.59379	1	538.704
7593	0.42079	6.04742	0.00441	-1.12674	1	538.704
7594	0.649953	2.22002	0.00441	-1.72055	1	538.704
7595	-0.140892	4.08227	0.00441	0.466464	1	538.704
7596	0.430353	5.67111	0.00441	-1.11882	1	538.704
7597	0.486198	1.58302	0.00441	-1.66395	1	538.704
7598	0.552249	0.874282	0.00441	-1.65053	1	538.705
7599	0.92072	2.323e-05	0.00441	-1.80383	1	538.705
7600	0.4888	2.7829	0.00441	-1.4287	1	538.705
7601	0.673479	2.323e-05	0.00441	-1.75367	1	538.705
7602	0.734671	0.242988	0.00441	-1.66125	1	538.705
7603	0.622013	2.93272	0.00441	-1.47869	1	538.706
7604	0.387873	5.76753	0.00441	-1.18836	1	538.706
7605	0.715556	2.323e-05	0.00441	-1.84219	1	538.706
7606	0.541788	1.20334	0.00441	-1.73396	1	538.706
7607	0.715965	2.323e-05	0.00441	-1.70875	1	538.706
7608	0.571968	4.17589	0.00441	-1.38305	1	538.706
7609	0.452597	2.91594	0.00441	-1.58543	1	538.706
7610	0.652245	2.97351	0.00441	-1.64995	1	538.706
7611	0.126646	4.67025	0.00441	-0.898027	1	538.706
7612	0.673869	0.914032	0.00441	-1.81533	1	538.706
7613	0.668768	0.654968	0.00441	-1.62675	1	538.706
7614	-0.152726	3.86232	0.00441	0.254818	1	538.707
7615	0.573989	2.5741	0.00441	-1.47339	1	538.707
7616	0.466015	3.5582	0.00441	-1.34224	1	538.707
7617	0.718735	2.323e-05	0.00441	-1.70733	1	538.707
7618	0.84591	2.323e-05	0.00441	-1.85959	1	538.707
7619	0.855496	0.539523	0.00441	-1.70619	1	538.707
7620	0.807978	0.471109	0.00441	-1.66631	1	538.707
7621	0.542354	0.94246	0.00441	-1.64841	1	538.707
7622	-0.345336	2.83686	0.00441	0.836015	1	538.707
7623	0.752845	0.646604	0.00441	-1.63866	1	538.708
7624	0.287921	3.60609	0.00441	-1.28847	1	538.708
7625	0.625356	0.825319	0.00441	-1.6159	1	538.708
7626	0.519321	3.75638	0.00441	-1.35833	1	538.709
7627	0.81707	0.962505	0.00441	-1.77354	1	538.709
7628	-0.60906	1.67987	0.00441	1.81427	1	538.709
7629	0.543953	1.69388	0.00441	-1.72181	1	538.709
7630	0.698512	0.0085508	0.00441	-1.83228	1	538.709
7631	0.715811	2.323e-05	0.00441	-1.7086	1	538.709
7632	0.67819	2.323e-05	0.00441	-1.74233	1	538.71
7633	0.741651	0.644065	0.00441	-1.63543	1	538.71
7634	0.847677	0.742053	0.00441	-1.71073	1	538.71
7635	0.542438	0.945395	0.00441	-1.72447	1	538.71
7636	-0.517761	2.03443	0.00441	1.70951	1	538.71
7637	0.670685	2.323e-05	0.00441	-1.7638	1	538.71
7638	0.415031	2.41853	0.00441	-1.48348	1	538.71
7639	-0.000567171	4.28059	0.00441	-0.577253	1	538.71
7640	0.751707	2.323e-05	0.00441	-1.69637	1	538.711
7641	0.926197	0.0062621	0.00441	-1.78137	1	538.711
7642	0.35203	3.34124	0.00441	-1.44436	1	538.711
7643	0.241658	4.09018	0.00441	-1.21552	1	538.711
7644	0.395355	5.03612	0.00441	-1.12352	1	538.711
7645	0.387226	5.21652	0.00441	-1.28898	1	538.711
7646	0.0646955	5.03487	0.00441	-0.351586	1	538.711
7647	0.0910088	5.28796	0.00441	-0.354936	1	538.711
7648	-0.141899	4.02099	0.00441	0.184536	1	538.711
7649	0.435779	2.97014	0.00441	-1.39612	1	538.712
7650	0.236717	6.09193	0.00441	-0.78384	1	538.712
7651	0.533429	0.966811	0.00441	-1.65943	1	538.712
7652	0.772017	2.323e-05	0.00441	-1.69344	1	538.712
7653	0.84926	0.336247	0.00441	-1.82869	1	538.713
7654	0.779844	1.75328	0.00441	-1.68616	1	538.713
7655	0.482224	3.89154	0.00441	-1.52817	1	538.713
7656	0.795913	0.0243683	0.00441	-1.86748	1	538.713
7657	0.564312	0.658007	0.00441	-1.72869	1	538.713
7658	0.353494	5.35879	0.00441	-1.22469	1	538.714
7659	0.661173	0.399503	0.00441	-1.8307	1	538.714
7660	0.784295	0.230962	0.00441	-1.86168	1	538.714
7661	0.903317	0.178024	0.00441	-1.74785	1	538.714
7662	0.675084	2.323e-05	0.00441	-1.74765	1	538.714
7663	0.477087	1.6418	0.00441	-1.65062	1	538.714
7664	-0.672912	1.4732	0.00441	1.99663	1	538.715
7665	0.571004	4.77174	0.00441	-1.3991	1	538.715
7666	0.916173	2.323e-05	0.00441	-1.7493	1	538.715
7667	0.514415	2.15676	0.00441	-1.67866	1	538.715
7668	0.491849	2.08933	0.00441	-1.66433	1	538.716
7669	0.892691	2.323e-05	0.00441	-1.72467	1	538.716
7670	0.424417	3.39895	0.00441	-1.52711	1	538.716
7671	0.784101	1.7	0.00441	-1.67815	1	538.716
7672	0.640855	3.53202	0.00441	-1.58717	1	538.716
7673	0.391493	3.8722	0.00441	-1.26305	1	538.716
7674	0.845163	2.323e-05	0.00441	-1.86039	1	538.716
7675	0.725415	1.16529	0.00441	-1.60784	1	538.717
7676	0.63985	1.75614	0.00441	-1.54837	1	538.717
7677	0.651295	1.06622	0.00441	-1.80221	1	538.717
7678	0.714317	2.323e-05	0.00441	-1.84222	1	538.717
7679	0.925616	2.323e-05	0.00441	-1.79114	1	538.717
7680	0.710213	2.56394	0.00441	-1.57134	1	538.717
7681	0.692349	2.323e-05	0.00441	-1.72394	1	538.717
7682	0.777835	0.0179361	0.00441	-1.86646	1	538.718
7683	-0.266506	3.28901	0.00441	0.655229	1	538.718
7684	-0.261245	3.16423	0.00441	0.261212	1	538.718
7685	0.334423	3.42495	0.00441	-1.31266	1	538.718
7686	0.750768	2.323e-05	0.00441	-1.85895	1	538.718
7687	0.460755	1.83097	0.00441	-1.62936	1	538.719
7688	0.622369	2.57984	0.00441	-1.49514	1	538.719
7689	0.640059	1.49054	0.00441	-1.5647	1	538.719
7690	0.638147	0.688011	0.00441	-1.815	1	538.719
7691	0.674454	2.323e-05	0.00441	-1.74821	1	538.719
7692	0.418371	5.80701	0.00441	-1.21022	1	538.719
7693	-0.607944	1.68787	0.00441	1.7441	1	538.719
7694	0.8533	0.174377	0.00441	-1.84674	1	538.719
7695	0.828914	1.04833	0.00441	-1.70689	1	538.72
7696	-0.0495485	4.18786	0.00441	-0.414789	1	538.72
7697	0.430491	5.55193	0.00441	-1.12482	1	538.72
7698	0.57492	2.33828	0.00441	-1.69887	1	538.72
7699	0.748809	0.601654	0.00441	-1.63881	1	538.72
7700	0.438375	4.26707	0.00441	-1.45975	1	538.72
7701	0.815478	0.916191	0.00441	-1.67138	1	538.72
7702	0.416389	6.01307	0.00441	-1.15109	1	538.721
7703	0.915349	2.323e-05	0.00441	-1.74728	1	538.721
7704	0.791464	0.526536	0.00441	-1.83682	1	538.721
7705	-0.43952	2.33182	0.00441	0.973092	1	538.721
7706	0.21583	4.44234	0.00441	-1.1373	1	538.721
7707	0.471758	2.90318	0.00441	-1.4113	1	538.721
7708	0.556285	2.41246	0.00441	-1.47885	1	538.721
7709	0.752295	1.09305	0.00441	-1.62274	1	538.721
7710	0.753136	2.15548	0.00441	-1.63978	1	538.721
7711	0.82274	2.323e-05	0.00441	-1.69549	1	538.722
7712	0.705694	1.7935	0.00441	-1.57568	1	538.722
7713	0.869282	2.323e-05	0.00441	-1.8523	1	538.722
7714	-0.357526	2.77567	0.00441	1.09939	1	538.722
7715	-0.559251	1.87376	0.00441	1.79042	1	538.722
7716	0.572236	4.62964	0.00441	-1.38011	1	538.722
7717	0.625482	0.229071	0.00441	-1.71752	1	538.722
7718	0.63348	3.46512	0.00441	-1.60076	1	538.722
7719	-0.307586	3.04148	0.00441	0.716707	1	538.723
7720	0.883037	2.323e-05	0.00441	-1.7176	1	538.723
7721	-0.261192	3.29077	0.00441	0.727568	1	538.723
7722	0.833927	1.0048	0.00441	-1.72659	1	538.723
7723	0.874952	0.0983445	0.00441	-1.84321	1	538.724
7724	0.295745	4.47374	0.00441	-1.08859	1	538.724
7725	0.329968	5.29293	0.00441	-1.20351	1	538.724
7726	0.475527	4.35815	0.00441	-1.47585	1	538.724
7727	0.886527	0.00800366	0.00441	-1.71825	1	538.724
7728	0.692584	0.709924	0.00441	-1.62226	1	538.724
7729	0.52549	1.58091	0.00441	-1.55558	1	538.724
7730	-0.219292	3.59576	0.00441	0.745996	1	538.724
7731	0.576271	1.19704	0.00441	-1.58626	1	538.724
7732	0.643317	3.81299	0.00441	-1.52858	1	538.724
7733	0.584362	3.41543	0.00441	-1.42687	1	538.724
7734	0.804178	2.323e-05	0.00441	-1.69289	1	538.725
7735	-0.394519	2.58566	0.00441	0.996011	1	538.725
7736	0.072748	4.55347	0.00441	-0.633646	1	538.725
7737	0.83837	2.323e-05	0.00441	-1.8626	1	538.726
7738	-0.373832	2.66064	0.00441	0.945731	1	538.727
7739	0.674239	3.31826	0.00441	-1.5373	1	538.727
7740	-0.24452	3.44347	0.00441	0.841318	1	538.727
7741	0.469937	1.86625	0.00441	-1.54034	1	538.727
7742	0.573704	1.75447	0.00441	-1.73596	1	538.727
7743	0.705686	2.83912	0.00441	-1.57617	1	538.728
7744	0.529617	1.75913	0.00441	-1.70998	1	538.728
7745	0.587067	1.55265	0.00441	-1.75338	1	538.728
7746	0.8277	1.07311	0.00441	-1.7338	1	538.728
7747	0.751059	2.323e-05	0.00441	-1.69558	1	538.728
7748	0.80583	1.25651	0.00441	-1.67181	1	538.728
7749	0.541788	3.60122	0.00441	-1.38448	1	538.728
7750	0.738683	2.32044	0.00441	-1.61273	1	538.728
7751	0.545957	3.85549	0.00441	-1.37139	1	538.729
7752	0.139612	5.87845	0.00441	-0.40665	1	538.729
7753	0.592521	0.509936	0.00441	-1.77131	1	538.729
7754	0.816176	1.24963	0.00441	-1.71455	1	538.729
7755	0.600322	0.48277	0.00441	-1.78062	1	538.73
7756	0.394371	3.42301	0.00441	-1.32464	1	538.73
7757	0.683718	2.09533	0.00441	-1.72944	1	538.73
7758	-0.295544	3.04546	0.00441	0.626653	1	538.73
7759	0.922653	0.0623522	0.00441	-1.7866	1	538.73
7760	0.88236	2.323e-05	0.00441	-1.71663	1	538.731
7761	0.308448	4.0387	0.00441	-1.18147	1	538.731
7762	0.706365	2.84675	0.00441	-1.62189	1	538.731
7763	-0.514007	2.04924	0.00441	1.48459	1	538.731
7764	-0.326171	2.88767	0.00441	0.557052	1	538.731
7765	0.0927415	5.47918	0.00441	-0.442965	1	538.732
7766	0.243012	3.97639	0.00441	-1.15956	1	538.732
7767	0.710684	0.18991	0.00441	-1.85412	1	538.732
7768	-0.438183	2.383	0.00441	1.42087	1	538.732
7769	0.808361	1.17819	0.00441	-1.7541	1	538.732
7770	0.743436	0.299709	0.00441	-1.85915	1	538.732
7771	0.487798	2.64979	0.00441	-1.63189	1	538.732
7772	0.580925	0.619713	0.00441	-1.7642	1	538.733
7773	-0.330859	2.82399	0.00441	0.518619	1	538.733
7774	0.444032	2.13598	0.00441	-1.5116	1	538.733
7775	0.288272	3.79121	0.00441	-1.32066	1	538.733
7776	-0.196586	3.75396	0.00441	0.685857	1	538.734
7777	0.565916	3.84982	0.00441	-1.56519	1	538.734
7778	0.638465	3.03493	0.00441	-1.64876	1	538.734
7779	0.17724	4.54462	0.00441	-1.04396	1	538.734
7780	0.76729	0.98507	0.00441	-1.63294	1	538.734
7781	0.927204	2.323e-05	0.00441	-1.773	1	538.734
7782	0.66571	0.746765	0.00441	-1.61797	1	538.735
7783	0.888501	2.323e-05	0.00441	-1.84293	1	538.735
7784	-0.406433	2.5322	0.00441	1.28605	1	538.736
7785	0.588381	0.786253	0.00441	-1.63251	1	538.736
7786	0.677269	2.323e-05	0.00441	-1.74009	1	538.736
7787	0.145415	4.63229	0.00441	-0.955582	1	538.736
7788	0.631223	1.33027	0.00441	-1.78241	1	538.737
7789	-0.3932	2.59403	0.00441	1.00609	1	538.737
7790	0.0256671	4.46797	0.00441	-0.630772	1	538.737
7791	0.484329	4.49147	0.00441	-1.27182	1	538.737
7792	-0.568446	1.84122	0.00441	1.98608	1	538.737
7793	0.653977	2.68274	0.00441	-1.68123	1	538.737
7794	0.427544	2.09207	0.00441	-1.56041	1	538.737
7795	0.523676	2.91766	0.00441	-1.63562	1	538.738
7796	0.809207	1.33109	0.00441	-1.72058	1	538.738
7797	0.678483	3.31602	0.00441	-1.57266	1	538.738
7798	-0.345787	2.83071	0.00441	1.02226	1	538.738
7799	0.734546	1.01449	0.00441	-1.8106	1	538.738
7800	0.614373	3.21389	0.00441	-1.63363	1	538.738
7801	0.109991	5.70518	0.00441	-0.298088	1	538.738
7802	-0.549315	1.90927	0.00441	1.84927	1	538.74
7803	-0.471011	2.20396	0.00441	1.17464	1	538.74
7804	0.425401	2.511	0.00441	-1.57845	1	538.74
7805	0.750463	1.33485	0.00441	-1.77928	1	538.74
7806	0.197292	4.60561	0.00441	-0.920875	1	538.74
7807	0.724261	2.35673	0.00441	-1.68227	1	538.74
7808	0.424587	5.6568	0.00441	-1.10713	1	538.74
7809	-0.244908	3.3147	0.00441	0.466617	1	538.74
7810	0.652959	0.15704	0.00441	-1.70297	1	538.74
7811	-0.572321	1.81963	0.00441	1.8914	1	538.74
7812	0.817363	0.316962	0.00441	-1.67185	1	538.74
7813	0.843207	2.323e-05	0.00441	-1.86239	1	538.74
7814	0.584187	1.34692	0.00441	-1.56997	1	538.74
7815	0.748506	2.323e-05	0.00441	-1.8596	1	538.74
7816	0.576027	3.90058	0.00441	-1.39583	1	538.741
7817	0.829987	2.323e-05	0.00441	-1.86515	1	538.741
7818	0.55019	3.72931	0.00441	-1.57526	1	538.741
7819	0.555056	1.3424	0.00441	-1.74596	1	538.741
7820	0.470161	4.56366	0.00441	-1.44954	1	538.741
7821	0.787628	1.26262	0.00441	-1.7655	1	538.742
7822	0.483145	4.28421	0.00441	-1.48945	1	538.742
7823	0.789192	2.323e-05	0.00441	-1.86725	1	538.742
7824	0.51136	2.16543	0.00441	-1.67751	1	538.742
7825	0.576252	1.42253	0.00441	-1.56348	1	538.743
7826	0.572353	1.53068	0.00441	-1.7483	1	538.743
7827	-0.360478	2.70629	0.00441	0.782717	1	538.743
7828	0.603629	2.26693	0.00441	-1.71354	1	538.743
7829	0.313805	4.59043	0.00441	-1.28649	1	538.744
7830	0.276269	4.98492	0.00441	-0.96367	1	538.744
7831	0.569595	0.806263	0.00441	-1.64198	1	538.744
7832	0.764801	2.323e-05	0.00441	-1.86405	1	538.744
7833	0.836379	0.493797	0.00441	-1.68213	1	538.744
7834	0.484895	3.92257	0.00441	-1.31876	1	538.744
7835	-0.647789	1.55023	0.00441	1.79242	1	538.744
7836	0.824943	1.08065	0.00441	-1.74461	1	538.745
7837	0.407078	2.38618	0.00441	-1.54472	1	538.745
7838	0.663231	3.28524	0.00441	-1.6084	1	538.745
7839	-0.522018	2.0203	0.00441	1.602	1	538.745
7840	0.681362	3.2117	0.00441	-1.54332	1	538.745
7841	0.782861	1.68306	0.00441	-1.70709	1	538.745
7842	0.478662	5.51469	0.00441	-1.30533	1	538.745
7843	0.906679	0.144304	0.00441	-1.74269	1	538.746
7844	0.515876	1.10675	0.00441	-1.65231	1	538.746
7845	-0.447433	2.34131	0.00441	1.26431	1	538.746
7846	0.800785	1.34007	0.00441	-1.73997	1	538.746
7847	0.654872	2.28514	0.00441	-1.71727	1	538.746
7848	0.554313	4.09145	0.00441	-1.36516	1	538.746
7849	0.825071	0.800886	0.00441	-1.79127	1	538.747
7850	0.360461	3.20242	0.00441	-1.35291	1	538.747
7851	0.617211	0.645878	0.00441	-1.80432	1	538.747
7852	0.629925	2.68037	0.00441	-1.68383	1	538.747
7853	0.669518	2.323e-05	0.00441	-1.75565	1	538.748
7854	0.260462	3.77625	0.00441	-1.24151	1	538.748
7855	0.658179	2.87057	0.00441	-1.66204	1	538.748
7856	0.729668	2.323e-05	0.00441	-1.70036	1	538.748
7857	-0.242527	3.3366	0.00441	0.297832	1	538.748
7858	0.497875	2.8512	0.00441	-1.42262	1	538.748
7859	-0.672935	1.47171	0.00441	2.0061	1	538.748
7860	0.710906	1.81477	0.00441	-1.57701	1	538.748
7861	0.422506	3.93468	0.00441	-1.48147	1	538.749
7862	0.80086	0.614162	0.00441	-1.65804	1	538.749
7863	0.861216	2.323e-05	0.00441	-1.85742	1	538.749
7864	0.757094	2.323e-05	0.00441	-1.69334	1	538.75
7865	0.618236	1.371	0.00441	-1.56838	1	538.75
7866	-0.357343	2.7419	0.00441	0.889994	1	538.75
7867	0.515817	1.30862	0.00441	-1.59877	1	538.75
7868	0.443675	5.35515	0.00441	-1.15688	1	538.751
7869	0.318769	3.34379	0.00441	-1.33659	1	538.751
7870	0.727895	2.323e-05	0.00441	-1.85213	1	538.751
7871	-0.471999	2.23921	0.00441	1.53664	1	538.751
7872	0.825678	2.323e-05	0.00441	-1.69449	1	538.751
7873	0.813596	0.374983	0.00441	-1.84515	1	538.751
7874	-0.680237	1.45023	0.00441	2.03974	1	538.752
7875	0.714118	2.01619	0.00441	-1.72929	1	538.752
7876	0.841884	0.925416	0.00441	-1.72323	1	538.752
7877	-0.456471	2.27356	0.00441	1.20233	1	538.752
7878	0.466577	2.05964	0.00441	-1.51063	1	538.753
7879	0.820337	1.21733	0.00441	-1.71298	1	538.753
7880	0.829873	0.9732	0.00441	-1.75895	1	538.753
7881	0.91176	2.323e-05	0.00441	-1.82496	1	538.753
7882	0.0585424	4.34378	0.00441	-0.714482	1	538.753
7883	0.786674	1.37513	0.00441	-1.75323	1	538.754
7884	0.774428	0.765811	0.00441	-1.64102	1	538.754
7885	0.359482	3.4518	0.00441	-1.30842	1	538.754
7886	0.867135	2.323e-05	0.00441	-1.70724	1	538.754
7887	0.0184697	5.07028	0.00441	-0.224905	1	538.754
7888	0.469803	4.73707	0.00441	-1.42835	1	538.754
7889	0.562457	0.7587	0.00441	-1.74857	1	538.754
7890	0.17064	4.38187	0.00441	-0.947195	1	538.755
7891	0.896952	2.323e-05	0.00441	-1.72481	1	538.755
7892	-0.522977	2.01559	0.00441	1.58395	1	538.755
7893	0.502183	1.82181	0.00441	-1.68693	1	538.755
7894	0.711758	1.88456	0.00441	-1.57542	1	538.755
7895	-0.671369	1.47579	0.00441	1.97337	1	538.755
7896	0.755591	0.841447	0.00441	-1.82142	1	538.755
7897	0.333957	5.47074	0.00441	-1.17858	1	538.755
7898	0.344424	5.61931	0.00441	-0.974181	1	538.755
7899	0.694958	1.10686	0.00441	-1.80715	1	538.755
7900	0.875292	2.323e-05	0.00441	-1.71104	1	538.756
7901	-0.226962	3.55084	0.00441	0.652926	1	538.756
7902	0.490477	2.79002	0.00441	-1.42617	1	538.756
7903	0.666559	2.323e-05	0.00441	-1.77095	1	538.756
7904	0.566174	2.50309	0.00441	-1.47357	1	538.756
7905	0.712517	0.266519	0.00441	-1.65827	1	538.756
7906	-0.237011	3.49175	0.00441	0.700527	1	538.756
7907	0.315161	4.07887	0.00441	-1.34535	1	538.757
7908	0.29331	3.54849	0.00441	-1.29135	1	538.757
7909	0.50455	4.3339	0.00441	-1.49544	1	538.757
7910	0.639666	0.689379	0.00441	-1.62503	1	538.757
7911	0.866191	2.323e-05	0.00441	-1.70663	1	538.757
7912	0.781527	2.323e-05	0.00441	-1.86746	1	538.757
7913	0.558842	2.52274	0.00441	-1.68153	1	538.758
7914	-0.190864	3.61886	0.00441	0.31918	1	538.758
7915	0.629048	0.165622	0.00441	-1.73508	1	538.758
7916	0.551522	3.45519	0.00441	-1.39955	1	538.758
7917	-0.368707	2.64525	0.00441	0.658628	1	538.759
7918	0.160767	5.4673	0.00441	-0.775272	1	538.759
7919	0.201243	4.50165	0.00441	-0.956482	1	538.759
7920	0.668361	2.323e-05	0.00441	-1.75666	1	538.759
7921	0.551382	3.81854	0.00441	-1.56733	1	538.759
7922	0.929857	2.323e-05	0.00441	-1.78715	1	538.759
7923	0.864032	0.485183	0.00441	-1.70901	1	538.759
7924	0.763213	1.68415	0.00441	-1.73609	1	538.759
7925	0.747706	1.31376	0.00441	-1.61259	1	538.76
7926	0.649393	2.27619	0.00441	-1.71885	1	538.76
7927	0.787948	0.104206	0.00441	-1.8695	1	538.76
7928	0.893428	2.323e-05	0.00441	-1.72174	1	538.76
7929	0.652114	3.70843	0.00441	-1.50913	1	538.76
7930	0.784552	1.70298	0.00441	-1.66294	1	538.76
7931	0.386042	2.79757	0.00441	-1.51597	1	538.76
7932	0.814535	2.323e-05	0.00441	-1.69221	1	538.761
7933	0.865974	2.323e-05	0.00441	-1.70632	1	538.761
7934	0.530831	4.53053	0.00441	-1.48007	1	538.761
7935	-0.489484	2.139	0.00441	1.2103	1	538.761
7936	-0.142055	3.81045	0.00441	-0.104286	1	538.761
7937	0.760412	0.94123	0.00441	-1.81225	1	538.761
7938	0.661273	1.64112	0.00441	-1.76824	1	538.762
7939	0.879948	2.323e-05	0.00441	-1.85003	1	538.762
7940	0.456151	2.48062	0.00441	-1.61628	1	538.762
7941	0.917749	0.12257	0.00441	-1.76837	1	538.762
7942	0.565024	4.25119	0.00441	-1.51944	1	538.762
7943	0.708081	1.41388	0.00441	-1.58853	1	538.762
7944	0.160002	5.5683	0.00441	-0.530988	1	538.763
7945	0.320374	3.30318	0.00441	-1.38531	1	538.763
7946	-0.331536	2.94653	0.00441	1.09521	1	538.764
7947	-0.260395	3.31358	0.00441	0.583186	1	538.764
7948	0.841441	0.4827	0.00441	-1.81969	1	538.764
7949	0.157485	5.53619	0.00441	-0.736296	1	538.764
7950	0.682635	2.323e-05	0.00441	-1.81776	1	538.764
7951	0.835975	1.01679	0.00441	-1.7224	1	538.765
7952	0.427288	4.84071	0.00441	-1.18004	1	538.765
7953	0.701717	2.1623	0.00441	-1.7205	1	538.765
7954	0.567746	4.82836	0.00441	-1.37985	1	538.765
7955	0.539827	1.36209	0.00441	-1.73449	1	538.765
7956	0.580508	3.01941	0.00441	-1.64971	1	538.765
7957	-0.206194	3.47431	0.00441	0.229273	1	538.765
7958	0.915085	2.323e-05	0.00441	-1.74139	1	538.765
7959	0.53905	1.4686	0.00441	-1.5629	1	538.766
7960	0.624263	0.173098	0.00441	-1.75056	1	538.766
7961	0.465843	4.94732	0.00441	-1.2155	1	538.767
7962	0.68649	3.16653	0.00441	-1.59997	1	538.767
7963	0.468894	1.59155	0.00441	-1.6215	1	538.767
7964	-0.362857	2.77002	0.00441	1.1093	1	538.767
7965	-0.304754	2.97996	0.00441	0.440959	1	538.767
7966	0.198896	4.22056	0.00441	-1.04195	1	538.767
7967	0.587593	4.47651	0.00441	-1.47645	1	538.767
7968	0.333959	5.65717	0.00441	-1.14183	1	538.767
7969	0.684597	0.993722	0.00441	-1.81467	1	538.767
7970	0.615068	3.27238	0.00441	-1.62941	1	538.768
7971	0.446811	1.84242	0.00441	-1.58434	1	538.768
7972	0.512082	1.11604	0.00441	-1.66655	1	538.768
7973	0.243939	4.45227	0.00441	-1.19264	1	538.768
7974	0.24615	6.08934	0.00441	-0.821555	1	538.768
7975	0.876291	2.323e-05	0.00441	-1.85232	1	538.768
7976	0.533397	4.10324	0.00441	-1.3436	1	538.769
7977	0.34781	5.99971	0.00441	-1.08319	1	538.769
7978	0.833864	0.912435	0.00441	-1.76594	1	538.769
7979	0.891079	0.336488	0.00441	-1.7413	1	538.769
7980	0.584527	2.05091	0.00441	-1.51176	1	538.769
7981	0.553144	0.761147	0.00441	-1.67262	1	538.769
7982	-0.567914	1.84332	0.00441	1.99353	1	538.769
7983	0.804592	0.681281	0.00441	-1.65824	1	538.769
7984	-0.132391	4.17522	0.00441	0.45046	1	538.77
7985	0.394967	3.55057	0.00441	-1.30544	1	538.77
7986	0.539739	3.69747	0.00441	-1.57683	1	538.77
7987	0.391958	3.75659	0.00441	-1.2763	1	538.77
7988	0.59488	4.51629	0.00441	-1.45237	1	538.77
7989	0.769911	1.95701	0.00441	-1.67532	1	538.77
7990	0.711996	2.323e-05	0.00441	-1.84464	1	538.77
7991	0.687051	2.323e-05	0.00441	-1.7242	1	538.77
7992	0.890515	0.140485	0.00441	-1.82859	1	538.77
7993	0.587725	0.634076	0.00441	-1.77802	1	538.77
7994	0.107062	5.5125	0.00441	-0.332428	1	538.77
7995	0.41058	3.9393	0.00441	-1.47122	1	538.77
[truncated: 1,787,066 more chars]
